# Supplementary material for: Differentially Expressed Genes Identification of Kohlrabi Seedlings (Brassica oleracea var. caulorapa L.) under Polyethylene Glycol Osmotic Stress and AP2/ERF Transcription Factor Family Analysis
Source: Plants (Basel). 2024 Apr 22;13(8):1167. doi: 10.3390/plants13081167 (PMC11054715; doi:10.3390/plants13081167)
Supplement: Supplementary file 1 [file plants-13-01167-s001.zip › supplementary materials/Table S2.xlsx]

## Sheet: Sheet1
ID	KEGG	NR	Swissprot	Tremble	KOG	GO	Pfam
Cluster-1004.0	--	BnaA08g25420D [Brassica napus]	--	SubName: Full=Uncharacterized protein {ECO:0000313|EnsemblPlants:Bra016850.1-P};	--	--	--
Cluster-10064.0	K18195 rhamnogalacturonan endolyase [EC:4.2.2.23] | (RefSeq) uncharacterized protein LOC104807150 isoform X1 (A)	PREDICTED: uncharacterized protein LOC106297651 [Brassica oleracea var. oleracea]	--	SubName: Full=BnaCnng50740D protein {ECO:0000313|EMBL:CDY66412.1};	FOG: Reverse transcriptase	--	zinc-binding in reverse transcriptase
Cluster-10146.0	K20728 vegetative storage protein 2 | (RefSeq) vegetative storage protein 2 (A)	PREDICTED: vegetative storage protein 2 [Brassica oleracea var. oleracea]	RecName: Full=Vegetative storage protein 2; Flags: Precursor;	SubName: Full=Uncharacterized protein {ECO:0000313|EnsemblPlants:Bo2g159220.1};	--	GO:0022626,cytosolic ribosome; GO:0005773,vacuole; GO:0003993,acid phosphatase activity; GO:0045735,nutrient reservoir activity; GO:0002213,defense response to insect; GO:0046688,response to copper ion; GO:0009625,response to insect; GO:0009753,response to jasmonic acid; GO:0006979,response to oxidative stress; GO:0009611,response to wounding	haloacid dehalogenase-like hydrolase
Cluster-10160.0	--	PREDICTED: uncharacterized protein LOC106326105 [Brassica oleracea var. oleracea]	--	SubName: Full=At5g44005 {ECO:0000313|EMBL:AAO23610.1};	--	GO:0005886,plasma membrane	--
Cluster-10176.0	--	PREDICTED: haloalkane dehalogenase 2 [Brassica oleracea var. oleracea]	--	SubName: Full=Uncharacterized protein {ECO:0000313|EnsemblPlants:Bra030380.1-P};	Predicted hydrolase/acyltransferase (alpha/beta hydrolase superfamily)	GO:0009941,chloroplast envelope; GO:0009570,chloroplast stroma; GO:0003824,catalytic activity	--
Cluster-10187.0	K11462 polycomb protein EED | (RefSeq) polycomb group protein FERTILIZATION-INDEPENDENT ENDOSPERM-like (A)	polycomb group protein FERTILIZATION-INDEPENDENT ENDOSPERM-like [Brassica napus]	RecName: Full=Polycomb group protein FERTILIZATION-INDEPENDENT ENDOSPERM; AltName: Full=Protein FERTILIZATION-INDEPENDENT SEED 3;	SubName: Full=Uncharacterized protein {ECO:0000313|EnsemblPlants:Bo1g108680.1};	Transcriptional repressor EED/ESC/FIE, required for transcriptional silencing, WD repeat superfamily	GO:0005677,chromatin silencing complex; GO:0035098,ESC/E(Z) complex; GO:0043078,polar nucleus; GO:0003700,DNA-binding transcription factor activity; GO:0016571,histone methylation; GO:0007275,multicellular organism development; GO:2000014,regulation of endosperm development; GO:0006349,regulation of gene expression by genetic imprinting; GO:0009409,response to cold; GO:0006351,transcription, DNA-…	WD domain, G-beta repeat
Cluster-10204.0	K17964 leucine-rich PPR motif-containing protein, mitochondrial | (RefSeq) F1N19.15 (A)	PREDICTED: pentatricopeptide repeat-containing protein At1g62680, mitochondrial-like [Brassica oleracea var. oleracea]	RecName: Full=Pentatricopeptide repeat-containing protein At1g62680, mitochondrial; Flags: Precursor;	SubName: Full=Uncharacterized protein {ECO:0000313|EnsemblPlants:Bo9g036930.1};	FOG: PPR repeat	GO:0005739,mitochondrion; GO:0004519,endonuclease activity; GO:0003723,RNA binding; GO:0080156,mitochondrial mRNA modification; GO:0006397,mRNA processing	Mitochondrial ATPase expression
Cluster-1021.0	K04733 interleukin-1 receptor-associated kinase 4 [EC:2.7.11.1] | (RefSeq) probable serine/threonine-protein kinase PBL26 isoform X1 (A)	PREDICTED: transcription factor bHLH129 [Brassica oleracea var. oleracea]	RecName: Full=Transcription factor bHLH129; AltName: Full=Basic helix-loop-helix protein 129; Short=AtbHLH129; Short=bHLH 129; AltName: Full=Transcription factor EN 73; AltName: Full=bHLH transcription factor bHLH129;	SubName: Full=Uncharacterized protein {ECO:0000313|EnsemblPlants:Bo4g019620.1};	--	GO:0005634,nucleus; GO:0001046,core promoter sequence-specific DNA binding; GO:0046983,protein dimerization activity; GO:0001228,DNA-binding transcription activator activity, RNA polymerase II-specific; GO:0006366,transcription by RNA polymerase II	Helix-loop-helix DNA-binding domain
Cluster-10226.0	K00499 choline monooxygenase [EC:1.14.15.7] | (RefSeq) choline monooxygenase, chloroplastic-like (A)	choline monooxygenase, chloroplastic-like [Brassica napus]	RecName: Full=Choline monooxygenase, chloroplastic; EC=1.14.15.7; Flags: Precursor;	SubName: Full=Uncharacterized protein {ECO:0000313|EnsemblPlants:Bo7g114080.1};	--	GO:0009570,chloroplast stroma; GO:0051537,2 iron, 2 sulfur cluster binding; GO:0019133,choline monooxygenase activity; GO:0005506,iron ion binding; GO:0016708,oxidoreductase activity, acting on paired donors, with incorporation or reduction of molecular oxygen, NAD(P)H as one donor, and incorporation of two atoms of oxygen into one donor; GO:0019439,aromatic compound catabolic process; GO:0019285…	Rieske [2Fe-2S] domain
Cluster-10244.0	K08900 mitochondrial chaperone BCS1 | (RefSeq) LOW QUALITY PROTEIN: AAA-ATPase At3g28600 (A)	AAA-ATPase At5g40000-like [Brassica napus]	RecName: Full=AAA-ATPase At5g40000; EC=3.6.1.3 {ECO:0000250|UniProtKB:Q9FLD5}; Flags: Precursor;	SubName: Full=Uncharacterized protein {ECO:0000313|EnsemblPlants:Bra025626.1-P};	AAA+-type ATPase	GO:0005886,plasma membrane; GO:0005524,ATP binding; GO:0016887,ATPase activity	--
Cluster-10252.0	K04733 interleukin-1 receptor-associated kinase 4 [EC:2.7.11.1] | (RefSeq) L-type lectin-domain containing receptor kinase IV.1-like (A)	PREDICTED: L-type lectin-domain containing receptor kinase IV.4-like [Brassica oleracea var. oleracea]	RecName: Full=L-type lectin-domain containing receptor kinase IV.4 {ECO:0000303|PubMed:19773388}; Short=LecRK-IV.4 {ECO:0000303|PubMed:19773388}; EC=2.7.11.1 {ECO:0000255|PROSITE-ProRule:PRU00159}; Flags: Precursor;	SubName: Full=Uncharacterized protein {ECO:0000313|EnsemblPlants:Bo9g005770.1};	--	GO:0016021,integral component of membrane; GO:0005886,plasma membrane; GO:0005524,ATP binding; GO:0030246,carbohydrate binding; GO:0004674,protein serine/threonine kinase activity; GO:0042742,defense response to bacterium; GO:0002229,defense response to oomycetes	Protein tyrosine kinase
Cluster-10262.1	--	--	--	--	--	--	--
Cluster-10272.0	--	--	--	SubName: Full=Uncharacterized protein {ECO:0000313|EnsemblPlants:Bo1g078820.1};	--	--	--
Cluster-10280.0	K22262 WD repeat and FYVE domain-containing protein 3 | (RefSeq) protein SPIRRIG (A)	PREDICTED: putative pentatricopeptide repeat-containing protein At3g01580 [Brassica oleracea var. oleracea]	RecName: Full=Putative pentatricopeptide repeat-containing protein At3g01580;	RecName: Full=Oleosin {ECO:0000256|RuleBase:RU000540};	FOG: PPR repeat	GO:0043231,intracellular membrane-bounded organelle; GO:0004519,endonuclease activity; GO:0003723,RNA binding; GO:0009451,RNA modification	26S proteasome subunit RPN7
Cluster-10307.0	--	uncharacterized protein BNAC04G23880D [Brassica napus]	--	SubName: Full=Uncharacterized protein {ECO:0000313|EnsemblPlants:Bo4g109680.1};	--	--	Cotton fibre expressed protein
Cluster-10331.0	--	PREDICTED: protein SIEVE ELEMENT OCCLUSION A-like [Brassica oleracea var. oleracea]	RecName: Full=Protein SIEVE ELEMENT OCCLUSION A {ECO:0000303|PubMed:20932300}; Short=AtSEOa {ECO:0000303|PubMed:20932300}; AltName: Full=Protein SIEVE ELEMENT OCCLUSION-RELATED 2 {ECO:0000303|PubMed:22470058}; Short=AtSEOR2 {ECO:0000303|PubMed:22470058};	SubName: Full=Uncharacterized protein {ECO:0000313|EnsemblPlants:Bo5g154010.1};	--	GO:0042803,protein homodimerization activity; GO:0043621,protein self-association; GO:0010088,phloem development	Sieve element occlusion N-terminus
Cluster-1034.0	K13508 glycerol-3-phosphate acyltransferase [EC:2.3.1.15 2.3.1.198] | (RefSeq) glycerol-3-phosphate 2-O-acyltransferase 6 (A)	glycerol-3-phosphate 2-O-acyltransferase 6 [Brassica napus]	RecName: Full=Glycerol-3-phosphate 2-O-acyltransferase 6; Short=AtGPAT6; EC=2.3.1.198; AltName: Full=Glycerol-3-phosphate acyltransferase 6;	SubName: Full=BnaCnng43470D protein {ECO:0000313|EMBL:CDY64226.1};	--	GO:0016021,integral component of membrane; GO:0016020,membrane; GO:0090447,glycerol-3-phosphate 2-O-acyltransferase activity; GO:0016791,phosphatase activity; GO:0102419,sn-2-glycerol-3-phosphate omega-OH-C22:0-CoA acyl transferase activity; GO:0010143,cutin biosynthetic process; GO:0009908,flower development; GO:0008654,phospholipid biosynthetic process	Acyltransferase
Cluster-10442.0	--	uncharacterized protein LOC106387711 [Brassica napus]	--	SubName: Full=BnaC09g40770D protein {ECO:0000313|EMBL:CDY16950.1};	--	--	--
Cluster-10467.0	K20855 beta-1,3-galactosyltransferase 1/2/3/4/5/7/8 [EC:2.4.1.-] | (RefSeq) probable beta-1,3-galactosyltransferase 2 (A)	uncharacterized protein LOC106386046 [Brassica napus]	--	SubName: Full=Uncharacterized protein {ECO:0000313|EnsemblPlants:Bo3g145170.1};	--	--	Senescence regulator
Cluster-10537.0	K14209 solute carrier family 36 (proton-coupled amino acid transporter) | (RefSeq) lysine histidine transporter-like 8 (A)	BnaC05g25570D [Brassica napus]	RecName: Full=Lysine histidine transporter-like 8; AltName: Full=Amino acid transporter-like protein 1;	SubName: Full=BnaC05g25570D protein {ECO:0000313|EMBL:CDY25678.1};	Amino acid transporters	GO:0016021,integral component of membrane; GO:0005886,plasma membrane; GO:0015171,amino acid transmembrane transporter activity; GO:0003333,amino acid transmembrane transport	Transmembrane amino acid transporter protein
Cluster-10545.0	K14329 agmatine coumaroyltransferase [EC:2.3.1.64 2.3.1.-] | (RefSeq) AACT1; anthocyanin 5-aromatic acyltransferase 1 (A)	PREDICTED: BAHD acyltransferase At3g29680-like [Brassica oleracea var. oleracea]	RecName: Full=BAHD acyltransferase At3g29680; EC=2.3.1.-; AltName: Full=Probable anthocyanin acyltransferase;	SubName: Full=Uncharacterized protein {ECO:0000313|EnsemblPlants:Bo2g149340.1};	--	GO:0016747,transferase activity, transferring acyl groups other than amino-acyl groups	Transferase family
Cluster-10561.0	K20715 phototropin [EC:2.7.11.1] | (RefSeq) phototropin-2 (A)	PREDICTED: protein kinase PINOID-like [Brassica oleracea var. oleracea]	RecName: Full=Protein kinase PINOID; EC=2.7.11.1; AltName: Full=Protein kinase ABRUPTUS;	SubName: Full=Uncharacterized protein {ECO:0000313|EnsemblPlants:Bo4g182790.1};	Putative serine/threonine protein kinase	GO:0009986,cell surface; GO:0005737,cytoplasm; GO:0005829,cytosol; GO:0005634,nucleus; GO:0005886,plasma membrane; GO:0005524,ATP binding; GO:0016301,kinase activity; GO:0004672,protein kinase activity; GO:0004674,protein serine/threonine kinase activity; GO:0009926,auxin polar transport; GO:0009734,auxin-activated signaling pathway; GO:0048825,cotyledon development; GO:0035556,intracellular sign…	Protein tyrosine kinase
Cluster-1057.0	K03676 glutaredoxin 3 | (RefSeq) glutaredoxin-C9-like (A)	PREDICTED: monothiol glutaredoxin-S13-like [Brassica oleracea var. oleracea]	RecName: Full=Monothiol glutaredoxin-S13; Short=AtGrxS13; AltName: Full=Protein ROXY 18;	SubName: Full=Uncharacterized protein {ECO:0000313|EnsemblPlants:Bo8g115890.1};	Glutaredoxin and related proteins	GO:0005737,cytoplasm; GO:0005634,nucleus; GO:0051537,2 iron, 2 sulfur cluster binding; GO:0009055,electron transfer activity; GO:0046872,metal ion binding; GO:0015035,protein disulfide oxidoreductase activity; GO:0045454,cell redox homeostasis; GO:0050832,defense response to fungus; GO:0009735,response to cytokinin; GO:0080183,response to photooxidative stress	Glutaredoxin
Cluster-10586.0	K00665 fatty acid synthase, animal type [EC:2.3.1.85] | (RefSeq) hypothetical protein (A)	predicted protein [Hordeum vulgare subsp. vulgare]	--	SubName: Full=Uncharacterized protein {ECO:0000313|EMBL:GAX17765.1};	--	GO:0016021,integral component of membrane	Glycosyl hydrolase catalytic core
Cluster-10598.0	K03801 lipoyl(octanoyl) transferase [EC:2.3.1.181] | (RefSeq) plastidial lipoyltransferase 2-like (A)	plastidial lipoyltransferase 2-like [Brassica napus]	RecName: Full=Plastidial lipoyltransferase 2; EC=2.3.1.-; AltName: Full=Lipoate-protein ligase 2p; AltName: Full=Lipoyl-[acyl-carrier-protein]-protein-N-lipoyltransferase 2p;	SubName: Full=Uncharacterized protein {ECO:0000313|EnsemblPlants:Bo1g011660.1};	Lipoyltransferase	GO:0009507,chloroplast; GO:0033819,lipoyl(octanoyl) transferase activity; GO:0009249,protein lipoylation	Biotin/lipoate A/B protein ligase family
Cluster-10639.0	K05391 cyclic nucleotide gated channel, plant | (RefSeq) putative cyclic nucleotide-gated ion channel 15 (A)	BnaC08g48050D [Brassica napus]	RecName: Full=Uncharacterized protein At4g02000;	SubName: Full=BnaC08g48050D protein {ECO:0000313|EMBL:CDY52041.1};	FOG: Reverse transcriptase	--	--
Cluster-1066.0	K13412 calcium-dependent protein kinase [EC:2.7.11.1] | (RefSeq) hypothetical protein (A)	PREDICTED: stomatin-like protein 2, mitochondrial isoform X2 [Brassica oleracea var. oleracea]	RecName: Full=Hypersensitive-induced response protein 3; Short=AtHIR3;	SubName: Full=Uncharacterized protein {ECO:0000313|EnsemblPlants:Bo2g042150.1};	Prohibitins and stomatins of the PID superfamily	GO:0016020,membrane; GO:0005739,mitochondrion; GO:0005886,plasma membrane; GO:0009506,plasmodesma; GO:0005774,vacuolar membrane; GO:0005773,vacuole; GO:0002239,response to oomycetes	SPFH domain / Band 7 family
Cluster-10754.0	--	PREDICTED: uncharacterized protein LOC106307229 [Brassica oleracea var. oleracea]	--	SubName: Full=Uncharacterized protein {ECO:0000313|EnsemblPlants:Bo8g020570.1}; Flags: Fragment;	--	GO:0005886,plasma membrane	Remorin, C-terminal region
Cluster-10793.0	K07513 acetyl-CoA acyltransferase 1 [EC:2.3.1.16] | (RefSeq) 3-ketoacyl-CoA thiolase, peroxisomal-like (A)	predicted protein [Hordeum vulgare subsp. vulgare]	RecName: Full=3-ketoacyl-CoA thiolase 1, peroxisomal; EC=2.3.1.16; AltName: Full=Acetyl-CoA acyltransferase 1; AltName: Full=Beta-ketothiolase 1; AltName: Full=Peroxisomal 3-oxoacyl-CoA thiolase 1; Flags: Precursor;	SubName: Full=Predicted protein {ECO:0000313|EMBL:BAK06976.1};	3-oxoacyl CoA thiolase	GO:0005777,peroxisome; GO:0005773,vacuole; GO:0003988,acetyl-CoA C-acyltransferase activity; GO:0031408,oxylipin biosynthetic process	3-Oxoacyl-[acyl-carrier-protein (ACP)] synthase III C terminal
Cluster-10798.0	K13415 protein brassinosteroid insensitive 1 [EC:2.7.10.1 2.7.11.1] | (RefSeq) uncharacterized LOC103401427 (A)	PREDICTED: squamosa promoter-binding-like protein 11 [Brassica oleracea var. oleracea]	RecName: Full=Squamosa promoter-binding-like protein 11;	SubName: Full=Uncharacterized protein {ECO:0000313|EnsemblPlants:Bo5g051970.1};	--	GO:0005634,nucleus; GO:0003677,DNA binding; GO:0003700,DNA-binding transcription factor activity; GO:0046872,metal ion binding; GO:0048510,regulation of timing of transition from vegetative to reproductive phase; GO:0006355,regulation of transcription, DNA-templated; GO:0006351,transcription, DNA-templated	SBP domain
Cluster-10820.0	--	--	--	--	--	--	--
Cluster-10836.0	--	--	--	--	--	--	--
Cluster-10860.0	K20858 calcium uniporter protein, mitochondrial | (RefSeq) calcium uniporter protein 6, mitochondrial-like (A)	PREDICTED: calcium uniporter protein 6, mitochondrial [Raphanus sativus]	RecName: Full=Calcium uniporter protein 6, mitochondrial; Flags: Precursor;	SubName: Full=BnaA08g26290D protein {ECO:0000313|EMBL:CDY31079.1};	Uncharacterized conserved protein	GO:0016021,integral component of membrane; GO:0005743,mitochondrial inner membrane; GO:0005739,mitochondrion; GO:0005262,calcium channel activity; GO:0015292,uniporter activity	Mitochondrial calcium uniporter
Cluster-10862.0	--	BnaC04g37130D [Brassica napus]	RecName: Full=F-box/kelch-repeat protein At1g64840;	SubName: Full=BnaC04g37130D protein {ECO:0000313|EMBL:CDY36181.1};	--	GO:0005694,chromosome; GO:0005737,cytoplasm; GO:0005634,nucleus; GO:0043140,ATP-dependent 3'-5' DNA helicase activity; GO:0003677,DNA binding; GO:0009378,four-way junction helicase activity; GO:0006284,base-excision repair; GO:0032508,DNA duplex unwinding; GO:0006260,DNA replication; GO:0000724,double-strand break repair via homologous recombination	F-box domain
Cluster-10867.0	--	--	--	--	--	--	--
Cluster-10874.0	K19613 leucine-rich repeat protein SHOC2 | (RefSeq) hypothetical protein (A)	BnaCnng24060D [Brassica napus]	RecName: Full=Receptor-like protein 18 {ECO:0000303|PubMed:18434605}; Short=AtRLP18 {ECO:0000303|PubMed:18434605};	SubName: Full=BnaCnng24060D protein {ECO:0000313|EMBL:CDY53034.1};	FOG: Leucine rich repeat	GO:0016021,integral component of membrane	Leucine-rich repeat
Cluster-10882.2	K23518 O-acetyl-ADP-ribose deacetylase [EC:3.1.1.106] | (RefSeq) uncharacterized protein LOC106394619 isoform X1 (A)	uncharacterized protein LOC106394619 isoform X1 [Brassica napus]	--	SubName: Full=Uncharacterized protein {ECO:0000313|EMBL:KFK42331.1};	Hismacro and SEC14 domain-containing proteins	--	Macro domain
Cluster-1089.0	--	uncharacterized protein BNAC04G47750D [Brassica napus]	--	SubName: Full=BnaC04g47750D protein {ECO:0000313|EMBL:CDY14778.1};	--	GO:0006353,DNA-templated transcription, termination	Rho termination factor, N-terminal domain
Cluster-10930.0	--	hypothetical protein 40.t00087 [Brassica oleracea]	RecName: Full=Uncharacterized membrane protein At4g09580;	SubName: Full=Uncharacterized protein {ECO:0000313|EMBL:ABD65188.1};	Predicted membrane protein	GO:0005783,endoplasmic reticulum; GO:0016021,integral component of membrane	--
Cluster-10961.1	--	PREDICTED: uncharacterized protein LOC106332717 [Brassica oleracea var. oleracea]	RecName: Full=Protein APEM9 {ECO:0000303|PubMed:21487094}; AltName: Full=ABERRANT PEROXISOME MORPHOLOGY 9 {ECO:0000303|PubMed:21487094}; AltName: Full=Protein DAYU {ECO:0000303|PubMed:24510720};	SubName: Full=Uncharacterized protein {ECO:0000313|EnsemblPlants:Bo3g062760.1};	--	GO:0016021,integral component of membrane; GO:0005730,nucleolus; GO:0005778,peroxisomal membrane; GO:0005777,peroxisome; GO:0015919,peroxisomal membrane transport; GO:0043574,peroxisomal transport	--
Cluster-10967.0	--	--	--	--	--	--	--
Cluster-11007.0	K07432 beta-1,4-N-acetylglucosaminyltransferase [EC:2.4.1.141] | (RefSeq) UDP-N-acetylglucosamine transferase subunit ALG13 homolog (A)	PREDICTED: UDP-N-acetylglucosamine transferase subunit ALG13 homolog [Brassica oleracea var. oleracea]	--	SubName: Full=Uncharacterized protein {ECO:0000313|EnsemblPlants:Bo1g053340.1};	Predicted glycosyltransferase	GO:0016758,transferase activity, transferring hexosyl groups	Glycosyltransferase family 28 C-terminal domain
Cluster-11011.0	K01148 poly(A)-specific ribonuclease [EC:3.1.13.4] | (RefSeq) poly(A)-specific ribonuclease PARN (A)	PREDICTED: poly(A)-specific ribonuclease PARN [Brassica oleracea var. oleracea]	RecName: Full=Poly(A)-specific ribonuclease PARN; EC=3.1.13.4; AltName: Full=Polyadenylate-specific ribonuclease; Short=AtPARN; AltName: Full=Protein ABA hypersensitive germination 2;	SubName: Full=Uncharacterized protein {ECO:0000313|EnsemblPlants:Bo6g035840.1};	Poly(A)-specific exoribonuclease PARN	GO:0005739,mitochondrion; GO:0005634,nucleus; GO:0043169,cation binding; GO:0046872,metal ion binding; GO:0004535,poly(A)-specific ribonuclease activity; GO:0003723,RNA binding; GO:0006952,defense response; GO:0006397,mRNA processing; GO:0009737,response to abscisic acid; GO:0006970,response to osmotic stress; GO:0009751,response to salicylic acid; GO:0009651,response to salt stress	CAF1 family ribonuclease
Cluster-11047.0	K06228 fused [EC:2.7.11.1] | (RefSeq) serine/threonine-protein kinase TIO-like (A)	serine/threonine-protein kinase TIO-like [Brassica napus]	RecName: Full=Serine/threonine-protein kinase TIO; EC=2.7.11.1; AltName: Full=Fused homolog; Short=AtFUSED; AltName: Full=Protein TWO-IN-ONE; Short=AtTIO;	SubName: Full=Uncharacterized protein {ECO:0000313|EnsemblPlants:Bo3g178380.1};	--	GO:0005856,cytoskeleton; GO:0009524,phragmoplast; GO:0005524,ATP binding; GO:0019894,kinesin binding; GO:0004674,protein serine/threonine kinase activity; GO:0000911,cytokinesis by cell plate formation; GO:0009558,embryo sac cellularization; GO:0007112,male meiosis cytokinesis	Haspin like kinase domain
Cluster-11048.0	K14006 protein transport protein SEC23 | (RefSeq) protein transport protein SEC23 (A)	PREDICTED: protein transport protein SEC23 [Malus domestica]	--	SubName: Full=Uncharacterized protein {ECO:0000313|EMBL:EMJ23155.1};	Vesicle coat complex COPII, subunit SEC23	GO:0030127,COPII vesicle coat; GO:0000139,Golgi membrane; GO:0008270,zinc ion binding; GO:0090114,COPII-coated vesicle budding; GO:0006886,intracellular protein transport	Sec23/Sec24 trunk domain
Cluster-11081.0	K14572 midasin | (RefSeq) midasin-like (A)	BnaCnng38520D [Brassica napus]	--	SubName: Full=BnaCnng38520D protein {ECO:0000313|EMBL:CDY61857.1};	--	GO:0008081,phosphoric diester hydrolase activity; GO:0006629,lipid metabolic process	--
Cluster-11083.0	K22904 presqualene diphosphate phosphatase [EC:3.1.3.-] | (RefSeq) LOW QUALITY PROTEIN: probable lipid phosphate phosphatase beta (A)	BnaC03g65000D [Brassica napus]	RecName: Full=Probable lipid phosphate phosphatase beta; Short=AtLPPB; EC=3.1.3.-; AltName: Full=Phosphatidic acid phosphatase beta;	SubName: Full=BnaC03g65000D protein {ECO:0000313|EMBL:CDY42179.1};	Uncharacterized conserved protein containing PAP2 domain	GO:0016021,integral component of membrane; GO:0016787,hydrolase activity	--
Cluster-11084.0	K13457 disease resistance protein RPM1 | (RefSeq) disease resistance protein RPP13-like (A)	PREDICTED: LOW QUALITY PROTEIN: putative disease resistance RPP13-like protein 3 [Brassica rapa]	RecName: Full=Putative disease resistance RPP13-like protein 3;	SubName: Full=Uncharacterized protein {ECO:0000313|EnsemblPlants:Bo1g070930.1};	Apoptotic ATPase	GO:0005886,plasma membrane; GO:0043531,ADP binding; GO:0005524,ATP binding; GO:0009626,plant-type hypersensitive response; GO:0007165,signal transduction	Leucine Rich repeats (2 copies)
Cluster-11091.0	K09286 EREBP-like factor | (RefSeq) dehydration-responsive element-binding protein 2B-like (A)	PREDICTED: dehydration-responsive element-binding protein 2B-like [Brassica oleracea var. oleracea]	RecName: Full=Dehydration-responsive element-binding protein 2B; Short=Protein DREB2B;	SubName: Full=Uncharacterized protein {ECO:0000313|EnsemblPlants:Bo1g141310.1};	--	GO:0005634,nucleus; GO:0003700,DNA-binding transcription factor activity; GO:0043565,sequence-specific DNA binding; GO:0044212,transcription regulatory region DNA binding; GO:0010286,heat acclimation; GO:0009555,pollen development; GO:0045893,positive regulation of transcription, DNA-templated; GO:0006351,transcription, DNA-templated	AP2 domain
Cluster-11235.0	--	--	--	--	--	--	--
Cluster-11266.0	K13420 LRR receptor-like serine/threonine-protein kinase FLS2 [EC:2.7.11.1] | (RefSeq) LRR receptor-like serine/threonine-protein kinase FLS2 (A)	PREDICTED: piriformospora indica-insensitive protein 2 [Brassica oleracea var. oleracea]	RecName: Full=Piriformospora indica-insensitive protein 2; Flags: Precursor;	SubName: Full=Uncharacterized protein {ECO:0000313|EnsemblPlants:Bo6g107220.1};	FOG: Leucine rich repeat	GO:0009507,chloroplast; GO:0005886,plasma membrane; GO:0009610,response to symbiotic fungus; GO:0044403,symbiont process	Leucine Rich Repeat
Cluster-11270.0	K00227 Delta7-sterol 5-desaturase [EC:1.14.19.20] | (RefSeq) delta(7)-sterol-C5(6)-desaturase 1-like (A)	BnaAnng24610D [Brassica napus]	RecName: Full=Delta(7)-sterol-C5(6)-desaturase 1; EC=1.14.19.20 {ECO:0000269|PubMed:10651635, ECO:0000269|PubMed:8919915, ECO:0000269|PubMed:9927639}; AltName: Full=Delta(7)-sterol-C5-desaturase 1; AltName: Full=Delta-7-C-5 sterol desaturase 1; AltName: Full=Protein DWARF 7; AltName: Full=Protein STEROL 1;	SubName: Full=BnaAnng24610D protein {ECO:0000313|EMBL:CDY67540.1};	Sterol C5 desaturase	GO:0005789,endoplasmic reticulum membrane; GO:0016021,integral component of membrane; GO:0005506,iron ion binding; GO:0016491,oxidoreductase activity; GO:0016126,sterol biosynthetic process	Fatty acid hydroxylase superfamily
Cluster-11270.1	K00227 Delta7-sterol 5-desaturase [EC:1.14.19.20] | (RefSeq) delta(7)-sterol-C5(6)-desaturase 1-like (A)	PREDICTED: delta(7)-sterol-C5(6)-desaturase 1-like [Brassica oleracea var. oleracea]	RecName: Full=Delta(7)-sterol-C5(6)-desaturase 1; EC=1.14.19.20 {ECO:0000269|PubMed:10651635, ECO:0000269|PubMed:8919915, ECO:0000269|PubMed:9927639}; AltName: Full=Delta(7)-sterol-C5-desaturase 1; AltName: Full=Delta-7-C-5 sterol desaturase 1; AltName: Full=Protein DWARF 7; AltName: Full=Protein STEROL 1;	SubName: Full=Uncharacterized protein {ECO:0000313|EnsemblPlants:Bo1g156270.1};	Sterol C5 desaturase	GO:0005789,endoplasmic reticulum membrane; GO:0016021,integral component of membrane; GO:0005506,iron ion binding; GO:0016491,oxidoreductase activity; GO:0016126,sterol biosynthetic process	Fatty acid hydroxylase superfamily
Cluster-11307.0	--	PREDICTED: uncharacterized protein LOC106344186 [Brassica oleracea var. oleracea]	RecName: Full=Signal peptidase complex-like protein DTM1 {ECO:0000305}; AltName: Full=Protein DEFECTIVE TAPETUM AND MEIOCYTES 1 {ECO:0000303|PubMed:22111585}; Flags: Precursor;	SubName: Full=Uncharacterized protein {ECO:0000313|EnsemblPlants:Bra034433.1-P};	--	GO:0005789,endoplasmic reticulum membrane; GO:0016021,integral component of membrane; GO:0005787,signal peptidase complex; GO:0008233,peptidase activity; GO:0048658,anther wall tapetum development; GO:0009555,pollen development; GO:0006465,signal peptide processing	Microsomal signal peptidase 12 kDa subunit (SPC12)
Cluster-11321.0	--	protein transport protein sft2 [Brassica napus]	--	RecName: Full=Vesicle transport protein {ECO:0000256|RuleBase:RU363111};	Membrane protein involved in ER to Golgi transport	GO:0016021,integral component of membrane; GO:0015031,protein transport; GO:0016192,vesicle-mediated transport	Got1/Sft2-like family
Cluster-11350.0	--	protein BPS1, chloroplastic-like [Brassica napus]	RecName: Full=Protein BPS1, chloroplastic; AltName: Full=Protein BYPASS 1; Flags: Precursor;	SubName: Full=Uncharacterized protein {ECO:0000313|EnsemblPlants:Bo5g058460.1};	--	GO:0009507,chloroplast; GO:0005886,plasma membrane; GO:0009793,embryo development ending in seed dormancy; GO:0048364,root development; GO:0048367,shoot system development	--
Cluster-11350.1	--	protein BPS1, chloroplastic-like [Brassica napus]	RecName: Full=Protein BPS1, chloroplastic; AltName: Full=Protein BYPASS 1; Flags: Precursor;	SubName: Full=Uncharacterized protein {ECO:0000313|EnsemblPlants:Bo5g058460.1};	--	GO:0009507,chloroplast; GO:0005886,plasma membrane; GO:0009793,embryo development ending in seed dormancy; GO:0048364,root development; GO:0048367,shoot system development	--
Cluster-11422.0	--	PREDICTED: UPF0503 protein At3g09070, chloroplastic-like [Brassica oleracea var. oleracea]	RecName: Full=UPF0503 protein At3g09070, chloroplastic; Flags: Precursor;	SubName: Full=Uncharacterized protein {ECO:0000313|EnsemblPlants:Bo1g144740.1};	--	GO:0016324,apical plasma membrane; GO:0009507,chloroplast; GO:0005886,plasma membrane; GO:0010588,cotyledon vascular tissue pattern formation; GO:0010088,phloem development; GO:0010233,phloem transport; GO:0022622,root system development	Protein of unknown function (DUF740)
Cluster-11437.0	--	BnaC08g21760D [Brassica napus]	--	SubName: Full=BnaC08g21760D protein {ECO:0000313|EMBL:CDY17768.1};	--	--	--
Cluster-11442.1	--	PREDICTED: uncharacterized protein LOC106300140 [Brassica oleracea var. oleracea]	RecName: Full=Protein DOG1-like 1 {ECO:0000303|PubMed:17065317};	SubName: Full=Uncharacterized protein {ECO:0000313|EnsemblPlants:Bo1g019810.1};	--	GO:0043565,sequence-specific DNA binding; GO:0006351,transcription, DNA-templated	--
Cluster-1146.0	--	PREDICTED: uncharacterized protein LOC108847565 isoform X1 [Raphanus sativus]	--	SubName: Full=Uncharacterized protein {ECO:0000313|EMBL:EFH42436.1};	--	--	--
Cluster-11492.0	K07466 replication factor A1 | (RefSeq) uncharacterized protein LOC106377300 isoform X1 (A)	PREDICTED: uncharacterized protein LOC108824614 [Raphanus sativus]	--	SubName: Full=Uncharacterized protein {ECO:0000313|EnsemblPlants:Bra022253.1-P};	--	--	--
Cluster-11492.1	K07466 replication factor A1 | (RefSeq) uncharacterized protein LOC106425561 (A)	hypothetical protein EUTSA_v10002234mg [Eutrema salsugineum]	--	SubName: Full=Uncharacterized protein {ECO:0000313|EMBL:ESQ50127.1};	--	--	--
Cluster-11504.0	--	--	--	--	--	--	--
Cluster-11606.0	K21026 acetylajmaline esterase [EC:3.1.1.80] | (RefSeq) GDSL esterase/lipase At5g45910-like (A)	PREDICTED: zinc finger BED domain-containing protein DAYSLEEPER-like [Brassica oleracea var. oleracea]	RecName: Full=Zinc finger BED domain-containing protein DAYSLEEPER; AltName: Full=Transposase-like protein DAYSLEEPER;	SubName: Full=Uncharacterized protein {ECO:0000313|EnsemblPlants:Bo8g001010.1};	Tam3-transposase (Ac family)	GO:0005829,cytosol; GO:0005634,nucleus; GO:0003700,DNA-binding transcription factor activity; GO:0046872,metal ion binding; GO:0046983,protein dimerization activity; GO:0000977,RNA polymerase II regulatory region sequence-specific DNA binding; GO:0009791,post-embryonic development; GO:0006357,regulation of transcription by RNA polymerase II; GO:0006351,transcription, DNA-templated	hAT family C-terminal dimerisation region
Cluster-11629.0	K11446 histone demethylase JARID1 [EC:1.14.11.-] | (RefSeq) lysine-specific demethylase JMJ706-like isoform X1 (A)	lysine-specific demethylase JMJ706-like [Brassica napus]	RecName: Full=Lysine-specific demethylase JMJ706; EC=1.14.11.-; AltName: Full=Jumonji domain-containing protein 706; AltName: Full=Lysine-specific histone demethylase JMJ706; AltName: Full=Protein JUMONJI 706;	SubName: Full=Uncharacterized protein {ECO:0000313|EnsemblPlants:Bo7g077040.1};	DNA-binding protein jumonji/RBP2/SMCY, contains JmjC domain	GO:0000792,heterochromatin; GO:0005634,nucleus; GO:0051213,dioxygenase activity; GO:0032454,histone demethylase activity (H3-K9 specific); GO:0046872,metal ion binding; GO:0048439,flower morphogenesis; GO:0045815,positive regulation of gene expression, epigenetic; GO:0006355,regulation of transcription, DNA-templated; GO:0006351,transcription, DNA-templated	C5HC2 zinc finger
Cluster-11668.0	--	PREDICTED: protein CHAPERONE-LIKE PROTEIN OF POR1, chloroplastic-like, partial [Brassica oleracea var. oleracea]	RecName: Full=Protein CHAPERONE-LIKE PROTEIN OF POR1, chloroplastic {ECO:0000303|PubMed:24151298}; Short=AtCPP1 {ECO:0000303|PubMed:24151298}; AltName: Full=Protein CELL GROWTH DEFECT FACTOR 1 {ECO:0000303|PubMed:16192270}; Short=AtCDF1 {ECO:0000303|PubMed:16192270}; Flags: Precursor;	SubName: Full=BnaC01g24110D protein {ECO:0000313|EMBL:CDY23710.1};	--	GO:0009507,chloroplast; GO:0009941,chloroplast envelope; GO:0009706,chloroplast inner membrane; GO:0009570,chloroplast stroma; GO:0009534,chloroplast thylakoid; GO:0009535,chloroplast thylakoid membrane; GO:0016021,integral component of membrane; GO:0031966,mitochondrial membrane; GO:0005739,mitochondrion; GO:0009536,plastid; GO:0055035,plastid thylakoid membrane; GO:0044183,protein binding invol…	Protein CHAPERONE-LIKE PROTEIN OF POR1-like
Cluster-11673.0	K00924 kinase [EC:2.7.1.-] | (RefSeq) receptor-like protein kinase HSL1 (A)	receptor-like protein kinase HAIKU2 [Brassica napus]	RecName: Full=Receptor-like protein kinase HAIKU2; EC=2.7.11.1; Flags: Precursor;	SubName: Full=Uncharacterized protein {ECO:0000313|EnsemblPlants:Bo1g112430.1};	--	GO:0016021,integral component of membrane; GO:0005524,ATP binding; GO:0004674,protein serine/threonine kinase activity; GO:0009960,endosperm development	Phosphotransferase enzyme family
Cluster-11693.0	K11492 condensin-2 complex subunit G2 | (RefSeq) hypothetical protein (A)	hypothetical protein EUTSA_v10023223mg [Eutrema salsugineum]	--	SubName: Full=Uncharacterized protein {ECO:0000313|EMBL:ESQ29310.1};	Uncharacterized conserved protein	GO:0005634,nucleus	--
Cluster-11738.0	K07766 diphosphoinositol-polyphosphate diphosphatase [EC:3.6.1.52] | (RefSeq) nudix hydrolase 16, mitochondrial (A)	PREDICTED: nudix hydrolase 16, mitochondrial [Brassica oleracea var. oleracea]	RecName: Full=Nudix hydrolase 16, mitochondrial; Short=AtNUDT16; EC=3.6.1.-; Flags: Precursor;	SubName: Full=Uncharacterized protein {ECO:0000313|EnsemblPlants:Bo5g133370.1};	Diadenosine and diphosphoinositol polyphosphate phosphohydrolase	GO:0005737,cytoplasm; GO:0005739,mitochondrion; GO:0005634,nucleus; GO:0016818,hydrolase activity, acting on acid anhydrides, in phosphorus-containing anhydrides; GO:0046872,metal ion binding	NUDIX domain
Cluster-11748.0	K01866 tyrosyl-tRNA synthetase [EC:6.1.1.1] | (RefSeq) tyrosine--tRNA ligase, chloroplastic/mitochondrial (A)	PREDICTED: tyrosine--tRNA ligase, chloroplastic/mitochondrial [Brassica oleracea var. oleracea]	RecName: Full=Tyrosine--tRNA ligase, chloroplastic/mitochondrial {ECO:0000305}; EC=6.1.1.1 {ECO:0000250|UniProtKB:Q9Y2Z4}; AltName: Full=Protein EMBRYO DEFECTIVE 2768 {ECO:0000303|PubMed:16297076}; AltName: Full=Protein EMBRYONIC FACTOR 31 {ECO:0000303|PubMed:22714903}; AltName: Full=Tyrosyl-tRNA synthetase {ECO:0000305}; Short=TyrRS {ECO:0000305}; Flags: Precursor;	RecName: Full=Tyrosine--tRNA ligase {ECO:0000256|RuleBase:RU361234}; EC=6.1.1.1 {ECO:0000256|RuleBase:RU361234}; AltName: Full=Tyrosyl-tRNA synthetase {ECO:0000256|RuleBase:RU361234};	Tyrosyl-tRNA synthetase	GO:0009507,chloroplast; GO:0009570,chloroplast stroma; GO:0005829,cytosol; GO:0005739,mitochondrion; GO:0005524,ATP binding; GO:0003723,RNA binding; GO:0004831,tyrosine-tRNA ligase activity; GO:0009793,embryo development ending in seed dormancy; GO:0043039,tRNA aminoacylation; GO:0006437,tyrosyl-tRNA aminoacylation	Tyrosyl-tRNA synthetase C-terminal domain
Cluster-11794.0	K03350 anaphase-promoting complex subunit 3 | (RefSeq) hypothetical protein (A)	PREDICTED: uncharacterized protein LOC106332229 [Brassica oleracea var. oleracea]	--	SubName: Full=Uncharacterized protein {ECO:0000313|EnsemblPlants:Bo3g181150.1};	--	--	Cotton fibre expressed protein
Cluster-1187.0	--	--	--	SubName: Full=Uncharacterized protein {ECO:0000313|EnsemblPlants:Bo5g030640.1};	--	--	--
Cluster-11978.0	K14803 protein phosphatase PTC2/3 [EC:3.1.3.16] | (RefSeq) probable protein phosphatase 2C 47 (A)	PREDICTED: probable protein phosphatase 2C 47 [Brassica oleracea var. oleracea]	RecName: Full=Probable protein phosphatase 2C 47; Short=AtPP2C47; EC=3.1.3.16;	SubName: Full=Uncharacterized protein {ECO:0000313|EnsemblPlants:Bo8g081530.1};	Serine/threonine protein phosphatase	GO:0046872,metal ion binding; GO:0004722,protein serine/threonine phosphatase activity	Protein phosphatase 2C
Cluster-11991.0	K22262 WD repeat and FYVE domain-containing protein 3 | (RefSeq) protein SPIRRIG (A)	PREDICTED: pentatricopeptide repeat-containing protein At2g33680 [Brassica oleracea var. oleracea]	RecName: Full=Pentatricopeptide repeat-containing protein At2g33680;	SubName: Full=Uncharacterized protein {ECO:0000313|EnsemblPlants:Bo4g043550.1};	FOG: PPR repeat	GO:0043231,intracellular membrane-bounded organelle; GO:0004519,endonuclease activity; GO:0003723,RNA binding; GO:0009451,RNA modification	Tetratricopeptide repeat
Cluster-1201.0	--	--	--	--	--	--	--
Cluster-12014.0	K23398 activating signal cointegrator 1 | (RefSeq) uncharacterized protein LOC112293566 (A)	PREDICTED: uncharacterized protein LOC106294050 isoform X1 [Brassica oleracea var. oleracea]	RecName: Full=Alpha-ketoglutarate-dependent dioxygenase alkB; EC=1.14.11.-; AltName: Full=Alkylated DNA repair protein alkB homolog;	SubName: Full=Uncharacterized protein {ECO:0000313|EnsemblPlants:Bo5g131680.1};	DNA alkylation damage repair protein	GO:0005739,mitochondrion; GO:0005719,nuclear euchromatin; GO:0043734,DNA-N1-methyladenine dioxygenase activity; GO:0008198,ferrous iron binding; GO:0070579,methylcytosine dioxygenase activity; GO:0006281,DNA repair; GO:0035552,oxidative single-stranded DNA demethylation; GO:0042245,RNA repair	2OG-Fe(II) oxygenase superfamily
Cluster-12039.0	K15014 solute carrier family 29 (equilibrative nucleoside transporter), member 1/2/3 | (RefSeq) equilibrative nucleotide transporter 3-like (A)	hypothetical protein VITISV_015538 [Vitis vinifera]	RecName: Full=Retrovirus-related Pol polyprotein from transposon TNT 1-94; Includes: RecName: Full=Protease; EC=3.4.23.-; Includes: RecName: Full=Reverse transcriptase; EC=2.7.7.49; Includes: RecName: Full=Endonuclease;	SubName: Full=Uncharacterized protein {ECO:0000313|EMBL:CAN62076.1};	FOG: Transposon-encoded proteins with TYA, reverse transcriptase, integrase domains in various combinations	GO:0004190,aspartic-type endopeptidase activity; GO:0004519,endonuclease activity; GO:0003676,nucleic acid binding; GO:0003964,RNA-directed DNA polymerase activity; GO:0008270,zinc ion binding; GO:0015074,DNA integration	--
Cluster-12048.0	--	uncharacterized protein LOC111206965 isoform X2 [Brassica napus]	--	SubName: Full=Uncharacterized protein {ECO:0000313|EnsemblPlants:Bo9g044050.1};	--	--	--
Cluster-12059.0	K02938 large subunit ribosomal protein L8e | (RefSeq) 60S ribosomal protein L2-like (A)	predicted protein [Hordeum vulgare subsp. vulgare]	RecName: Full=60S ribosomal protein L8; AltName: Full=L2; AltName: Full=Ribosomal protein TL2;	SubName: Full=60S ribosomal protein L8 {ECO:0000313|EMBL:JAT43573.1};	60s ribosomal protein L2/L8	GO:0022625,cytosolic large ribosomal subunit; GO:0003723,RNA binding; GO:0003735,structural constituent of ribosome; GO:0002181,cytoplasmic translation	Ribosomal Proteins L2, RNA binding domain
Cluster-12091.0	K11253 histone H3 | (RefSeq) hypothetical protein (A)	hypothetical protein CARUB_v10002094mg, partial [Capsella rubella]	RecName: Full=Histone H3.3;	SubName: Full=Uncharacterized protein {ECO:0000313|EMBL:EOA21671.1}; Flags: Fragment;	Histones H3 and H4	GO:0000786,nucleosome; GO:0005634,nucleus; GO:0003677,DNA binding; GO:0046982,protein heterodimerization activity	Transcription initiation factor IID, 31kD subunit
Cluster-12101.0	--	PREDICTED: uncharacterized protein LOC106301830 [Brassica oleracea var. oleracea]	--	SubName: Full=Uncharacterized protein {ECO:0000313|EnsemblPlants:Bo7g089200.1};	--	--	--
Cluster-12180.0	--	--	--	--	--	--	--
Cluster-12187.0	K14800 pre-rRNA-processing protein TSR2 | (RefSeq) pre-rRNA-processing protein TSR2 homolog (A)	late embryogenesis abundant protein 31 [Brassica napus]	RecName: Full=Late embryogenesis abundant protein 31 {ECO:0000303|PubMed:18318901}; Short=LEA 31 {ECO:0000303|PubMed:18318901}; AltName: Full=Protein RESPONSIVE TO ABSCISIC ACID 28 {ECO:0000303|PubMed:10412913}; Short=AtRAB28 {ECO:0000303|PubMed:10412913};	SubName: Full=BnaC05g29980D protein {ECO:0000313|EMBL:CDY38305.1};	--	GO:0005829,cytosol; GO:0005730,nucleolus; GO:0005634,nucleus; GO:0006873,cellular ion homeostasis; GO:0010226,response to lithium ion; GO:0009845,seed germination	Seed maturation protein
Cluster-12190.0	K17604 zinc finger SWIM domain-containing protein 3 | (RefSeq) uncharacterized protein LOC108479164 (A)	uncharacterized protein LOC106350313 [Brassica napus]	--	SubName: Full=Uncharacterized protein {ECO:0000313|EnsemblPlants:Bo3g135770.1};	--	--	Transposase, Mutator family
Cluster-12198.0	K15271 ATP-dependent DNA helicase HFM1/MER3 [EC:3.6.4.12] | (RefSeq) DExH-box ATP-dependent RNA helicase DExH17 (A)	pentatricopeptide repeat-containing protein At2g13600-like [Brassica napus]	RecName: Full=Pentatricopeptide repeat-containing protein At2g13600;	SubName: Full=Uncharacterized protein {ECO:0000313|EnsemblPlants:Bo3g087150.1};	FOG: PPR repeat	GO:0005739,mitochondrion; GO:0004519,endonuclease activity; GO:0003723,RNA binding; GO:0080156,mitochondrial mRNA modification; GO:0010182,sugar mediated signaling pathway	Vacuolar sorting protein 39 domain 1
Cluster-12221.7	K01081 5'-nucleotidase [EC:3.1.3.5] | (RefSeq) 5' nucleotidase family protein (A)	PREDICTED: 5'-nucleotidase domain-containing protein DDB_G0275467 [Brassica oleracea var. oleracea]	--	SubName: Full=Uncharacterized protein {ECO:0000313|EnsemblPlants:Bo4g154010.1};	Similar to IMP-GMP specific 5'-nucleotidase	GO:0046872,metal ion binding	Haloacid dehalogenase-like hydrolase
Cluster-12228.0	--	--	--	SubName: Full=Uncharacterized protein {ECO:0000313|EnsemblPlants:Bo2g125800.1};	--	--	--
Cluster-12235.0	K16573 gamma-tubulin complex component 6 | (RefSeq) uncharacterized LOC103722329 (A)	PREDICTED: protein trichome birefringence-like 36 [Brassica oleracea var. oleracea]	RecName: Full=Protein trichome birefringence-like 36;	SubName: Full=Uncharacterized protein {ECO:0000313|EnsemblPlants:Bo4g120090.1};	--	GO:0005794,Golgi apparatus; GO:0016021,integral component of membrane; GO:0016413,O-acetyltransferase activity; GO:0071554,cell wall organization or biogenesis	PMR5 N terminal Domain
Cluster-12261.0	K12844 U4/U6 small nuclear ribonucleoprotein PRP31 | (RefSeq) hypothetical protein (A)	BnaA07g02820D [Brassica napus]	RecName: Full=Putative F-box protein At1g47790;	SubName: Full=BnaA07g02820D protein {ECO:0000313|EMBL:CDY24357.1};	--	--	F-box associated domain
Cluster-12271.0	--	uclacyanin 1-like [Brassica napus]	RecName: Full=Mavicyanin;	SubName: Full=Uncharacterized protein {ECO:0000313|EnsemblPlants:Bra021690.1-P};	--	GO:0009055,electron transfer activity; GO:0046872,metal ion binding	Plastocyanin-like domain
Cluster-12282.0	K19893 glucan endo-1,3-beta-glucosidase 5/6 [EC:3.2.1.39] | (RefSeq) glucan endo-1,3-beta-glucosidase 6 (A)	PREDICTED: glucan endo-1,3-beta-glucosidase 6 [Brassica oleracea var. oleracea]	RecName: Full=Glucan endo-1,3-beta-glucosidase 6; EC=3.2.1.39; AltName: Full=(1->3)-beta-glucan endohydrolase 6; Short=(1->3)-beta-glucanase 6; AltName: Full=Beta-1,3-endoglucanase 6; Short=Beta-1,3-glucanase 6; Flags: Precursor;	SubName: Full=Uncharacterized protein {ECO:0000313|EnsemblPlants:Bo9g134770.1};	--	GO:0031225,anchored component of membrane; GO:0046658,anchored component of plasma membrane; GO:0005886,plasma membrane; GO:0009506,plasmodesma; GO:0042973,glucan endo-1,3-beta-D-glucosidase activity; GO:0004553,hydrolase activity, hydrolyzing O-glycosyl compounds; GO:0030247,polysaccharide binding; GO:0005975,carbohydrate metabolic process; GO:0006952,defense response	X8 domain
Cluster-12296.0	K08176 MFS transporter, PHS family, inorganic phosphate transporter | (RefSeq) inorganic phosphate transporter 1-2-like (A)	BnaC03g15100D [Brassica napus]	RecName: Full=Plastid division protein PDV1; AltName: Full=Protein PLASTID DIVISION1;	SubName: Full=BnaC03g15100D protein {ECO:0000313|EMBL:CDY38739.1};	--	GO:0009707,chloroplast outer membrane; GO:0016021,integral component of membrane; GO:0010020,chloroplast fission	--
Cluster-12341.0	K06699 proteasome activator subunit 4 | (RefSeq) hypothetical protein (A)	polygalacturonase 1 beta-like protein 2 [Brassica napus]	RecName: Full=Polygalacturonase 1 beta-like protein 2 {ECO:0000303|PubMed:26106400}; Short=AtPGL2 {ECO:0000303|PubMed:26106400}; AltName: Full=Aromatic-rich glycoprotein At1g60390; AltName: Full=PG1beta-like protein 2 {ECO:0000303|PubMed:26106400}; AltName: Full=Polygalacturonase 1 {ECO:0000303|PubMed:19639386}; AltName: Full=Probable polygalacturonase non-catalytic subunit At1g60390; Flags: Prec…	SubName: Full=BnaC09g14770D protein {ECO:0000313|EMBL:CDY47228.1};	--	GO:0048046,apoplast; GO:0005618,cell wall	BURP domain
Cluster-12345.0	K13151 snurportin-1 | (RefSeq) snurportin-1 (A)	PREDICTED: snurportin-1 [Brassica oleracea var. oleracea]	--	SubName: Full=Uncharacterized protein {ECO:0000313|EnsemblPlants:Bo7g109820.1};	m3G-cap-specific nuclear import receptor (Snurportin1)	--	--
Cluster-12352.0	--	PREDICTED: uncharacterized protein LOC108861661 isoform X1 [Raphanus sativus]	RecName: Full=Monocopper oxidase-like protein SKS2; Flags: Precursor;	SubName: Full=Uncharacterized protein {ECO:0000313|EnsemblPlants:Bo3g055530.1}; Flags: Fragment;	--	GO:0031225,anchored component of membrane; GO:0046658,anchored component of plasma membrane; GO:0005886,plasma membrane; GO:0009506,plasmodesma; GO:0005507,copper ion binding; GO:0016722,oxidoreductase activity, oxidizing metal ions	--
Cluster-12373.0	--	--	--	--	--	--	--
Cluster-12383.0	--	PREDICTED: uncharacterized protein At5g08430 [Brassica oleracea var. oleracea]	--	SubName: Full=Uncharacterized protein {ECO:0000313|EnsemblPlants:Bo9g017840.1};	RNA polymerase I transcription factor UAF	GO:0003677,DNA binding; GO:0046872,metal ion binding	--
Cluster-12453.0	K20727 defensin-like protein 16 | (RefSeq) defensin-like protein 1 (A)	defensin-like protein 1 [Brassica napus]	RecName: Full=Defensin-like protein 1; AltName: Full=Cysteine-rich antifungal protein 1; Short=AFP1; Flags: Precursor;	SubName: Full=Uncharacterized protein {ECO:0000313|EnsemblPlants:Bo6g086110.1};	--	GO:0005576,extracellular region; GO:0050832,defense response to fungus; GO:0031640,killing of cells of other organism	Gamma-thionin family
Cluster-12505.0	K11294 nucleolin | (RefSeq) nucleolin-like (A)	uncharacterized protein At4g02000-like [Brassica napus]	RecName: Full=Uncharacterized protein At4g02000;	SubName: Full=Uncharacterized protein {ECO:0000313|EMBL:KFK24303.1};	FOG: Reverse transcriptase	--	Zinc knuckle
Cluster-12530.0	K21373 7-deoxyloganetic acid glucosyltransferase [EC:2.4.1.323] | (RefSeq) 7-deoxyloganetic acid glucosyltransferase-like (A)	PREDICTED: uncharacterized protein At1g66480-like [Brassica oleracea var. oleracea]	RecName: Full=Uncharacterized protein At1g66480;	SubName: Full=Uncharacterized protein {ECO:0000313|EnsemblPlants:Bo7g078210.1};	--	GO:0005886,plasma membrane	Domain of unknown function (DUF4228)
Cluster-12553.0	--	PREDICTED: uncharacterized protein LOC103865526 [Brassica rapa]	--	SubName: Full=Uncharacterized protein {ECO:0000313|EnsemblPlants:Bo4g186070.1};	--	--	--
Cluster-12564.0	K09566 peptidyl-prolyl isomerase G (cyclophilin G) [EC:5.2.1.8] | (RefSeq) uncharacterized protein LOC108227608 (A)	PREDICTED: protein ROOT PRIMORDIUM DEFECTIVE 1 [Brassica oleracea var. oleracea]	RecName: Full=Protein WHAT'S THIS FACTOR 1 homolog {ECO:0000305}; Flags: Precursor;	SubName: Full=Uncharacterized protein {ECO:0000313|EnsemblPlants:Bo8g092700.1};	--	GO:0009507,chloroplast; GO:0016787,hydrolase activity; GO:0003723,RNA binding; GO:0000373,Group II intron splicing; GO:0015979,photosynthesis	Plant organelle RNA recognition domain
Cluster-12566.0	K15108 solute carrier family 25 (mitochondrial thiamine pyrophosphate transporter), member 19 | (RefSeq) mitochondrial thiamine diphosphate carrier 2-like (A)	mitochondrial thiamine diphosphate carrier 2-like [Brassica napus]	RecName: Full=Mitochondrial thiamine diphosphate carrier 2 {ECO:0000305};	SubName: Full=BnaCnng30910D protein {ECO:0000313|EMBL:CDY56673.1};	Mitochondrial solute carrier protein	GO:0031305,integral component of mitochondrial inner membrane; GO:0005739,mitochondrion; GO:0090422,thiamine pyrophosphate transmembrane transporter activity; GO:0015234,thiamine transmembrane transporter activity; GO:0006839,mitochondrial transport; GO:0030974,thiamine pyrophosphate transmembrane transport	Mitochondrial carrier protein
Cluster-12590.0	--	PREDICTED: uncharacterized protein LOC106306792 [Brassica oleracea var. oleracea]	RecName: Full=Protein CASPARIAN STRIP INTEGRITY FACTOR 2 {ECO:0000303|PubMed:28104889}; Flags: Precursor;	SubName: Full=Uncharacterized protein {ECO:0000313|EnsemblPlants:Bo7g116950.1};	--	GO:0048226,Casparian strip; GO:0005179,hormone activity; GO:0071555,cell wall organization; GO:0050801,ion homeostasis; GO:0055072,iron ion homeostasis; GO:0007275,multicellular organism development; GO:0009860,pollen tube growth; GO:2000067,regulation of root morphogenesis; GO:0010447,response to acidic pH; GO:0010039,response to iron ion	--
Cluster-12641.0	K11584 serine/threonine-protein phosphatase 2A regulatory subunit B' | (RefSeq) hypothetical protein (A)	hypothetical protein EUTSA_v10007450mg [Eutrema salsugineum]	RecName: Full=Serine/threonine protein phosphatase 2A 57 kDa regulatory subunit B' theta isoform; Short=AtB' theta; Short=PP2A, B' subunit, theta isoform;	RecName: Full=Serine/threonine protein phosphatase 2A regulatory subunit {ECO:0000256|PIRNR:PIRNR028043};	Serine/threonine protein phosphatase 2A, regulatory subunit	GO:0005829,cytosol; GO:0005777,peroxisome; GO:0000159,protein phosphatase type 2A complex; GO:0019888,protein phosphatase regulator activity; GO:0009742,brassinosteroid mediated signaling pathway; GO:1900458,negative regulation of brassinosteroid mediated signaling pathway; GO:0032000,positive regulation of fatty acid beta-oxidation	Protein phosphatase 2A regulatory B subunit (B56 family)
Cluster-12647.0	K01179 endoglucanase [EC:3.2.1.4] | (RefSeq) endoglucanase 8-like (A)	PREDICTED: endoglucanase 8-like [Brassica oleracea var. oleracea]	RecName: Full=Endoglucanase 8; EC=3.2.1.4; AltName: Full=Cellulase 1; Short=AtCEL1; AltName: Full=Endo-1,4-beta glucanase 8; Flags: Precursor;	RecName: Full=Endoglucanase {ECO:0000256|RuleBase:RU361166}; EC=3.2.1.4 {ECO:0000256|RuleBase:RU361166};	--	GO:0009507,chloroplast; GO:0005576,extracellular region; GO:0008810,cellulase activity; GO:0042547,cell wall modification involved in multidimensional cell growth; GO:0030245,cellulose catabolic process	Glycosyl hydrolase family 9
Cluster-12657.0	K08332 vacuolar protein 8 | (RefSeq) U-box domain-containing protein 11-like (A)	PREDICTED: U-box domain-containing protein 11-like [Brassica oleracea var. oleracea]	RecName: Full=U-box domain-containing protein 10; EC=2.3.2.27; AltName: Full=Plant U-box protein 10; AltName: Full=RING-type E3 ubiquitin transferase PUB10 {ECO:0000305};	RecName: Full=RING-type E3 ubiquitin transferase {ECO:0000256|SAAS:SAAS00702733}; EC=2.3.2.27 {ECO:0000256|SAAS:SAAS00702733};	FOG: Armadillo/beta-catenin-like repeats	GO:0005737,cytoplasm; GO:0005634,nucleus; GO:0043621,protein self-association; GO:0004842,ubiquitin-protein transferase activity; GO:0051865,protein autoubiquitination; GO:0031648,protein destabilization; GO:0016567,protein ubiquitination; GO:2000022,regulation of jasmonic acid mediated signaling pathway	--
Cluster-12703.3	K18195 rhamnogalacturonan endolyase [EC:4.2.2.23] | (RefSeq) uncharacterized protein LOC104807150 isoform X1 (A)	PREDICTED: uncharacterized protein LOC108820097 [Raphanus sativus]	--	SubName: Full=Uncharacterized protein {ECO:0000313|EnsemblPlants:Bo9g068220.1};	FOG: Reverse transcriptase	GO:0007165,signal transduction	Reverse transcriptase (RNA-dependent DNA polymerase)
Cluster-12703.4	K18195 rhamnogalacturonan endolyase [EC:4.2.2.23] | (RefSeq) uncharacterized protein LOC104807150 isoform X1 (A)	PREDICTED: uncharacterized protein LOC108820097 [Raphanus sativus]	--	SubName: Full=Uncharacterized protein {ECO:0000313|EnsemblPlants:Bo9g068220.1};	FOG: Reverse transcriptase	GO:0007165,signal transduction	Reverse transcriptase (RNA-dependent DNA polymerase)
Cluster-12707.0	--	uncharacterized protein LOC106429779 isoform X1 [Brassica napus]	--	SubName: Full=Uncharacterized protein {ECO:0000313|EnsemblPlants:Bra040200.1-P};	Ubiquitin carboxyl-terminal hydrolase	GO:0003676,nucleic acid binding	Protein of unknown function (DUF627)
Cluster-12708.4	--	PREDICTED: uncharacterized protein LOC103848947 [Brassica rapa]	--	SubName: Full=Uncharacterized protein {ECO:0000313|EnsemblPlants:Bra040199.1-P};	Ubiquitin carboxyl-terminal hydrolase	GO:0003676,nucleic acid binding	Protein of unknown function (DUF627)
Cluster-1275.0	--	--	--	--	--	--	--
Cluster-12760.0	--	uncharacterized protein LOC106421312 [Brassica napus]	--	SubName: Full=Uncharacterized protein {ECO:0000313|EnsemblPlants:Bo2g075200.1};	--	--	Protein of unknown function (DUF688)
Cluster-12764.0	K17604 zinc finger SWIM domain-containing protein 3 | (RefSeq) uncharacterized LOC101264979 (A)	PREDICTED: uncharacterized protein LOC108807590 [Raphanus sativus]	--	SubName: Full=Genomic DNA, chromosome 5, P1 clone:MRD20 {ECO:0000313|EMBL:BAB10385.1};	--	GO:0003677,DNA binding; GO:0004803,transposase activity; GO:0008270,zinc ion binding; GO:0006313,transposition, DNA-mediated	MuDR family transposase
Cluster-1280.0	--	PREDICTED: uncharacterized protein LOC106340253 isoform X1 [Brassica oleracea var. oleracea]	--	SubName: Full=Uncharacterized protein {ECO:0000313|EnsemblPlants:Bo4g186240.1}; Flags: Fragment;	--	--	--
Cluster-12860.0	--	PREDICTED: protein CHAPERONE-LIKE PROTEIN OF POR1, chloroplastic-like [Raphanus sativus]	RecName: Full=Protein CHAPERONE-LIKE PROTEIN OF POR1, chloroplastic {ECO:0000303|PubMed:24151298}; Short=AtCPP1 {ECO:0000303|PubMed:24151298}; AltName: Full=Protein CELL GROWTH DEFECT FACTOR 1 {ECO:0000303|PubMed:16192270}; Short=AtCDF1 {ECO:0000303|PubMed:16192270}; Flags: Precursor;	SubName: Full=Uncharacterized protein {ECO:0000313|EnsemblPlants:Bo1g059350.1};	--	GO:0009507,chloroplast; GO:0009941,chloroplast envelope; GO:0009706,chloroplast inner membrane; GO:0009570,chloroplast stroma; GO:0009534,chloroplast thylakoid; GO:0009535,chloroplast thylakoid membrane; GO:0016021,integral component of membrane; GO:0031966,mitochondrial membrane; GO:0005739,mitochondrion; GO:0009536,plastid; GO:0055035,plastid thylakoid membrane; GO:0044183,protein binding invol…	Protein CHAPERONE-LIKE PROTEIN OF POR1-like
Cluster-12889.0	K18757 la-related protein 1 | (RefSeq) hypothetical protein (A)	hypothetical protein EUTSA_v10024905mg [Eutrema salsugineum]	RecName: Full=La-related protein 1C; Short=AtLARP1c;	SubName: Full=Uncharacterized protein {ECO:0000313|EMBL:ESQ53501.1};	RNA-binding protein LARP/SRO9 and related La domain proteins	GO:0005737,cytoplasm; GO:0005844,polysome; GO:0003729,mRNA binding; GO:0009738,abscisic acid-activated signaling pathway; GO:0010150,leaf senescence; GO:0009737,response to abscisic acid; GO:0009753,response to jasmonic acid; GO:0009751,response to salicylic acid	--
Cluster-12920.0	K01183 chitinase [EC:3.2.1.14] | (RefSeq) chitotriosidase-1-like (A)	chitotriosidase-1-like [Brassica napus]	RecName: Full=Class V chitinase {ECO:0000303|PubMed:22936594}; Short=AtChiC {ECO:0000303|PubMed:22936594}; EC=3.2.1.14 {ECO:0000269|PubMed:21390509, ECO:0000269|PubMed:22936594}; Flags: Precursor;	SubName: Full=Uncharacterized protein {ECO:0000313|EnsemblPlants:Bo1g021960.1};	Chitinase	GO:0005618,cell wall; GO:0005576,extracellular region; GO:0008061,chitin binding; GO:0004568,chitinase activity; GO:0008843,endochitinase activity; GO:0035885,exochitinase activity; GO:0005975,carbohydrate metabolic process; GO:0006032,chitin catabolic process; GO:0009737,response to abscisic acid; GO:0009753,response to jasmonic acid; GO:0009651,response to salt stress	Glycosyl hydrolases family 18
Cluster-12923.0	K17679 ATP-dependent RNA helicase MSS116, mitochondrial [EC:3.6.4.13] | (RefSeq) probable DEAD-box ATP-dependent RNA helicase 48 (A)	PREDICTED: uncharacterized protein LOC106312857 [Brassica oleracea var. oleracea]	--	SubName: Full=Uncharacterized protein {ECO:0000313|EnsemblPlants:Bo9g155880.1};	--	--	Neprosin
Cluster-12925.0	K14514 ethylene-insensitive protein 3 | (RefSeq) hypothetical protein (A)	PREDICTED: phosphate transporter PHO1 isoform X1 [Brassica oleracea var. oleracea]	RecName: Full=Phosphate transporter PHO1 {ECO:0000303|PubMed:11971143}; AltName: Full=Protein PHO1 {ECO:0000303|PubMed:11971143}; Short=AtPHO1 {ECO:0000303|PubMed:11971143};	SubName: Full=Uncharacterized protein {ECO:0000313|EnsemblPlants:Bo7g040520.1};	Predicted small molecule transporter	GO:0005789,endoplasmic reticulum membrane; GO:0005794,Golgi apparatus; GO:0000139,Golgi membrane; GO:0016021,integral component of membrane; GO:0005886,plasma membrane; GO:0005802,trans-Golgi network; GO:0000822,inositol hexakisphosphate binding; GO:0015114,phosphate ion transmembrane transporter activity; GO:0016036,cellular response to phosphate starvation; GO:0048016,inositol phosphate-mediate…	SPX domain
Cluster-12934.0	K07198 5'-AMP-activated protein kinase, catalytic alpha subunit [EC:2.7.11.11] | (RefSeq) CBL-interacting serine/threonine-protein kinase 10-like (A)	PREDICTED: CBL-interacting serine/threonine-protein kinase 2-like [Brassica oleracea var. oleracea]	RecName: Full=CBL-interacting serine/threonine-protein kinase 10; EC=2.7.11.1; AltName: Full=SNF1-related kinase 3.8; AltName: Full=SOS2-like protein kinase PKS2; AltName: Full=SOS3-interacting protein 1;	RecName: Full=Non-specific serine/threonine protein kinase {ECO:0000256|SAAS:SAAS00351747}; EC=2.7.11.1 {ECO:0000256|SAAS:SAAS00351747};	Serine/threonine protein kinase	GO:0005622,intracellular; GO:0005524,ATP binding; GO:0004674,protein serine/threonine kinase activity; GO:0035556,intracellular signal transduction; GO:0018105,peptidyl-serine phosphorylation; GO:0018107,peptidyl-threonine phosphorylation	Kinase-like
Cluster-12948.0	--	PREDICTED: haloacid dehalogenase-like hydrolase domain-containing protein 3 [Brassica oleracea var. oleracea]	--	SubName: Full=BnaC09g18280D protein {ECO:0000313|EMBL:CDY29102.1};	Predicted hydrolase (HAD superfamily)	GO:0016787,hydrolase activity; GO:0008152,metabolic process	haloacid dehalogenase-like hydrolase
Cluster-12990.0	K04733 interleukin-1 receptor-associated kinase 4 [EC:2.7.11.1] | (RefSeq) probable inactive receptor-like protein kinase At3g56050 (A)	PREDICTED: probable inactive receptor-like protein kinase At3g56050 [Brassica oleracea var. oleracea]	RecName: Full=Protein MALE DISCOVERER 1 {ECO:0000303|PubMed:26863186}; Short=AtMDIS1 {ECO:0000303|PubMed:26863186}; AltName: Full=Probable LRR receptor-like serine/threonine-protein kinase At5g45840 {ECO:0000305}; EC=2.7.11.1 {ECO:0000305}; Flags: Precursor;	SubName: Full=Uncharacterized protein {ECO:0000313|EnsemblPlants:Bo9g175180.1};	--	GO:0012505,endomembrane system; GO:0016021,integral component of membrane; GO:0005886,plasma membrane; GO:0005524,ATP binding; GO:0004675,transmembrane receptor protein serine/threonine kinase activity; GO:0006468,protein phosphorylation	Leucine rich repeat
Cluster-12996.0	K01597 diphosphomevalonate decarboxylase [EC:4.1.1.33] | (RefSeq) diphosphomevalonate decarboxylase-like (A)	PREDICTED: diphosphomevalonate decarboxylase-like [Brassica oleracea var. oleracea]	RecName: Full=Diphosphomevalonate decarboxylase MVD2, peroxisomal {ECO:0000305}; EC=4.1.1.33 {ECO:0000269|PubMed:26216978}; AltName: Full=Mevalonate 5-diphosphate decarboxylase 2 {ECO:0000303|PubMed:26216978}; Short=AtMDD2 {ECO:0000303|PubMed:26216978}; Short=AtMVD2 {ECO:0000305};	RecName: Full=Diphosphomevalonate decarboxylase {ECO:0000256|RuleBase:RU363086}; EC=4.1.1.33 {ECO:0000256|RuleBase:RU363086}; AltName: Full=Mevalonate pyrophosphate decarboxylase {ECO:0000256|RuleBase:RU363086};	Mevalonate pyrophosphate decarboxylase	GO:0005829,cytosol; GO:0005777,peroxisome; GO:0005524,ATP binding; GO:0004163,diphosphomevalonate decarboxylase activity; GO:0019287,isopentenyl diphosphate biosynthetic process, mevalonate pathway; GO:0016126,sterol biosynthetic process	GHMP kinases N terminal domain
Cluster-13014.0	K09422 transcription factor MYB, plant | (RefSeq) myb-related protein 315-like (A)	PREDICTED: myb-related protein 315-like [Brassica oleracea var. oleracea]	RecName: Full=Transcription factor MYB102 {ECO:0000305}; AltName: Full=Myb-related protein 102 {ECO:0000305}; Short=AtMYB102 {ECO:0000303|PubMed:12857823}; AltName: Full=Myb-related protein M4 {ECO:0000305}; Short=AtM4 {ECO:0000303|PubMed:8980549};	SubName: Full=Uncharacterized protein {ECO:0000313|EnsemblPlants:Bo3g162580.1};	Transcription factor, Myb superfamily	GO:0005634,nucleus; GO:0003700,DNA-binding transcription factor activity; GO:0000981,DNA-binding transcription factor activity, RNA polymerase II-specific; GO:0043565,sequence-specific DNA binding; GO:0001135,RNA polymerase II transcription regulator recruiting activity; GO:0044212,transcription regulatory region DNA binding; GO:0030154,cell differentiation; GO:0006952,defense response; GO:000635…	SLIDE
Cluster-13015.0	K00279 cytokinin dehydrogenase [EC:1.5.99.12] | (RefSeq) cytokinin dehydrogenase 3 (A)	PREDICTED: cytokinin dehydrogenase 3 [Brassica oleracea var. oleracea]	RecName: Full=Cytokinin dehydrogenase 3; EC=1.5.99.12; AltName: Full=Cytokinin oxidase 3; Short=AtCKX3; Short=CKO 3; Flags: Precursor;	SubName: Full=Uncharacterized protein {ECO:0000313|EnsemblPlants:Bo9g128520.1};	Proteins containing the FAD binding domain	GO:0005783,endoplasmic reticulum; GO:0005773,vacuole; GO:0019139,cytokinin dehydrogenase activity; GO:0050660,flavin adenine dinucleotide binding; GO:0016614,oxidoreductase activity, acting on CH-OH group of donors; GO:0008131,primary amine oxidase activity; GO:0009823,cytokinin catabolic process	FAD binding domain
Cluster-13048.1	K08311 putative (di)nucleoside polyphosphate hydrolase [EC:3.6.1.-] | (RefSeq) hypothetical protein (A)	BnaCnng74470D [Brassica napus]	RecName: Full=Nudix hydrolase 25; Short=AtNUDT25; EC=3.6.1.17; AltName: Full=Bis(5'-nucleosyl)-tetraphosphatase (asymmetrical);	SubName: Full=BnaCnng74470D protein {ECO:0000313|EMBL:CDY71784.1};	--	GO:0004081,bis(5'-nucleosyl)-tetraphosphatase (asymmetrical) activity; GO:0008893,guanosine-3',5'-bis(diphosphate) 3'-diphosphatase activity; GO:0046872,metal ion binding; GO:0015967,diadenosine tetraphosphate catabolic process; GO:0006753,nucleoside phosphate metabolic process	NUDIX domain
Cluster-13049.1	K04371 mitogen-activated protein kinase 1/3 [EC:2.7.11.24] | (RefSeq) mitogen-activated protein kinase 8-like (A)	PREDICTED: mitogen-activated protein kinase 20-like [Brassica rapa]	RecName: Full=Mitogen-activated protein kinase 20; Short=AtMPK20; Short=MAP kinase 20; EC=2.7.11.24;	RecName: Full=Mitogen-activated protein kinase {ECO:0000256|SAAS:SAAS00652812}; EC=2.7.11.24 {ECO:0000256|SAAS:SAAS00652812};	Mitogen-activated protein kinase	GO:0005737,cytoplasm; GO:0005634,nucleus; GO:0005524,ATP binding; GO:0004707,MAP kinase activity; GO:0010468,regulation of gene expression	Kinase-like
Cluster-13052.0	--	--	--	--	--	--	--
Cluster-13081.0	K05853 Ca2+ transporting ATPase, sarcoplasmic/endoplasmic reticulum [EC:3.6.3.8] | (RefSeq) calcium-transporting ATPase 3, endoplasmic reticulum-type isoform X1 (A)	hypothetical protein EUTSA_v10006682mg [Eutrema salsugineum]	RecName: Full=Calcium-transporting ATPase 3, endoplasmic reticulum-type; Short=AtECA3; EC=3.6.3.8;	RecName: Full=Calcium-transporting ATPase {ECO:0000256|RuleBase:RU361146}; EC=3.6.3.8 {ECO:0000256|RuleBase:RU361146};	Ca2+ transporting ATPase	GO:0012505,endomembrane system; GO:0005768,endosome; GO:0005794,Golgi apparatus; GO:0000139,Golgi membrane; GO:0016021,integral component of membrane; GO:0031902,late endosome membrane; GO:0033017,sarcoplasmic reticulum membrane; GO:0005802,trans-Golgi network; GO:0005524,ATP binding; GO:0005388,calcium-transporting ATPase activity; GO:0015410,manganese-transporting ATPase activity; GO:0046872,me…	Cation transporter/ATPase, N-terminus
Cluster-13086.0	K15028 translation initiation factor 3 subunit K | (RefSeq) eukaryotic translation initiation factor 3 subunit K (A)	PREDICTED: eukaryotic translation initiation factor 3 subunit K [Brassica oleracea var. oleracea]	RecName: Full=Eukaryotic translation initiation factor 3 subunit K {ECO:0000255|HAMAP-Rule:MF_03010}; Short=eIF3k {ECO:0000255|HAMAP-Rule:MF_03010}; AltName: Full=eIF-3 p25 {ECO:0000255|HAMAP-Rule:MF_03010};	SubName: Full=Uncharacterized protein {ECO:0000313|EnsemblPlants:Bo3g170860.1}; Flags: Fragment;	Uncharacterized conserved protein	GO:0005829,cytosol; GO:0005852,eukaryotic translation initiation factor 3 complex; GO:0043022,ribosome binding; GO:0003743,translation initiation factor activity; GO:0006446,regulation of translational initiation	CSN8/PSMD8/EIF3K family
Cluster-1311.0	K18171 COX assembly mitochondrial protein 1 | (RefSeq) uncharacterized LOC100795409 (A)	PREDICTED: uncharacterized protein LOC106343616 [Brassica oleracea var. oleracea]	--	SubName: Full=Uncharacterized protein {ECO:0000313|EnsemblPlants:Bo5g039300.1}; Flags: Fragment;	Uncharacterized conserved protein	GO:0005886,plasma membrane	TMEM214, C-terminal, caspase 4 activator
Cluster-13122.0	--	uncharacterized protein LOC106404957 [Brassica napus]	--	SubName: Full=BnaC09g33750D protein {ECO:0000313|EMBL:CDY43868.1};	--	--	--
Cluster-13136.0	K09420 transcriptional activator Myb | (RefSeq) myb-related protein 3R-1-like (A)	PREDICTED: LOW QUALITY PROTEIN: myb-related protein 3R-1 [Brassica oleracea var. oleracea]	RecName: Full=Transcription factor MYB3R-4 {ECO:0000303|PubMed:11597504}; AltName: Full=Myb-related protein 3R-4 {ECO:0000303|PubMed:11597504}; AltName: Full=Protein ENHANCED DEFECTIVE CYTOKINESIS {ECO:0000303|PubMed:25806785};	SubName: Full=Uncharacterized protein {ECO:0000313|EnsemblPlants:Bo9g171130.1};	Transcription factor, Myb superfamily	GO:0005634,nucleus; GO:0003700,DNA-binding transcription factor activity; GO:0000981,DNA-binding transcription factor activity, RNA polymerase II-specific; GO:0043565,sequence-specific DNA binding; GO:0003713,transcription coactivator activity; GO:0001135,RNA polymerase II transcription regulator recruiting activity; GO:0044212,transcription regulatory region DNA binding; GO:0030154,cell differen…	TRF2-interacting telomeric protein/Rap1 - C terminal domain
Cluster-13141.2	--	PREDICTED: uncharacterized protein LOC106312682 [Brassica oleracea var. oleracea]	--	SubName: Full=Uncharacterized protein {ECO:0000313|EnsemblPlants:Bo8g100480.1};	--	GO:0005739,mitochondrion	--
Cluster-13147.0	--	PREDICTED: F-box/kelch-repeat protein At1g64840-like isoform X2 [Brassica oleracea var. oleracea]	RecName: Full=F-box/kelch-repeat protein At1g64840;	SubName: Full=Uncharacterized protein {ECO:0000313|EnsemblPlants:Bo4g156000.1};	--	GO:0005694,chromosome; GO:0005737,cytoplasm; GO:0005634,nucleus; GO:0043140,ATP-dependent 3'-5' DNA helicase activity; GO:0003677,DNA binding; GO:0009378,four-way junction helicase activity; GO:0006284,base-excision repair; GO:0032508,DNA duplex unwinding; GO:0006260,DNA replication; GO:0000724,double-strand break repair via homologous recombination	Protein of unknown function (DUF295)
Cluster-13163.0	K01870 isoleucyl-tRNA synthetase [EC:6.1.1.5] | (RefSeq) isoleucine--tRNA ligase, chloroplastic/mitochondrial-like (A)	dirigent protein 23-like [Brassica napus]	RecName: Full=Dirigent protein 23; Short=AtDIR23; Flags: Precursor;	RecName: Full=Dirigent protein {ECO:0000256|RuleBase:RU363099};	--	GO:0048046,apoplast; GO:0016853,isomerase activity	Dirigent-like protein
Cluster-13185.2	--	PREDICTED: zinc finger protein 3 isoform X1 [Brassica oleracea var. oleracea]	RecName: Full=Zinc finger protein 3 {ECO:0000305};	SubName: Full=Uncharacterized protein {ECO:0000313|EnsemblPlants:Bo2g159010.1};	--	GO:0005634,nucleus; GO:0003700,DNA-binding transcription factor activity; GO:0046872,metal ion binding; GO:0044212,transcription regulatory region DNA binding; GO:0009738,abscisic acid-activated signaling pathway; GO:0009788,negative regulation of abscisic acid-activated signaling pathway; GO:0006355,regulation of transcription, DNA-templated	C2H2-type zinc finger
Cluster-13194.3	K00521 ferric-chelate reductase [EC:1.16.1.7] | (RefSeq) ferric reduction oxidase 7, chloroplastic-like (A)	PREDICTED: NAC domain-containing protein 100 [Brassica oleracea var. oleracea]	RecName: Full=NAC domain-containing protein 100 {ECO:0000303|PubMed:15029955}; Short=ANAC100 {ECO:0000303|PubMed:15029955}; Short=AtNAC5;	SubName: Full=Uncharacterized protein {ECO:0000313|EnsemblPlants:Bo7g098620.1};	--	GO:0005634,nucleus; GO:0003677,DNA binding; GO:0003700,DNA-binding transcription factor activity; GO:0006351,transcription, DNA-templated	No apical meristem (NAM) protein
Cluster-13195.0	K08835 serine/threonine-protein kinase OSR1/STK39 [EC:2.7.11.1] | (RefSeq) serine/threonine-protein kinase OSR1-like (A)	serine/threonine-protein kinase OSR1-like [Brassica napus]	RecName: Full=Serine/threonine-protein kinase BLUS1; EC=2.7.11.1; AltName: Full=Protein BLUE LIGHT SIGNALING 1;	SubName: Full=Uncharacterized protein {ECO:0000313|EnsemblPlants:Bra033169.1-P};	Ste20-like serine/threonine protein kinase	GO:0005829,cytosol; GO:0005524,ATP binding; GO:0046872,metal ion binding; GO:0004674,protein serine/threonine kinase activity; GO:0032147,activation of protein kinase activity; GO:0007346,regulation of mitotic cell cycle; GO:1902456,regulation of stomatal opening; GO:0023014,signal transduction by protein phosphorylation; GO:0031098,stress-activated protein kinase signaling cascade	Protein tyrosine kinase
Cluster-132.0	K02221 YggT family protein | (RefSeq) fanciful K+ uptake-b family (A)	PREDICTED: ylmG homolog protein 1-2, chloroplastic-like [Brassica oleracea var. oleracea]	RecName: Full=YlmG homolog protein 1-2, chloroplastic {ECO:0000305}; Short=AtYLMG1-2 {ECO:0000303|PubMed:20359373}; AltName: Full=YGGT family protein YLMG1-2 {ECO:0000305}; Flags: Precursor;	SubName: Full=Uncharacterized protein {ECO:0000313|EMBL:KDO60902.1}; Flags: Fragment;	--	GO:0009507,chloroplast; GO:0009941,chloroplast envelope; GO:0009535,chloroplast thylakoid membrane; GO:0016021,integral component of membrane	YGGT family
Cluster-13203.0	K07466 replication factor A1 | (RefSeq) replication factor A protein 1-like (A)	BnaC02g44730D [Brassica napus]	RecName: Full=U11/U12 small nuclear ribonucleoprotein 48 kDa protein; Short=U11/U12 snRNP 48 kDa protein; Short=U11/U12-48K;	SubName: Full=BnaC02g44730D protein {ECO:0000313|EMBL:CDY51786.1};	--	GO:0005681,spliceosomal complex; GO:0046872,metal ion binding; GO:0006397,mRNA processing; GO:0008380,RNA splicing	--
Cluster-13203.1	K07466 replication factor A1 | (RefSeq) replication factor A protein 1-like (A)	BnaC02g44730D [Brassica napus]	RecName: Full=U11/U12 small nuclear ribonucleoprotein 48 kDa protein; Short=U11/U12 snRNP 48 kDa protein; Short=U11/U12-48K;	SubName: Full=BnaC02g44730D protein {ECO:0000313|EMBL:CDY51786.1};	--	GO:0005681,spliceosomal complex; GO:0046872,metal ion binding; GO:0006397,mRNA processing; GO:0008380,RNA splicing	--
Cluster-13203.2	K07466 replication factor A1 | (RefSeq) replication factor A protein 1-like (A)	BnaC02g44730D [Brassica napus]	RecName: Full=U11/U12 small nuclear ribonucleoprotein 48 kDa protein; Short=U11/U12 snRNP 48 kDa protein; Short=U11/U12-48K;	SubName: Full=BnaC02g44730D protein {ECO:0000313|EMBL:CDY51786.1};	--	GO:0005681,spliceosomal complex; GO:0046872,metal ion binding; GO:0006397,mRNA processing; GO:0008380,RNA splicing	--
Cluster-13231.0	K08081 tropinone reductase I [EC:1.1.1.206] | (RefSeq) tropinone reductase homolog At5g06060-like (A)	PREDICTED: uncharacterized protein LOC106304236 [Brassica oleracea var. oleracea]	RecName: Full=Zinc finger protein 10 {ECO:0000305}; Short=AtZFP10 {ECO:0000303|PubMed:12154136};	SubName: Full=Uncharacterized protein {ECO:0000313|EnsemblPlants:Bo7g105490.1};	--	GO:0005634,nucleus; GO:0003700,DNA-binding transcription factor activity; GO:0046872,metal ion binding; GO:0003676,nucleic acid binding; GO:0007275,multicellular organism development; GO:0040008,regulation of growth; GO:0006355,regulation of transcription, DNA-templated; GO:0006351,transcription, DNA-templated	C2H2-type zinc finger
Cluster-13258.0	--	uncharacterized protein LOC106375362 isoform X1 [Brassica napus]	RecName: Full=DUF724 domain-containing protein 3 {ECO:0000305}; Short=AtDUF3 {ECO:0000303|PubMed:19795213};	SubName: Full=Uncharacterized protein {ECO:0000313|EnsemblPlants:Bo1g010410.1};	--	GO:0005773,vacuole; GO:0042803,protein homodimerization activity; GO:0040008,regulation of growth	Agenet domain
Cluster-13269.0	--	PREDICTED: uncharacterized protein LOC106294147 [Brassica oleracea var. oleracea]	--	SubName: Full=Uncharacterized protein {ECO:0000313|EnsemblPlants:Bo5g086810.1};	--	--	--
Cluster-13293.0	K01696 tryptophan synthase beta chain [EC:4.2.1.20] | (RefSeq) tryptophan synthase beta chain 1-like (A)	PREDICTED: tryptophan synthase beta chain 1-like [Brassica oleracea var. oleracea]	RecName: Full=Tryptophan synthase beta chain 2, chloroplastic; EC=4.2.1.20; Flags: Precursor;	RecName: Full=Tryptophan synthase {ECO:0000256|RuleBase:RU003663}; EC=4.2.1.20 {ECO:0000256|RuleBase:RU003663};	Tryptophan synthase beta chain	GO:0009507,chloroplast; GO:0004834,tryptophan synthase activity	Pyridoxal-phosphate dependent enzyme
Cluster-13339.0	K22262 WD repeat and FYVE domain-containing protein 3 | (RefSeq) protein SPIRRIG (A)	pentatricopeptide repeat-containing protein At3g13880-like [Brassica napus]	RecName: Full=Pentatricopeptide repeat-containing protein At3g13880;	SubName: Full=BnaC01g37370D protein {ECO:0000313|EMBL:CDY37495.1};	FOG: PPR repeat	GO:0043231,intracellular membrane-bounded organelle; GO:0005739,mitochondrion; GO:0004519,endonuclease activity; GO:0003723,RNA binding; GO:1900864,mitochondrial RNA modification	ATPase expression protein 1
Cluster-13362.0	K12831 splicing factor 3B subunit 4 | (RefSeq) hypothetical protein (A)	PREDICTED: probable RNA-binding protein 18 isoform X1 [Brassica oleracea var. oleracea]	RecName: Full=Polyadenylate-binding protein 6; Short=PABP-6; Short=Poly(A)-binding protein 6;	SubName: Full=Uncharacterized protein {ECO:0000313|EnsemblPlants:Bo2g047650.1};	--	GO:0005737,cytoplasm; GO:0005634,nucleus; GO:0003723,RNA binding; GO:0016071,mRNA metabolic process; GO:0006417,regulation of translation; GO:0006413,translational initiation	RNA recognition motif. (a.k.a. RRM, RBD, or RNP domain)
Cluster-13373.0	K04454 MADS-box transcription enhancer factor 2C | (RefSeq) agamous-like MADS-box protein AGL80 (A)	PREDICTED: agamous-like MADS-box protein AGL80 [Brassica oleracea var. oleracea]	RecName: Full=Agamous-like MADS-box protein AGL36;	SubName: Full=Uncharacterized protein {ECO:0000313|EnsemblPlants:Bo7g057820.1};	MADS box transcription factor	GO:0005634,nucleus; GO:0003700,DNA-binding transcription factor activity; GO:0046983,protein dimerization activity; GO:0000987,proximal promoter sequence-specific DNA binding; GO:0000982,transcription factor activity, RNA polymerase II proximal promoter sequence-specific DNA binding; GO:0045944,positive regulation of transcription by RNA polymerase II; GO:0006351,transcription, DNA-templated	SRF-type transcription factor (DNA-binding and dimerisation domain)
Cluster-13425.0	K13457 disease resistance protein RPM1 | (RefSeq) disease resistance protein RPM1-like (A)	disease resistance protein RPM1 [Brassica napus]	RecName: Full=Disease resistance protein RPM1; AltName: Full=Resistance to Pseudomonas syringae protein 3;	SubName: Full=Uncharacterized protein {ECO:0000313|EnsemblPlants:Bo1g147600.1};	Apoptotic ATPase	GO:0012505,endomembrane system; GO:0019897,extrinsic component of plasma membrane; GO:0005886,plasma membrane; GO:0043531,ADP binding; GO:0005524,ATP binding; GO:0000166,nucleotide binding; GO:0009626,plant-type hypersensitive response; GO:0007165,signal transduction	AAA ATPase domain
Cluster-13431.0	--	--	--	--	--	--	--
Cluster-13482.0	K22988 transmembrane protein adipocyte-associated 1 | (RefSeq) transmembrane protein adipocyte-associated 1-like (A)	transmembrane protein adipocyte-associated 1-like [Brassica napus]	--	SubName: Full=Uncharacterized protein {ECO:0000313|EnsemblPlants:Bra001133.1-P};	Predicted membrane protein	GO:0016021,integral component of membrane; GO:0002237,response to molecule of bacterial origin; GO:0010015,root morphogenesis	Predicted membrane protein
Cluster-13489.0	K00472 prolyl 4-hydroxylase [EC:1.14.11.2] | (RefSeq) probable prolyl 4-hydroxylase 7 (A)	PREDICTED: uncharacterized protein LOC106311600 [Brassica oleracea var. oleracea]	--	SubName: Full=Uncharacterized protein {ECO:0000313|EnsemblPlants:Bo8g015070.1}; Flags: Fragment;	--	GO:0005783,endoplasmic reticulum; GO:0016021,integral component of membrane; GO:0006886,intracellular protein transport	Bap31/Bap29 transmembrane region
Cluster-13494.0	K00521 ferric-chelate reductase [EC:1.16.1.7] | (RefSeq) ferric reduction oxidase 7, chloroplastic-like (A)	PREDICTED: transcription factor JUNGBRUNNEN 1-like [Brassica oleracea var. oleracea]	RecName: Full=Transcription factor JUNGBRUNNEN 1; AltName: Full=NAC domain-containing protein 42; Short=ANAC042;	SubName: Full=Uncharacterized protein {ECO:0000313|EnsemblPlants:Bo4g192870.1};	--	GO:0005634,nucleus; GO:0003677,DNA binding; GO:0003700,DNA-binding transcription factor activity; GO:0009718,anthocyanin-containing compound biosynthetic process; GO:0010120,camalexin biosynthetic process; GO:0042538,hyperosmotic salinity response; GO:0010150,leaf senescence; GO:1900056,negative regulation of leaf senescence; GO:0006561,proline biosynthetic process; GO:0006351,transcription, DNA-…	No apical meristem (NAM) protein
Cluster-13509.0	K17964 leucine-rich PPR motif-containing protein, mitochondrial | (RefSeq) hypothetical protein (A)	PREDICTED: pentatricopeptide repeat-containing protein At3g09060 [Brassica oleracea var. oleracea]	RecName: Full=Pentatricopeptide repeat-containing protein At3g09060;	SubName: Full=Uncharacterized protein {ECO:0000313|EnsemblPlants:Bo3g062200.1};	FOG: PPR repeat	GO:0043231,intracellular membrane-bounded organelle; GO:0004519,endonuclease activity; GO:0003723,RNA binding; GO:0009451,RNA modification	Mitochondrial ribonuclease P subunit (RPM2)
Cluster-13526.0	K04733 interleukin-1 receptor-associated kinase 4 [EC:2.7.11.1] | (RefSeq) lectin-domain containing receptor kinase VI.3-like (A)	PREDICTED: lectin-domain containing receptor kinase VI.4-like [Brassica oleracea var. oleracea]	RecName: Full=Lectin-domain containing receptor kinase VI.4; Short=LecRK-VI.4; EC=2.7.11.1; AltName: Full=Lectin receptor kinase A4.3; Flags: Precursor;	SubName: Full=Uncharacterized protein {ECO:0000313|EnsemblPlants:Bo3g001390.1};	--	GO:0016021,integral component of membrane; GO:0005886,plasma membrane; GO:0005524,ATP binding; GO:0030246,carbohydrate binding; GO:0004674,protein serine/threonine kinase activity; GO:0009738,abscisic acid-activated signaling pathway; GO:0009845,seed germination	Protein tyrosine kinase
Cluster-13539.0	--	BnaC09g31950D [Brassica napus]	--	SubName: Full=BnaC09g31950D protein {ECO:0000313|EMBL:CDY45653.1};	--	--	Protease inhibitor/seed storage/LTP family
Cluster-13551.0	K01893 asparaginyl-tRNA synthetase [EC:6.1.1.22] | (RefSeq) asparagine--tRNA ligase, cytoplasmic 2 (A)	PREDICTED: asparagine--tRNA ligase, cytoplasmic 2 [Brassica oleracea var. oleracea]	RecName: Full=Asparagine--tRNA ligase, cytoplasmic 2 {ECO:0000305}; EC=6.1.1.22 {ECO:0000305}; AltName: Full=Asparaginyl-tRNA synthetase 2 {ECO:0000305}; Short=AsnRS 2 {ECO:0000305}; AltName: Full=AtNS2 {ECO:0000303|PubMed:9655910};	SubName: Full=Uncharacterized protein {ECO:0000313|EnsemblPlants:Bo5g141530.1};	Asparaginyl-tRNA synthetase (mitochondrial)	GO:0009507,chloroplast; GO:0005829,cytosol; GO:0005739,mitochondrion; GO:0004816,asparagine-tRNA ligase activity; GO:0005524,ATP binding; GO:0006421,asparaginyl-tRNA aminoacylation	tRNA synthetases class II (D, K and N)
Cluster-13582.0	K18195 rhamnogalacturonan endolyase [EC:4.2.2.23] | (RefSeq) uncharacterized protein LOC104807150 isoform X1 (A)	PREDICTED: uncharacterized protein LOC108807802 [Raphanus sativus]	--	SubName: Full=BnaAnng37400D protein {ECO:0000313|EMBL:CDY71427.1};	FOG: Reverse transcriptase	--	zinc-binding in reverse transcriptase
Cluster-13621.0	K22128 piezo-type mechanosensitive ion channel component 1/2 | (RefSeq) piezo-type mechanosensitive ion channel homolog (A)	BnaA04g29450D [Brassica napus]	RecName: Full=Piezo-type mechanosensitive ion channel homolog;	SubName: Full=BnaA04g29450D protein {ECO:0000313|EMBL:CDY55519.1};	Uncharacterized conserved protein	GO:0016021,integral component of membrane; GO:0016020,membrane; GO:0005261,cation channel activity; GO:0008381,mechanosensitive ion channel activity; GO:0071260,cellular response to mechanical stimulus; GO:0050982,detection of mechanical stimulus; GO:0042391,regulation of membrane potential	--
Cluster-13661.0	K20628 expansin | (RefSeq) expansin-B18-like (A)	PREDICTED: expansin-like B1 [Brassica oleracea var. oleracea]	RecName: Full=Expansin-like B1; Short=At-EXPR1; Short=AtEXLB1; Short=AtEXPR1; AltName: Full=Ath-ExpBeta-3.1; Flags: Precursor;	SubName: Full=Uncharacterized protein {ECO:0000313|EnsemblPlants:Bo7g104820.1};	--	GO:0005576,extracellular region; GO:0019953,sexual reproduction	Lytic transglycolase
Cluster-13674.0	--	PREDICTED: uncharacterized protein At4g22758-like [Brassica oleracea var. oleracea]	RecName: Full=Uncharacterized protein At4g22758;	SubName: Full=Uncharacterized protein {ECO:0000313|EnsemblPlants:Bo2g106390.1};	FOG: PPR repeat	--	SAPK-interacting protein 1 (Sin1), middle CRIM domain
Cluster-137.0	K12467 myrcene/ocimene synthase [EC:4.2.3.15] | (RefSeq) tricyclene synthase, chloroplastic isoform X1 (A)	tricyclene synthase, chloroplastic isoform X2 [Brassica napus]	RecName: Full=Tricyclene synthase, chloroplastic; EC=4.2.3.105; AltName: Full=(E)-beta-ocimene synthase 0e23; EC=4.2.3.106; AltName: Full=Myrcene synthase 1; EC=4.2.3.15; AltName: Full=Terpenoid synthase 10; Short=AtTPS10; Flags: Precursor;	SubName: Full=BnaC03g27100D protein {ECO:0000313|EMBL:CDY21487.1};	--	GO:0009570,chloroplast stroma; GO:0034768,(E)-beta-ocimene synthase activity; GO:0000287,magnesium ion binding; GO:0050551,myrcene synthase activity; GO:0010333,terpene synthase activity; GO:0102701,tricyclene synthase activity; GO:0016099,monoterpenoid biosynthetic process; GO:0080027,response to herbivore; GO:0009753,response to jasmonic acid; GO:0009611,response to wounding	Terpene synthase, N-terminal domain
Cluster-13728.1	--	BnaCnng54160D [Brassica napus]	--	SubName: Full=BnaCnng54160D protein {ECO:0000313|EMBL:CDY67263.1};	Predicted RNA-binding protein SEB4 (RRM superfamily)	GO:0003723,RNA binding	--
Cluster-13728.2	K12741 heterogeneous nuclear ribonucleoprotein A1/A3 | (RefSeq) hypothetical protein (A)	probable RNA-binding protein ARP1 isoform X2 [Brassica napus]	RecName: Full=Probable RNA-binding protein ARP1; AltName: Full=ABA-regulated RNA-binding protein 1 {ECO:0000303|PubMed:23040517};	SubName: Full=BnaA07g10230D protein {ECO:0000313|EMBL:CDY25759.1};	Predicted RNA-binding protein SEB4 (RRM superfamily)	GO:0005634,nucleus; GO:0003729,mRNA binding; GO:0010029,regulation of seed germination; GO:0009737,response to abscisic acid; GO:0009651,response to salt stress; GO:0009414,response to water deprivation	RNA binding motif
Cluster-13728.4	--	BnaCnng54160D [Brassica napus]	--	SubName: Full=BnaCnng54160D protein {ECO:0000313|EMBL:CDY67263.1};	Predicted RNA-binding protein SEB4 (RRM superfamily)	GO:0003723,RNA binding	--
Cluster-13729.0	--	BnaC02g31350D [Brassica napus]	--	SubName: Full=BnaC02g31350D protein {ECO:0000313|EMBL:CDY36714.1};	--	--	--
Cluster-13745.0	K23222 nuclease HARBI1 [EC:3.1.-.-] | (RefSeq) uncharacterized protein LOC106308734 (A)	uncharacterized protein BNAC07G09110D [Brassica napus]	--	SubName: Full=Uncharacterized protein {ECO:0000313|EnsemblPlants:Bo7g045590.1};	--	--	Protein of unknown function (DUF295)
Cluster-13747.0	K03134 transcription initiation factor TFIID subunit 10 | (RefSeq) transcription initiation factor TFIID subunit 10 isoform X1 (A)	PREDICTED: transcription initiation factor TFIID subunit 10 isoform X1 [Camelina sativa]	RecName: Full=Transcription initiation factor TFIID subunit 10; AltName: Full=Protein SALT TOLERANCE DURING GERMINATION 1; AltName: Full=TBP-associated factor 10; Short=AtTAF10; AltName: Full=TBP-associated factor II 15;	RecName: Full=Transcription initiation factor TFIID subunit 10 {ECO:0000256|PIRNR:PIRNR017246};	Transcription initiation factor TFIID, subunit TAF10 (also component of histone acetyltransferase SAGA)	GO:0005634,nucleus; GO:0006352,DNA-templated transcription, initiation; GO:0006355,regulation of transcription, DNA-templated	Transcription initiation factor TFIID 23-30kDa subunit
Cluster-13752.0	K00227 Delta7-sterol 5-desaturase [EC:1.14.19.20] | (RefSeq) putative Delta(7)-sterol-C5(6)-desaturase 2 (A)	PREDICTED: putative Delta(7)-sterol-C5(6)-desaturase 2 [Brassica oleracea var. oleracea]	RecName: Full=Putative Delta(7)-sterol-C5(6)-desaturase 2; EC=1.14.19.20; AltName: Full=Delta(7)-sterol-C5-desaturase 2; AltName: Full=Delta-7-C-5 sterol desaturase 2; AltName: Full=Homolog of DWF7 protein;	SubName: Full=Uncharacterized protein {ECO:0000313|EnsemblPlants:Bo3g055730.1};	Sterol C5 desaturase	GO:0005789,endoplasmic reticulum membrane; GO:0016021,integral component of membrane; GO:0000248,C-5 sterol desaturase activity; GO:0005506,iron ion binding; GO:0016126,sterol biosynthetic process	Fatty acid hydroxylase superfamily
Cluster-13774.0	--	PREDICTED: uncharacterized protein LOC103870191 [Brassica rapa]	--	SubName: Full=Uncharacterized protein {ECO:0000313|EnsemblPlants:Bo5g132880.1};	--	GO:0016021,integral component of membrane	--
Cluster-13815.0	K10268 F-box and leucine-rich repeat protein 2/20 | (RefSeq) F-box protein SKIP1-like (A)	PREDICTED: putative F-box/LRR-repeat protein 19 [Brassica oleracea var. oleracea]	RecName: Full=Putative F-box/LRR-repeat protein 19;	SubName: Full=Uncharacterized protein {ECO:0000313|EnsemblPlants:Bo7g114640.1};	Leucine rich repeat proteins, some proteins contain F-box	--	Leucine rich repeat
Cluster-13823.0	K10664 E3 ubiquitin-protein ligase ATL6/9/15/31/42/55 [EC:2.3.2.27] | (RefSeq) LOW QUALITY PROTEIN: E3 ubiquitin-protein ligase ATL31 (A)	LOW QUALITY PROTEIN: E3 ubiquitin-protein ligase ATL31 [Brassica napus]	RecName: Full=E3 ubiquitin-protein ligase ATL31; EC=2.3.2.27 {ECO:0000269|PubMed:19702666}; AltName: Full=Protein CARBON/NITROGEN INSENSITIVE 1; AltName: Full=Protein SUPER SURVIVAL 1; AltName: Full=RING-H2 finger protein ATL31; AltName: Full=RING-type E3 ubiquitin transferase ATL31 {ECO:0000305}; Flags: Precursor;	SubName: Full=BnaA09g03720D protein {ECO:0000313|EMBL:CDY19719.1};	FOG: Predicted E3 ubiquitin ligase	GO:0016021,integral component of membrane; GO:0016020,membrane; GO:0046872,metal ion binding; GO:0061630,ubiquitin protein ligase activity; GO:0004842,ubiquitin-protein transferase activity; GO:0043562,cellular response to nitrogen levels; GO:0009816,defense response to bacterium, incompatible interaction; GO:0009814,defense response, incompatible interaction; GO:0043161,proteasome-mediated ubiqu…	Zinc-ribbon, C4HC2 type
Cluster-13862.0	K20867 galacturonosyltransferase 12/13/14/15 [EC:2.4.1.-] | (RefSeq) probable galacturonosyltransferase 15 (A)	BnaC06g27250D [Brassica napus]	RecName: Full=Probable galacturonosyltransferase 15; EC=2.4.1.-;	RecName: Full=Hexosyltransferase {ECO:0000256|RuleBase:RU362027}; EC=2.4.1.- {ECO:0000256|RuleBase:RU362027};	--	GO:0000139,Golgi membrane; GO:0016021,integral component of membrane; GO:0047262,polygalacturonate 4-alpha-galacturonosyltransferase activity; GO:0071555,cell wall organization; GO:0045489,pectin biosynthetic process	Glucosyltransferase 24
Cluster-13865.0	K20043 clathrin coat assembly protein AP180 | (RefSeq) putative clathrin assembly protein At5g35200 (A)	dof zinc finger protein DOF1.8 isoform X1 [Brassica napus]	RecName: Full=Dof zinc finger protein DOF1.8; Short=AtDOF1.8;	SubName: Full=BnaC09g12040D protein {ECO:0000313|EMBL:CDY08392.1};	--	GO:0005634,nucleus; GO:0003700,DNA-binding transcription factor activity; GO:0046872,metal ion binding; GO:0043565,sequence-specific DNA binding; GO:0044212,transcription regulatory region DNA binding; GO:0006355,regulation of transcription, DNA-templated; GO:0006351,transcription, DNA-templated	Dof domain, zinc finger
Cluster-13870.0	K15405 midchain alkane hydroxylase | (RefSeq) alkane hydroxylase MAH1 (A)	PREDICTED: alkane hydroxylase MAH1-like [Brassica rapa]	RecName: Full=Alkane hydroxylase MAH1 {ECO:0000303|PubMed:17905869}; EC=1.14.-.- {ECO:0000305|PubMed:17905869}; AltName: Full=Cytochrome P450 96A15 {ECO:0000305}; AltName: Full=Protein MID-CHAIN ALKANE HYDROXYLASE 1 {ECO:0000303|PubMed:17905869};	SubName: Full=BnaA08g06820D protein {ECO:0000313|EMBL:CDY44658.1};	Cytochrome P450 CYP4/CYP19/CYP26 subfamilies	GO:0005783,endoplasmic reticulum; GO:0005789,endoplasmic reticulum membrane; GO:0016021,integral component of membrane; GO:0020037,heme binding; GO:0005506,iron ion binding; GO:0080133,midchain alkane hydroxylase activity; GO:0010025,wax biosynthetic process	Cytochrome P450
Cluster-13910.0	K01807 ribose 5-phosphate isomerase A [EC:5.3.1.6] | (RefSeq) probable ribose-5-phosphate isomerase 4, chloroplastic isoform X1 (A)	PREDICTED: probable ribose-5-phosphate isomerase 4, chloroplastic isoform X1 [Brassica oleracea var. oleracea]	RecName: Full=Probable ribose-5-phosphate isomerase 4, chloroplastic; EC=5.3.1.6; AltName: Full=Phosphoriboisomerase 4; Flags: Precursor;	SubName: Full=Uncharacterized protein {ECO:0000313|EnsemblPlants:Bo7g067590.1};	Ribose 5-phosphate isomerase	GO:0009507,chloroplast; GO:0004751,ribose-5-phosphate isomerase activity; GO:0009052,pentose-phosphate shunt, non-oxidative branch	Ribose 5-phosphate isomerase A (phosphoriboisomerase A)
Cluster-1393.0	K10773 endonuclease III [EC:4.2.99.18] | (RefSeq) endonuclease III homolog 2, chloroplastic (A)	PREDICTED: endonuclease III homolog 2, chloroplastic [Brassica oleracea var. oleracea]	RecName: Full=Endonuclease III homolog 2, chloroplastic {ECO:0000255|HAMAP-Rule:MF_03183}; Short=AtNTH2; EC=3.2.2.- {ECO:0000255|HAMAP-Rule:MF_03183}; EC=4.2.99.18 {ECO:0000255|HAMAP-Rule:MF_03183}; AltName: Full=Bifunctional DNA N-glycosylase/DNA-(apurinic or apyrimidinic site) lyase 2 {ECO:0000255|HAMAP-Rule:MF_03183}; Short=DNA glycosylase/AP lyase 2 {ECO:0000255|HAMAP-Rule:MF_03183}; Flags: P…	RecName: Full=Endonuclease III homolog {ECO:0000256|HAMAP-Rule:MF_03183}; EC=3.2.2.- {ECO:0000256|HAMAP-Rule:MF_03183}; EC=4.2.99.18 {ECO:0000256|HAMAP-Rule:MF_03183}; AltName: Full=Bifunctional DNA N-glycosylase/DNA-(apurinic or apyrimidinic site) lyase {ECO:0000256|HAMAP-Rule:MF_03183}; Short=DNA glycosylase/AP lyase {ECO:0000256|HAMAP-Rule:MF_03183};	Endonuclease III	GO:0042644,chloroplast nucleoid; GO:0005634,nucleus; GO:0051539,4 iron, 4 sulfur cluster binding; GO:0140078,class I DNA-(apurinic or apyrimidinic site) endonuclease activity; GO:0140080,class III/IV DNA-(apurinic or apyrimidinic site) endonuclease activity; GO:0003677,DNA binding; GO:0019104,DNA N-glycosylase activity; GO:0003906,DNA-(apurinic or apyrimidinic site) endonuclease activity; GO:0046…	Iron-sulfur binding domain of endonuclease III
Cluster-13951.0	--	BnaC04g18650D [Brassica napus]	RecName: Full=Probable protein phosphatase 2C 58; Short=AtPP2C58; EC=3.1.3.16;	SubName: Full=Uncharacterized protein {ECO:0000313|EnsemblPlants:Bo4g083520.1};	--	GO:0046872,metal ion binding; GO:0004722,protein serine/threonine phosphatase activity	--
Cluster-13952.0	K01176 alpha-amylase [EC:3.2.1.1] | (RefSeq) LOW QUALITY PROTEIN: pentatricopeptide repeat-containing protein At2g04860 (A)	PREDICTED: LOW QUALITY PROTEIN: pentatricopeptide repeat-containing protein At3g26540 [Brassica oleracea var. oleracea]	RecName: Full=Pentatricopeptide repeat-containing protein At3g26540;	SubName: Full=Uncharacterized protein {ECO:0000313|EnsemblPlants:Bo9g007950.1};	FOG: PPR repeat	GO:0043231,intracellular membrane-bounded organelle; GO:0004519,endonuclease activity; GO:0003723,RNA binding; GO:0009451,RNA modification	Pentacotripeptide-repeat region of PRORP
Cluster-13983.0	--	uncharacterized protein LOC106427148 [Brassica napus]	--	SubName: Full=Uncharacterized protein {ECO:0000313|EnsemblPlants:Bra005666.1-P};	--	--	Protein of unknown function (DUF688)
Cluster-13987.0	K21989 calcium permeable stress-gated cation channel | (RefSeq) calcium permeable stress-gated cation channel 1-like (A)	PREDICTED: probable arabinosyltransferase ARAD1 [Brassica oleracea var. oleracea]	RecName: Full=Probable arabinosyltransferase ARAD1; EC=2.4.2.-; AltName: Full=Arabinan alpha-1,5-arabinosyltransferase; AltName: Full=L-Arabinosyltransferase; AltName: Full=Protein ARABINAN DEFICIENT 1;	SubName: Full=Uncharacterized protein {ECO:0000313|EnsemblPlants:Bo3g012300.1};	Acetylglucosaminyltransferase EXT1/exostosin 1	GO:0005768,endosome; GO:0005794,Golgi apparatus; GO:0000139,Golgi membrane; GO:0016021,integral component of membrane; GO:0005802,trans-Golgi network; GO:0016757,transferase activity, transferring glycosyl groups; GO:0071555,cell wall organization; GO:0045489,pectin biosynthetic process; GO:0006486,protein glycosylation	Exostosin family
Cluster-14009.0	K22262 WD repeat and FYVE domain-containing protein 3 | (RefSeq) protein SPIRRIG (A)	pentatricopeptide repeat-containing protein At2g17210-like, partial [Brassica napus]	RecName: Full=Pentatricopeptide repeat-containing protein At2g17210;	SubName: Full=Uncharacterized protein {ECO:0000313|EnsemblPlants:Bo7g014850.1};	FOG: PPR repeat	GO:0043231,intracellular membrane-bounded organelle; GO:0004519,endonuclease activity; GO:0003723,RNA binding; GO:0009451,RNA modification	Tetratricopeptide repeat
Cluster-14012.0	K04454 MADS-box transcription enhancer factor 2C | (RefSeq) agamous-like MADS-box protein AGL65 (A)	PREDICTED: MADS-box transcription factor 25-like [Brassica oleracea var. oleracea]	RecName: Full=Agamous-like MADS-box protein AGL65 {ECO:0000305};	SubName: Full=Uncharacterized protein {ECO:0000313|EnsemblPlants:Bo8g104060.1};	MADS box transcription factor	GO:0005634,nucleus; GO:0003700,DNA-binding transcription factor activity; GO:0046983,protein dimerization activity; GO:0000987,proximal promoter sequence-specific DNA binding; GO:0000982,transcription factor activity, RNA polymerase II proximal promoter sequence-specific DNA binding; GO:0010152,pollen maturation; GO:0045944,positive regulation of transcription by RNA polymerase II; GO:0080092,reg…	SRF-type transcription factor (DNA-binding and dimerisation domain)
Cluster-14030.0	K17710 pentatricopeptide repeat domain-containing protein 1 | (RefSeq) TPR-like protein (A)	PREDICTED: pentatricopeptide repeat-containing protein At3g29290 [Raphanus sativus]	RecName: Full=Pentatricopeptide repeat-containing protein At3g29290; AltName: Full=Protein EMBRYO DEFECTIVE 2076;	SubName: Full=Uncharacterized protein {ECO:0000313|EMBL:ESQ32574.1};	FOG: PPR repeat	GO:0009507,chloroplast; GO:0004519,endonuclease activity; GO:0003723,RNA binding; GO:0009451,RNA modification	Pentacotripeptide-repeat region of PRORP
Cluster-14041.0	--	PREDICTED: uncharacterized protein LOC106331363 [Brassica oleracea var. oleracea]	--	SubName: Full=Uncharacterized protein {ECO:0000313|EnsemblPlants:Bra013205.1-P};	--	GO:0016021,integral component of membrane	Domain of unknown function (DUF4408)
Cluster-14088.0	K17098 annexin D | (RefSeq) annexin D3-like (A)	PREDICTED: annexin D3 [Raphanus sativus]	RecName: Full=Annexin D3; AltName: Full=AnnAt3;	SubName: Full=Uncharacterized protein {ECO:0000313|EnsemblPlants:Bra021056.1-P};	Annexin	GO:0005773,vacuole; GO:0005509,calcium ion binding; GO:0005544,calcium-dependent phospholipid binding; GO:0009409,response to cold; GO:0009408,response to heat; GO:0009651,response to salt stress; GO:0009414,response to water deprivation	--
Cluster-1411.0	K19355 mannan endo-1,4-beta-mannosidase [EC:3.2.1.78] | (RefSeq) mannan endo-1,4-beta-mannosidase 2 (A)	mannan endo-1,4-beta-mannosidase 2 [Brassica napus]	RecName: Full=Mannan endo-1,4-beta-mannosidase 2; EC=3.2.1.78; AltName: Full=Beta-mannanase 2; AltName: Full=Endo-beta-1,4-mannanase 2; Short=AtMAN2; Flags: Precursor;	SubName: Full=Uncharacterized protein {ECO:0000313|EnsemblPlants:Bo8g102220.1};	--	GO:0005576,extracellular region; GO:0016985,mannan endo-1,4-beta-mannosidase activity; GO:0046355,mannan catabolic process; GO:0010412,mannan metabolic process	Glycosyl hydrolases family 2, TIM barrel domain
Cluster-14111.0	K20043 clathrin coat assembly protein AP180 | (RefSeq) putative clathrin assembly protein At5g35200 (A)	PREDICTED: dof zinc finger protein DOF5.1-like [Brassica oleracea var. oleracea]	RecName: Full=Dof zinc finger protein DOF5.1; Short=AtDOF5.1;	SubName: Full=Uncharacterized protein {ECO:0000313|EnsemblPlants:Bo3g001890.1};	--	GO:0005634,nucleus; GO:0003677,DNA binding; GO:0003700,DNA-binding transcription factor activity; GO:0046872,metal ion binding; GO:0006355,regulation of transcription, DNA-templated; GO:0006351,transcription, DNA-templated	Dof domain, zinc finger
Cluster-14112.0	K09843 (+)-abscisic acid 8'-hydroxylase [EC:1.14.13.93] | (RefSeq) abscisic acid 8'-hydroxylase 4 (A)	abscisic acid 8'-hydroxylase 4 [Brassica napus]	RecName: Full=Abscisic acid 8'-hydroxylase 4; Short=ABA 8'-hydroxylase 4; EC=1.14.13.93; AltName: Full=Cytochrome P450 707A4;	SubName: Full=Uncharacterized protein {ECO:0000313|EnsemblPlants:Bo5g115340.1};	Cytochrome P450 CYP4/CYP19/CYP26 subfamilies	GO:0016021,integral component of membrane; GO:0010295,(+)-abscisic acid 8'-hydroxylase activity; GO:0020037,heme binding; GO:0005506,iron ion binding; GO:0046345,abscisic acid catabolic process; GO:0016132,brassinosteroid biosynthetic process; GO:0010268,brassinosteroid homeostasis; GO:0007275,multicellular organism development; GO:0016125,sterol metabolic process	Cytochrome P450
Cluster-14121.0	--	transcription factor PAR1-like [Brassica napus]	RecName: Full=Transcription factor PAR1; AltName: Full=Basic helix-loop-helix protein 165; Short=AtbHLH165; Short=bHLH 165; AltName: Full=Protein HELIX-LOOP-HELIX 1; AltName: Full=Protein PHYTOCHROME RAPIDLY REGULATED 1; AltName: Full=bHLH transcription factor bHLH165;	SubName: Full=BnaC04g52670D protein {ECO:0000313|EMBL:CDY50830.1};	--	GO:0005634,nucleus; GO:0042803,protein homodimerization activity; GO:0003712,transcription coregulator activity; GO:0009742,brassinosteroid mediated signaling pathway; GO:0032502,developmental process; GO:0045892,negative regulation of transcription, DNA-templated; GO:0040008,regulation of growth; GO:0009641,shade avoidance; GO:0006351,transcription, DNA-templated	--
Cluster-14124.0	K14488 SAUR family protein | (RefSeq) auxin-induced protein 15A (A)	PREDICTED: auxin-responsive protein SAUR64-like [Brassica oleracea var. oleracea]	RecName: Full=Auxin-responsive protein SAUR67 {ECO:0000305}; AltName: Full=Protein SMALL AUXIN UP RNA 67 {ECO:0000303|PubMed:12036261};	SubName: Full=Uncharacterized protein {ECO:0000313|EnsemblPlants:Bo3g144120.1};	--	GO:0005886,plasma membrane; GO:0009926,auxin polar transport; GO:0009734,auxin-activated signaling pathway; GO:0007275,multicellular organism development; GO:0046620,regulation of organ growth	Clostridium epsilon toxin ETX/Bacillus mosquitocidal toxin MTX2
Cluster-14133.0	--	--	--	--	--	--	--
Cluster-14141.0	K03327 multidrug resistance protein, MATE family | (RefSeq) protein DETOXIFICATION 50-like (A)	protein DETOXIFICATION 50-like [Brassica napus]	RecName: Full=Protein DETOXIFICATION 50 {ECO:0000303|PubMed:11739388}; Short=AtDTX50 {ECO:0000303|PubMed:11739388}; AltName: Full=DETOXIFICATION EFFLUX CARRIER 50 {ECO:0000303|PubMed:24851876}; AltName: Full=Multidrug and toxic compound extrusion protein 50 {ECO:0000305}; Short=MATE protein 50 {ECO:0000305}; AltName: Full=Protein ABNORMAL SHOOT 3-like 1 {ECO:0000303|PubMed:26160579};	RecName: Full=Protein DETOXIFICATION {ECO:0000256|RuleBase:RU004914}; AltName: Full=Multidrug and toxic compound extrusion protein {ECO:0000256|RuleBase:RU004914};	Uncharacterized membrane protein, predicted efflux pump	GO:0016021,integral component of membrane; GO:0005770,late endosome; GO:0031902,late endosome membrane; GO:0005886,plasma membrane; GO:0090440,abscisic acid transmembrane transporter activity; GO:0015297,antiporter activity; GO:0015238,drug transmembrane transporter activity; GO:0080168,abscisic acid transport; GO:0006855,drug transmembrane transport; GO:2000070,regulation of response to water de…	MatE
Cluster-14165.0	K07466 replication factor A1 | (RefSeq) uncharacterized protein LOC106302349 (A)	uncharacterized protein LOC106396438 isoform X2 [Brassica napus]	--	SubName: Full=BnaCnng35670D protein {ECO:0000313|EMBL:CDY60032.1};	--	--	Replication factor-A C terminal domain
Cluster-14170.0	K08472 mlo protein | (RefSeq) MLO-like protein 7 (A)	uncharacterized protein LOC106358282 isoform X1 [Brassica napus]	RecName: Full=MLO-like protein 7; Short=AtMlo7; AltName: Full=Protein NORTIA;	RecName: Full=MLO-like protein {ECO:0000256|RuleBase:RU280816};	--	GO:0005737,cytoplasm; GO:0012505,endomembrane system; GO:0016021,integral component of membrane; GO:0005886,plasma membrane; GO:0005516,calmodulin binding; GO:0006952,defense response; GO:0010483,pollen tube reception; GO:0009607,response to biotic stimulus	--
Cluster-14183.0	K12130 pseudo-response regulator 5 | (RefSeq) PRR response regulator (A)	protein CHLOROPLAST IMPORT APPARATUS 2 [Brassica napus]	RecName: Full=Protein CHLOROPLAST IMPORT APPARATUS 2; Flags: Precursor;	SubName: Full=Uncharacterized protein {ECO:0000313|EnsemblPlants:Bo7g110610.1};	GATA-4/5/6 transcription factors	GO:0009507,chloroplast; GO:0005634,nucleus; GO:0045036,protein targeting to chloroplast; GO:0006355,regulation of transcription, DNA-templated	CCT motif
Cluster-14194.0	--	PREDICTED: uncharacterized protein LOC106332597 [Brassica oleracea var. oleracea]	--	SubName: Full=Uncharacterized protein {ECO:0000313|EnsemblPlants:Bo3g135780.1};	--	--	Wound-induced protein
Cluster-14197.0	--	PREDICTED: uncharacterized protein LOC106332767 [Brassica oleracea var. oleracea]	--	SubName: Full=Uncharacterized protein {ECO:0000313|EnsemblPlants:Bo3g133020.1};	--	--	--
Cluster-14211.0	--	--	--	--	--	--	--
Cluster-1425.0	--	Clt1 [Citrus trifoliata]	RecName: Full=Protein Ric1;	SubName: Full=Uncharacterized protein {ECO:0000313|EnsemblProtists:Phyra71302};	Stress responsive protein	GO:0016021,integral component of membrane	Proteolipid membrane potential modulator
Cluster-14259.0	K22733 magnesium transporter | (RefSeq) hypothetical protein (A)	pentatricopeptide repeat-containing protein At1g74630-like isoform X1 [Brassica napus]	RecName: Full=Pentatricopeptide repeat-containing protein At1g74630;	SubName: Full=Uncharacterized protein {ECO:0000313|EnsemblPlants:Bo2g082210.1};	FOG: PPR repeat	GO:0043231,intracellular membrane-bounded organelle; GO:0004519,endonuclease activity; GO:0003723,RNA binding; GO:0008270,zinc ion binding; GO:0009451,RNA modification	Pentacotripeptide-repeat region of PRORP
Cluster-14262.0	--	protein ABIL2 [Brassica napus]	RecName: Full=Protein ABIL2; AltName: Full=Abl interactor-like protein 2; Short=AtABIL2;	SubName: Full=Uncharacterized protein {ECO:0000313|EnsemblPlants:Bra017996.1-P};	--	GO:0005737,cytoplasm; GO:0005856,cytoskeleton	--
Cluster-14276.0	--	BnaC04g45020D [Brassica napus]	--	SubName: Full=Uncharacterized protein {ECO:0000313|EnsemblPlants:Bra027302.1-P};	--	GO:0016021,integral component of membrane; GO:0005524,ATP binding; GO:0004672,protein kinase activity	--
Cluster-14276.2	--	BnaC07g32310D [Brassica napus]	--	SubName: Full=Uncharacterized protein {ECO:0000313|EnsemblPlants:Bra027302.1-P};	--	GO:0016021,integral component of membrane; GO:0005524,ATP binding; GO:0004672,protein kinase activity	--
Cluster-14284.0	K21989 calcium permeable stress-gated cation channel | (RefSeq) CSC1-like protein ERD4 isoform X1 (A)	PREDICTED: CSC1-like protein ERD4 isoform X1 [Brassica oleracea var. oleracea]	RecName: Full=CSC1-like protein ERD4; AltName: Full=Protein EARLY-RESPONSIVE TO DEHYDRATION STRESS 4;	SubName: Full=Uncharacterized protein {ECO:0000313|EnsemblPlants:Bo5g062880.1};	Uncharacterized conserved protein	GO:0031969,chloroplast membrane; GO:0016021,integral component of membrane; GO:0006811,ion transport	Late exocytosis, associated with Golgi transport
Cluster-14302.0	K17535 serine/threonine-protein kinase TNNI3K [EC:2.7.11.1] | (RefSeq) serine/threonine-protein kinase STY46-like (A)	PREDICTED: serine/threonine-protein kinase HT1-like [Brassica oleracea var. oleracea]	RecName: Full=Serine/threonine-protein kinase HT1; EC=2.7.11.1; AltName: Full=High leaf temperature protein 1;	SubName: Full=Uncharacterized protein {ECO:0000313|EnsemblPlants:Bo4g092880.1};	Tyrosine kinase specific for activated (GTP-bound) p21cdc42Hs	GO:0005737,cytoplasm; GO:0005524,ATP binding; GO:0004672,protein kinase activity; GO:0004674,protein serine/threonine kinase activity; GO:0004871,NA; GO:0035556,intracellular signal transduction	Phosphotransferase enzyme family
Cluster-14308.0	K11812 tryptophan N-monooxygenase [EC:1.14.13.125] | (RefSeq) cytochrome P450 79B1 isoform X1 (A)	cytochrome P450 79B1 isoform X1 [Brassica napus]	RecName: Full=Cytochrome P450 79B1; EC=1.14.-.-;	SubName: Full=Cytochrome P450 79B1 {ECO:0000313|EMBL:ADW54459.1};	Cytochrome P450 CYP2 subfamily	GO:0016021,integral component of membrane; GO:0020037,heme binding; GO:0005506,iron ion binding; GO:0004497,monooxygenase activity; GO:0016705,oxidoreductase activity, acting on paired donors, with incorporation or reduction of molecular oxygen	Cytochrome P450
Cluster-14326.0	--	--	--	--	--	--	--
Cluster-14388.0	K16315 serine/threonine-protein kinase haspin [EC:2.7.11.1] | (RefSeq) serine/threonine-protein kinase haspin isoform X1 (A)	PREDICTED: serine/threonine-protein kinase haspin isoform X2 [Brassica oleracea var. oleracea]	RecName: Full=Serine/threonine-protein kinase haspin homolog {ECO:0000305}; Short=AtHaspin {ECO:0000303|PubMed:21527018, ECO:0000303|PubMed:21749502}; EC=2.7.11.1 {ECO:0000305};	SubName: Full=Uncharacterized protein {ECO:0000313|EnsemblPlants:Bo8g058580.1};	Serine/threonine kinase (haspin family)	GO:0005694,chromosome; GO:0005737,cytoplasm; GO:0005856,cytoskeleton; GO:0005634,nucleus; GO:0048471,perinuclear region of cytoplasm; GO:0009524,phragmoplast; GO:0005524,ATP binding; GO:0035402,histone kinase activity (H3-T11 specific); GO:0072354,histone kinase activity (H3-T3 specific); GO:0035407,histone H3-T11 phosphorylation; GO:0072355,histone H3-T3 phosphorylation; GO:0035556,intracellular…	Haspin like kinase domain
Cluster-14402.0	K17279 receptor expression-enhancing protein 5/6 | (RefSeq) ribokinase (A)	PREDICTED: uncharacterized protein LOC106292775 isoform X1 [Brassica oleracea var. oleracea]	--	SubName: Full=Uncharacterized protein {ECO:0000313|EnsemblPlants:Bo5g075200.1};	Predicted carbohydrate kinase, contains PfkB domain	GO:0016301,kinase activity; GO:0016773,phosphotransferase activity, alcohol group as acceptor	pfkB family carbohydrate kinase
Cluster-14443.0	K22312 hydroxyjasmonate sulfotransferase [EC:2.8.2.39] | (RefSeq) cytosolic sulfotransferase 15-like (A)	PREDICTED: cytosolic sulfotransferase 15-like [Brassica oleracea var. oleracea]	RecName: Full=Cytosolic sulfotransferase 15; Short=AtSOT15; EC=2.8.2.39 {ECO:0000269|PubMed:12637544}; AltName: Full=Sulfotransferase 2a; Short=AtST2a;	RecName: Full=Sulfotransferase {ECO:0000256|RuleBase:RU361155}; EC=2.8.2.- {ECO:0000256|RuleBase:RU361155};	Sulfotransferase	GO:0005737,cytoplasm; GO:0080131,hydroxyjasmonate sulfotransferase activity; GO:0009694,jasmonic acid metabolic process; GO:0009753,response to jasmonic acid	Sulfotransferase family
Cluster-14447.0	K00521 ferric-chelate reductase [EC:1.16.1.7] | (RefSeq) ferric reduction oxidase 7, chloroplastic-like (A)	PREDICTED: LOW QUALITY PROTEIN: NAC domain-containing protein 2 [Brassica oleracea var. oleracea]	RecName: Full=NAC transcription factor 47 {ECO:0000305}; AltName: Full=NAC domain-containing protein 47 {ECO:0000305}; Short=ANAC047 {ECO:0000305}; AltName: Full=Protein SPEEDY HYPONASTIC GROWTH {ECO:0000303|PubMed:24363315};	SubName: Full=Uncharacterized protein {ECO:0000313|EnsemblPlants:Bo5g148420.1};	--	GO:0005634,nucleus; GO:0003700,DNA-binding transcription factor activity; GO:0043565,sequence-specific DNA binding; GO:0009793,embryo development ending in seed dormancy; GO:0010365,positive regulation of ethylene biosynthetic process; GO:0009413,response to flooding; GO:0006351,transcription, DNA-templated	No apical meristem (NAM) protein
Cluster-14450.0	--	F-box/kelch-repeat protein At4g38940-like [Brassica napus]	RecName: Full=F-box/kelch-repeat protein At4g38940;	SubName: Full=Uncharacterized protein {ECO:0000313|EnsemblPlants:Bo3g047040.1};	FOG: Kelch repeat	GO:0005634,nucleus; GO:0016567,protein ubiquitination	Kelch motif
Cluster-1451.0	K16274 E3 ubiquitin-protein ligase AIP2 [EC:2.3.2.27] | (RefSeq) E3 ubiquitin-protein ligase AIP2 (A)	PREDICTED: E3 ubiquitin-protein ligase AIP2 [Brassica oleracea var. oleracea]	RecName: Full=E3 ubiquitin-protein ligase AIP2; EC=2.3.2.27 {ECO:0000269|PubMed:15644464}; AltName: Full=ABI3-interacting protein 2; AltName: Full=RING-type E3 ubiquitin transferase AIP2 {ECO:0000305};	SubName: Full=Uncharacterized protein {ECO:0000313|EnsemblPlants:Bo3g015440.1};	FOG: Predicted E3 ubiquitin ligase	GO:0005829,cytosol; GO:0005634,nucleus; GO:0046872,metal ion binding; GO:0061630,ubiquitin protein ligase activity; GO:0004842,ubiquitin-protein transferase activity; GO:0009738,abscisic acid-activated signaling pathway; GO:0009788,negative regulation of abscisic acid-activated signaling pathway; GO:0043161,proteasome-mediated ubiquitin-dependent protein catabolic process; GO:0000209,protein poly…	Anaphase-promoting complex subunit 11 RING-H2 finger
Cluster-1454.0	--	uncharacterized protein LOC106404957 [Brassica napus]	--	SubName: Full=BnaC09g33750D protein {ECO:0000313|EMBL:CDY43868.1};	--	--	--
Cluster-14540.0	--	BnaC04g43950D [Brassica napus]	RecName: Full=Trihelix transcription factor ASR3 {ECO:0000303|PubMed:25770109}; AltName: Full=Protein ARABIDOPSIS SH4-RELATED3 {ECO:0000303|PubMed:25770109};	SubName: Full=BnaC04g43950D protein {ECO:0000313|EMBL:CDY23727.1};	--	GO:0005634,nucleus; GO:0003677,DNA binding; GO:0003700,DNA-binding transcription factor activity; GO:0042803,protein homodimerization activity; GO:0071219,cellular response to molecule of bacterial origin; GO:0006952,defense response; GO:0050777,negative regulation of immune response; GO:0045892,negative regulation of transcription, DNA-templated; GO:0006355,regulation of transcription, DNA-templ…	Myb-like DNA-binding domain
Cluster-14593.0	K14492 two-component response regulator ARR-A family | (RefSeq) two-component response regulator ARR5 (A)	PREDICTED: two-component response regulator ARR5 [Brassica rapa]	RecName: Full=Two-component response regulator ARR5; AltName: Full=Response reactor 2;	SubName: Full=Uncharacterized protein {ECO:0000313|EnsemblPlants:Bo1g073610.1};	GATA-4/5/6 transcription factors	GO:0005737,cytoplasm; GO:0005634,nucleus; GO:0000156,phosphorelay response regulator activity; GO:0007623,circadian rhythm; GO:0009736,cytokinin-activated signaling pathway; GO:0006355,regulation of transcription, DNA-templated; GO:0009735,response to cytokinin; GO:0010114,response to red light; GO:0006351,transcription, DNA-templated	Response regulator receiver domain
Cluster-14602.0	K01528 dynamin GTPase [EC:3.6.5.5] | (Kazusa) Lj0g3v0199559.2; - (A)	PREDICTED: uncharacterized protein LOC106332710 [Brassica oleracea var. oleracea]	RecName: Full=Retrovirus-related Pol polyprotein from transposon RE2; AltName: Full=Retro element 2 {ECO:0000303|PubMed:10689195}; Short=AtRE2 {ECO:0000303|PubMed:10689195}; Includes: RecName: Full=Protease RE2; EC=3.4.23.-; Includes: RecName: Full=Reverse transcriptase RE2; EC=2.7.7.49; Includes: RecName: Full=Endonuclease RE2;	SubName: Full=Uncharacterized protein {ECO:0000313|EMBL:KFK44388.1}; Flags: Fragment;	FOG: Transposon-encoded proteins with TYA, reverse transcriptase, integrase domains in various combinations	GO:0004190,aspartic-type endopeptidase activity; GO:0004519,endonuclease activity; GO:0046872,metal ion binding; GO:0003676,nucleic acid binding; GO:0003964,RNA-directed DNA polymerase activity; GO:0015074,DNA integration; GO:0006310,DNA recombination	Reverse transcriptase (RNA-dependent DNA polymerase)
Cluster-14609.0	K22484 transcriptional regulator CBF1 | (RefSeq) transcription factor bHLH106-like (A)	PREDICTED: transcription factor bHLH106 [Brassica rapa]	RecName: Full=Transcription factor bHLH106; AltName: Full=Basic helix-loop-helix protein 106; Short=AtbHLH106; Short=bHLH 106; AltName: Full=Transcription factor EN 56; AltName: Full=bHLH transcription factor bHLH106;	SubName: Full=Uncharacterized protein {ECO:0000313|EnsemblPlants:Bo4g190700.1};	Aryl-hydrocarbon receptor nuclear translocator	GO:0009941,chloroplast envelope; GO:0005634,nucleus; GO:0003677,DNA binding; GO:0003700,DNA-binding transcription factor activity; GO:0046983,protein dimerization activity; GO:0042538,hyperosmotic salinity response; GO:0006355,regulation of transcription, DNA-templated; GO:0006351,transcription, DNA-templated	Golgi complex component 7 (COG7)
Cluster-14618.0	--	PREDICTED: uncharacterized protein LOC106333179 [Brassica oleracea var. oleracea]	RecName: Full=Protein CASPARIAN STRIP INTEGRITY FACTOR 2 {ECO:0000303|PubMed:28104889}; Flags: Precursor;	SubName: Full=Uncharacterized protein {ECO:0000313|EnsemblPlants:Bo3g168720.1};	--	GO:0048226,Casparian strip; GO:0005179,hormone activity; GO:0071555,cell wall organization; GO:0050801,ion homeostasis; GO:0055072,iron ion homeostasis; GO:0007275,multicellular organism development; GO:0009860,pollen tube growth; GO:2000067,regulation of root morphogenesis; GO:0010447,response to acidic pH; GO:0010039,response to iron ion	--
Cluster-14625.0	--	PREDICTED: uncharacterized protein LOC103828959 [Brassica rapa]	RecName: Full=Membrane protein PM19L {ECO:0000305}; AltName: Full=PM19-like protein 1 {ECO:0000303|PubMed:26505346}; Short=OsPM19L1 {ECO:0000303|PubMed:26505346};	SubName: Full=Uncharacterized protein {ECO:0000313|EnsemblPlants:Bo3g144150.1};	--	GO:0016021,integral component of membrane	AWPM-19-like family
Cluster-14671.2	--	PREDICTED: uncharacterized protein LOC106304274 [Brassica oleracea var. oleracea]	--	SubName: Full=Uncharacterized protein {ECO:0000313|EnsemblPlants:Bo7g118230.1};	--	--	Domain of unknown function (DUF4228)
Cluster-14700.0	--	PREDICTED: zinc finger AN1 domain-containing stress-associated protein 12 [Brassica oleracea var. oleracea]	RecName: Full=Zinc finger AN1 domain-containing stress-associated protein 12; Short=AtSAP12;	SubName: Full=Uncharacterized protein {ECO:0000313|EnsemblPlants:Bo7g091210.1};	Predicted Zn-finger protein	GO:0008270,zinc ion binding; GO:0009737,response to abscisic acid; GO:0010200,response to chitin	AN1-like Zinc finger
Cluster-14709.0	K03850 alpha-1,2-glucosyltransferase [EC:2.4.1.256] | (RefSeq) putative Dol-P-Glc:Glc(2)Man(9)GlcNAc(2)-PP-Dol alpha-1,2-glucosyltransferase (A)	PREDICTED: putative Dol-P-Glc:Glc(2)Man(9)GlcNAc(2)-PP-Dol alpha-1,2-glucosyltransferase [Brassica oleracea var. oleracea]	RecName: Full=Dol-P-Glc:Glc(2)Man(9)GlcNAc(2)-PP-Dol alpha-1,2-glucosyltransferase {ECO:0000305}; EC=2.4.1.256 {ECO:0000269|PubMed:21707802}; AltName: Full=Alpha-1,2-glucosyltransferase ALG10 homolog {ECO:0000305}; AltName: Full=Protein HOMOLOG OF YEAST ALG10 {ECO:0000303|PubMed:21707802};	SubName: Full=Uncharacterized protein {ECO:0000313|EnsemblPlants:Bo9g184610.1}; Flags: Fragment;	Alpha-1,2 glucosyltransferase/transcriptional activator	GO:0005783,endoplasmic reticulum; GO:0005789,endoplasmic reticulum membrane; GO:0016021,integral component of membrane; GO:0106073,dolichyl pyrophosphate Glc2Man9GlcNAc2 alpha-1,2-glucosyltransferase activity; GO:0004583,dolichyl-phosphate-glucose-glycolipid alpha-glucosyltransferase activity; GO:0046527,glucosyltransferase activity; GO:0006488,dolichol-linked oligosaccharide biosynthetic process…	DIE2/ALG10 family
Cluster-14716.0	K20802 (R)-mandelonitrile lyase [EC:4.1.2.10] | (RefSeq) alpha-hydroxynitrile lyase (A)	methylesterase 4 isoform X2 [Arabidopsis lyrata subsp. lyrata]	RecName: Full=Methylesterase 7; Short=AtMES7; EC=3.1.1.-;	SubName: Full=Uncharacterized protein {ECO:0000313|EnsemblPlants:Bo4g151680.1};	--	GO:0016788,hydrolase activity, acting on ester bonds; GO:0080030,methyl indole-3-acetate esterase activity; GO:0080031,methyl salicylate esterase activity; GO:0009817,defense response to fungus, incompatible interaction; GO:0009696,salicylic acid metabolic process; GO:0009627,systemic acquired resistance	PGAP1-like protein
Cluster-14726.1	--	BnaA05g19080D [Brassica napus]	--	SubName: Full=Uncharacterized protein {ECO:0000313|EnsemblPlants:Bra015712.1-P};	--	--	--
Cluster-14740.0	K21888 glutathione dehydrogenase/transferase [EC:1.8.5.1 2.5.1.18] | (RefSeq) glutathione S-transferase DHAR2 (A)	glutathione S-transferase DHAR2 [Brassica napus]	RecName: Full=Glutathione S-transferase DHAR2; EC=2.5.1.18 {ECO:0000269|PubMed:12077129}; AltName: Full=Chloride intracellular channel homolog 2; Short=CLIC homolog 2; AltName: Full=Glutathione-dependent dehydroascorbate reductase 2 {ECO:0000303|PubMed:12077129}; Short=AtDHAR2 {ECO:0000303|PubMed:12077129}; Short=CytDHAR; Short=GSH-dependent dehydroascorbate reductase 2; EC=1.8.5.1 {ECO:0000269|P…	SubName: Full=BnaCnng08030D protein {ECO:0000313|EMBL:CDY37249.1};	Intracellular Cl- channel CLIC, contains GST domain	GO:0005829,cytosol; GO:0005886,plasma membrane; GO:0043295,glutathione binding; GO:0045174,glutathione dehydrogenase (ascorbate) activity; GO:0004364,glutathione transferase activity; GO:0006749,glutathione metabolic process; GO:0080151,positive regulation of salicylic acid mediated signaling pathway; GO:0010731,protein glutathionylation	Outer mitochondrial membrane transport complex protein
Cluster-14794.0	K12844 U4/U6 small nuclear ribonucleoprotein PRP31 | (RefSeq) hypothetical protein (A)	F-box protein DOR-like [Brassica napus]	RecName: Full=F-box protein DOR; AltName: Full=Protein DROUGHT TOLERANCE REPRESSOR;	SubName: Full=Uncharacterized protein {ECO:0000313|EnsemblPlants:Bo3g026550.1};	--	GO:0009738,abscisic acid-activated signaling pathway; GO:0042631,cellular response to water deprivation; GO:0009788,negative regulation of abscisic acid-activated signaling pathway; GO:0016567,protein ubiquitination; GO:0010119,regulation of stomatal movement; GO:0009737,response to abscisic acid; GO:0009414,response to water deprivation; GO:0010118,stomatal movement	F-box domain
Cluster-14802.0	K19001 ATP-dependent DNA helicase | (RefSeq) ATP-dependent DNA helicase DDM1 (A)	BnaC07g16550D [Brassica napus]	RecName: Full=ATP-dependent DNA helicase DDM1; EC=3.6.4.12; AltName: Full=Protein CHROMATIN REMODELING 1 {ECO:0000303|PubMed:16547115}; Short=AtCHR1; Short=CHR01; AltName: Full=Protein DECREASED DNA METHYLATION 1; Short=AtDDM1; AltName: Full=Protein SOMNIFEROUS 1; AltName: Full=SWI/SNF2-related matrix-associated actin-dependent regulator of chromatin DDM1;	SubName: Full=BnaC07g16550D protein {ECO:0000313|EMBL:CDY30755.1};	Chromatin remodeling complex WSTF-ISWI, small subunit	GO:0000786,nucleosome; GO:0005634,nucleus; GO:0005524,ATP binding; GO:0004003,ATP-dependent DNA helicase activity; GO:0016887,ATPase activity; GO:0003677,DNA binding; GO:0009294,DNA mediated transformation; GO:0006344,maintenance of chromatin silencing; GO:0006346,methylation-dependent chromatin silencing; GO:0090241,negative regulation of histone H4 acetylation; GO:0051574,positive regulation of…	Helicase conserved C-terminal domain
Cluster-14838.0	K23387 golgi to ER traffic protein 4 | (RefSeq) Golgi to ER traffic protein 4 homolog (A)	PREDICTED: Golgi to ER traffic protein 4 homolog isoform X1 [Brassica rapa]	--	SubName: Full=Uncharacterized protein {ECO:0000313|EnsemblPlants:Bra038617.1-P};	Uncharacterized conserved protein	--	Protein of unknown function (DUF410)
Cluster-14857.0	K14500 BR-signaling kinase [EC:2.7.11.1] | (RefSeq) probable serine/threonine-protein kinase At4g35230 (A)	PREDICTED: probable serine/threonine-protein kinase At4g35230 [Brassica oleracea var. oleracea]	RecName: Full=Serine/threonine-protein kinase BSK2 {ECO:0000305}; EC=2.7.11.1 {ECO:0000305}; AltName: Full=Brassinosteroid-signaling kinase 2 {ECO:0000303|PubMed:18653891};	SubName: Full=Uncharacterized protein {ECO:0000313|EnsemblPlants:Bo1g019150.1};	--	GO:0005886,plasma membrane; GO:0005524,ATP binding; GO:0004675,transmembrane receptor protein serine/threonine kinase activity; GO:0009742,brassinosteroid mediated signaling pathway; GO:0007166,cell surface receptor signaling pathway; GO:0006468,protein phosphorylation	Protein kinase domain
Cluster-14887.0	K13420 LRR receptor-like serine/threonine-protein kinase FLS2 [EC:2.7.11.1] | (RefSeq) DNA-damage-repair/toleration protein DRT100-like (A)	PREDICTED: LOW QUALITY PROTEIN: DNA-damage-repair/toleration protein DRT100 [Raphanus sativus]	RecName: Full=DNA damage-repair/toleration protein DRT100; Flags: Precursor;	SubName: Full=BnaC01g38540D protein {ECO:0000313|EMBL:CDY52664.1};	FOG: Leucine rich repeat	GO:0009507,chloroplast; GO:0000166,nucleotide binding; GO:0006281,DNA repair	Leucine Rich repeat
Cluster-14888.0	--	PREDICTED: F-box protein DOR-like [Raphanus sativus]	RecName: Full=F-box protein At5g65850;	SubName: Full=Uncharacterized protein {ECO:0000313|EnsemblPlants:Bra021777.1-P};	--	--	F-box associated domain
Cluster-14918.0	K00521 ferric-chelate reductase [EC:1.16.1.7] | (RefSeq) ferric reduction oxidase 7, chloroplastic-like (A)	PREDICTED: NAC domain-containing protein 41-like [Brassica oleracea var. oleracea]	RecName: Full=NAC domain-containing protein 41 {ECO:0000303|PubMed:15029955}; Short=ANAC041 {ECO:0000303|PubMed:15029955};	SubName: Full=Uncharacterized protein {ECO:0000313|EnsemblPlants:Bo4g181990.1};	--	GO:0005634,nucleus; GO:0003677,DNA binding; GO:0003700,DNA-binding transcription factor activity; GO:0006351,transcription, DNA-templated	No apical meristem (NAM) protein
Cluster-14923.0	K12128 pseudo-response regulator 9 | (RefSeq) two-component response regulator-like APRR9 isoform X1 (A)	PREDICTED: uncharacterized protein LOC106333452 isoform X1 [Brassica oleracea var. oleracea]	RecName: Full=Two-component response regulator-like APRR9; AltName: Full=Pseudo-response regulator 9;	SubName: Full=BnaC03g54820D protein {ECO:0000313|EMBL:CDY08700.1};	GATA-4/5/6 transcription factors	GO:0005634,nucleus; GO:0003677,DNA binding; GO:0007623,circadian rhythm; GO:0045892,negative regulation of transcription, DNA-templated; GO:0000160,phosphorelay signal transduction system; GO:0010017,red or far-red light signaling pathway; GO:0006355,regulation of transcription, DNA-templated; GO:0006351,transcription, DNA-templated	--
Cluster-14955.0	K04371 mitogen-activated protein kinase 1/3 [EC:2.7.11.24] | (RefSeq) mitogen-activated protein kinase 16 isoform X1 (A)	BnaAnng36620D [Brassica napus]	RecName: Full=Mitogen-activated protein kinase 16; Short=AtMPK16; Short=MAP kinase 16; EC=2.7.11.24;	SubName: Full=BnaAnng36620D protein {ECO:0000313|EMBL:CDY71234.1};	Mitogen-activated protein kinase	GO:0005634,nucleus; GO:0005886,plasma membrane; GO:0005773,vacuole; GO:0005524,ATP binding; GO:0004707,MAP kinase activity; GO:0010468,regulation of gene expression	--
Cluster-14958.0	--	PREDICTED: uncharacterized protein LOC106303651 [Brassica oleracea var. oleracea]	--	SubName: Full=Uncharacterized protein {ECO:0000313|EnsemblPlants:Bo7g017500.1};	--	--	Pollen proteins Ole e I like
Cluster-1496.0	K01881 prolyl-tRNA synthetase [EC:6.1.1.15] | (RefSeq) proline--tRNA ligase, cytoplasmic-like (A)	PREDICTED: putative F-box protein At5g39480 [Brassica oleracea var. oleracea]	RecName: Full=Putative F-box protein At5g39480;	SubName: Full=Uncharacterized protein {ECO:0000313|EnsemblPlants:Bo00578s270.1};	--	--	F-box-like
Cluster-14971.0	K04125 gibberellin 2-oxidase [EC:1.14.11.13] | (RefSeq) gibberellin 2-beta-dioxygenase 2 (A)	gibberellin 2-beta-dioxygenase 2 [Brassica napus]	RecName: Full=Gibberellin 2-beta-dioxygenase 2; EC=1.14.11.13; AltName: Full=GA 2-oxidase 2; AltName: Full=Gibberellin 2-beta-hydroxylase 2; AltName: Full=Gibberellin 2-oxidase 2;	SubName: Full=Uncharacterized protein {ECO:0000313|EnsemblPlants:Bo7g044790.1};	Iron/ascorbate family oxidoreductases	GO:0045543,gibberellin 2-beta-dioxygenase activity; GO:0046872,metal ion binding; GO:0009686,gibberellin biosynthetic process; GO:0010114,response to red light; GO:0009639,response to red or far red light	non-haem dioxygenase in morphine synthesis N-terminal
Cluster-14976.0	--	PREDICTED: uncharacterized protein LOC106325303 [Brassica oleracea var. oleracea]	--	SubName: Full=Uncharacterized protein {ECO:0000313|EnsemblPlants:Bo1g055530.1};	--	GO:0009506,plasmodesma; GO:0008270,zinc ion binding	CW-type Zinc Finger
Cluster-14978.0	--	--	--	--	--	--	--
Cluster-1498.0	K06180 23S rRNA pseudouridine1911/1915/1917 synthase [EC:5.4.99.23] | (RefSeq) pentatricopeptide repeat-containing protein At1g20230 isoform X1 (A)	pentatricopeptide repeat-containing protein At1g20230-like [Brassica napus]	RecName: Full=Pentatricopeptide repeat-containing protein At1g20230;	SubName: Full=Uncharacterized protein {ECO:0000313|EnsemblPlants:Bo5g050620.1};	FOG: PPR repeat	GO:0043231,intracellular membrane-bounded organelle; GO:0004519,endonuclease activity; GO:0003723,RNA binding; GO:0008270,zinc ion binding; GO:0009451,RNA modification	Pentacotripeptide-repeat region of PRORP
Cluster-14988.0	--	--	--	--	--	--	--
Cluster-15001.0	K02864 large subunit ribosomal protein L10 | (RefSeq) EMB3136; Ribosomal protein L10 family protein (A)	Ribosomal protein L10 family protein [Arabidopsis thaliana]	RecName: Full=50S ribosomal protein L10, chloroplastic; AltName: Full=CL10; Flags: Precursor;	SubName: Full=EMB3136 {ECO:0000313|EMBL:OAO93490.1};	--	GO:0009507,chloroplast; GO:0009941,chloroplast envelope; GO:0009570,chloroplast stroma; GO:0022626,cytosolic ribosome; GO:0015934,large ribosomal subunit; GO:0019843,rRNA binding; GO:0003735,structural constituent of ribosome; GO:0042254,ribosome biogenesis; GO:0006412,translation	--
Cluster-15044.0	K11254 histone H4 | (RefSeq) histone H4 isoform X1 (A)	Histone superfamily protein [Theobroma cacao]	RecName: Full=Histone H4;	RecName: Full=Histone H4 {ECO:0000256|RuleBase:RU000528};	Histone H4	GO:0000788,nuclear nucleosome; GO:0003677,DNA binding; GO:0042393,histone binding; GO:0046982,protein heterodimerization activity; GO:0006334,nucleosome assembly	Histone-like transcription factor (CBF/NF-Y) and archaeal histone
Cluster-15076.0	K12126 phytochrome-interacting factor 3 | (RefSeq) transcription factor PIF3-like isoform X1 (A)	PREDICTED: transcription factor PIL1 [Brassica oleracea var. oleracea]	RecName: Full=Transcription factor PIL1; AltName: Full=Basic helix-loop-helix protein 124; Short=AtbHLH124; Short=bHLH 124; AltName: Full=Protein PHYTOCHROME INTERACTING FACTOR 3-LIKE 1; AltName: Full=Transcription factor EN 110; AltName: Full=bHLH transcription factor bHLH124;	SubName: Full=Uncharacterized protein {ECO:0000313|EnsemblPlants:Bo4g006830.1};	--	GO:0005634,nucleus; GO:0003677,DNA binding; GO:0003700,DNA-binding transcription factor activity; GO:0046983,protein dimerization activity; GO:0010017,red or far-red light signaling pathway; GO:0006355,regulation of transcription, DNA-templated; GO:0009641,shade avoidance; GO:0006351,transcription, DNA-templated	Helix-loop-helix DNA-binding domain
Cluster-15089.0	K18045 tyrosine-protein phosphatase SIW14 [EC:3.1.3.48] | (RefSeq) probable tyrosine-protein phosphatase At1g05000 (A)	probable tyrosine-protein phosphatase At1g05000 isoform X1 [Brassica napus]	RecName: Full=Tyrosine-protein phosphatase DSP1 {ECO:0000305}; EC=3.1.3.48 {ECO:0000255|PROSITE-ProRule:PRU10044, ECO:0000269|PubMed:18433060, ECO:0000269|PubMed:21409566}; AltName: Full=Protein PLANT AND FUNGI ATYPICAL DUAL-SPECIFICITY PHOSPHATASE 1 {ECO:0000303|PubMed:21409566}; Short=AtPFA-DSP1 {ECO:0000303|PubMed:21409566}; AltName: Full=Tyrosine-protein phosphatase At1g05000 {ECO:0000305};	SubName: Full=BnaC05g03030D protein {ECO:0000313|EMBL:CDY18280.1};	Predicted protein tyrosine phosphatase	GO:0005737,cytoplasm; GO:0016791,phosphatase activity; GO:0004725,protein tyrosine phosphatase activity	Protein-tyrosine phosphatase
Cluster-1509.0	K14552 NET1-associated nuclear protein 1 (U3 small nucleolar RNA-associated protein 17) | (RefSeq) WD repeat-containing protein 75-like (A)	WD repeat-containing protein 75-like [Brassica napus]	--	SubName: Full=Uncharacterized protein {ECO:0000313|EnsemblPlants:Bo1g010310.1};	WD40 repeat protein	--	--
Cluster-15132.0	--	BnaCnng32720D [Brassica napus]	--	SubName: Full=BnaC04g31710D protein {ECO:0000313|EMBL:CDY30260.1}; SubName: Full=BnaCnng32720D protein {ECO:0000313|EMBL:CDY58152.1};	--	GO:0016021,integral component of membrane	--
Cluster-15175.0	--	PREDICTED: uncharacterized protein LOC106299127 [Brassica oleracea var. oleracea]	--	SubName: Full=Uncharacterized protein {ECO:0000313|EnsemblPlants:Bo6g065200.1};	--	--	--
Cluster-15179.0	K14570 RNA exonuclease 1 [EC:3.1.-.-] | (RefSeq) small RNA degrading nuclease 1-like isoform X1 (A)	PREDICTED: small RNA degrading nuclease 1-like isoform X1 [Brassica oleracea var. oleracea]	RecName: Full=Small RNA degrading nuclease 1; EC=3.1.-.-;	SubName: Full=Uncharacterized protein {ECO:0000313|EnsemblPlants:Bo8g079550.1};	3'-5' exonuclease	GO:0005634,nucleus; GO:0008408,3'-5' exonuclease activity; GO:0003676,nucleic acid binding; GO:0010587,miRNA catabolic process	3'-5' exonuclease
Cluster-15185.0	K04733 interleukin-1 receptor-associated kinase 4 [EC:2.7.11.1] | (RefSeq) S-locus lectin kinase family protein (A)	PREDICTED: probable FBD-associated F-box protein At1g32375 [Brassica oleracea var. oleracea]	RecName: Full=Probable FBD-associated F-box protein At1g32375;	SubName: Full=Uncharacterized protein {ECO:0000313|EnsemblPlants:Bo3g020940.1};	--	--	F-box-like
Cluster-15187.0	--	PREDICTED: transmembrane and coiled-coil domain-containing protein 4 isoform X1 [Brassica oleracea var. oleracea]	--	SubName: Full=Uncharacterized protein {ECO:0000313|EnsemblPlants:Bo9g026230.1};	Uncharacterized conserved protein	GO:0016021,integral component of membrane; GO:0046872,metal ion binding	PE-PPE domain
Cluster-15190.0	K22596 gamma-glutamylcyclotransferase, plant [EC:4.3.2.9] | (RefSeq) putative glutathione-specific gamma-glutamylcyclotransferase 2 (A)	PREDICTED: putative glutathione-specific gamma-glutamylcyclotransferase 2 [Brassica oleracea var. oleracea]	RecName: Full=Gamma-glutamylcyclotransferase 2-2 {ECO:0000305}; Short=AtGGCT2;2 {ECO:0000303|PubMed:25716890}; EC=4.3.2.9 {ECO:0000269|PubMed:25716890}; AltName: Full=Gamma-glutamyl cyclotransferase 2;2 {ECO:0000303|PubMed:25716890};	RecName: Full=Gamma-glutamylcyclotransferase {ECO:0000256|RuleBase:RU363081}; EC=4.3.2.9 {ECO:0000256|RuleBase:RU363081};	Predicted cation transporter	GO:0005737,cytoplasm; GO:0003839,gamma-glutamylcyclotransferase activity; GO:0016829,lyase activity; GO:0006751,glutathione catabolic process	ChaC-like protein
Cluster-15194.0	K14297 nuclear pore complex protein Nup98-Nup96 | (RefSeq) nuclear pore complex protein NUP98B-like (A)	PREDICTED: nuclear pore complex protein NUP98A-like [Brassica oleracea var. oleracea]	RecName: Full=Nuclear pore complex protein NUP98A {ECO:0000303|PubMed:21189294}; AltName: Full=Nucleoporin 98A {ECO:0000303|PubMed:21189294}; AltName: Full=Nucleoporin autopeptidase {ECO:0000312|EMBL:AEE28574.1};	SubName: Full=Uncharacterized protein {ECO:0000313|EnsemblPlants:Bo4g096720.1};	--	GO:0005737,cytoplasm; GO:0005635,nuclear envelope; GO:0031965,nuclear membrane; GO:0044614,nuclear pore cytoplasmic filaments; GO:0005634,nucleus; GO:0008139,nuclear localization sequence binding; GO:0005487,NA; GO:0003723,RNA binding; GO:0017056,structural constituent of nuclear pore; GO:0006406,mRNA export from nucleus; GO:0000973,posttranscriptional tethering of RNA polymerase II gene DNA at n…	--
Cluster-15204.0	K00053 ketol-acid reductoisomerase [EC:1.1.1.86] | (RefSeq) uncharacterized protein LOC113297036 isoform X1 (A)	uncharacterized protein LOC106435041 isoform X1 [Brassica napus]	--	SubName: Full=BnaC03g78190D protein {ECO:0000313|EMBL:CDY59401.1};	--	GO:0003677,DNA binding	NUMOD3 motif (2 copies)
Cluster-15239.2	--	BnaC06g31890D [Brassica napus]	RecName: Full=Myosin-binding protein 2 {ECO:0000303|PubMed:23995081};	SubName: Full=BnaC06g31890D protein {ECO:0000313|EMBL:CDY11550.1};	--	GO:0016021,integral component of membrane; GO:0030133,transport vesicle; GO:0017022,myosin binding	--
Cluster-15260.0	K07874 Ras-related protein Rab-1A | (RefSeq) probable carboxylesterase 18 (A)	PREDICTED: probable carboxylesterase 18 [Brassica oleracea var. oleracea]	RecName: Full=Probable carboxylesterase 18; AltName: Full=AtCXE18; EC=3.1.1.1;	SubName: Full=Uncharacterized protein {ECO:0000313|EnsemblPlants:Bo9g014080.1};	Arylacetamide deacetylase	GO:0052689,carboxylic ester hydrolase activity; GO:0009056,catabolic process; GO:0009860,pollen tube growth	Steryl acetyl hydrolase
Cluster-15264.0	K03327 multidrug resistance protein, MATE family | (RefSeq) protein DETOXIFICATION 14-like (A)	PREDICTED: uncharacterized protein LOC106325724 [Brassica oleracea var. oleracea]	--	SubName: Full=Uncharacterized protein {ECO:0000313|EnsemblPlants:Bo2g013620.1};	--	--	Domain of unknown function (DUF4228)
Cluster-15266.0	K18195 rhamnogalacturonan endolyase [EC:4.2.2.23] | (RefSeq) uncharacterized protein LOC104807150 isoform X1 (A)	uncharacterized protein BNAC08G30690D [Brassica napus]	RecName: Full=BTB/POZ and TAZ domain-containing protein 4; AltName: Full=BTB and TAZ domain protein 4;	SubName: Full=Uncharacterized protein {ECO:0000313|EnsemblPlants:Bo7g077140.1};	FOG: Reverse transcriptase	GO:0005737,cytoplasm; GO:0005634,nucleus; GO:0019005,SCF ubiquitin ligase complex; GO:0005774,vacuolar membrane; GO:0005516,calmodulin binding; GO:0004402,histone acetyltransferase activity; GO:0003712,transcription coregulator activity; GO:0031625,ubiquitin protein ligase binding; GO:0008270,zinc ion binding; GO:0043161,proteasome-mediated ubiquitin-dependent protein catabolic process; GO:004278…	zinc-binding in reverse transcriptase
Cluster-15286.0	K17982 geranyllinalool synthase [EC:4.2.3.144] | (RefSeq) (E,E)-geranyllinalool synthase-like (A)	(E,E)-geranyllinalool synthase-like [Brassica napus]	RecName: Full=(E,E)-geranyllinalool synthase; EC=4.2.3.144; AltName: Full=Terpenoid synthase 4; Short=AtTPS04;	SubName: Full=BnaA03g60000D protein {ECO:0000313|EMBL:CDY26324.1};	--	GO:0005737,cytoplasm; GO:0080013,(E,E)-geranyllinalool synthase activity; GO:0000287,magnesium ion binding; GO:0010333,terpene synthase activity; GO:0016102,diterpenoid biosynthetic process; GO:0009617,response to bacterium; GO:0080027,response to herbivore; GO:0009753,response to jasmonic acid; GO:0000304,response to singlet oxygen; GO:0009611,response to wounding	Terpene synthase, N-terminal domain
Cluster-15341.0	--	BnaC03g64110D [Brassica napus]	RecName: Full=Protein LAZ1 homolog 1 {ECO:0000303|PubMed:20830211}; AltName: Full=Lazarus1 homolog 1 {ECO:0000303|PubMed:20830211}; Flags: Precursor;	SubName: Full=Uncharacterized protein {ECO:0000313|EnsemblPlants:Bo3g162530.1};	Predicted seven transmembrane receptor - rhodopsin family	GO:0016021,integral component of membrane; GO:0005215,transporter activity	Organic solute transporter Ostalpha
Cluster-15348.0	K05681 ATP-binding cassette, subfamily G (WHITE), member 2 | (RefSeq) ABC transporter G family member 10-like (A)	ABC transporter G family member 8 [Brassica napus]	RecName: Full=ABC transporter G family member 8; Short=ABC transporter ABCG.8; Short=AtABCG8; AltName: Full=Probable white-brown complex homolog protein 8; Short=AtWBC8;	SubName: Full=Uncharacterized protein {ECO:0000313|EnsemblPlants:Bo2g047420.1};	Transporter, ABC superfamily (Breast cancer resistance protein)	GO:0016021,integral component of membrane; GO:0005886,plasma membrane; GO:0005524,ATP binding; GO:0042626,ATPase activity, coupled to transmembrane movement of substances	AAA domain
Cluster-15387.0	K21374 7-deoxyloganetin glucosyltransferase [EC:2.4.1.324] | (RefSeq) UDP-glycosyltransferase 85A1 (A)	UDP-glycosyltransferase 85A1 [Brassica napus]	RecName: Full=UDP-glycosyltransferase 85A1; EC=2.4.1.-; AltName: Full=Cytokinin-O-glucosyltransferase 2; AltName: Full=Zeatin O-glucosyltransferase 2; Short=AtZOG2;	RecName: Full=Glycosyltransferase {ECO:0000256|RuleBase:RU362057}; EC=2.4.1.- {ECO:0000256|RuleBase:RU362057};	UDP-glucuronosyl and UDP-glucosyl transferase	GO:0043231,intracellular membrane-bounded organelle; GO:0050502,cis-zeatin O-beta-D-glucosyltransferase activity; GO:0015020,glucuronosyltransferase activity; GO:0080043,quercetin 3-O-glucosyltransferase activity; GO:0080044,quercetin 7-O-glucosyltransferase activity; GO:0050403,trans-zeatin O-beta-D-glucosyltransferase activity; GO:0008152,metabolic process	UDP-glucoronosyl and UDP-glucosyl transferase
Cluster-15422.0	K17471 sulfate transporter 3 | (RefSeq) probable sulfate transporter 3.3 isoform X1 (A)	probable sulfate transporter 3.3 isoform X1 [Brassica napus]	RecName: Full=Probable sulfate transporter 3.3; AltName: Full=AST91;	SubName: Full=Uncharacterized protein {ECO:0000313|EnsemblPlants:Bra012359.1-P};	Sulfate/bicarbonate/oxalate exchanger SAT-1 and related transporters (SLC26 family)	GO:0005887,integral component of plasma membrane; GO:0008271,secondary active sulfate transmembrane transporter activity; GO:0015116,sulfate transmembrane transporter activity; GO:0015293,symporter activity	STAS domain
Cluster-15454.1	--	PREDICTED: uncharacterized protein LOC106322985 [Brassica oleracea var. oleracea]	--	SubName: Full=Uncharacterized protein {ECO:0000313|EnsemblPlants:Bo2g051160.1};	Ubiquitin carboxyl-terminal hydrolase	GO:0003676,nucleic acid binding	Orsellinic acid/F9775 biosynthesis cluster protein D
Cluster-15456.0	--	BnaCnng29290D [Brassica napus]	--	SubName: Full=BnaCnng29290D protein {ECO:0000313|EMBL:CDY55840.1};	--	--	TAF RNA Polymerase I subunit A
Cluster-15506.0	--	BnaCnng39430D [Brassica napus]	--	SubName: Full=BnaCnng39430D protein {ECO:0000313|EMBL:CDY62178.1};	--	GO:0016021,integral component of membrane	Protein of unknown function (DUF616)
Cluster-15517.0	K09286 EREBP-like factor | (RefSeq) ethylene-responsive transcription factor 4-like (A)	PREDICTED: ethylene-responsive transcription factor 12-like [Brassica oleracea var. oleracea]	RecName: Full=Ethylene-responsive transcription factor 12; Short=AtERF12; AltName: Full=Ethylene-responsive element-binding factor 12; Short=EREBP-12;	SubName: Full=Uncharacterized protein {ECO:0000313|EnsemblPlants:Bo7g048190.1};	--	GO:0005634,nucleus; GO:0003677,DNA binding; GO:0003700,DNA-binding transcription factor activity; GO:0006952,defense response; GO:0009873,ethylene-activated signaling pathway; GO:0006351,transcription, DNA-templated	AP2 domain
Cluster-1556.0	K11804 WD repeat-containing protein 42A | (RefSeq) DDB1- and CUL4-associated factor 6-like (A)	DDB1- and CUL4-associated factor 6-like [Brassica napus]	RecName: Full=WD repeat-containing protein WDS homolog {ECO:0000305}; AltName: Full=Protein will die slowly homolog {ECO:0000305};	SubName: Full=Uncharacterized protein {ECO:0000313|EnsemblPlants:Bo3g149350.1};	WD40 repeat protein	GO:0005737,cytoplasm	WD domain, G-beta repeat
Cluster-15560.1	K11420 euchromatic histone-lysine N-methyltransferase [EC:2.1.1.43] | (Kazusa) Lj2g3v1989040.2; - (A)	YDG domain-containing protein At5g47150-like isoform X1 [Brassica napus]	RecName: Full=YDG domain-containing protein At5g47150;	SubName: Full=Uncharacterized protein {ECO:0000313|EnsemblPlants:Bo2g132220.1};	--	GO:0005634,nucleus	SAD/SRA domain
Cluster-15569.0	--	PREDICTED: LRR receptor-like serine/threonine-protein kinase GSO2 [Raphanus sativus]	--	SubName: Full=Uncharacterized protein {ECO:0000313|EnsemblPlants:Bo7g024130.1};	FOG: Leucine rich repeat	--	--
Cluster-1559.0	--	--	--	--	--	--	--
Cluster-15594.0	K05909 laccase [EC:1.10.3.2] | (RefSeq) uncharacterized protein LOC109002717 (A)	PREDICTED: lachrymatory-factor synthase [Brassica oleracea var. oleracea]	RecName: Full=Lachrymatory-factor synthase; Flags: Precursor;	SubName: Full=Uncharacterized protein {ECO:0000313|EnsemblPlants:Bo1g009860.1};	--	GO:0005773,vacuole	Polyketide cyclase / dehydrase and lipid transport
Cluster-15601.0	K22733 magnesium transporter | (RefSeq) hypothetical protein (A)	pentatricopeptide repeat-containing protein At1g04840-like [Brassica napus]	RecName: Full=Pentatricopeptide repeat-containing protein At1g04840;	SubName: Full=Uncharacterized protein {ECO:0000313|EnsemblPlants:Bo5g004950.1};	FOG: PPR repeat	GO:0043231,intracellular membrane-bounded organelle; GO:0004519,endonuclease activity; GO:0003723,RNA binding; GO:0008270,zinc ion binding; GO:0009451,RNA modification	Pentacotripeptide-repeat region of PRORP
Cluster-15621.0	--	--	--	SubName: Full=Uncharacterized protein {ECO:0000313|EnsemblPlants:Bo5g098870.1};	--	--	--
Cluster-15647.0	K10457 kelch-like protein 20 | (RefSeq) kelch-like protein 12 (A)	PREDICTED: F-box/kelch-repeat protein At4g39580 [Brassica rapa]	RecName: Full=F-box/kelch-repeat protein At4g39580;	SubName: Full=BnaA06g40530D protein {ECO:0000313|EMBL:CDY53174.1};	FOG: Kelch repeat	--	Kelch motif
Cluster-15672.0	K09260 MADS-box transcription enhancer factor 2A | (RefSeq) hypothetical protein (A)	PREDICTED: developmental protein SEPALLATA 3 isoform X2 [Brassica oleracea var. oleracea]	RecName: Full=Agamous-like MADS-box protein AGL9 homolog; AltName: Full=MADS D;	SubName: Full=Uncharacterized protein {ECO:0000313|EnsemblPlants:Bo5g051910.1};	MADS box transcription factor	GO:0005634,nucleus; GO:0003700,DNA-binding transcription factor activity; GO:0046983,protein dimerization activity; GO:0000977,RNA polymerase II regulatory region sequence-specific DNA binding; GO:0045944,positive regulation of transcription by RNA polymerase II; GO:0006351,transcription, DNA-templated	SRF-type transcription factor (DNA-binding and dimerisation domain)
Cluster-15677.0	--	--	--	--	--	--	--
Cluster-15701.0	K03327 multidrug resistance protein, MATE family | (RefSeq) MATE efflux family protein 5 (A)	PREDICTED: MATE efflux family protein 5 [Brassica oleracea var. oleracea]	RecName: Full=Protein DETOXIFICATION 14 {ECO:0000303|PubMed:11739388}; Short=AtDTX14 {ECO:0000303|PubMed:11739388}; AltName: Full=Multidrug and toxic compound extrusion protein 14 {ECO:0000305}; Short=MATE protein 14 {ECO:0000305};	RecName: Full=Protein DETOXIFICATION {ECO:0000256|RuleBase:RU004914}; AltName: Full=Multidrug and toxic compound extrusion protein {ECO:0000256|RuleBase:RU004914};	Uncharacterized membrane protein, predicted efflux pump	GO:0016021,integral component of membrane; GO:0005774,vacuolar membrane; GO:0015297,antiporter activity; GO:0015238,drug transmembrane transporter activity; GO:0046618,drug export; GO:0006855,drug transmembrane transport	MatE
Cluster-15714.0	K10418 dynein light chain LC8-type | (RefSeq) dynein light chain LC6, flagellar outer arm-like (A)	dynein light chain LC6, flagellar outer arm-like [Brassica napus]	RecName: Full=Dynein 8 kDa light chain, flagellar outer arm;	SubName: Full=Uncharacterized protein {ECO:0000313|EnsemblPlants:Bo6g027730.1};	Dynein light chain type 1	GO:0005930,axoneme; GO:0097014,ciliary plasm; GO:0030286,dynein complex; GO:0005874,microtubule; GO:0031514,motile cilium; GO:0003774,motor activity; GO:0007017,microtubule-based process; GO:0044458,motile cilium assembly	Dynein light chain type 1
Cluster-15732.0	--	uncharacterized protein LOC106423749 [Brassica napus]	--	SubName: Full=Uncharacterized protein {ECO:0000313|EnsemblPlants:Bo8g012920.1};	--	--	--
Cluster-15773.0	--	NDR1/HIN1-like protein 6 [Brassica napus]	--	SubName: Full=Uncharacterized protein {ECO:0000313|EnsemblPlants:Bo3g054480.1};	--	GO:0016021,integral component of membrane	--
Cluster-15774.0	K16221 transcription factor TCP21 (protein CCA1 HIKING EXPEDITION) | (RefSeq) transcription factor TCP7-like (A)	PREDICTED: transcription factor TCP7-like [Brassica oleracea var. oleracea]	RecName: Full=Transcription factor TCP7;	SubName: Full=Uncharacterized protein {ECO:0000313|EnsemblPlants:Bo2g160970.1};	--	GO:0005634,nucleus; GO:0003677,DNA binding; GO:0003700,DNA-binding transcription factor activity; GO:0006355,regulation of transcription, DNA-templated; GO:0006351,transcription, DNA-templated	TCP family transcription factor
Cluster-15783.0	K07976 Rab family, other | (RefSeq) septum-promoting GTP-binding protein 1-like (A)	PREDICTED: septum-promoting GTP-binding protein 1-like [Brassica oleracea var. oleracea]	RecName: Full=Ras-related protein RABC2a; Short=AtRABC2a; AltName: Full=Ras-related protein Rab18B; Short=AtRab18B;	SubName: Full=Uncharacterized protein {ECO:0000313|EnsemblPlants:Bo5g098820.1};	Ras GTPases	GO:0005794,Golgi apparatus; GO:0005777,peroxisome; GO:0005886,plasma membrane; GO:0005525,GTP binding; GO:0030742,GTP-dependent protein binding; GO:0003924,GTPase activity; GO:0080115,myosin XI tail binding; GO:0015031,protein transport	Dynein light intermediate chain (DLIC)
Cluster-15821.0	K03942 NADH dehydrogenase (ubiquinone) flavoprotein 1 [EC:1.6.5.3 1.6.99.3] | (RefSeq) NADH dehydrogenase [ubiquinone] flavoprotein 1, mitochondrial-like (A)	unknown [Medicago truncatula]	RecName: Full=NADH dehydrogenase [ubiquinone] flavoprotein 1, mitochondrial; EC=1.6.5.3; EC=1.6.99.3; Flags: Precursor;	SubName: Full=Uncharacterized protein {ECO:0000313|EMBL:AFK41633.1};	NADH:ubiquinone oxidoreductase, NDUFV1/51kDa subunit	GO:0005747,mitochondrial respiratory chain complex I; GO:0005739,mitochondrion; GO:0051539,4 iron, 4 sulfur cluster binding; GO:0010181,FMN binding; GO:0046872,metal ion binding; GO:0051287,NAD binding; GO:0008137,NADH dehydrogenase (ubiquinone) activity	NADH-ubiquinone oxidoreductase-F iron-sulfur binding region
Cluster-15822.0	--	--	--	--	--	--	--
Cluster-15826.1	K10770 alkylated DNA repair protein alkB homolog 8 [EC:1.14.11.- 2.1.1.229] | (RefSeq) alkylated DNA repair protein alkB homolog 8 isoform X1 (A)	PREDICTED: alkylated DNA repair protein alkB homolog 8 isoform X1 [Brassica oleracea var. oleracea]	RecName: Full=Alkylated DNA repair protein ALKBH8 homolog {ECO:0000305}; EC=1.14.11.- {ECO:0000305}; AltName: Full=Alpha-ketoglutarate-dependent dioxygenase ALKBH8 homolog {ECO:0000305}; Short=AtALKBH8 {ECO:0000303|PubMed:21653555};	SubName: Full=Uncharacterized protein {ECO:0000313|EnsemblPlants:Bo8g032280.1};	Uncharacterized conserved protein	GO:0051213,dioxygenase activity; GO:0008198,ferrous iron binding; GO:0003723,RNA binding; GO:0002098,tRNA wobble uridine modification	2OG-Fe(II) oxygenase superfamily
Cluster-1583.0	K19040 E3 ubiquitin-protein ligase ATL10/75/76/77/78 [EC:2.3.2.27] | (RefSeq) RING-H2 finger protein ATL78-like (A)	PREDICTED: RING-H2 finger protein ATL80 [Brassica oleracea var. oleracea]	RecName: Full=RING-H2 finger protein ATL80; EC=2.3.2.27 {ECO:0000305}; AltName: Full=RING-type E3 ubiquitin transferase ATL80 {ECO:0000305};	SubName: Full=Uncharacterized protein {ECO:0000313|EnsemblPlants:Bo5g030670.1};	FOG: Predicted E3 ubiquitin ligase	GO:0016021,integral component of membrane; GO:0005886,plasma membrane; GO:0046872,metal ion binding; GO:0061630,ubiquitin protein ligase activity; GO:0070417,cellular response to cold; GO:0006952,defense response; GO:0043161,proteasome-mediated ubiquitin-dependent protein catabolic process; GO:0009909,regulation of flower development; GO:0010966,regulation of phosphate transport; GO:0010200,respo…	FANCL C-terminal domain
Cluster-15842.0	K10706 senataxin [EC:3.6.4.-] | (RefSeq) helicase sen1-like (A)	helicase sen1-like [Brassica napus]	RecName: Full=Probable helicase MAGATAMA 3; EC=3.6.4.-; AltName: Full=SEN1-like protein;	SubName: Full=Uncharacterized protein {ECO:0000313|EnsemblPlants:Bo4g136400.1};	tRNA-splicing endonuclease positive effector (SEN1)	GO:0005634,nucleus; GO:0005524,ATP binding; GO:0004386,helicase activity; GO:0009553,embryo sac development; GO:0010183,pollen tube guidance; GO:0009875,pollen-pistil interaction	Viral (Superfamily 1) RNA helicase
Cluster-15844.0	--	--	--	--	--	--	--
Cluster-1586.0	--	BnaCnng49590D [Brassica napus]	RecName: Full=Protein OBERON 2; AltName: Full=Potyvirus VPg-interacting protein 1;	SubName: Full=BnaCnng49590D protein {ECO:0000313|EMBL:CDY66089.1};	--	GO:0005634,nucleus; GO:0046872,metal ion binding; GO:0046982,protein heterodimerization activity; GO:0042803,protein homodimerization activity; GO:0009793,embryo development ending in seed dormancy; GO:0010078,maintenance of root meristem identity; GO:0010492,maintenance of shoot apical meristem identity; GO:0080022,primary root development; GO:0010468,regulation of gene expression; GO:0010071,ro…	--
Cluster-1587.0	--	PREDICTED: uncharacterized protein LOC106301828 [Brassica oleracea var. oleracea]	--	SubName: Full=Uncharacterized protein {ECO:0000313|EnsemblPlants:Bo7g109230.1};	--	GO:0016021,integral component of membrane	Late embryogenesis abundant protein
Cluster-15877.0	K07374 tubulin alpha | (RefSeq) tubulin alpha chain (A)	predicted protein [Hordeum vulgare subsp. vulgare]	RecName: Full=Tubulin alpha-2 chain; AltName: Full=Alpha-2-tubulin;	RecName: Full=Tubulin alpha chain {ECO:0000256|RuleBase:RU000352};	Alpha tubulin	GO:0005737,cytoplasm; GO:0005874,microtubule; GO:0005525,GTP binding; GO:0003924,GTPase activity; GO:0005200,structural constituent of cytoskeleton; GO:0007017,microtubule-based process	Tubulin domain
Cluster-15878.0	K10525 allene oxide cyclase [EC:5.3.99.6] | (RefSeq) allene oxide cyclase 3, chloroplastic (A)	BnaC09g52550D [Brassica napus]	RecName: Full=Allene oxide cyclase 3, chloroplastic; EC=5.3.99.6; Flags: Precursor;	SubName: Full=BnaC09g52550D protein {ECO:0000313|EMBL:CDY59866.1};	--	GO:0009507,chloroplast; GO:0016020,membrane; GO:0005886,plasma membrane; GO:0005774,vacuolar membrane; GO:0046423,allene-oxide cyclase activity; GO:0009695,jasmonic acid biosynthetic process; GO:0009620,response to fungus; GO:0009651,response to salt stress	Dirigent-like protein
Cluster-15883.0	K21594 translation factor GUF1, mitochondrial [EC:3.6.5.-] | (RefSeq) translation factor GUF1 homolog, mitochondrial-like (A)	uncharacterized protein BNAC06G40400D [Brassica napus]	--	SubName: Full=BnaC06g40400D protein {ECO:0000313|EMBL:CDY39962.1};	--	--	--
Cluster-15887.1	--	PREDICTED: protein EARLY FLOWERING 4-like [Brassica oleracea var. oleracea]	RecName: Full=Protein EARLY FLOWERING 4; AltName: Full=Protein ARRHYTHMIC 44;	SubName: Full=Uncharacterized protein {ECO:0000313|EnsemblPlants:Bo4g025620.1};	--	GO:0005634,nucleus; GO:0042803,protein homodimerization activity; GO:0009649,entrainment of circadian clock; GO:0009908,flower development; GO:0009648,photoperiodism; GO:0048573,photoperiodism, flowering; GO:0042753,positive regulation of circadian rhythm; GO:0010017,red or far-red light signaling pathway; GO:0009585,red, far-red light phototransduction; GO:0009909,regulation of flower developmen…	SSXT protein (N-terminal region)
Cluster-15889.1	--	PREDICTED: uncharacterized protein LOC106332736 [Brassica oleracea var. oleracea]	--	SubName: Full=Uncharacterized protein {ECO:0000313|EnsemblPlants:Bo3g096570.1};	--	--	--
Cluster-15926.0	K14293 importin subunit beta-1 | (RefSeq) importin subunit beta-1-like isoform X1 (A)	PREDICTED: importin subunit beta-1-like isoform X1 [Brassica oleracea var. oleracea]	RecName: Full=Importin subunit beta-1 {ECO:0000305}; AltName: Full=Karyopherin subunit beta-1; Short=ATKPNB1 {ECO:0000303|PubMed:23582042};	SubName: Full=Uncharacterized protein {ECO:0000313|EnsemblPlants:Bo5g115540.1};	Karyopherin (importin) beta 1	GO:0009507,chloroplast; GO:0005737,cytoplasm; GO:0031965,nuclear membrane; GO:0034399,nuclear periphery; GO:0005634,nucleus; GO:0008139,nuclear localization sequence binding; GO:0008565,protein transporter activity; GO:0008536,Ran GTPase binding; GO:0006607,NLS-bearing protein import into nucleus; GO:0006606,protein import into nucleus; GO:0000060,protein import into nucleus, translocation; GO:00…	Saposin-like type B, region 2
Cluster-15938.0	K19041 E3 ubiquitin-protein ligase RNF38/44 [EC:2.3.2.27] | (RefSeq) hypothetical protein (A)	PREDICTED: RING-H2 finger protein ATL70 [Brassica rapa]	RecName: Full=RING-H2 finger protein ATL70; EC=2.3.2.27 {ECO:0000305}; AltName: Full=RING-type E3 ubiquitin transferase ATL70 {ECO:0000305};	SubName: Full=Uncharacterized protein {ECO:0000313|EnsemblPlants:Bra017280.1-P};	FOG: Predicted E3 ubiquitin ligase	GO:0016021,integral component of membrane; GO:0046872,metal ion binding; GO:0061630,ubiquitin protein ligase activity; GO:0043161,proteasome-mediated ubiquitin-dependent protein catabolic process	Anaphase-promoting complex subunit 11 RING-H2 finger
Cluster-15969.0	K15400 omega-hydroxypalmitate O-feruloyl transferase [EC:2.3.1.188] | (RefSeq) omega-hydroxypalmitate O-feruloyl transferase-like (A)	PREDICTED: omega-hydroxypalmitate O-feruloyl transferase-like [Brassica oleracea var. oleracea]	RecName: Full=Omega-hydroxypalmitate O-feruloyl transferase; EC=2.3.1.188; AltName: Full=Omega-hydroxyacid hydroxycinnamoyltransferase; AltName: Full=Protein ALIPHATIC SUBERIN FERULOYL TRANSFERASE;	SubName: Full=Uncharacterized protein {ECO:0000313|EnsemblPlants:Bo6g064900.1};	--	GO:0050734,hydroxycinnamoyltransferase activity; GO:0102406,omega-hydroxypalmitate O-sinapoyl transferase activity; GO:0052325,cell wall pectin biosynthetic process; GO:0010345,suberin biosynthetic process	Transferase family
Cluster-15976.0	--	hypothetical protein ARALYDRAFT_903442 [Arabidopsis lyrata subsp. lyrata]	--	SubName: Full=Uncharacterized protein {ECO:0000313|EMBL:EFH56179.1};	--	--	--
Cluster-15982.0	K09338 homeobox-leucine zipper protein | (RefSeq) homeobox-leucine zipper protein ATHB-16-like (A)	PREDICTED: homeobox-leucine zipper protein ATHB-16-like [Brassica oleracea var. oleracea]	RecName: Full=Homeobox-leucine zipper protein ATHB-16; AltName: Full=HD-ZIP protein ATHB-16; AltName: Full=Homeodomain transcription factor ATHB-16;	SubName: Full=Uncharacterized protein {ECO:0000313|EnsemblPlants:Bo3g152870.1};	Transcription factor HEX, contains HOX and HALZ domains	GO:0005634,nucleus; GO:0003700,DNA-binding transcription factor activity; GO:0043565,sequence-specific DNA binding; GO:0030308,negative regulation of cell growth; GO:0048573,photoperiodism, flowering; GO:0045893,positive regulation of transcription, DNA-templated; GO:0048510,regulation of timing of transition from vegetative to reproductive phase; GO:0009637,response to blue light; GO:0006351,tra…	Vacuolar sorting 38 and autophagy-related subunit 14
Cluster-16025.0	--	BnaC04g21750D [Brassica napus]	--	SubName: Full=BnaC04g21750D protein {ECO:0000313|EMBL:CDY43935.1};	--	--	--
Cluster-16048.0	K11844 ubiquitin carboxyl-terminal hydrolase 16/45 [EC:3.4.19.12] | (RefSeq) ubiquitin carboxyl-terminal hydrolase 2 (A)	PREDICTED: uncharacterized protein LOC106337325 [Brassica oleracea var. oleracea]	RecName: Full=Myosin-binding protein 3 {ECO:0000303|PubMed:23995081};	SubName: Full=Uncharacterized protein {ECO:0000313|EnsemblPlants:Bo4g130850.1};	--	GO:0016021,integral component of membrane; GO:0017022,myosin binding	Zein-binding
Cluster-16053.0	--	--	--	--	--	--	--
Cluster-16067.0	K07305 peptide-methionine (R)-S-oxide reductase [EC:1.8.4.12] | (RefSeq) uncharacterized mitochondrial protein AtMg00810-like (A)	disease resistance protein [Brassica rapa subsp. pekinensis]	RecName: Full=Retrovirus-related Pol polyprotein from transposon RE2; AltName: Full=Retro element 2 {ECO:0000303|PubMed:10689195}; Short=AtRE2 {ECO:0000303|PubMed:10689195}; Includes: RecName: Full=Protease RE2; EC=3.4.23.-; Includes: RecName: Full=Reverse transcriptase RE2; EC=2.7.7.49; Includes: RecName: Full=Endonuclease RE2;	SubName: Full=Disease resistance protein {ECO:0000313|EMBL:ACP30598.1};	FOG: Transposon-encoded proteins with TYA, reverse transcriptase, integrase domains in various combinations	GO:0004190,aspartic-type endopeptidase activity; GO:0004519,endonuclease activity; GO:0046872,metal ion binding; GO:0003676,nucleic acid binding; GO:0003964,RNA-directed DNA polymerase activity; GO:0015074,DNA integration; GO:0006310,DNA recombination	--
Cluster-16081.0	K04733 interleukin-1 receptor-associated kinase 4 [EC:2.7.11.1] | (RefSeq) LEAF RUST 10 DISEASE-RESISTANCE LOCUS RECEPTOR-LIKE PROTEIN KINASE-like 2.4 (A)	thaumatin-like protein 1b [Brassica napus]	RecName: Full=Thaumatin-like protein 1 {ECO:0000303|PubMed:15988566}; Short=AtTLP1 {ECO:0000303|PubMed:15988566}; Flags: Precursor;	SubName: Full=Uncharacterized protein {ECO:0000313|EnsemblPlants:Bo1g019340.1};	--	GO:0009682,induced systemic resistance; GO:0009617,response to bacterium; GO:0009723,response to ethylene	Thaumatin family
Cluster-16100.1	--	PREDICTED: uncharacterized protein LOC106308177 [Brassica oleracea var. oleracea]	--	SubName: Full=Uncharacterized protein {ECO:0000313|EnsemblPlants:Bo8g098620.1};	--	GO:0051513,regulation of monopolar cell growth	DUF761-associated sequence motif
Cluster-16131.0	K08658 prenyl protein peptidase [EC:3.4.22.-] | (RefSeq) CAAX prenyl protease 2 (A)	PREDICTED: CAAX prenyl protease 2 [Brassica oleracea var. oleracea]	RecName: Full=CAAX prenyl protease 2; EC=3.4.22.-; AltName: Full=Farnesylated proteins-converting enzyme 2; Short=AtFACE-2; AltName: Full=Prenyl protein-specific endoprotease 2; AltName: Full=Protein RAS-CONVERTING ENZYME 1; Short=AtRCE1;	SubName: Full=Uncharacterized protein {ECO:0000313|EnsemblPlants:Bo3g030000.1};	Prenyl protein protease	GO:0005783,endoplasmic reticulum; GO:0030176,integral component of endoplasmic reticulum membrane; GO:0004197,cysteine-type endopeptidase activity; GO:0004175,endopeptidase activity; GO:0004222,metalloendopeptidase activity; GO:0071586,CAAX-box protein processing; GO:0016485,protein processing	CPBP intramembrane metalloprotease
Cluster-16142.0	K15442 tRNA-specific adenosine deaminase 3 | (RefSeq) hypothetical protein (A)	PREDICTED: exopolyphosphatase [Brassica oleracea var. oleracea]	--	SubName: Full=Uncharacterized protein {ECO:0000313|EnsemblPlants:Bo8g058240.1};	FOG: PPR repeat	--	HD domain
Cluster-16161.0	--	BnaA01g31330D [Brassica napus]	--	SubName: Full=Uncharacterized protein {ECO:0000313|EnsemblPlants:Bo1g141350.1};	--	--	--
Cluster-16167.0	K09487 heat shock protein 90kDa beta | (RefSeq) endoplasmin homolog (A)	endoplasmin homolog [Brassica napus]	RecName: Full=Endoplasmin homolog {ECO:0000305}; AltName: Full=Glucose-regulated protein 94 homolog {ECO:0000303|PubMed:11867518}; Short=GRP-94 homolog {ECO:0000303|PubMed:11867518}; AltName: Full=Heat shock protein 90-7 {ECO:0000305}; Short=AtHSP90.7 {ECO:0000305}; Short=AtHsp90-7 {ECO:0000303|PubMed:11599565}; AltName: Full=Protein SHEPHERD {ECO:0000303|PubMed:11867518}; Flags: Precursor;	SubName: Full=BnaA08g14800D protein {ECO:0000313|EMBL:CDY24830.1};	Endoplasmic reticulum glucose-regulated protein (GRP94/endoplasmin), HSP90 family	GO:0048046,apoplast; GO:0009507,chloroplast; GO:0005783,endoplasmic reticulum; GO:0005788,endoplasmic reticulum lumen; GO:0016020,membrane; GO:0005739,mitochondrion; GO:0005634,nucleus; GO:0005886,plasma membrane; GO:0009506,plasmodesma; GO:0005774,vacuolar membrane; GO:0005773,vacuole; GO:0005524,ATP binding; GO:0016887,ATPase activity; GO:0051082,unfolded protein binding; GO:0006457,protein fol…	CRISPR-associated protein (Cas_Csy3)
Cluster-16180.0	--	PREDICTED: uncharacterized protein LOC106309981 [Brassica oleracea var. oleracea]	--	SubName: Full=Uncharacterized protein {ECO:0000313|EnsemblPlants:Bo8g062470.1};	--	--	--
Cluster-16187.0	K22534 PR domain zinc finger protein 5 | (RefSeq) zinc finger protein ZAT4-like (A)	zinc finger protein AZF1 isoform X1 [Brassica napus]	RecName: Full=Zinc finger protein AZF1; AltName: Full=Zinc finger protein OZAKGYO; AltName: Full=Zinc-finger protein 1;	SubName: Full=Uncharacterized protein {ECO:0000313|EnsemblPlants:Bo1g081350.1};	FOG: Zn-finger	GO:0005634,nucleus; GO:0003677,DNA binding; GO:0003700,DNA-binding transcription factor activity; GO:0046872,metal ion binding; GO:0043565,sequence-specific DNA binding; GO:0009738,abscisic acid-activated signaling pathway; GO:0042538,hyperosmotic salinity response; GO:0045892,negative regulation of transcription, DNA-templated; GO:0010200,response to chitin; GO:0009409,response to cold; GO:00063…	Zinc finger, C2H2 type
Cluster-16189.0	K19613 leucine-rich repeat protein SHOC2 | (RefSeq) receptor-like protein 12 (A)	BnaC06g26340D [Brassica napus]	RecName: Full=Receptor-like protein 11 {ECO:0000303|PubMed:18434605}; Short=AtRLP11 {ECO:0000303|PubMed:18434605}; Flags: Precursor;	SubName: Full=Uncharacterized protein {ECO:0000313|EnsemblPlants:Bo6g098580.1};	FOG: Leucine rich repeat	GO:0016021,integral component of membrane	Leucine Rich Repeat
Cluster-16208.0	K06062 histone acetyltransferase [EC:2.3.1.48] | (RefSeq) histone acetyltransferase GCN5-like (A)	PREDICTED: histone acetyltransferase GCN5-like [Brassica oleracea var. oleracea]	RecName: Full=Histone acetyltransferase GCN5; Short=AtGCN5; EC=2.3.1.48; AltName: Full=BIG TOP protein;	SubName: Full=Uncharacterized protein {ECO:0000313|EnsemblPlants:Bo4g119780.1};	Histone acetyltransferase SAGA/ADA, catalytic subunit PCAF/GCN5 and related proteins	GO:0000123,histone acetyltransferase complex; GO:0005634,nucleus; GO:0016407,acetyltransferase activity; GO:0003677,DNA binding; GO:0010484,H3 histone acetyltransferase activity; GO:0004402,histone acetyltransferase activity; GO:0009908,flower development; GO:0016573,histone acetylation; GO:0045893,positive regulation of transcription, DNA-templated; GO:0010321,regulation of vegetative phase chan…	Acetyltransferase (GNAT) domain
Cluster-16219.0	K13493 cytokinin-N-glucosyltransferase [EC:2.4.1.-] | (RefSeq) UDP-glycosyltransferase 76C2-like (A)	UDP-glycosyltransferase 76C2-like [Brassica napus]	RecName: Full=UDP-glycosyltransferase 76C2; EC=2.4.1.-; AltName: Full=Cytokinin-N-glucosyltransferase 2;	SubName: Full=Uncharacterized protein {ECO:0000313|EnsemblPlants:Bo9g176820.1};	UDP-glucuronosyl and UDP-glucosyl transferase	GO:0043231,intracellular membrane-bounded organelle; GO:0047807,cytokinin 7-beta-glucosyltransferase activity; GO:0080062,cytokinin 9-beta-glucosyltransferase activity; GO:0080043,quercetin 3-O-glucosyltransferase activity; GO:0080044,quercetin 7-O-glucosyltransferase activity; GO:1901527,abscisic acid-activated signaling pathway involved in stomatal movement; GO:0042631,cellular response to wate…	UDP-glucoronosyl and UDP-glucosyl transferase
Cluster-16230.0	K02978 small subunit ribosomal protein S27e | (RefSeq) 40S ribosomal protein S27-2 (A)	uncharacterized protein LOC106452598 [Brassica napus]	RecName: Full=Protein WEAK CHLOROPLAST MOVEMENT UNDER BLUE LIGHT-like 1; Short=Protein WEL1;	SubName: Full=Uncharacterized protein {ECO:0000313|EnsemblPlants:Bo6g077460.1};	--	GO:0005829,cytosol; GO:0009904,chloroplast accumulation movement; GO:0009903,chloroplast avoidance movement	Ribosomal protein S27
Cluster-16242.0	--	PREDICTED: uncharacterized protein LOC106325715 [Brassica oleracea var. oleracea]	--	SubName: Full=Uncharacterized protein {ECO:0000313|EnsemblPlants:Bo2g003870.1};	--	GO:0005777,peroxisome; GO:0010468,regulation of gene expression	--
Cluster-16274.0	K19040 E3 ubiquitin-protein ligase ATL10/75/76/77/78 [EC:2.3.2.27] | (RefSeq) RING-H2 finger protein ATL78-like (A)	PREDICTED: RING-H2 finger protein ATL78-like [Brassica oleracea var. oleracea]	RecName: Full=RING-H2 finger protein ATL78; EC=2.3.2.27 {ECO:0000305}; AltName: Full=RING-type E3 ubiquitin transferase ATL78 {ECO:0000305};	SubName: Full=Uncharacterized protein {ECO:0000313|EnsemblPlants:Bo6g018120.1};	FOG: Predicted E3 ubiquitin ligase	GO:0016021,integral component of membrane; GO:0046872,metal ion binding; GO:0061630,ubiquitin protein ligase activity; GO:0043161,proteasome-mediated ubiquitin-dependent protein catabolic process	Zinc finger, C3HC4 type (RING finger)
Cluster-16290.0	K00430 peroxidase [EC:1.11.1.7] | (RefSeq) peroxidase 19-like (A)	peroxidase 19-like [Brassica napus]	RecName: Full=Peroxidase 19; Short=Atperox P19; EC=1.11.1.7; AltName: Full=ATP51; Flags: Precursor;	RecName: Full=Peroxidase {ECO:0000256|RuleBase:RU362060, ECO:0000256|SAAS:SAAS00709852}; EC=1.11.1.7 {ECO:0000256|RuleBase:RU362060, ECO:0000256|SAAS:SAAS00709852};	--	GO:0005576,extracellular region; GO:0009505,plant-type cell wall; GO:0009506,plasmodesma; GO:0020037,heme binding; GO:0046872,metal ion binding; GO:0004601,peroxidase activity; GO:0042744,hydrogen peroxide catabolic process; GO:0009664,plant-type cell wall organization; GO:0006979,response to oxidative stress	Peroxidase
Cluster-163.0	K04077 chaperonin GroEL | (RefSeq) chaperonin CPN60-like 2, mitochondrial (A)	NDR1/HIN1-like protein 13 [Brassica napus]	RecName: Full=NDR1/HIN1-like protein 13 {ECO:0000303|PubMed:26206852};	SubName: Full=Uncharacterized protein {ECO:0000313|EnsemblPlants:Bo3g041660.1};	--	GO:0016021,integral component of membrane; GO:0005886,plasma membrane; GO:0009506,plasmodesma; GO:0042742,defense response to bacterium	Late embryogenesis abundant protein
Cluster-16363.0	K08246 cycloeucalenol cycloisomerase [EC:5.5.1.9] | (RefSeq) cycloeucalenol cycloisomerase (A)	PREDICTED: cycloeucalenol cycloisomerase [Brassica oleracea var. oleracea]	RecName: Full=Cycloeucalenol cycloisomerase; EC=5.5.1.9; AltName: Full=Cycloeucalenol--obtusifoliol isomerase; AltName: Full=Cyclopropyl sterol isomerase;	SubName: Full=Uncharacterized protein {ECO:0000313|EnsemblPlants:Bo3g042850.1};	--	GO:0016021,integral component of membrane; GO:0047793,cycloeucalenol cycloisomerase activity	Bladder cancer-related protein BC10
Cluster-16364.0	K15920 xylan 1,4-beta-xylosidase [EC:3.2.1.37] | (RefSeq) probable beta-D-xylosidase 7 (A)	PREDICTED: probable beta-D-xylosidase 7 [Brassica oleracea var. oleracea]	RecName: Full=Probable beta-D-xylosidase 7; Short=AtBXL7; EC=3.2.1.-; Flags: Precursor;	SubName: Full=Uncharacterized protein {ECO:0000313|EnsemblPlants:Bra015636.1-P};	--	GO:0048046,apoplast; GO:0005618,cell wall; GO:0009507,chloroplast; GO:0009505,plant-type cell wall; GO:0009506,plasmodesma; GO:0005578,NA; GO:0004553,hydrolase activity, hydrolyzing O-glycosyl compounds; GO:0005975,carbohydrate metabolic process	Fibronectin type III-like domain
Cluster-16383.0	K06268 serine/threonine-protein phosphatase 2B regulatory subunit | (RefSeq) calcineurin B-like protein 6 isoform X1 (A)	PREDICTED: calcineurin B-like protein 6 isoform X1 [Brassica oleracea var. oleracea]	RecName: Full=Calcineurin B-like protein 6; AltName: Full=SOS3-like calcium-binding protein 2;	SubName: Full=BnaC01g21810D protein {ECO:0000313|EMBL:CDY34452.1};	Ca2+/calmodulin-dependent protein phosphatase (calcineurin subunit B), EF-Hand superfamily protein	GO:0005774,vacuolar membrane; GO:0005509,calcium ion binding; GO:0019722,calcium-mediated signaling	Secreted protein acidic and rich in cysteine Ca binding region
Cluster-16449.0	--	--	--	--	--	--	--
Cluster-16464.0	K14495 F-box protein GID2 | (RefSeq) GID2a-1; hypothetical protein (A)	PREDICTED: F-box protein SNE [Brassica rapa]	RecName: Full=F-box protein SNE; AltName: Full=Protein SNEEZY; AltName: Full=Sleepy protein 2;	SubName: Full=Uncharacterized protein {ECO:0000313|EnsemblPlants:Bra020714.1-P};	--	GO:0005634,nucleus; GO:0019005,SCF ubiquitin ligase complex; GO:0009740,gibberellic acid mediated signaling pathway; GO:0043161,proteasome-mediated ubiquitin-dependent protein catabolic process; GO:0016567,protein ubiquitination; GO:0009937,regulation of gibberellic acid mediated signaling pathway; GO:0048831,regulation of shoot system development	F-box domain
Cluster-16478.0	K15113 solute carrier family 25 (mitochondrial iron transporter), member 28/37 | (RefSeq) uncharacterized protein LOC107405979 (A)	mitoferrin-like [Brassica napus]	RecName: Full=Probable S-adenosylmethionine carrier 2, chloroplastic; Flags: Precursor;	SubName: Full=Uncharacterized protein {ECO:0000313|EnsemblPlants:Bo2g108820.1};	Mitochondrial carrier protein PET8	GO:0009941,chloroplast envelope; GO:0031969,chloroplast membrane; GO:0016021,integral component of membrane; GO:0005743,mitochondrial inner membrane; GO:0000095,S-adenosyl-L-methionine transmembrane transporter activity; GO:0006839,mitochondrial transport	Mitochondrial carrier protein
Cluster-16564.0	K13412 calcium-dependent protein kinase [EC:2.7.11.1] | (RefSeq) CPK25; calcium-dependent protein kinase 25 (A)	PREDICTED: uncharacterized protein LOC106319599 isoform X2 [Brassica oleracea var. oleracea]	RecName: Full=Calcium-dependent protein kinase 25; EC=2.7.11.1;	SubName: Full=BnaC04g44870D protein {ECO:0000313|EMBL:CDY32079.1};	Ca2+/calmodulin-dependent protein kinase, EF-Hand protein superfamily	GO:0005737,cytoplasm; GO:0016020,membrane; GO:0005634,nucleus; GO:0005524,ATP binding; GO:0005509,calcium ion binding; GO:0009931,calcium-dependent protein serine/threonine kinase activity; GO:0005516,calmodulin binding; GO:0004683,calmodulin-dependent protein kinase activity; GO:0009738,abscisic acid-activated signaling pathway; GO:0035556,intracellular signal transduction; GO:0018105,peptidyl-s…	--
Cluster-16621.0	K04120 ent-copalyl diphosphate synthase [EC:5.5.1.13] | (RefSeq) ent-copalyl diphosphate synthase, chloroplastic (A)	PREDICTED: ent-copalyl diphosphate synthase, chloroplastic [Brassica oleracea var. oleracea]	RecName: Full=Ent-copalyl diphosphate synthase, chloroplastic; Short=AtCPS; Short=Ent-CDP synthase; EC=5.5.1.13; AltName: Full=Ent-kaurene synthase A; Short=KSA; AltName: Full=Protein GA REQUIRING 1; Flags: Precursor;	SubName: Full=BnaC09g00230D protein {ECO:0000313|EMBL:CDY21917.1};	--	GO:0009507,chloroplast; GO:0009905,ent-copalyl diphosphate synthase activity; GO:0000287,magnesium ion binding; GO:0010333,terpene synthase activity; GO:0009740,gibberellic acid mediated signaling pathway; GO:0009686,gibberellin biosynthetic process	Terpene synthase family, metal binding domain
Cluster-16665.0	K15407 queuine tRNA-ribosyltransferase subunit QTRTD1 [EC:2.4.2.29] | (RefSeq) tRNA-guanine transglycosylase (A)	BnaC02g48640D [Brassica napus]	--	SubName: Full=BnaC02g48640D protein {ECO:0000313|EMBL:CDY54906.1};	RNA-binding Ran Zn-finger protein and related proteins	GO:0046872,metal ion binding	Zn-finger in Ran binding protein and others
Cluster-16706.0	--	PREDICTED: uncharacterized protein LOC106310665 [Brassica oleracea var. oleracea]	--	SubName: Full=Uncharacterized protein {ECO:0000313|EnsemblPlants:Bo8g067760.1};	--	--	Domain of unknown function (DUF4228)
Cluster-16707.1	--	PREDICTED: trihelix transcription factor GT-3b-like [Brassica oleracea var. oleracea]	RecName: Full=Trihelix transcription factor GT-3b; AltName: Full=Transcription factor GT-1-like; AltName: Full=Trihelix DNA-binding protein GT-3b;	SubName: Full=Uncharacterized protein {ECO:0000313|EnsemblPlants:Bo4g029680.1};	Transcription factor GT-2 and related proteins, contains trihelix DNA-binding/SANT domain	GO:0016592,mediator complex; GO:0005730,nucleolus; GO:0005634,nucleus; GO:0003700,DNA-binding transcription factor activity; GO:0000981,DNA-binding transcription factor activity, RNA polymerase II-specific; GO:0043565,sequence-specific DNA binding; GO:0006355,regulation of transcription, DNA-templated; GO:0006351,transcription, DNA-templated	Myb-like DNA-binding domain
Cluster-16756.1	K02726 20S proteasome subunit alpha 2 [EC:3.4.25.1] | (RefSeq) hypothetical protein (A)	PREDICTED: protein PXR1 [Brassica oleracea var. oleracea]	RecName: Full=Proteasome subunit alpha type-2-B; EC=3.4.25.1; AltName: Full=20S proteasome alpha subunit B-2;	SubName: Full=Uncharacterized protein {ECO:0000313|EnsemblPlants:Bo6g122650.1};	--	GO:0005829,cytosol; GO:0005634,nucleus; GO:0000502,proteasome complex; GO:0019773,proteasome core complex, alpha-subunit complex; GO:0004298,threonine-type endopeptidase activity; GO:0042742,defense response to bacterium; GO:0006511,ubiquitin-dependent protein catabolic process	--
Cluster-16784.0	K14976 thebaine 6-O-demethylase [EC:1.14.11.31] | (RefSeq) thebaine 6-O-demethylase (A)	PREDICTED: protein SRG1-like isoform X2 [Brassica oleracea var. oleracea]	RecName: Full=Protein SRG1; Short=AtSRG1; AltName: Full=Protein SENESCENCE-RELATED GENE 1;	SubName: Full=Uncharacterized protein {ECO:0000313|EnsemblPlants:Bo8g105200.1};	Iron/ascorbate family oxidoreductases	GO:0046872,metal ion binding; GO:0016682,oxidoreductase activity, acting on diphenols and related substances as donors, oxygen as acceptor; GO:0010150,leaf senescence	non-haem dioxygenase in morphine synthesis N-terminal
Cluster-16806.0	K20043 clathrin coat assembly protein AP180 | (RefSeq) putative clathrin assembly protein At5g35200 (A)	dof zinc finger protein DOF2.5 isoform X1 [Brassica napus]	RecName: Full=Dof zinc finger protein DOF2.5; Short=AtDOF2.5; AltName: Full=Dof affecting germination 2;	SubName: Full=BnaA04g27160D protein {ECO:0000313|EMBL:CDY61727.1};	--	GO:0005634,nucleus; GO:0003677,DNA binding; GO:0003700,DNA-binding transcription factor activity; GO:0046872,metal ion binding; GO:0071491,cellular response to red light; GO:0071462,cellular response to water stimulus; GO:0010372,positive regulation of gibberellin biosynthetic process; GO:0010030,positive regulation of seed germination; GO:0010161,red light signaling pathway; GO:0009409,response …	Dof domain, zinc finger
Cluster-16813.0	--	uncharacterized protein LOC106418537 [Brassica napus]	--	SubName: Full=Uncharacterized protein {ECO:0000313|EnsemblPlants:Bo1g128410.1};	--	--	--
Cluster-16814.0	K16296 serine carboxypeptidase-like clade I [EC:3.4.16.-] | (RefSeq) serine carboxypeptidase-like 18 (A)	PREDICTED: serine carboxypeptidase-like 18 [Brassica oleracea var. oleracea]	RecName: Full=Serine carboxypeptidase-like 18; EC=3.4.16.-; Flags: Precursor;	SubName: Full=Uncharacterized protein {ECO:0000313|EnsemblPlants:Bo5g048530.1};	Serine carboxypeptidases (lysosomal cathepsin A)	GO:0005576,extracellular region; GO:0004180,carboxypeptidase activity; GO:0016747,transferase activity, transferring acyl groups other than amino-acyl groups; GO:0019748,secondary metabolic process	Serine carboxypeptidase
Cluster-16837.0	K16546 FGFR1 oncogene partner | (RefSeq) protein TONNEAU 1b-like (A)	PREDICTED: protein TONNEAU 1b-like [Brassica oleracea var. oleracea]	RecName: Full=Protein TONNEAU 1b;	SubName: Full=Uncharacterized protein {ECO:0000313|EnsemblPlants:Bo8g087310.1};	--	GO:0030981,cortical microtubule cytoskeleton; GO:0005737,cytoplasm; GO:0005886,plasma membrane; GO:0030865,cortical cytoskeleton organization; GO:0000226,microtubule cytoskeleton organization; GO:0000913,preprophase band assembly	FOP N terminal dimerisation domain
Cluster-16841.0	--	BnaC01g30210D [Brassica napus]	RecName: Full=Protein MIZU-KUSSEI 1;	SubName: Full=BnaC01g30210D protein {ECO:0000313|EMBL:CDY46349.1};	--	GO:0032541,cortical endoplasmic reticulum; GO:0005737,cytoplasm; GO:0005783,endoplasmic reticulum; GO:0005789,endoplasmic reticulum membrane; GO:0016020,membrane; GO:0009658,chloroplast organization; GO:0010274,hydrotropism	Protein of unknown function, DUF617
Cluster-16861.0	--	--	--	--	--	--	--
Cluster-16874.0	K04368 mitogen-activated protein kinase kinase 1 [EC:2.7.12.2] | (RefSeq) mitogen-activated protein kinase kinase 6 (A)	PREDICTED: mitogen-activated protein kinase kinase 6 [Brassica oleracea var. oleracea]	RecName: Full=Mitogen-activated protein kinase kinase 6; Short=AtMKK6; Short=MAP kinase kinase 6; EC=2.7.12.2; AltName: Full=Protein Arabidopsis NQK1 homolog;	SubName: Full=Uncharacterized protein {ECO:0000313|EnsemblPlants:Bo3g019790.1};	Mitogen-activated protein kinase kinase (MAP2K)	GO:0005856,cytoskeleton; GO:0009524,phragmoplast; GO:0005524,ATP binding; GO:0004708,MAP kinase kinase activity; GO:0004674,protein serine/threonine kinase activity; GO:0010311,lateral root formation; GO:0007112,male meiosis cytokinesis; GO:0007346,regulation of mitotic cell cycle; GO:0031098,stress-activated protein kinase signaling cascade	Phosphotransferase enzyme family
Cluster-16882.0	--	BnaC03g34530D [Brassica napus]	--	SubName: Full=BnaC03g34530D protein {ECO:0000313|EMBL:CDY49996.1};	--	GO:0016021,integral component of membrane	--
Cluster-16886.0	--	hypothetical protein OsI_32316 [Oryza sativa Indica Group]	--	SubName: Full=Uncharacterized protein {ECO:0000313|EMBL:EEC85020.1};	--	GO:0016020,membrane; GO:0015473,fimbrial usher porin activity; GO:0071555,cell wall organization; GO:0061077,chaperone-mediated protein folding; GO:0009297,pilus assembly	Outer membrane usher protein
Cluster-16931.0	--	BnaC03g72330D [Brassica napus]	--	SubName: Full=BnaC03g72330D protein {ECO:0000313|EMBL:CDY60340.1};	--	--	--
Cluster-1695.0	K03676 glutaredoxin 3 | (RefSeq) monothiol glutaredoxin-S10-like (A)	monothiol glutaredoxin-S10 [Arabidopsis lyrata subsp. lyrata]	RecName: Full=Monothiol glutaredoxin-S10; Short=AtGrxS10; AltName: Full=Protein ROXY 3;	SubName: Full=Uncharacterized protein {ECO:0000313|EnsemblPlants:Bo1g107040.1};	Glutaredoxin and related proteins	GO:0005737,cytoplasm; GO:0005634,nucleus; GO:0051537,2 iron, 2 sulfur cluster binding; GO:0009055,electron transfer activity; GO:0046872,metal ion binding; GO:0015035,protein disulfide oxidoreductase activity; GO:0045454,cell redox homeostasis	Glutaredoxin
Cluster-16951.0	K21110 cingulin-like protein 1 | (RefSeq) golgin subfamily A member 6-like protein 6 (A)	PREDICTED: myosin heavy chain, skeletal muscle, adult [Brassica oleracea var. oleracea]	--	SubName: Full=Uncharacterized protein {ECO:0000313|EnsemblPlants:Bo9g028980.1};	--	--	Spc7 kinetochore protein
Cluster-16987.0	--	PREDICTED: F-box protein At3g27290 [Brassica oleracea var. oleracea]	RecName: Full=F-box protein At3g27290;	SubName: Full=Uncharacterized protein {ECO:0000313|EnsemblPlants:Bo9g008220.1};	--	--	--
Cluster-1699.1	--	PREDICTED: uncharacterized protein LOC108845687 [Raphanus sativus]	--	SubName: Full=Uncharacterized protein {ECO:0000313|EnsemblPlants:Bo9g166410.1};	FOG: Reverse transcriptase	--	--
Cluster-17011.0	K17604 zinc finger SWIM domain-containing protein 3 | (RefSeq) uncharacterized protein LOC111409841 (A)	PREDICTED: uncharacterized protein LOC108833776 [Raphanus sativus]	--	SubName: Full=Uncharacterized protein {ECO:0000313|EMBL:JAU43443.1}; Flags: Fragment;	--	GO:0008270,zinc ion binding	MULE transposase domain
Cluster-17043.0	K01176 alpha-amylase [EC:3.2.1.1] | (RefSeq) pentatricopeptide repeat-containing protein At2g04860 (A)	pentatricopeptide repeat-containing protein At2g04860-like isoform X1 [Brassica napus]	RecName: Full=Pentatricopeptide repeat-containing protein At2g04860;	SubName: Full=BnaC03g44960D protein {ECO:0000313|EMBL:CDY50040.1};	FOG: PPR repeat	GO:0009507,chloroplast; GO:0004519,endonuclease activity; GO:0003723,RNA binding; GO:1900865,chloroplast RNA modification; GO:0031425,chloroplast RNA processing	Pentacotripeptide-repeat region of PRORP
Cluster-17062.0	K03232 elongation factor 1-beta | (RefSeq) uncharacterized LOC103865769 (A)	PREDICTED: uncharacterized protein LOC108844851 [Raphanus sativus]	--	SubName: Full=Uncharacterized protein {ECO:0000313|EnsemblPlants:Bo7g043670.1};	FOG: Reverse transcriptase	GO:0003676,nucleic acid binding	RNase H
Cluster-17065.0	K03979 GTPase [EC:3.6.5.-] | (RefSeq) hypothetical protein (A)	PREDICTED: protein TRM32 [Brassica oleracea var. oleracea]	RecName: Full=Protein TRM32; AltName: Full=TON1-RECRUITING MOTIF protein 32;	SubName: Full=Uncharacterized protein {ECO:0000313|EnsemblPlants:Bo5g008340.1};	--	--	Protein of unknown function (DUF3741)
Cluster-171.0	K10406 kinesin family member C2/C3 | (RefSeq) kinesin-4 (A)	PREDICTED: kinesin-4 [Brassica oleracea var. oleracea]	RecName: Full=Kinesin-like protein KIN-14H {ECO:0000305};	RecName: Full=Kinesin-like protein {ECO:0000256|RuleBase:RU000394};	Kinesin (KAR3 subfamily)	GO:0005871,kinesin complex; GO:0005874,microtubule; GO:0005524,ATP binding; GO:0016887,ATPase activity; GO:0008017,microtubule binding; GO:0003777,microtubule motor activity; GO:0007018,microtubule-based movement	Calponin homology (CH) domain
Cluster-17113.1	--	cation/H(+) antiporter 18 [Brassica napus]	RecName: Full=Cation/H(+) antiporter 18; AltName: Full=Protein CATION/H+ EXCHANGER 18; Short=AtCHX18;	SubName: Full=Uncharacterized protein {ECO:0000313|EnsemblPlants:Bo4g142240.1};	Predicted K+/H+-antiporter	GO:0016021,integral component of membrane; GO:0005770,late endosome; GO:0015299,solute:proton antiporter activity; GO:0015672,monovalent inorganic cation transport; GO:0006813,potassium ion transport; GO:0006885,regulation of pH	Sodium/hydrogen exchanger family
Cluster-17170.1	K13254 spastin [EC:3.6.4.3] | (RefSeq) ATPase family AAA domain-containing protein 1-A-like (A)	calmodulin-interacting protein 111-like isoform X2 [Brassica napus]	RecName: Full=Katanin p60 ATPase-containing subunit A1 {ECO:0000255|HAMAP-Rule:MF_03023}; Short=Katanin p60 subunit A1 {ECO:0000255|HAMAP-Rule:MF_03023}; EC=3.6.4.3 {ECO:0000255|HAMAP-Rule:MF_03023}; AltName: Full=CAD ATPase; AltName: Full=Katanin-1; Short=Atp60; AltName: Full=Protein BOTERO 1; AltName: Full=Protein ECTOPIC ROOT HAIR 3; AltName: Full=Protein FAT ROOT; AltName: Full=Protein FRAGIL…	SubName: Full=BnaC09g28950D protein {ECO:0000313|EMBL:CDY19639.1};	AAA+-type ATPase	GO:0008352,katanin complex; GO:0005874,microtubule; GO:0005634,nucleus; GO:0005524,ATP binding; GO:0008017,microtubule binding; GO:0008568,microtubule-severing ATPase activity; GO:0043622,cortical microtubule organization; GO:0000226,microtubule cytoskeleton organization; GO:0009825,multidimensional cell growth; GO:0009832,plant-type cell wall biogenesis; GO:0010091,trichome branching	AAA domain
Cluster-17175.0	--	PREDICTED: uncharacterized protein LOC103828867 [Brassica rapa]	--	SubName: Full=Uncharacterized protein {ECO:0000313|EnsemblPlants:Bra038087.1-P};	--	--	--
Cluster-1718.0	K17964 leucine-rich PPR motif-containing protein, mitochondrial | (RefSeq) hypothetical protein (A)	PREDICTED: pentatricopeptide repeat-containing protein At5g46100 [Brassica oleracea var. oleracea]	RecName: Full=Pentatricopeptide repeat-containing protein At5g46100;	SubName: Full=Uncharacterized protein {ECO:0000313|EnsemblPlants:Bo7g074020.1};	FOG: PPR repeat	GO:0043231,intracellular membrane-bounded organelle; GO:0004519,endonuclease activity; GO:0003723,RNA binding; GO:0009451,RNA modification	Sensor_kinase_SpoOB-type, alpha-helical domain
Cluster-17203.0	--	PREDICTED: Golgi apparatus membrane protein-like protein ECHIDNA [Camelina sativa]	RecName: Full=Golgi apparatus membrane protein-like protein ECHIDNA;	RecName: Full=Golgi apparatus membrane protein TVP23 {ECO:0000256|RuleBase:RU361206};	Uncharacterized membrane protein NPD008/CGI-148	GO:0031901,early endosome membrane; GO:0005768,endosome; GO:0005794,Golgi apparatus; GO:0030173,integral component of Golgi membrane; GO:0005802,trans-Golgi network; GO:0007030,Golgi organization; GO:0009306,protein secretion; GO:0009826,unidimensional cell growth; GO:0016192,vesicle-mediated transport	Eukaryotic protein of unknown function (DUF846)
Cluster-17219.0	--	MULTISPECIES: dimethylsulfoxide reductase, chain B [Enterobacter cloacae complex]	--	SubName: Full=Uncharacterized protein {ECO:0000313|EMBL:EAZ02189.1};	--	--	4Fe-4S dicluster domain
Cluster-17288.0	K20619 cytochrome P450 family 78 subfamily A | (RefSeq) cytochrome P450 78A9-like (A)	cytochrome P450 78A6 [Brassica napus]	RecName: Full=Cytochrome P450 78A6; EC=1.14.-.-; AltName: Full=Protein ENHANCER OF DA1-1;	SubName: Full=BnaC04g50960D protein {ECO:0000313|EMBL:CDY27309.1};	Cytochrome P450 CYP2 subfamily	GO:0016021,integral component of membrane; GO:0016020,membrane; GO:0020037,heme binding; GO:0005506,iron ion binding; GO:0016709,oxidoreductase activity, acting on paired donors, with incorporation or reduction of molecular oxygen, NAD(P)H as one donor, and incorporation of one atom of oxygen; GO:0040008,regulation of growth; GO:0044550,secondary metabolite biosynthetic process; GO:0048316,seed d…	Cytochrome P450
Cluster-17299.0	K14555 U3 small nucleolar RNA-associated protein 13 | (RefSeq) transducin beta-like protein 3 (A)	PREDICTED: putative E3 ubiquitin-protein ligase LIN-1 isoform X2 [Brassica oleracea var. oleracea]	RecName: Full=Putative E3 ubiquitin-protein ligase LIN-1 {ECO:0000250|UniProtKB:D1FP53}; EC=2.3.2.27 {ECO:0000303|PubMed:19508425}; AltName: Full=Protein cerberus {ECO:0000303|PubMed:19508425}; AltName: Full=RING-type E3 ubiquitin transferase LIN-1 {ECO:0000305};	SubName: Full=Uncharacterized protein {ECO:0000313|EnsemblPlants:Bo3g060890.1};	--	GO:0004842,ubiquitin-protein transferase activity; GO:0009877,nodulation	Winged helix-turn-helix DNA binding
Cluster-17312.0	K02948 small subunit ribosomal protein S11 | (RefSeq) LOW QUALITY PROTEIN: probable ribosomal protein S11, mitochondrial (A)	LOW QUALITY PROTEIN: probable ribosomal protein S11, mitochondrial [Brassica napus]	RecName: Full=Probable ribosomal protein S11, mitochondrial {ECO:0000305}; Short=MRP-S11; Short=S11mt; AltName: Full=Protein NUCLEAR FUSION DEFECTIVE 3, mitochondrial {ECO:0000303|PubMed:16698901}; Flags: Precursor;	SubName: Full=Uncharacterized protein {ECO:0000313|EnsemblPlants:Bra023208.1-P};	--	GO:0005763,mitochondrial small ribosomal subunit; GO:0048027,mRNA 5'-UTR binding; GO:0070181,small ribosomal subunit rRNA binding; GO:0003735,structural constituent of ribosome; GO:0000741,karyogamy; GO:0000462,maturation of SSU-rRNA from tricistronic rRNA transcript (SSU-rRNA, 5.8S rRNA, LSU-rRNA); GO:0010197,polar nucleus fusion; GO:0000028,ribosomal small subunit assembly; GO:0006412,translati…	Ribosomal protein S11
Cluster-17345.1	K10398 kinesin family member 11 | (RefSeq) kinesin-like protein KIN-5C (A)	PREDICTED: kinesin-like protein KIN-5C [Brassica rapa]	RecName: Full=Kinesin-like protein KIN-5C {ECO:0000305}; AltName: Full=AtKRP125b {ECO:0000303|PubMed:11472632};	SubName: Full=Uncharacterized protein {ECO:0000313|EnsemblPlants:Bra005294.1-P};	Kinesin-like protein	GO:0005737,cytoplasm; GO:0005871,kinesin complex; GO:0005874,microtubule; GO:0005819,spindle; GO:0005524,ATP binding; GO:0008574,ATP-dependent microtubule motor activity, plus-end-directed; GO:0008017,microtubule binding; GO:0007018,microtubule-based movement	--
Cluster-17418.0	K01648 ATP citrate (pro-S)-lyase [EC:2.3.3.8] | (RefSeq) ATP-citrate synthase beta chain protein 2-like (A)	uncharacterized protein LOC106431758 [Brassica napus]	RecName: Full=ATP-citrate synthase beta chain protein 1; Short=ATP-citrate synthase B-1; EC=2.3.3.8; AltName: Full=ATP-citrate lyase B-1; AltName: Full=Citrate cleavage enzyme B-1;	SubName: Full=Predicted protein {ECO:0000313|EMBL:EDQ74066.1};	ATP-citrate lyase	GO:0009346,citrate lyase complex; GO:0005829,cytosol; GO:0016020,membrane; GO:0005524,ATP binding; GO:0003878,ATP citrate synthase activity; GO:0046872,metal ion binding; GO:0006085,acetyl-CoA biosynthetic process; GO:0006629,lipid metabolic process	--
Cluster-17428.1	--	uncharacterized protein BNAC05G16650D [Brassica napus]	--	SubName: Full=Uncharacterized protein {ECO:0000313|EnsemblPlants:Bo5g034310.1};	--	--	--
Cluster-17439.0	K01213 galacturan 1,4-alpha-galacturonidase [EC:3.2.1.67] | (RefSeq) probable polygalacturonase At3g15720 (A)	probable polygalacturonase [Brassica napus]	RecName: Full=Probable polygalacturonase; Short=PG {ECO:0000250|UniProtKB:Q7M1E7}; EC=3.2.1.15; AltName: Full=Pectinase {ECO:0000250|UniProtKB:Q7M1E7};	SubName: Full=Uncharacterized protein {ECO:0000313|EnsemblPlants:Bo1g037200.1};	--	GO:0016021,integral component of membrane; GO:0004650,polygalacturonase activity; GO:0005975,carbohydrate metabolic process	Pectate lyase superfamily protein
Cluster-17448.0	--	PREDICTED: uncharacterized protein LOC108869701 [Brassica rapa]	--	SubName: Full=BnaC03g56810D protein {ECO:0000313|EMBL:CDY34581.1};	--	GO:0003676,nucleic acid binding	--
Cluster-17453.0	K04733 interleukin-1 receptor-associated kinase 4 [EC:2.7.11.1] | (RefSeq) proline-rich receptor-like protein kinase PERK15 isoform X1 (A)	uncharacterized protein LOC106427981 isoform X2 [Brassica napus]	RecName: Full=F-box protein SKIP8; AltName: Full=SKP1-interacting partner 8;	SubName: Full=Uncharacterized protein {ECO:0000313|EnsemblPlants:Bra034059.1-P};	--	GO:0016567,protein ubiquitination	Calcium/calmodulin dependent protein kinase II association domain
Cluster-17464.0	K03294 basic amino acid/polyamine antiporter, APA family | (RefSeq) amino acid permease-associated region (A)	PREDICTED: probable polyamine transporter At1g31830 isoform X2 [Theobroma cacao]	RecName: Full=Probable polyamine transporter At1g31830;	SubName: Full=Amino acid permease family protein {ECO:0000313|EMBL:EOX92747.1};	Amino acid transporters	GO:0005887,integral component of plasma membrane; GO:0015297,antiporter activity; GO:0015179,L-amino acid transmembrane transporter activity; GO:0015203,polyamine transmembrane transporter activity; GO:0015293,symporter activity; GO:0015846,polyamine transport	Amino acid permease
Cluster-17477.0	K22534 PR domain zinc finger protein 5 | (RefSeq) zinc finger protein ZAT4-like (A)	PREDICTED: zinc finger protein AZF1-like [Brassica oleracea var. oleracea]	RecName: Full=Zinc finger protein AZF1; AltName: Full=Zinc finger protein OZAKGYO; AltName: Full=Zinc-finger protein 1;	SubName: Full=Uncharacterized protein {ECO:0000313|EnsemblPlants:Bo9g019120.1};	FOG: Zn-finger	GO:0005634,nucleus; GO:0003677,DNA binding; GO:0003700,DNA-binding transcription factor activity; GO:0046872,metal ion binding; GO:0043565,sequence-specific DNA binding; GO:0009738,abscisic acid-activated signaling pathway; GO:0042538,hyperosmotic salinity response; GO:0045892,negative regulation of transcription, DNA-templated; GO:0010200,response to chitin; GO:0009409,response to cold; GO:00063…	Zinc-finger double domain
Cluster-17479.0	K11276 nucleophosmin 1 | (RefSeq) histone deacetylase HDT1-like (A)	uncharacterized protein LOC106441602 [Brassica napus]	RecName: Full=Histone deacetylase HDT2; AltName: Full=Histone deacetylase 2b; Short=HD2b; AltName: Full=Zm-HD2b;	SubName: Full=Uncharacterized protein {ECO:0000313|EnsemblPlants:Bo2g024200.1};	--	GO:0005730,nucleolus; GO:0016787,hydrolase activity; GO:0046872,metal ion binding; GO:0003676,nucleic acid binding; GO:0016569,covalent chromatin modification; GO:0006355,regulation of transcription, DNA-templated; GO:0006351,transcription, DNA-templated	Papain family cysteine protease
Cluster-17492.0	K04733 interleukin-1 receptor-associated kinase 4 [EC:2.7.11.1] | (RefSeq) S-locus lectin kinase family protein (A)	BnaCnng64650D [Brassica napus]	RecName: Full=F-box/FBD/LRR-repeat protein At2g04230;	SubName: Full=Uncharacterized protein {ECO:0000313|EnsemblPlants:Bo4g161340.1};	--	--	FBD
Cluster-17507.0	K04454 MADS-box transcription enhancer factor 2C | (RefSeq) MADS-box transcription factor PHERES 2 (A)	MADS-box transcription factor PHERES 2-like [Brassica napus]	RecName: Full=MADS-box transcription factor PHERES 2; AltName: Full=Agamous-like MADS-box protein AGL38;	SubName: Full=BnaC02g01970D protein {ECO:0000313|EMBL:CDY14080.1};	MADS box transcription factor	GO:0005634,nucleus; GO:0003700,DNA-binding transcription factor activity; GO:0046983,protein dimerization activity; GO:0000987,proximal promoter sequence-specific DNA binding; GO:0000982,transcription factor activity, RNA polymerase II proximal promoter sequence-specific DNA binding; GO:0045944,positive regulation of transcription by RNA polymerase II; GO:0006351,transcription, DNA-templated	SRF-type transcription factor (DNA-binding and dimerisation domain)
Cluster-17570.0	--	BnaC05g02340D [Brassica napus]	--	SubName: Full=BnaC05g02340D protein {ECO:0000313|EMBL:CDY18211.1};	--	GO:0005524,ATP binding; GO:0004672,protein kinase activity	--
Cluster-17601.0	K08150 MFS transporter, SP family, solute carrier family 2 (myo-inositol transporter), member 13 | (RefSeq) inositol transporter 1 (A)	sugar transport protein 13-like [Brassica napus]	RecName: Full=Sugar transport protein 13; AltName: Full=Hexose transporter 13; AltName: Full=Multicopy suppressor of snf4 deficiency protein 1;	SubName: Full=Uncharacterized protein {ECO:0000313|EnsemblPlants:Bo7g095300.1};	Predicted transporter (major facilitator superfamily)	GO:0016021,integral component of membrane; GO:0005886,plasma membrane; GO:0009506,plasmodesma; GO:0009679,hexose:proton symporter activity; GO:0005358,high-affinity glucose:proton symporter activity; GO:0015145,monosaccharide transmembrane transporter activity; GO:0046323,glucose import; GO:0015749,monosaccharide transmembrane transport; GO:0009737,response to abscisic acid; GO:0009651,response t…	Sugar (and other) transporter
Cluster-17609.0	K03239 translation initiation factor eIF-2B subunit alpha | (RefSeq) translation initiation factor eIF-2B subunit alpha (A)	PREDICTED: protein LURP-one-related 2-like, partial [Brassica rapa]	RecName: Full=Protein LURP-one-related 3;	SubName: Full=BnaA06g00660D protein {ECO:0000313|EMBL:CDY24068.1};	--	--	LURP-one-related
Cluster-17648.0	K20368 protein cornichon | (RefSeq) protein cornichon homolog 5 (A)	PREDICTED: protein cornichon homolog 5 [Brassica rapa]	RecName: Full=Protein cornichon homolog 5;	SubName: Full=Uncharacterized protein {ECO:0000313|EnsemblPlants:Bra033120.1-P};	ER vesicle integral membrane protein involved in establishing cell polarity, signaling and protein degradation	GO:0016021,integral component of membrane; GO:0016192,vesicle-mediated transport	Cornichon protein
Cluster-17653.0	--	uncharacterized protein LOC106382172 [Brassica napus]	--	SubName: Full=Uncharacterized protein {ECO:0000313|EnsemblPlants:Bo5g054660.1};	--	GO:0016021,integral component of membrane	Protein of unknown function (DUF616)
Cluster-17676.0	K14488 SAUR family protein | (RefSeq) auxin-induced protein 15A-like (A)	PREDICTED: auxin-induced protein 15A-like [Brassica rapa]	RecName: Full=Auxin-responsive protein SAUR50 {ECO:0000303|PubMed:12036261}; AltName: Full=Protein SMALL AUXIN UP RNA 50 {ECO:0000303|PubMed:12036261};	SubName: Full=Uncharacterized protein {ECO:0000313|EnsemblPlants:Bo9g026290.1};	--	GO:0009734,auxin-activated signaling pathway; GO:0040008,regulation of growth	Auxin responsive protein
Cluster-17694.0	K22733 magnesium transporter | (RefSeq) hypothetical protein (A)	PREDICTED: pentatricopeptide repeat-containing protein At1g08070, chloroplastic-like [Brassica oleracea var. oleracea]	RecName: Full=Pentatricopeptide repeat-containing protein At2g29760, chloroplastic; AltName: Full=Protein ORGANELLE TRANSCRIPT PROCESSING 81 {ECO:0000303|PubMed:19934379}; Flags: Precursor;	SubName: Full=Uncharacterized protein {ECO:0000313|EnsemblPlants:Bo7g030230.1};	FOG: PPR repeat	GO:0009507,chloroplast; GO:0004519,endonuclease activity; GO:0003723,RNA binding; GO:0008270,zinc ion binding; GO:0031425,chloroplast RNA processing; GO:0009451,RNA modification	Tetratricopeptide repeat
Cluster-17734.0	--	--	--	--	--	--	--
Cluster-17772.0	--	BnaC01g30960D [Brassica napus]	--	SubName: Full=BnaC01g30960D protein {ECO:0000313|EMBL:CDY08995.1};	--	--	--
Cluster-17781.0	K13415 protein brassinosteroid insensitive 1 [EC:2.7.10.1 2.7.11.1] | (RefSeq) uncharacterized LOC103401427 (A)	PREDICTED: squamosa promoter-binding-like protein 4 [Brassica oleracea var. oleracea]	RecName: Full=Squamosa promoter-binding-like protein 4;	RecName: Full=Squamosa promoter-binding-like protein {ECO:0000256|PIRNR:PIRNR037575};	--	GO:0005737,cytoplasm; GO:0005634,nucleus; GO:0003677,DNA binding; GO:0003700,DNA-binding transcription factor activity; GO:0046872,metal ion binding; GO:0009908,flower development; GO:0006355,regulation of transcription, DNA-templated; GO:0010321,regulation of vegetative phase change; GO:0006351,transcription, DNA-templated	SBP domain
Cluster-17795.0	--	PREDICTED: uncharacterized protein LOC106316370 [Brassica oleracea var. oleracea]	--	SubName: Full=Uncharacterized protein {ECO:0000313|EnsemblPlants:Bo9g035580.1};	--	--	--
Cluster-17807.100008	--	PREDICTED: uncharacterized protein LOC106344133 [Brassica oleracea var. oleracea]	--	SubName: Full=Uncharacterized protein {ECO:0000313|EnsemblPlants:Bo5g115730.1};	--	--	--
Cluster-17807.100011	K04733 interleukin-1 receptor-associated kinase 4 [EC:2.7.11.1] | (RefSeq) probable L-type lectin-domain containing receptor kinase S.5 (A)	PREDICTED: uncharacterized protein LOC106301723 [Brassica oleracea var. oleracea]	RecName: Full=Uncharacterized protein At3g50808;	SubName: Full=Uncharacterized protein {ECO:0000313|EnsemblPlants:Bo7g105550.1};	--	--	PLATZ transcription factor
Cluster-17807.100012	K11817 indole-3-acetaldehyde oxidase [EC:1.2.3.7] | (RefSeq) indole-3-acetaldehyde oxidase (A)	PREDICTED: L10-interacting MYB domain-containing protein [Brassica oleracea var. oleracea]	RecName: Full=Indole-3-acetaldehyde oxidase; Short=IAA oxidase; EC=1.2.3.7; AltName: Full=Aldehyde oxidase 1; Short=AO-1; Short=AtAO-1; Short=AtAO1;	SubName: Full=Uncharacterized protein {ECO:0000313|EnsemblPlants:Bo4g157250.1};	--	GO:0005829,cytosol; GO:0051537,2 iron, 2 sulfur cluster binding; GO:0004031,aldehyde oxidase activity; GO:0009055,electron transfer activity; GO:0050660,flavin adenine dinucleotide binding; GO:0050302,indole-3-acetaldehyde oxidase activity; GO:0005506,iron ion binding; GO:0016614,oxidoreductase activity, acting on CH-OH group of donors; GO:0009688,abscisic acid biosynthetic process; GO:0009851,au…	Myb/SANT-like DNA-binding domain
Cluster-17807.100016	K16226 disease resistance protein RPS4 | (RefSeq) disease resistance protein RPS4-like (A)	PREDICTED: disease resistance protein TAO1-like [Brassica oleracea var. oleracea]	RecName: Full=Disease resistance-like protein DSC2 {ECO:0000305}; AltName: Full=Protein DOMINANT SUPRESSOR OF CAMTA3 NUMBER 2 {ECO:0000303|PubMed:28407487};	SubName: Full=Uncharacterized protein {ECO:0000313|EnsemblPlants:Bo2g014320.1};	--	GO:0043531,ADP binding; GO:0005524,ATP binding; GO:0042742,defense response to bacterium; GO:0009626,plant-type hypersensitive response; GO:0007165,signal transduction	--
Cluster-17807.100018	K03695 ATP-dependent Clp protease ATP-binding subunit ClpB | (RefSeq) CLPB3; casein lytic proteinase B3 (A)	CLPB3 [Arabidopsis thaliana]	RecName: Full=Chaperone protein ClpB3, chloroplastic; AltName: Full=ATP-dependent Clp protease ATP-binding subunit ClpB homolog 3; AltName: Full=Casein lytic proteinase B3; AltName: Full=Protein ALBINO OR PALE GREEN 6; Flags: Precursor;	SubName: Full=CLPB3 {ECO:0000313|EMBL:OAO91047.1};	Chaperone HSP104 and related ATP-dependent Clp proteases	GO:0009507,chloroplast; GO:0009570,chloroplast stroma; GO:0009532,plastid stroma; GO:0005524,ATP binding; GO:0009658,chloroplast organization; GO:0016485,protein processing; GO:0009408,response to heat	Type III restriction enzyme, res subunit
Cluster-17807.100022	--	PREDICTED: root meristem growth factor 9-like [Brassica oleracea var. oleracea]	RecName: Full=Root meristem growth factor 9; Short=AtRGF9; Flags: Precursor;	SubName: Full=Uncharacterized protein {ECO:0000313|EnsemblPlants:Bo2g166400.1};	--	GO:0005615,extracellular space; GO:0008083,growth factor activity; GO:0030154,cell differentiation; GO:0048527,lateral root development; GO:0009958,positive gravitropism; GO:0008284,positive regulation of cell proliferation; GO:2000012,regulation of auxin polar transport; GO:0032880,regulation of protein localization; GO:0022622,root system development	--
Cluster-17807.100025	--	PREDICTED: uncharacterized protein At5g41620 [Brassica oleracea var. oleracea]	RecName: Full=Uncharacterized protein At5g41620;	SubName: Full=Uncharacterized protein {ECO:0000313|EnsemblPlants:Bo5g136330.1};	--	GO:0009507,chloroplast; GO:0005886,plasma membrane	--
Cluster-17807.100030	K12391 AP-1 complex subunit gamma-1 | (RefSeq) hypothetical protein (A)	BnaC06g15530D [Brassica napus]	RecName: Full=Cell division cycle protein 27 homolog A; Short=CDC27 homolog A; AltName: Full=Anaphase-promoting complex subunit 3;	SubName: Full=BnaC06g15530D protein {ECO:0000313|EMBL:CDY07511.1};	DNA-binding cell division cycle control protein	GO:0005634,nucleus; GO:0007049,cell cycle; GO:0051301,cell division; GO:0016567,protein ubiquitination	Uncharacterised protein family (UPF0172)
Cluster-17807.100031	K12666 oligosaccharyltransferase complex subunit alpha (ribophorin I) | (RefSeq) dolichyl-diphosphooligosaccharide--protein glycosyltransferase subunit 1B (A)	PREDICTED: dolichyl-diphosphooligosaccharide--protein glycosyltransferase subunit 1B [Brassica oleracea var. oleracea]	RecName: Full=Dolichyl-diphosphooligosaccharide--protein glycosyltransferase subunit 1B; EC=2.4.99.18; AltName: Full=Ribophorin IB; Short=RPN-IB; AltName: Full=Ribophorin-1B; Flags: Precursor;	RecName: Full=Dolichyl-diphosphooligosaccharide--protein glycosyltransferase subunit 1 {ECO:0000256|RuleBase:RU361143}; EC=2.4.99.18 {ECO:0000256|RuleBase:RU361143};	Oligosaccharyltransferase, alpha subunit (ribophorin I)	GO:0005783,endoplasmic reticulum; GO:0016021,integral component of membrane; GO:0008250,oligosaccharyltransferase complex; GO:0009505,plant-type cell wall; GO:0005886,plasma membrane; GO:0005774,vacuolar membrane; GO:0004579,dolichyl-diphosphooligosaccharide-protein glycotransferase activity; GO:0018279,protein N-linked glycosylation via asparagine	Ribophorin I
Cluster-17807.100032	--	PREDICTED: uncharacterized protein LOC106341859 isoform X2 [Brassica oleracea var. oleracea]	--	SubName: Full=Uncharacterized protein {ECO:0000313|EnsemblPlants:Bo6g112140.1};	--	--	--
Cluster-17807.100033	K00787 farnesyl diphosphate synthase [EC:2.5.1.1 2.5.1.10] | (RefSeq) putative WEB family protein At4g17210 (A)	PREDICTED: WEB family protein At5g55860 [Brassica oleracea var. oleracea]	RecName: Full=WEB family protein At5g55860;	SubName: Full=Uncharacterized protein {ECO:0000313|EnsemblPlants:Bo9g121090.1};	--	GO:0005829,cytosol; GO:0005886,plasma membrane; GO:0009904,chloroplast accumulation movement; GO:0009903,chloroplast avoidance movement	Weak chloroplast movement under blue light
Cluster-17807.100034	K02213 cell division control protein 6 | (RefSeq) cell division control protein 6 homolog B-like isoform X1 (A)	hypothetical protein EUTSA_v10007967mg [Eutrema salsugineum]	RecName: Full=Methyl-CpG-binding domain-containing protein 10; Short=AtMBD10; Short=MBD10; AltName: Full=Methyl-CpG-binding protein MBD10;	SubName: Full=Methyl-CpG-binding domain-containing protein 10 {ECO:0000313|EMBL:JAU92950.1}; Flags: Fragment;	--	GO:0005829,cytosol; GO:0005634,nucleus; GO:0008327,methyl-CpG binding; GO:0006355,regulation of transcription, DNA-templated; GO:0006351,transcription, DNA-templated	Methyl-CpG binding domain
Cluster-17807.100036	K03626 nascent polypeptide-associated complex subunit alpha | (RefSeq) nascent polypeptide-associated complex subunit alpha-like protein 1 (A)	PREDICTED: nascent polypeptide-associated complex subunit alpha-like protein 1 [Brassica oleracea var. oleracea]	RecName: Full=Nascent polypeptide-associated complex subunit alpha-like protein 1; Short=NAC-alpha-like protein 1; AltName: Full=Alpha-NAC-like protein 1;	SubName: Full=Uncharacterized protein {ECO:0000313|EnsemblPlants:Bo5g133450.1};	Transcription factor containing NAC and TS-N domains	GO:0005829,cytosol; GO:0022626,cytosolic ribosome; GO:0005854,nascent polypeptide-associated complex; GO:0009506,plasmodesma; GO:0015031,protein transport; GO:0009651,response to salt stress	NAC domain
Cluster-17807.100037	K00083 cinnamyl-alcohol dehydrogenase [EC:1.1.1.195] | (RefSeq) cinnamyl alcohol dehydrogenase 7 (A)	cinnamyl alcohol dehydrogenase 7 [Brassica napus]	RecName: Full=Cinnamyl alcohol dehydrogenase 7; Short=AtCAD7; EC=1.1.1.195; AltName: Full=Cinnamyl alcohol dehydrogenase-like protein B;	SubName: Full=Uncharacterized protein {ECO:0000313|EnsemblPlants:Bra010626.1-P};	Alcohol dehydrogenase, class V	GO:0045551,cinnamyl-alcohol dehydrogenase activity; GO:0052747,sinapyl alcohol dehydrogenase activity; GO:0008270,zinc ion binding; GO:0009809,lignin biosynthetic process; GO:0009617,response to bacterium	Alanine dehydrogenase/PNT, C-terminal domain
Cluster-17807.100038	--	PREDICTED: uncharacterized protein LOC106337240 [Brassica oleracea var. oleracea]	--	SubName: Full=BnaC04g44790D protein {ECO:0000313|EMBL:CDY32087.1};	--	GO:0004848,ureidoglycolate hydrolase activity	--
Cluster-17807.100039	K00053 ketol-acid reductoisomerase [EC:1.1.1.86] | (RefSeq) ketol-acid reductoisomerase, chloroplastic (A)	BnaA09g55140D [Brassica napus]	RecName: Full=Ketol-acid reductoisomerase, chloroplastic; EC=1.1.1.86; AltName: Full=Acetohydroxy-acid reductoisomerase; AltName: Full=Alpha-keto-beta-hydroxylacyl reductoisomerase; Flags: Precursor;	SubName: Full=BnaA09g55140D protein {ECO:0000313|EMBL:CDY49235.1};	--	GO:0048046,apoplast; GO:0005618,cell wall; GO:0009507,chloroplast; GO:0009941,chloroplast envelope; GO:0009570,chloroplast stroma; GO:0005739,mitochondrion; GO:0009536,plastid; GO:0005507,copper ion binding; GO:0004455,ketol-acid reductoisomerase activity; GO:0009097,isoleucine biosynthetic process; GO:0046686,response to cadmium ion; GO:0009099,valine biosynthetic process	Acetohydroxy acid isomeroreductase, NADPH-binding domain
Cluster-17807.100040	K08864 tousled-like kinase [EC:2.7.11.1] | (RefSeq) serine/threonine-protein kinase TOUSLED-like isoform X1 (A)	PREDICTED: uncharacterized protein LOC106328828 [Brassica oleracea var. oleracea]	--	SubName: Full=Uncharacterized protein {ECO:0000313|EnsemblPlants:Bo3g015450.1};	Tousled-like protein kinase	--	Protein of unknown function (DUF3148)
Cluster-17807.100043	K05681 ATP-binding cassette, subfamily G (WHITE), member 2 | (RefSeq) ABC transporter G family member 9 (A)	PREDICTED: ABC transporter G family member 22-like [Brassica oleracea var. oleracea]	RecName: Full=ABC transporter G family member 22; Short=ABC transporter ABCG.22; Short=AtABCG22; AltName: Full=White-brown complex homolog protein 23; Short=AtWBC23;	SubName: Full=Uncharacterized protein {ECO:0000313|EnsemblPlants:Bo2g007260.1};	Transporter, ABC superfamily (Breast cancer resistance protein)	GO:0016021,integral component of membrane; GO:0005886,plasma membrane; GO:0005524,ATP binding; GO:0042626,ATPase activity, coupled to transmembrane movement of substances; GO:0009414,response to water deprivation; GO:0010148,transpiration	AAA domain
Cluster-17807.100045	K19613 leucine-rich repeat protein SHOC2 | (RefSeq) hypothetical protein (A)	PREDICTED: disease resistance protein RPP5-like [Brassica oleracea var. oleracea]	RecName: Full=Disease resistance-like protein DSC1 {ECO:0000305}; AltName: Full=Protein DOMINANT SUPPRESSOR OF CAMTA3 NUMBER 1 {ECO:0000303|PubMed:28407487};	SubName: Full=Uncharacterized protein {ECO:0000313|EnsemblPlants:Bo9g169580.1};	--	GO:0043531,ADP binding; GO:0005524,ATP binding; GO:0042742,defense response to bacterium; GO:0009626,plant-type hypersensitive response; GO:0007165,signal transduction	AAA ATPase domain
Cluster-17807.100051	--	--	--	--	--	--	--
Cluster-17807.100062	K17790 mitochondrial import inner membrane translocase subunit TIM22 | (RefSeq) uncharacterized protein LOC111198754 (A)	uncharacterized protein LOC106348487 [Brassica napus]	--	SubName: Full=Uncharacterized protein {ECO:0000313|EnsemblPlants:Bo7g096660.1};	--	GO:0009941,chloroplast envelope; GO:0016021,integral component of membrane; GO:0005886,plasma membrane; GO:0005774,vacuolar membrane; GO:0043621,protein self-association; GO:0007005,mitochondrion organization; GO:0016031,tRNA import into mitochondrion	SAM domain (Sterile alpha motif)
Cluster-17807.100067	K07195 exocyst complex component 7 | (RefSeq) exocyst complex component EXO70A1 (A)	PREDICTED: exocyst complex component EXO70A1 [Brassica oleracea var. oleracea]	RecName: Full=Exocyst complex component EXO70H1 {ECO:0000303|PubMed:16942608}; Short=AtExo70h1 {ECO:0000303|PubMed:16942608}; AltName: Full=Exocyst subunit Exo70 family protein H1 {ECO:0000303|PubMed:16942608};	SubName: Full=Uncharacterized protein {ECO:0000313|EnsemblPlants:Bra014771.1-P};	Exocyst component protein and related proteins	GO:0005829,cytosol; GO:0012505,endomembrane system; GO:0000145,exocyst; GO:0016020,membrane; GO:0005634,nucleus; GO:0045335,phagocytic vesicle; GO:0031982,vesicle; GO:0006952,defense response; GO:0006887,exocytosis; GO:1900426,positive regulation of defense response to bacterium; GO:0009617,response to bacterium; GO:0009620,response to fungus; GO:0002237,response to molecule of bacterial origin	Exo70 exocyst complex subunit
Cluster-17807.100068	K14494 DELLA protein | (RefSeq) DELLA protein GAI1 (A)	PREDICTED: scarecrow-like protein 6 [Brassica oleracea var. oleracea]	RecName: Full=Scarecrow-like protein 6; Short=AtSCL6; AltName: Full=GRAS family protein 22; Short=AtGRAS-22; AltName: Full=SCL6-IV;	SubName: Full=Uncharacterized protein {ECO:0000313|EnsemblPlants:Bo9g001120.1};	--	GO:0005634,nucleus; GO:0003700,DNA-binding transcription factor activity; GO:0043565,sequence-specific DNA binding; GO:0030154,cell differentiation; GO:0051301,cell division; GO:0007623,circadian rhythm; GO:0006355,regulation of transcription, DNA-templated; GO:0048768,root hair cell tip growth; GO:0006351,transcription, DNA-templated	GRAS domain family
Cluster-17807.100069	K14803 protein phosphatase PTC2/3 [EC:3.1.3.16] | (RefSeq) probable protein phosphatase 2C 27 (A)	probable protein phosphatase 2C 27 [Brassica napus]	RecName: Full=Probable protein phosphatase 2C 27 {ECO:0000303|PubMed:19021904}; Short=AtPP2C27 {ECO:0000303|PubMed:19021904}; EC=3.1.3.16 {ECO:0000255|PROSITE-ProRule:PRU01082}; AltName: Full=Probable protein phosphatase 2C G group 1 {ECO:0000303|PubMed:22627139}; Short=AtPP2CG1 {ECO:0000303|PubMed:22627139};	SubName: Full=BnaC04g44070D protein {ECO:0000313|EMBL:CDY53789.1};	Serine/threonine protein phosphatase	GO:0005737,cytoplasm; GO:0005634,nucleus; GO:0046872,metal ion binding; GO:0004722,protein serine/threonine phosphatase activity; GO:0061416,regulation of transcription from RNA polymerase II promoter in response to salt stress; GO:0009737,response to abscisic acid; GO:0009651,response to salt stress; GO:0009414,response to water deprivation	Protein phosphatase 2C
Cluster-17807.100072	K00029 malate dehydrogenase (oxaloacetate-decarboxylating)(NADP+) [EC:1.1.1.40] | (RefSeq) NADP-dependent malic enzyme 2 (A)	PREDICTED: NADP-dependent malic enzyme 2-like [Raphanus sativus]	RecName: Full=NADP-dependent malic enzyme 2; Short=AtNADP-ME2; Short=NADP-malic enzyme 2; EC=1.1.1.40;	RecName: Full=Malic enzyme {ECO:0000256|RuleBase:RU003426};	NADP+-dependent malic enzyme	GO:0048046,apoplast; GO:0005618,cell wall; GO:0009507,chloroplast; GO:0005829,cytosol; GO:0016020,membrane; GO:0005886,plasma membrane; GO:0009506,plasmodesma; GO:0005774,vacuolar membrane; GO:0004471,malate dehydrogenase (decarboxylating) (NAD+) activity; GO:0004473,malate dehydrogenase (decarboxylating) (NADP+) activity; GO:0046872,metal ion binding; GO:0051287,NAD binding; GO:0008948,oxaloacet…	Malic enzyme, NAD binding domain
Cluster-17807.100075	--	--	--	SubName: Full=RNA-directed RNA polymerase L {ECO:0000313|EMBL:JAT63514.1}; Flags: Fragment;	--	GO:0019012,virion; GO:0005524,ATP binding; GO:0004482,mRNA (guanine-N7-)-methyltransferase activity; GO:0003968,RNA-directed 5'-3' RNA polymerase activity	--
Cluster-17807.100081	--	PREDICTED: LOW QUALITY PROTEIN: MATE efflux family protein 4, chloroplastic [Brassica oleracea var. oleracea]	RecName: Full=Protein DETOXIFICATION 46, chloroplastic {ECO:0000303|PubMed:11739388}; Short=AtDTX46 {ECO:0000303|PubMed:11739388}; AltName: Full=Multidrug and toxic compound extrusion protein 46 {ECO:0000305}; Short=MATE protein 46 {ECO:0000305}; AltName: Full=Protein EDS5 HOMOLOGUE {ECO:0000303|PubMed:26055508}; Flags: Precursor;	RecName: Full=Protein DETOXIFICATION {ECO:0000256|RuleBase:RU004914}; AltName: Full=Multidrug and toxic compound extrusion protein {ECO:0000256|RuleBase:RU004914};	Uncharacterized membrane protein, predicted efflux pump	GO:0009507,chloroplast; GO:0009941,chloroplast envelope; GO:0031969,chloroplast membrane; GO:0016021,integral component of membrane; GO:0015297,antiporter activity; GO:0015238,drug transmembrane transporter activity	Polysaccharide biosynthesis C-terminal domain
Cluster-17807.100084	K13424 WRKY transcription factor 33 | (RefSeq) WRKY_22; hypothetical protein (A)	WRKY transcription factor 3.1 [Brassica napus]	RecName: Full=Probable WRKY transcription factor 3; AltName: Full=WRKY DNA-binding protein 3;	SubName: Full=WRKY transcription factor 3.1 {ECO:0000313|EMBL:AGA37230.1};	--	GO:0005634,nucleus; GO:0003700,DNA-binding transcription factor activity; GO:0043565,sequence-specific DNA binding; GO:0006351,transcription, DNA-templated	WRKY DNA -binding domain
Cluster-17807.100086	K00640 serine O-acetyltransferase [EC:2.3.1.30] | (RefSeq) serine acetyltransferase 1, chloroplastic-like (A)	PREDICTED: protein UXT homolog [Raphanus sativus]	RecName: Full=Serine acetyltransferase 1, chloroplastic; Short=AtSAT-1; EC=2.3.1.30; AltName: Full=AtSERAT2;1; AltName: Full=SAT-p;	SubName: Full=Uncharacterized protein {ECO:0000313|EnsemblPlants:Bo7g064120.1};	--	GO:0009507,chloroplast; GO:0005829,cytosol; GO:0005634,nucleus; GO:0009001,serine O-acetyltransferase activity; GO:0009970,cellular response to sulfate starvation; GO:0019344,cysteine biosynthetic process; GO:0006535,cysteine biosynthetic process from serine; GO:0009409,response to cold	--
Cluster-17807.100087	K05681 ATP-binding cassette, subfamily G (WHITE), member 2 | (RefSeq) ABC transporter G family member 9 (A)	ABC transporter G family member 27-like isoform X1 [Brassica napus]	RecName: Full=ABC transporter G family member 27; Short=ABC transporter ABCG.27; Short=AtABCG27; AltName: Full=Probable white-brown complex homolog protein 28; Short=AtWBC28;	SubName: Full=Uncharacterized protein {ECO:0000313|EnsemblPlants:Bo4g125510.1};	Transporter, ABC superfamily (Breast cancer resistance protein)	GO:0016021,integral component of membrane; GO:0005524,ATP binding; GO:0042626,ATPase activity, coupled to transmembrane movement of substances	ABC-2 family transporter protein
Cluster-17807.100089	K16670 homeobox protein Meis2 | (RefSeq) homeobox protein knotted-1-like 4 (A)	PREDICTED: homeobox protein knotted-1-like 4 isoform X1 [Brassica oleracea var. oleracea]	RecName: Full=Homeobox protein knotted-1-like 4; AltName: Full=Protein KNAT4;	SubName: Full=Uncharacterized protein {ECO:0000313|EnsemblPlants:Bo2g010190.1};	Transcription factor MEIS1 and related HOX domain proteins	GO:0005829,cytosol; GO:0005634,nucleus; GO:0003677,DNA binding; GO:0003700,DNA-binding transcription factor activity; GO:0009416,response to light stimulus	KNOX1 domain
Cluster-17807.100094	K13412 calcium-dependent protein kinase [EC:2.7.11.1] | (RefSeq) calcium-dependent protein kinase 7 (A)	calcium-dependent protein kinase 7 [Brassica napus]	RecName: Full=Calcium-dependent protein kinase 7; EC=2.7.11.1; AltName: Full=Calmodulin-domain protein kinase CDPK isoform 7;	SubName: Full=Uncharacterized protein {ECO:0000313|EnsemblPlants:Bo9g169320.1};	Ca2+/calmodulin-dependent protein kinase, EF-Hand protein superfamily	GO:0005737,cytoplasm; GO:0005634,nucleus; GO:0005886,plasma membrane; GO:0005524,ATP binding; GO:0005509,calcium ion binding; GO:0009931,calcium-dependent protein serine/threonine kinase activity; GO:0005516,calmodulin binding; GO:0004683,calmodulin-dependent protein kinase activity; GO:0009738,abscisic acid-activated signaling pathway; GO:0035556,intracellular signal transduction; GO:0018105,pep…	EF hand
Cluster-17807.100099	--	--	--	--	--	--	--
Cluster-17807.100104	K14497 protein phosphatase 2C [EC:3.1.3.16] | (RefSeq) protein phosphatase 2C 56-like (A)	protein phosphatase 2C 56-like [Brassica napus]	RecName: Full=Protein phosphatase 2C 56; Short=AtPP2C56; EC=3.1.3.16; AltName: Full=Protein ABSCISIC ACID-INSENSITIVE 1; AltName: Full=Protein phosphatase 2C ABI1; Short=PP2C ABI1;	SubName: Full=Uncharacterized protein {ECO:0000313|EnsemblPlants:Bra010441.1-P};	Serine/threonine protein phosphatase	GO:0005737,cytoplasm; GO:0005634,nucleus; GO:0005886,plasma membrane; GO:0046872,metal ion binding; GO:0004721,phosphoprotein phosphatase activity; GO:0019901,protein kinase binding; GO:0004722,protein serine/threonine phosphatase activity; GO:0009738,abscisic acid-activated signaling pathway; GO:0009788,negative regulation of abscisic acid-activated signaling pathway; GO:0006470,protein dephosph…	Stage II sporulation protein E (SpoIIE)
Cluster-17807.100105	K10999 cellulose synthase A [EC:2.4.1.12] | (RefSeq) cellulose synthase A catalytic subunit 7 [UDP-forming] (A)	BnaC06g11120D [Brassica napus]	RecName: Full=Cellulose synthase-like protein E1; Short=AtCslE1; EC=2.4.1.-;	SubName: Full=Uncharacterized protein {ECO:0000313|EnsemblPlants:Bo6g051500.1};	--	GO:0005783,endoplasmic reticulum; GO:0005794,Golgi apparatus; GO:0000139,Golgi membrane; GO:0016021,integral component of membrane; GO:0005886,plasma membrane; GO:0016760,cellulose synthase (UDP-forming) activity; GO:0016759,cellulose synthase activity; GO:0071555,cell wall organization; GO:0030244,cellulose biosynthetic process; GO:0009833,plant-type primary cell wall biogenesis	Glycosyltransferase like family 2
Cluster-17807.100106	--	uncharacterized protein LOC111210920 [Brassica napus]	--	SubName: Full=Uncharacterized protein {ECO:0000313|EnsemblPlants:Bo9g092480.1};	--	GO:0016021,integral component of membrane; GO:0005524,ATP binding; GO:0004674,protein serine/threonine kinase activity	--
Cluster-17807.10011	--	PREDICTED: uncharacterized protein LOC106339475 isoform X1 [Brassica oleracea var. oleracea]	RecName: Full=GLABROUS1 enhancer-binding protein-like 3 {ECO:0000303|PubMed:18162594}; AltName: Full=Protein GPL3 {ECO:0000303|PubMed:18162594}; AltName: Full=Storekeeper-like protein At2g36340 {ECO:0000305};	SubName: Full=Uncharacterized protein {ECO:0000313|EnsemblPlants:Bo4g186180.1};	--	GO:0005634,nucleus; GO:0006355,regulation of transcription, DNA-templated; GO:0006351,transcription, DNA-templated	Protein of unknown function, DUF573
Cluster-17807.100118	K00951 GTP pyrophosphokinase [EC:2.7.6.5] | (RefSeq) probable GTP diphosphokinase RSH2, chloroplastic (A)	PREDICTED: probable GTP diphosphokinase RSH2, chloroplastic [Brassica oleracea var. oleracea]	RecName: Full=Probable GTP diphosphokinase RSH2, chloroplastic; EC=2.7.6.5; AltName: Full=RelA/SpoT homolog 2; Short=AtRSH2; AltName: Full=ppGpp synthetase RSH2; Flags: Precursor;	SubName: Full=Uncharacterized protein {ECO:0000313|EnsemblPlants:Bo5g131760.1};	Predicted guanosine polyphosphate pyrophosphohydrolase/synthase	GO:0009507,chloroplast; GO:0005524,ATP binding; GO:0005525,GTP binding; GO:0008728,GTP diphosphokinase activity; GO:0016301,kinase activity; GO:0015969,guanosine tetraphosphate metabolic process; GO:0009737,response to abscisic acid; GO:0009611,response to wounding	HD domain
Cluster-17807.100119	K06180 23S rRNA pseudouridine1911/1915/1917 synthase [EC:5.4.99.23] | (RefSeq) pentatricopeptide repeat-containing protein At1g20230 isoform X1 (A)	PREDICTED: pentatricopeptide repeat-containing protein DWY1, chloroplastic isoform X1 [Brassica rapa]	RecName: Full=Pentatricopeptide repeat-containing protein DWY1, chloroplastic; AltName: Full=DYW-domain protein 1 {ECO:0000303|PubMed:23001034}; Flags: Precursor;	SubName: Full=Uncharacterized protein {ECO:0000313|EnsemblPlants:Bra014081.1-P};	FOG: PPR repeat	GO:0009507,chloroplast; GO:0009536,plastid; GO:0008270,zinc ion binding; GO:1900871,chloroplast mRNA modification; GO:1900865,chloroplast RNA modification; GO:0006397,mRNA processing	DYW family of nucleic acid deaminases
Cluster-17807.100120	K06184 ATP-binding cassette, subfamily F, member 1 | (RefSeq) ABC transporter F family member 4 (A)	PREDICTED: ABC transporter F family member 2-like isoform X2 [Camelina sativa]	RecName: Full=ABC transporter F family member 2; Short=ABC transporter ABCF.2; Short=AtABCF2; AltName: Full=GCN20-type ATP-binding cassette protein GCN2;	SubName: Full=Uncharacterized protein {ECO:0000313|EnsemblPlants:Bo9g173670.1};	Predicted transporter (ABC superfamily)	GO:0005524,ATP binding; GO:0016887,ATPase activity; GO:0005215,transporter activity	AAA domain
Cluster-17807.100121	K06184 ATP-binding cassette, subfamily F, member 1 | (RefSeq) ABC transporter F family member 4 (A)	PREDICTED: ABC transporter F family member 2 [Brassica oleracea var. oleracea]	RecName: Full=ABC transporter F family member 2; Short=ABC transporter ABCF.2; Short=AtABCF2; AltName: Full=GCN20-type ATP-binding cassette protein GCN2;	SubName: Full=Uncharacterized protein {ECO:0000313|EnsemblPlants:Bo9g173670.1};	Predicted transporter (ABC superfamily)	GO:0005524,ATP binding; GO:0016887,ATPase activity; GO:0005215,transporter activity	Putative S-adenosyl-L-methionine-dependent methyltransferase
Cluster-17807.100124	K06943 nucleolar GTP-binding protein | (RefSeq) nucleolar GTP-binding protein 1 (A)	PREDICTED: nucleolar GTP-binding protein 1 [Brassica oleracea var. oleracea]	RecName: Full=Nucleolar GTP-binding protein 1;	RecName: Full=Nucleolar GTP-binding protein 1 {ECO:0000256|PIRNR:PIRNR038919};	GTP-binding protein CRFG/NOG1 (ODN superfamily)	GO:0016020,membrane; GO:0005730,nucleolus; GO:0005525,GTP binding; GO:0042254,ribosome biogenesis	Signal recognition particle receptor beta subunit
Cluster-17807.100132	--	PREDICTED: protein RETICULATA-RELATED 5 [Brassica oleracea var. oleracea]	RecName: Full=Protein RETICULATA-RELATED 5, chloroplastic {ECO:0000303|PubMed:23596191}; Flags: Precursor;	SubName: Full=Uncharacterized protein {ECO:0000313|EnsemblPlants:Bo4g190060.1};	--	GO:0009507,chloroplast; GO:0031969,chloroplast membrane; GO:0016021,integral component of membrane; GO:0015995,chlorophyll biosynthetic process; GO:0007275,multicellular organism development; GO:0009741,response to brassinosteroid	Haem-binding uptake, Tiki superfamily, ChaN
Cluster-17807.100137	K05681 ATP-binding cassette, subfamily G (WHITE), member 2 | (RefSeq) ABC transporter G family member 9 (A)	PREDICTED: ABC transporter G family member 25-like [Brassica oleracea var. oleracea]	RecName: Full=ABC transporter G family member 25; Short=ABC transporter ABCG.25; Short=AtABCG25; AltName: Full=White-brown complex homolog protein 26; Short=AtWBC26;	SubName: Full=Uncharacterized protein {ECO:0000313|EnsemblPlants:Bo2g075160.1};	Transporter, ABC superfamily (Breast cancer resistance protein)	GO:0016021,integral component of membrane; GO:0005886,plasma membrane; GO:0005524,ATP binding; GO:0042626,ATPase activity, coupled to transmembrane movement of substances; GO:0080168,abscisic acid transport; GO:0009737,response to abscisic acid	AAA domain
Cluster-17807.100140	--	uncharacterized protein BNAC02G29430D [Brassica napus]	RecName: Full=NEP1-interacting protein-like 2; AltName: Full=RING-H2 finger protein ATL24;	SubName: Full=BnaC02g29430D protein {ECO:0000313|EMBL:CDY45010.1};	--	GO:0016021,integral component of membrane; GO:0046872,metal ion binding; GO:0061630,ubiquitin protein ligase activity; GO:0006952,defense response; GO:0043161,proteasome-mediated ubiquitin-dependent protein catabolic process; GO:0010200,response to chitin	zinc-RING finger domain
Cluster-17807.100142	--	BnaC04g27160D [Brassica napus]	--	SubName: Full=BnaC04g27160D protein {ECO:0000313|EMBL:CDY30861.1};	--	--	DUF761-associated sequence motif
Cluster-17807.100145	--	--	--	SubName: Full=Uncharacterized protein {ECO:0000313|EnsemblPlants:Bo7g044880.1};	--	GO:0003676,nucleic acid binding; GO:0008270,zinc ion binding	--
Cluster-17807.100147	K14802 phospholipid-transporting ATPase [EC:3.6.3.1] | (RefSeq) phospholipid-transporting ATPase 1-like (A)	Pol [Coffea canephora]	RecName: Full=Retrovirus-related Pol polyprotein from transposon TNT 1-94; Includes: RecName: Full=Protease; EC=3.4.23.-; Includes: RecName: Full=Reverse transcriptase; EC=2.7.7.49; Includes: RecName: Full=Endonuclease;	SubName: Full=Pol {ECO:0000313|EMBL:AQY61297.1}; Flags: Precursor;	FOG: Transposon-encoded proteins with TYA, reverse transcriptase, integrase domains in various combinations	GO:0004190,aspartic-type endopeptidase activity; GO:0004519,endonuclease activity; GO:0003676,nucleic acid binding; GO:0003964,RNA-directed DNA polymerase activity; GO:0008270,zinc ion binding; GO:0015074,DNA integration	Reverse transcriptase (RNA-dependent DNA polymerase)
Cluster-17807.100149	--	PREDICTED: uncharacterized protein LOC109131633 [Camelina sativa]	--	SubName: Full=Copia protein {ECO:0000313|EMBL:JAU63688.1}; Flags: Fragment;	FOG: Transposon-encoded proteins with TYA, reverse transcriptase, integrase domains in various combinations	--	--
Cluster-17807.100152	K14684 solute carrier family 25 (mitochondrial phosphate transporter), member 23/24/25/41 | (RefSeq) calcium-binding mitochondrial carrier protein SCaMC-3-like (A)	calcium-binding mitochondrial carrier protein SCaMC-3-like [Brassica napus]	RecName: Full=Mitochondrial adenine nucleotide transporter ADNT1; AltName: Full=Adenine nucleotide transporter 1;	SubName: Full=Uncharacterized protein {ECO:0000313|EnsemblPlants:Bra019615.1-P};	Predicted mitochondrial carrier protein	GO:0016021,integral component of membrane; GO:0005743,mitochondrial inner membrane; GO:0006839,mitochondrial transport; GO:0055085,transmembrane transport	EF-hand domain
Cluster-17807.100161	K08145 MFS transporter, SP family, solute carrier family 2 (facilitated glucose transporter), member 8 | (RefSeq) sugar transporter ERD6-like 7 (A)	PREDICTED: sugar transporter ERD6-like 7 [Brassica oleracea var. oleracea]	RecName: Full=Sugar transporter ERD6-like 7;	SubName: Full=Uncharacterized protein {ECO:0000313|EnsemblPlants:Bo7g062450.1};	Predicted transporter (major facilitator superfamily)	GO:0009507,chloroplast; GO:0016021,integral component of membrane; GO:0009705,plant-type vacuole membrane; GO:0005774,vacuolar membrane; GO:0005773,vacuole; GO:0005355,glucose transmembrane transporter activity; GO:0005351,carbohydrate:proton symporter activity; GO:0046323,glucose import; GO:0035428,NA; GO:0006829,zinc ion transport	Major Facilitator Superfamily
Cluster-17807.100165	K11584 serine/threonine-protein phosphatase 2A regulatory subunit B' | (RefSeq) serine/threonine protein phosphatase 2A 57 kDa regulatory subunit B' theta isoform (A)	serine/threonine protein phosphatase 2A 57 kDa regulatory subunit B' theta isoform [Brassica napus]	RecName: Full=Serine/threonine protein phosphatase 2A 57 kDa regulatory subunit B' theta isoform; Short=AtB' theta; Short=PP2A, B' subunit, theta isoform;	RecName: Full=Serine/threonine protein phosphatase 2A regulatory subunit {ECO:0000256|PIRNR:PIRNR028043};	Serine/threonine protein phosphatase 2A, regulatory subunit	GO:0005829,cytosol; GO:0005777,peroxisome; GO:0000159,protein phosphatase type 2A complex; GO:0019888,protein phosphatase regulator activity; GO:0009742,brassinosteroid mediated signaling pathway; GO:1900458,negative regulation of brassinosteroid mediated signaling pathway; GO:0032000,positive regulation of fatty acid beta-oxidation	Protein phosphatase 2A regulatory B subunit (B56 family)
Cluster-17807.100168	K17616 CTD small phosphatase-like protein 2 [EC:3.1.3.-] | (RefSeq) uncharacterized protein LOC110713815 (A)	PREDICTED: REF/SRPP-like protein At3g05500 [Brassica rapa]	RecName: Full=REF/SRPP-like protein At3g05500;	SubName: Full=Uncharacterized protein {ECO:0000313|EnsemblPlants:Bo1g151550.1};	--	GO:0005811,lipid droplet; GO:0005773,vacuole; GO:0080186,developmental vegetative growth; GO:0034389,lipid droplet organization; GO:0019915,lipid storage; GO:0045927,positive regulation of growth; GO:1902584,positive regulation of response to water deprivation	Rubber elongation factor protein (REF)
Cluster-17807.100174	--	--	--	--	--	--	--
Cluster-17807.100179	K11279 nucleosome assembly protein 1-like 1 | (RefSeq) nucleosome assembly protein 1;2 isoform X1 (A)	PREDICTED: nucleosome assembly protein 1;2 isoform X1 [Brassica oleracea var. oleracea]	RecName: Full=Nucleosome assembly protein 1;3; Short=AtNAP1;3; AltName: Full=Nucleosome/chromatin assembly factor group A3; Flags: Precursor;	SubName: Full=Uncharacterized protein {ECO:0000313|EnsemblPlants:Bo7g005850.1};	--	GO:0005737,cytoplasm; GO:0005829,cytosol; GO:0005634,nucleus; GO:0003682,chromatin binding; GO:0042393,histone binding; GO:0042802,identical protein binding; GO:0009294,DNA mediated transformation; GO:0000724,double-strand break repair via homologous recombination; GO:0006334,nucleosome assembly; GO:0016444,somatic cell DNA recombination	--
Cluster-17807.100183	--	uncharacterized protein BNAC04G50880D isoform X2 [Brassica napus]	--	SubName: Full=BnaC04g50880D protein {ECO:0000313|EMBL:CDY27317.1};	--	GO:0016021,integral component of membrane	--
Cluster-17807.100184	K00875 D-ribulokinase [EC:2.7.1.47] | (RefSeq) D-ribulokinase, ribitol kinase (A)	hypothetical protein SOVF_208270 [Spinacia oleracea]	RecName: Full=Sulfate/thiosulfate import ATP-binding protein cysA; EC=3.6.3.25; AltName: Full=Sulfate-transporting ATPase;	SubName: Full=Uncharacterized protein {ECO:0000313|EMBL:KNA03529.1};	Ribulose kinase and related carbohydrate kinases	GO:0043190,ATP-binding cassette (ABC) transporter complex; GO:0005739,mitochondrion; GO:0005524,ATP binding; GO:0015419,ATPase-coupled sulfate transmembrane transporter activity; GO:0102025,ATPase-coupled thiosulfate transmembrane transporter activity	Threonylcarbamoyl adenosine biosynthesis protein TsaE
Cluster-17807.100186	K02469 DNA gyrase subunit A [EC:5.99.1.3] | (RefSeq) DNA gyrase subunit A, chloroplastic/mitochondrial (A)	putative DNA gyrase subunit A, chloroplastic/mitochondrial [Dorcoceras hygrometricum]	RecName: Full=Probable DNA gyrase subunit A, chloroplastic/mitochondrial; EC=5.99.1.3; Flags: Precursor;	SubName: Full=Bifunctional glutathionylspermidine amidase/glutathionylspermidine synthetase {ECO:0000313|EMBL:OQS00676.1};	DNA topoisomerase type II	GO:0009507,chloroplast; GO:0005694,chromosome; GO:0005739,mitochondrion; GO:0005634,nucleus; GO:0005524,ATP binding; GO:0003677,DNA binding; GO:0003918,DNA topoisomerase type II (ATP-hydrolyzing) activity; GO:0006265,DNA topological change	DNA gyrase C-terminal domain, beta-propeller
Cluster-17807.100188	K00142 acyl-CoA synthetase [EC:6.2.1.-] | (RefSeq) putative acyl-activating enzyme 19 (A)	hypothetical protein AXX17_ATUG03410 [Arabidopsis thaliana]	RecName: Full=Putative acyl-activating enzyme 19;	SubName: Full=Nonribosomal peptide synthetase/polyketide synthase hybrid {ECO:0000313|EMBL:ACH88360.1};	Non-ribosomal peptide synthetase/alpha-aminoadipate reductase and related enzymes	GO:0003824,catalytic activity; GO:0008152,metabolic process	AMP-binding enzyme C-terminal domain
Cluster-17807.10019	--	PREDICTED: uncharacterized protein LOC106339475 isoform X2 [Brassica oleracea var. oleracea]	RecName: Full=GLABROUS1 enhancer-binding protein-like 3 {ECO:0000303|PubMed:18162594}; AltName: Full=Protein GPL3 {ECO:0000303|PubMed:18162594}; AltName: Full=Storekeeper-like protein At2g36340 {ECO:0000305};	SubName: Full=Uncharacterized protein {ECO:0000313|EnsemblPlants:Bo4g186180.1};	--	GO:0005634,nucleus; GO:0006355,regulation of transcription, DNA-templated; GO:0006351,transcription, DNA-templated	Protein of unknown function, DUF573
Cluster-17807.1002	K07893 Ras-related protein Rab-6A | (RefSeq) probable purine permease 11 (A)	BnaCnng41760D [Brassica napus]	RecName: Full=Putative purine permease 20; Short=AtPUP20;	SubName: Full=BnaCnng41760D protein {ECO:0000313|EMBL:CDY63252.1};	--	GO:0016021,integral component of membrane; GO:0005215,transporter activity	EamA-like transporter family
Cluster-17807.100200	K00951 GTP pyrophosphokinase [EC:2.7.6.5] | (RefSeq) putative GTP diphosphokinase RSH1, chloroplastic (A)	PREDICTED: putative GTP diphosphokinase RSH1, chloroplastic isoform X2 [Brassica rapa]	RecName: Full=Putative GTP diphosphokinase RSH1, chloroplastic; EC=2.7.6.5; AltName: Full=RelA/SpoT homolog 1; Short=AtRSH1; AltName: Full=ppGpp synthetase RSH1; Flags: Precursor;	SubName: Full=Uncharacterized protein {ECO:0000313|EnsemblPlants:Bra036283.1-P};	Predicted guanosine polyphosphate pyrophosphohydrolase/synthase	GO:0009507,chloroplast; GO:0005524,ATP binding; GO:0005525,GTP binding; GO:0008728,GTP diphosphokinase activity; GO:0016301,kinase activity; GO:0015969,guanosine tetraphosphate metabolic process	HD domain
Cluster-17807.100202	K14400 pre-mRNA cleavage complex 2 protein Pcf11 | (RefSeq) zinc finger (C2H2-type) family protein (A)	PREDICTED: uncharacterized protein LOC108821260 [Raphanus sativus]	--	SubName: Full=Zinc finger (C2H2-type) family protein {ECO:0000313|EMBL:EFH57706.1};	mRNA cleavage and polyadenylation factor I/II complex, subunit Pcf11	GO:0003676,nucleic acid binding	--
Cluster-17807.100211	K12881 THO complex subunit 4 | (RefSeq) THO complex subunit 4A (A)	THO complex subunit 4A [Brassica napus]	RecName: Full=THO complex subunit 4A; AltName: Full=ALYREF homolog 1; Short=AtALY1;	SubName: Full=Uncharacterized protein {ECO:0000313|EnsemblPlants:Bo9g140950.1}; Flags: Fragment;	RRM motif-containing protein	GO:0005730,nucleolus; GO:0005654,nucleoplasm; GO:0003723,RNA binding; GO:0051028,mRNA transport	--
Cluster-17807.100214	--	--	RecName: Full=Serine/threonine-protein phosphatase PP1 isozyme 2 {ECO:0000305}; EC=3.1.3.16 {ECO:0000269|PubMed:21222654}; AltName: Full=Type one protein phosphatase 2 {ECO:0000303|PubMed:17368080};	--	Serine/threonine specific protein phosphatase PP1, catalytic subunit	GO:0005634,nucleus; GO:0000164,protein phosphatase type 1 complex; GO:0046872,metal ion binding; GO:0004722,protein serine/threonine phosphatase activity; GO:0006470,protein dephosphorylation	--
Cluster-17807.100226	--	BnaC04g53050D, partial [Brassica napus]	RecName: Full=F-box protein SKIP5; AltName: Full=SKP1-interacting partner 5;	SubName: Full=BnaC04g53050D protein {ECO:0000313|EMBL:CDY66691.1}; Flags: Fragment;	--	GO:0016567,protein ubiquitination	--
Cluster-17807.100230	--	phosphatidylinositol 4-kinase gamma 5 [Brassica napus]	RecName: Full=Phosphatidylinositol 4-kinase gamma 5; Short=AtPI4Kgamma5; Short=PI-4Kgamma5; Short=PI4K gamma 5; EC=2.7.1.67;	SubName: Full=Uncharacterized protein {ECO:0000313|EnsemblPlants:Bo00825s100.1};	Phosphatidylinositol 4-kinase	GO:0004430,1-phosphatidylinositol 4-kinase activity; GO:0005524,ATP binding; GO:0043424,protein histidine kinase binding	--
Cluster-17807.100232	K08657 taspase, threonine aspartase, 1 [EC:3.4.25.-] | (RefSeq) putative threonine aspartase isoform X1 (A)	PREDICTED: bifunctional protein FolD 4, chloroplastic-like [Brassica oleracea var. oleracea]	RecName: Full=Bifunctional protein FolD 4, chloroplastic; AltName: Full=Protein EMBRYO DEFECTIVE 3127; AltName: Full=Tetrahydrofolate dehydrogenase/cyclohydrolase 4; Includes: RecName: Full=Methylenetetrahydrofolate dehydrogenase; EC=1.5.1.5; Includes: RecName: Full=Methenyltetrahydrofolate cyclohydrolase; EC=3.5.4.9; Flags: Precursor;	SubName: Full=Uncharacterized protein {ECO:0000313|EnsemblPlants:Bo9g002430.1};	Methylenetetrahydrofolate dehydrogenase/methylenetetrahydrofolate cyclohydrolase	GO:0009507,chloroplast; GO:0005829,cytosol; GO:0004477,methenyltetrahydrofolate cyclohydrolase activity; GO:0004488,methylenetetrahydrofolate dehydrogenase (NADP+) activity; GO:0006730,one-carbon metabolic process; GO:0009853,photorespiration; GO:0035999,tetrahydrofolate interconversion	Tetrahydrofolate dehydrogenase/cyclohydrolase, catalytic domain
Cluster-17807.100233	K08657 taspase, threonine aspartase, 1 [EC:3.4.25.-] | (RefSeq) putative threonine aspartase isoform X1 (A)	PREDICTED: bifunctional protein FolD 4, chloroplastic-like [Brassica oleracea var. oleracea]	RecName: Full=Bifunctional protein FolD 4, chloroplastic; AltName: Full=Protein EMBRYO DEFECTIVE 3127; AltName: Full=Tetrahydrofolate dehydrogenase/cyclohydrolase 4; Includes: RecName: Full=Methylenetetrahydrofolate dehydrogenase; EC=1.5.1.5; Includes: RecName: Full=Methenyltetrahydrofolate cyclohydrolase; EC=3.5.4.9; Flags: Precursor;	SubName: Full=Uncharacterized protein {ECO:0000313|EnsemblPlants:Bo9g002430.1};	Methylenetetrahydrofolate dehydrogenase/methylenetetrahydrofolate cyclohydrolase	GO:0009507,chloroplast; GO:0005829,cytosol; GO:0004477,methenyltetrahydrofolate cyclohydrolase activity; GO:0004488,methylenetetrahydrofolate dehydrogenase (NADP+) activity; GO:0006730,one-carbon metabolic process; GO:0009853,photorespiration; GO:0035999,tetrahydrofolate interconversion	Tetrahydrofolate dehydrogenase/cyclohydrolase, catalytic domain
Cluster-17807.100235	K19519 transforming growth factor-beta-induced protein | (RefSeq) fasciclin-like arabinogalactan protein 4 (A)	PREDICTED: fasciclin-like arabinogalactan protein 8 [Brassica oleracea var. oleracea]	RecName: Full=Fasciclin-like arabinogalactan protein 8; Short=AtAGP8; Flags: Precursor;	SubName: Full=Uncharacterized protein {ECO:0000313|EnsemblPlants:Bo4g024680.1};	--	GO:0031225,anchored component of membrane; GO:0046658,anchored component of plasma membrane; GO:0048046,apoplast; GO:0009505,plant-type cell wall; GO:0005886,plasma membrane	Fasciclin domain
Cluster-17807.100248	K14432 ABA responsive element binding factor | (RefSeq) ABSCISIC ACID-INSENSITIVE 5-like protein 5 isoform X1 (A)	ABSCISIC ACID-INSENSITIVE 5-like protein 5 isoform X1 [Brassica napus]	RecName: Full=ABSCISIC ACID-INSENSITIVE 5-like protein 5; AltName: Full=ABA-responsive element-binding protein 1; AltName: Full=Abscisic acid responsive elements-binding factor 2; Short=ABRE-binding factor 2; AltName: Full=bZIP transcription factor 36; Short=AtbZIP36;	SubName: Full=Uncharacterized protein {ECO:0000313|EnsemblPlants:Bo6g006970.1};	--	GO:0005634,nucleus; GO:0003677,DNA binding; GO:0003700,DNA-binding transcription factor activity; GO:0009738,abscisic acid-activated signaling pathway; GO:0006351,transcription, DNA-templated	bZIP Maf transcription factor
Cluster-17807.100249	K05387 glutamate receptor, ionotropic, plant | (RefSeq) glutamate receptor 3.7-like isoform X1 (A)	PREDICTED: glutamate receptor 3.7-like isoform X2 [Brassica oleracea var. oleracea]	RecName: Full=Glutamate receptor 3.7; AltName: Full=Ionotropic glutamate receptor GLR5; AltName: Full=Ligand-gated ion channel 3.7; Flags: Precursor;	RecName: Full=Glutamate receptor {ECO:0000256|PIRNR:PIRNR037090};	Glutamate-gated kainate-type ion channel receptor subunit GluR5 and related subunits	GO:0016021,integral component of membrane; GO:0005622,intracellular; GO:0005886,plasma membrane; GO:0009506,plasmodesma; GO:0005262,calcium channel activity; GO:0008066,glutamate receptor activity; GO:0004970,ionotropic glutamate receptor activity; GO:0006816,calcium ion transport; GO:0019722,calcium-mediated signaling; GO:0071230,cellular response to amino acid stimulus	Ligated ion channel L-glutamate- and glycine-binding site
Cluster-17807.10025	K01188 beta-glucosidase [EC:3.2.1.21] | (RefSeq) uncharacterized protein LOC106394339 (A)	uncharacterized protein LOC106413190 [Brassica napus]	RecName: Full=Putative ribonuclease H protein At1g65750; EC=3.1.26.4;	SubName: Full=Uncharacterized protein {ECO:0000313|EMBL:OAO96867.1};	FOG: Reverse transcriptase	GO:0046872,metal ion binding; GO:0003676,nucleic acid binding; GO:0004523,RNA-DNA hybrid ribonuclease activity	zinc-binding in reverse transcriptase
Cluster-17807.100253	K04422 mitogen-activated protein kinase kinase kinase 13 [EC:2.7.11.25] | (RefSeq) serine/threonine-protein kinase EDR1 isoform X1 (A)	uncharacterized protein LOC111207134 [Brassica napus]	--	SubName: Full=Uncharacterized protein {ECO:0000313|EnsemblPlants:Bo9g163360.1};	--	--	PB1 domain
Cluster-17807.100255	K14677 aminoacylase [EC:3.5.1.14] | (RefSeq) aminoacylase-1B isoform X1 (A)	aminoacylase-1B isoform X1 [Brassica napus]	--	SubName: Full=Aminoacylase {ECO:0000313|EnsemblPlants:Bo7g120840.1};	Aminoacylase ACY1 and related metalloexopeptidases	GO:0005737,cytoplasm; GO:0004046,aminoacylase activity; GO:0008237,metallopeptidase activity; GO:0006520,cellular amino acid metabolic process	Peptidase dimerisation domain
Cluster-17807.100259	K06118 UDP-sulfoquinovose synthase [EC:3.13.1.1] | (RefSeq) UDP-sulfoquinovose synthase, chloroplastic (A)	UDP-sulfoquinovose synthase, chloroplastic [Brassica napus]	RecName: Full=UDP-sulfoquinovose synthase, chloroplastic; EC=3.13.1.1; AltName: Full=Sulfite:UDP-glucose sulfotransferase; AltName: Full=Sulfolipid biosynthesis protein; Flags: Precursor;	SubName: Full=Uncharacterized protein {ECO:0000313|EnsemblPlants:Bo7g115980.1};	UDP-glucose 4-epimerase/UDP-sulfoquinovose synthase	GO:0009507,chloroplast; GO:0050662,coenzyme binding; GO:0008146,sulfotransferase activity; GO:0046507,UDPsulfoquinovose synthase activity; GO:0008270,zinc ion binding; GO:0016036,cellular response to phosphate starvation; GO:0009247,glycolipid biosynthetic process	Pyridine nucleotide-disulphide oxidoreductase
Cluster-17807.10026	K22804 structural maintenance of chromosomes protein 6 | (RefSeq) structural maintenance of chromosomes protein 6B-like (A)	uncharacterized protein LOC111203872 [Brassica napus]	--	SubName: Full=Uncharacterized protein {ECO:0000313|EMBL:OAO96867.1};	FOG: Reverse transcriptase	GO:0003676,nucleic acid binding; GO:0004523,RNA-DNA hybrid ribonuclease activity	--
Cluster-17807.100265	K20823 N-alpha-acetyltransferase 35, NatC auxiliary subunit | (RefSeq) N-alpha-acetyltransferase 35, NatC auxiliary subunit-like (A)	BnaCnng12030D, partial [Brassica napus]	--	SubName: Full=BnaCnng12030D protein {ECO:0000313|EMBL:CDY44847.1}; Flags: Fragment;	Glucose-repressible protein and related proteins	--	Mak10 subunit, NatC N(alpha)-terminal acetyltransferase
Cluster-17807.100279	K12862 pleiotropic regulator 1 | (RefSeq) protein pleiotropic regulatory locus 1 (A)	protein pleiotropic regulatory locus 1 [Brassica napus]	RecName: Full=Protein pleiotropic regulatory locus 1; Short=Protein PRL1; AltName: Full=MOS4-associated complex protein 2; Short=MAC protein 2;	SubName: Full=BnaC07g33310D protein {ECO:0000313|EMBL:CDY09730.1};	Pleiotropic regulator 1	GO:0071013,catalytic step 2 spliceosome; GO:0080008,Cul4-RING E3 ubiquitin ligase complex; GO:0005634,nucleus; GO:0071011,precatalytic spliceosome; GO:0000974,Prp19 complex; GO:0048825,cotyledon development; GO:0009870,defense response signaling pathway, resistance gene-dependent; GO:0010204,defense response signaling pathway, resistance gene-independent; GO:0042742,defense response to bacterium;…	Nup133 N terminal like
Cluster-17807.100282	K11592 endoribonuclease Dicer [EC:3.1.26.-] | (RefSeq) endoribonuclease Dicer homolog 2-like (A)	BnaC05g47910D [Brassica napus]	RecName: Full=Endoribonuclease Dicer homolog 2; EC=3.1.26.-; AltName: Full=Dicer-like protein 2; Short=AtDCL2;	SubName: Full=Uncharacterized protein {ECO:0000313|EnsemblPlants:Bo5g150040.1};	dsRNA-specific nuclease Dicer and related ribonucleases	GO:0005737,cytoplasm; GO:0005634,nucleus; GO:0016442,RISC complex; GO:0005524,ATP binding; GO:0004386,helicase activity; GO:0046872,metal ion binding; GO:0004525,ribonuclease III activity; GO:0003723,RNA binding; GO:0010216,maintenance of DNA methylation; GO:0010267,production of ta-siRNAs involved in RNA interference; GO:0051214,RNA virus induced gene silencing	SWI2/SNF2 ATPase
Cluster-17807.100288	K00815 tyrosine aminotransferase [EC:2.6.1.5] | (RefSeq) probable aminotransferase TAT2 (A)	PREDICTED: uncharacterized protein LOC106319133 isoform X1 [Brassica oleracea var. oleracea]	--	SubName: Full=Uncharacterized protein {ECO:0000313|EnsemblPlants:Bo9g010320.1};	--	GO:0009507,chloroplast; GO:0005524,ATP binding; GO:0004222,metalloendopeptidase activity	--
Cluster-17807.100290	--	PREDICTED: uncharacterized protein LOC106321293 isoform X2 [Brassica oleracea var. oleracea]	--	SubName: Full=BnaA02g30910D protein {ECO:0000313|EMBL:CDY33896.1};	--	--	Queuine tRNA-ribosyltransferase
Cluster-17807.100301	K03327 multidrug resistance protein, MATE family | (RefSeq) protein DETOXIFICATION 17-like isoform X1 (A)	protein DETOXIFICATION 17-like isoform X1 [Brassica napus]	RecName: Full=Protein DETOXIFICATION 17 {ECO:0000303|PubMed:11739388}; Short=AtDTX17 {ECO:0000303|PubMed:11739388}; AltName: Full=Multidrug and toxic compound extrusion protein 17 {ECO:0000305}; Short=MATE protein 17 {ECO:0000305};	RecName: Full=Protein DETOXIFICATION {ECO:0000256|RuleBase:RU004914}; AltName: Full=Multidrug and toxic compound extrusion protein {ECO:0000256|RuleBase:RU004914}; Flags: Fragment;	Uncharacterized membrane protein, predicted efflux pump	GO:0016021,integral component of membrane; GO:0015297,antiporter activity; GO:0015238,drug transmembrane transporter activity; GO:0006855,drug transmembrane transport	Polysaccharide biosynthesis C-terminal domain
Cluster-17807.100302	--	--	--	--	--	--	--
Cluster-17807.100303	K03327 multidrug resistance protein, MATE family | (RefSeq) protein DETOXIFICATION 17-like isoform X1 (A)	protein DETOXIFICATION 17-like isoform X1 [Brassica napus]	RecName: Full=Protein DETOXIFICATION 17 {ECO:0000303|PubMed:11739388}; Short=AtDTX17 {ECO:0000303|PubMed:11739388}; AltName: Full=Multidrug and toxic compound extrusion protein 17 {ECO:0000305}; Short=MATE protein 17 {ECO:0000305};	RecName: Full=Protein DETOXIFICATION {ECO:0000256|RuleBase:RU004914}; AltName: Full=Multidrug and toxic compound extrusion protein {ECO:0000256|RuleBase:RU004914}; Flags: Fragment;	Uncharacterized membrane protein, predicted efflux pump	GO:0016021,integral component of membrane; GO:0015297,antiporter activity; GO:0015238,drug transmembrane transporter activity; GO:0006855,drug transmembrane transport	Polysaccharide biosynthesis C-terminal domain
Cluster-17807.100305	--	BnaC01g36820D [Brassica napus]	--	SubName: Full=BnaC01g36820D protein {ECO:0000313|EMBL:CDY32363.1};	--	--	--
Cluster-17807.100306	--	--	--	--	--	--	--
Cluster-17807.100307	K10755 replication factor C subunit 2/4 | (RefSeq) replication factor C subunit 2 (A)	PREDICTED: protein STICHEL-like 4 [Brassica oleracea var. oleracea]	RecName: Full=Protein STICHEL-like 4;	SubName: Full=Uncharacterized protein {ECO:0000313|EnsemblPlants:Bo9g062720.1};	Replication factor C, subunit RFC4	GO:0009360,DNA polymerase III complex; GO:0005663,DNA replication factor C complex; GO:0005634,nucleus; GO:0005524,ATP binding; GO:0003677,DNA binding; GO:0003887,DNA-directed DNA polymerase activity; GO:0006281,DNA repair; GO:0006261,DNA-dependent DNA replication	AAA ATPase domain
Cluster-17807.100309	K00940 nucleoside-diphosphate kinase [EC:2.7.4.6] | (RefSeq) nucleoside diphosphate kinase IV, chloroplastic/mitochondrial isoform X2 (A)	PREDICTED: nucleoside diphosphate kinase III, chloroplastic/mitochondrial-like isoform X2 [Brassica oleracea var. oleracea]	RecName: Full=Nucleoside diphosphate kinase 4, chloroplastic; EC=2.7.4.6; AltName: Full=Nucleoside diphosphate kinase III; AltName: Full=Nucleoside diphosphate kinase IV; Short=NDK IV; Short=NDP kinase IV; Short=NDPK IV; Flags: Precursor;	SubName: Full=BnaC09g26080D protein {ECO:0000313|EMBL:CDY40857.1};	Nucleoside diphosphate kinase	GO:0009543,chloroplast thylakoid lumen; GO:0005524,ATP binding; GO:0046872,metal ion binding; GO:0004550,nucleoside diphosphate kinase activity; GO:0006241,CTP biosynthetic process; GO:0006183,GTP biosynthetic process; GO:0006228,UTP biosynthetic process	Nucleoside diphosphate kinase
Cluster-17807.100310	K03183 demethylmenaquinone methyltransferase / 2-methoxy-6-polyprenyl-1,4-benzoquinol methylase [EC:2.1.1.163 2.1.1.201] | (RefSeq) 2-phytyl-1,4-beta-naphthoquinone methyltransferase, chloroplastic (A)	uncharacterized methyltransferase At2g41040, chloroplastic-like isoform X2 [Brassica napus]	RecName: Full=Uncharacterized methyltransferase At2g41040, chloroplastic; EC=2.1.1.-; Flags: Precursor;	SubName: Full=BnaC04g56820D protein {ECO:0000313|EMBL:CDY57579.1};	--	GO:0009507,chloroplast; GO:0010287,plastoglobule; GO:0008168,methyltransferase activity; GO:0080167,response to karrikin	Putative methyltransferase
Cluster-17807.100313	K13496 UDP-glucosyl transferase 73C [EC:2.4.1.-] | (RefSeq) scopoletin glucosyltransferase (A)	PREDICTED: uncharacterized protein LOC106327051 isoform X1 [Brassica oleracea var. oleracea]	--	SubName: Full=BnaA02g10880D protein {ECO:0000313|EMBL:CDY27068.1};	--	GO:0016021,integral component of membrane	--
Cluster-17807.100324	--	PREDICTED: F-box protein SKIP31-like [Brassica oleracea var. oleracea]	RecName: Full=F-box protein SKIP31; AltName: Full=SKP1-interacting partner 31;	SubName: Full=Uncharacterized protein {ECO:0000313|EnsemblPlants:Bo9g061410.1};	--	GO:0016567,protein ubiquitination; GO:0006511,ubiquitin-dependent protein catabolic process	F-box domain
Cluster-17807.100330	K02183 calmodulin | (RefSeq) hypothetical protein (A)	BnaC06g27830D [Brassica napus]	RecName: Full=Disease resistance protein RPS6 {ECO:0000303|PubMed:19525323}; AltName: Full=Resistance to Pseudomonas syringae 6 {ECO:0000303|PubMed:19525323};	SubName: Full=Uncharacterized protein {ECO:0000313|EnsemblPlants:Bo6g101340.1};	--	GO:0043531,ADP binding; GO:0006952,defense response; GO:0007165,signal transduction	AAA domain
Cluster-17807.100332	K11866 STAM-binding protein [EC:3.4.19.12] | (RefSeq) AMSH-like ubiquitin thioesterase 3 (A)	PREDICTED: AMSH-like ubiquitin thioesterase 3 isoform X2 [Camelina sativa]	RecName: Full=AMSH-like ubiquitin thioesterase 3; EC=3.4.19.-; AltName: Full=Deubiquitinating enzyme AMSH3;	SubName: Full=Uncharacterized protein {ECO:0000313|EnsemblPlants:Bo7g104230.1};	SMAD6 interacting protein AMSH, contains JAB/MPN/Mov34 domain	GO:0005737,cytoplasm; GO:0016021,integral component of membrane; GO:0005770,late endosome; GO:0005774,vacuolar membrane; GO:0046872,metal ion binding; GO:0008237,metallopeptidase activity; GO:0006897,endocytosis; GO:0046907,intracellular transport; GO:0090316,positive regulation of intracellular protein transport; GO:0044090,positive regulation of vacuole organization; GO:0071108,protein K48-link…	Prokaryotic homologs of the JAB domain
Cluster-17807.100334	K10747 DNA ligase 1 [EC:6.5.1.1 6.5.1.6 6.5.1.7] | (RefSeq) DNA ligase 6-like (A)	DNA ligase 6-like [Brassica napus]	RecName: Full=DNA ligase 6 {ECO:0000303|PubMed:20584150}; Short=AtLIG6 {ECO:0000303|PubMed:20584150}; Short=DNA ligase VI {ECO:0000303|PubMed:25641249}; EC=6.5.1.1 {ECO:0000250|UniProtKB:P56709, ECO:0000255|PROSITE-ProRule:PRU10135}; AltName: Full=Ligase 1 {ECO:0000303|PubMed:15155891};	RecName: Full=DNA ligase {ECO:0000256|RuleBase:RU000617}; EC=6.5.1.1 {ECO:0000256|RuleBase:RU000617};	Predicted hydrolase involved in interstrand cross-link repair	GO:0005737,cytoplasm; GO:0005634,nucleus; GO:0005524,ATP binding; GO:0003677,DNA binding; GO:0003910,DNA ligase (ATP) activity; GO:0046872,metal ion binding; GO:0071897,DNA biosynthetic process; GO:0015074,DNA integration; GO:0051103,DNA ligation involved in DNA repair; GO:0006310,DNA recombination; GO:0006281,DNA repair; GO:0006303,double-strand break repair via nonhomologous end joining; GO:000…	Beta-lactamase superfamily domain
Cluster-17807.100335	K11517 (S)-2-hydroxy-acid oxidase [EC:1.1.3.15] | (RefSeq) peroxisomal (S)-2-hydroxy-acid oxidase GLO5-like (A)	probable transcriptional regulator SLK1 [Brassica napus]	RecName: Full=Probable transcriptional regulator SLK3; Short=AtSLK3; AltName: Full=Protein SEUSS-like 3;	SubName: Full=Uncharacterized protein {ECO:0000313|EnsemblPlants:Bo7g110350.1};	--	GO:0005634,nucleus; GO:0030154,cell differentiation; GO:0009908,flower development; GO:0006355,regulation of transcription, DNA-templated; GO:0006351,transcription, DNA-templated	LIM-domain binding protein
Cluster-17807.100337	K00344 NADPH2:quinone reductase [EC:1.6.5.5] | (RefSeq) quinone oxidoreductase (A)	uncharacterized protein LOC106391903 [Brassica napus]	--	SubName: Full=Uncharacterized protein {ECO:0000313|EnsemblPlants:Bo4g104970.1};	Predicted phosphoglycerate mutase	--	Histidine phosphatase superfamily (branch 1)
Cluster-17807.100338	K12162 ubiquitin-fold modifier 1 | (RefSeq) ubiquitin-fold modifier 1-like (A)	PREDICTED: ubiquitin-fold modifier 1-like [Brassica oleracea var. oleracea]	RecName: Full=Ubiquitin-fold modifier 1; Flags: Precursor;	SubName: Full=Ubiquitin-fold modifier 1 {ECO:0000313|EMBL:JAU61186.1}; Flags: Fragment;	Uncharacterized conserved protein	GO:0005737,cytoplasm; GO:0005634,nucleus; GO:1990592,protein K69-linked ufmylation	Ubiquitin fold modifier 1 protein
Cluster-17807.100340	K10357 myosin V | (RefSeq) myosin-17-like (A)	BnaA02g04890D [Brassica napus]	RecName: Full=Myosin-17; AltName: Full=Myosin XI K; Short=AtXIK;	SubName: Full=BnaA02g04890D protein {ECO:0000313|EMBL:CDY45087.1};	Myosin class V heavy chain	GO:0016459,myosin complex; GO:0009506,plasmodesma; GO:0035619,root hair tip; GO:0030133,transport vesicle; GO:0003779,actin binding; GO:0005524,ATP binding; GO:0005516,calmodulin binding; GO:0003774,motor activity; GO:0030048,actin filament-based movement; GO:0051645,Golgi localization; GO:0048467,gynoecium development; GO:0090436,leaf pavement cell development; GO:0051646,mitochondrion localizat…	HPr Serine kinase C-terminal domain
Cluster-17807.100342	K14496 abscisic acid receptor PYR/PYL family | (RefSeq) abscisic acid receptor PYL4 (A)	PREDICTED: abscisic acid receptor PYL4 [Brassica oleracea var. oleracea]	RecName: Full=Abscisic acid receptor PYL4; AltName: Full=ABI1-binding protein 2; AltName: Full=PYR1-like protein 4; AltName: Full=Regulatory components of ABA receptor 10;	SubName: Full=Uncharacterized protein {ECO:0000313|EnsemblPlants:Bo4g027570.1};	--	GO:0005737,cytoplasm; GO:0005634,nucleus; GO:0005886,plasma membrane; GO:0010427,abscisic acid binding; GO:0042803,protein homodimerization activity; GO:0004864,protein phosphatase inhibitor activity; GO:0004872,NA; GO:0009738,abscisic acid-activated signaling pathway	Polyketide cyclase / dehydrase and lipid transport
Cluster-17807.100343	K20557 transcription factor VIP1 | (RefSeq) LOW QUALITY PROTEIN: transcription factor VIP1 (A)	probable transcription factor PosF21 [Brassica napus]	RecName: Full=Probable transcription factor PosF21; AltName: Full=bZIP transcription factor 59; Short=AtbZIP59;	SubName: Full=BnaC05g04130D protein {ECO:0000313|EMBL:CDY10170.1};	--	GO:0005737,cytoplasm; GO:0005829,cytosol; GO:0005634,nucleus; GO:0003677,DNA binding; GO:0003700,DNA-binding transcription factor activity; GO:0006351,transcription, DNA-templated	bZIP Maf transcription factor
Cluster-17807.100344	K20557 transcription factor VIP1 | (RefSeq) LOW QUALITY PROTEIN: transcription factor VIP1 (A)	probable transcription factor PosF21 [Brassica napus]	RecName: Full=Probable transcription factor PosF21; AltName: Full=bZIP transcription factor 59; Short=AtbZIP59;	SubName: Full=BnaC05g04130D protein {ECO:0000313|EMBL:CDY10170.1};	--	GO:0005737,cytoplasm; GO:0005829,cytosol; GO:0005634,nucleus; GO:0003677,DNA binding; GO:0003700,DNA-binding transcription factor activity; GO:0006351,transcription, DNA-templated	--
Cluster-17807.100345	K14496 abscisic acid receptor PYR/PYL family | (RefSeq) abscisic acid receptor PYL4-like (A)	PREDICTED: abscisic acid receptor PYL4-like [Brassica oleracea var. oleracea]	RecName: Full=Abscisic acid receptor PYL4; AltName: Full=ABI1-binding protein 2; AltName: Full=PYR1-like protein 4; AltName: Full=Regulatory components of ABA receptor 10;	SubName: Full=Uncharacterized protein {ECO:0000313|EnsemblPlants:Bo4g187540.1};	--	GO:0005737,cytoplasm; GO:0005634,nucleus; GO:0005886,plasma membrane; GO:0010427,abscisic acid binding; GO:0042803,protein homodimerization activity; GO:0004864,protein phosphatase inhibitor activity; GO:0004872,NA; GO:0009738,abscisic acid-activated signaling pathway	Polyketide cyclase / dehydrase and lipid transport
Cluster-17807.100347	--	PREDICTED: uncharacterized protein LOC106315968 [Brassica oleracea var. oleracea]	--	SubName: Full=Uncharacterized protein {ECO:0000313|EnsemblPlants:Bo9g008290.1};	--	--	--
Cluster-17807.100355	--	BnaC03g74020D [Brassica napus]	--	SubName: Full=BnaC03g74020D protein {ECO:0000313|EMBL:CDY53208.1};	--	--	--
Cluster-17807.100368	K07200 5'-AMP-activated protein kinase, regulatory gamma subunit | (RefSeq) hypothetical protein (A)	sucrose nonfermenting 4-like protein [Brassica napus]	RecName: Full=Sucrose nonfermenting 4-like protein; Short=SNF4; AltName: Full=CBS domain-containing protein CBSCBS3; AltName: Full=SNF1-related protein kinase regulatory subunit betagamma; Short=AKIN subunit betagamma; Short=AKINbetagamma;	SubName: Full=BnaCnng06550D protein {ECO:0000313|EMBL:CDY32146.1};	5'-AMP-activated protein kinase, gamma subunit	GO:0005737,cytoplasm; GO:0005634,nucleus; GO:0030295,protein kinase activator activity; GO:0019887,protein kinase regulator activity; GO:0004674,protein serine/threonine kinase activity; GO:0005975,carbohydrate metabolic process; GO:0042149,cellular response to glucose starvation; GO:0000266,mitochondrial fission; GO:0016559,peroxisome fission; GO:0009859,pollen hydration; GO:0046777,protein auto…	Glycogen recognition site of AMP-activated protein kinase
Cluster-17807.100369	K07200 5'-AMP-activated protein kinase, regulatory gamma subunit | (RefSeq) hypothetical protein (A)	PREDICTED: sucrose nonfermenting 4-like protein [Brassica oleracea var. oleracea]	RecName: Full=Sucrose nonfermenting 4-like protein; Short=SNF4; AltName: Full=CBS domain-containing protein CBSCBS3; AltName: Full=SNF1-related protein kinase regulatory subunit betagamma; Short=AKIN subunit betagamma; Short=AKINbetagamma;	SubName: Full=Uncharacterized protein {ECO:0000313|EnsemblPlants:Bo5g009400.1};	5'-AMP-activated protein kinase, gamma subunit	GO:0005737,cytoplasm; GO:0005634,nucleus; GO:0030295,protein kinase activator activity; GO:0019887,protein kinase regulator activity; GO:0004674,protein serine/threonine kinase activity; GO:0005975,carbohydrate metabolic process; GO:0042149,cellular response to glucose starvation; GO:0000266,mitochondrial fission; GO:0016559,peroxisome fission; GO:0009859,pollen hydration; GO:0046777,protein auto…	Glycogen recognition site of AMP-activated protein kinase
Cluster-17807.100374	K10352 myosin heavy chain | (RefSeq) interactor of constitutive active ROPs 3-like isoform X1 (A)	PREDICTED: interactor of constitutive active ROPs 5 isoform X1 [Brassica oleracea var. oleracea]	RecName: Full=Interactor of constitutive active ROPs 5; AltName: Full=Protein MICROTUBULE DEPLETION DOMAIN 1; AltName: Full=ROP-interactive partner 3;	SubName: Full=Uncharacterized protein {ECO:0000313|EnsemblPlants:Bo8g082750.1};	--	GO:0005737,cytoplasm; GO:0005874,microtubule; GO:0005634,nucleus; GO:0005886,plasma membrane; GO:0043622,cortical microtubule organization; GO:0009664,plant-type cell wall organization	Intermediate filament protein
Cluster-17807.100377	--	--	--	--	--	--	--
Cluster-17807.100394	K06617 raffinose synthase [EC:2.4.1.82] | (RefSeq) probable galactinol--sucrose galactosyltransferase 6 (A)	PREDICTED: probable galactinol--sucrose galactosyltransferase 6 [Brassica oleracea var. oleracea]	RecName: Full=Probable galactinol--sucrose galactosyltransferase 6; EC=2.4.1.82; AltName: Full=Protein DARK INDUCIBLE 10; AltName: Full=Raffinose synthase 6;	SubName: Full=Uncharacterized protein {ECO:0000313|EnsemblPlants:Bo2g020750.1};	--	GO:0047274,galactinol-sucrose galactosyltransferase activity; GO:0005975,carbohydrate metabolic process	Raffinose synthase or seed imbibition protein Sip1
Cluster-17807.100397	K04427 mitogen-activated protein kinase kinase kinase 7 [EC:2.7.11.25] | (RefSeq) serine/threonine-protein kinase HT1-like (A)	PREDICTED: serine/threonine-protein kinase HT1 [Brassica oleracea var. oleracea]	RecName: Full=Serine/threonine-protein kinase STY13 {ECO:0000305}; EC=2.7.11.1 {ECO:0000269|PubMed:16429265}; AltName: Full=AtSTYPK {ECO:0000303|PubMed:17291444}; AltName: Full=Serine/threonine/tyrosine-protein kinase 13 {ECO:0000303|PubMed:16429265};	SubName: Full=Uncharacterized protein {ECO:0000313|EnsemblPlants:Bo3g042730.1};	Tyrosine kinase specific for activated (GTP-bound) p21cdc42Hs	GO:0005622,intracellular; GO:0005886,plasma membrane; GO:0005524,ATP binding; GO:0004672,protein kinase activity; GO:0004674,protein serine/threonine kinase activity; GO:0004712,protein serine/threonine/tyrosine kinase activity; GO:0004713,protein tyrosine kinase activity; GO:0004871,NA; GO:0035556,intracellular signal transduction; GO:0006468,protein phosphorylation	Haspin like kinase domain
Cluster-17807.100398	K04733 interleukin-1 receptor-associated kinase 4 [EC:2.7.11.1] | (RefSeq) receptor-like protein kinase HERK 1 (A)	BnaA03g18570D [Brassica napus]	RecName: Full=Probable receptor-like protein kinase At2g39360; EC=2.7.11.-; Flags: Precursor;	SubName: Full=Uncharacterized protein {ECO:0000313|EnsemblPlants:Bo3g043040.1};	Serine/threonine protein kinase	GO:0016021,integral component of membrane; GO:0005886,plasma membrane; GO:0005524,ATP binding; GO:0004674,protein serine/threonine kinase activity	Protein kinase domain
Cluster-17807.100401	K17505 protein phosphatase 1K [EC:3.1.3.16] | (RefSeq) probable protein phosphatase 2C 33 (A)	PREDICTED: probable protein phosphatase 2C 33 [Brassica oleracea var. oleracea]	RecName: Full=Probable protein phosphatase 2C 33; Short=AtPP2C33; EC=3.1.3.16; AltName: Full=AtPPC6;1;	SubName: Full=BnaAnng12710D protein {ECO:0000313|EMBL:CDY53743.1};	Serine/threonine protein phosphatase	GO:0046872,metal ion binding; GO:0004722,protein serine/threonine phosphatase activity	Protein phosphatase 2C
Cluster-17807.100404	K01303 acylaminoacyl-peptidase [EC:3.4.19.1] | (RefSeq) acylamino-acid-releasing enzyme-like (A)	PREDICTED: acylamino-acid-releasing enzyme-like [Brassica oleracea var. oleracea]	RecName: Full=Acylamino-acid-releasing enzyme {ECO:0000305}; Short=AARE {ECO:0000303|PubMed:12966075}; EC=3.4.19.1 {ECO:0000269|PubMed:12966075}; AltName: Full=Oxidized protein hydrolase {ECO:0000303|PubMed:22398639}; Short=OPH {ECO:0000303|PubMed:22398639};	SubName: Full=Uncharacterized protein {ECO:0000313|EnsemblPlants:Bo8g038120.1};	Dipeptidyl aminopeptidase	GO:0009507,chloroplast; GO:0005737,cytoplasm; GO:0005634,nucleus; GO:0005773,vacuole; GO:0070009,serine-type aminopeptidase activity; GO:0051289,protein homotetramerization; GO:0006508,proteolysis	Dienelactone hydrolase family
Cluster-17807.100407	--	PREDICTED: uncharacterized protein At5g19025 [Brassica oleracea var. oleracea]	RecName: Full=Uncharacterized protein At5g19025;	SubName: Full=BnaAnng03100D protein {ECO:0000313|EMBL:CDY18845.1};	--	GO:0022625,cytosolic large ribosomal subunit; GO:0016021,integral component of membrane; GO:0003723,RNA binding; GO:0003735,structural constituent of ribosome; GO:0042254,ribosome biogenesis; GO:0006412,translation	--
Cluster-17807.100410	K01087 trehalose 6-phosphate phosphatase [EC:3.1.3.12] | (RefSeq) trehalose-phosphate phosphatase A-like (A)	PREDICTED: nephrocystin-3 isoform X1 [Brassica oleracea var. oleracea]	RecName: Full=Protein KINESIN LIGHT CHAIN-RELATED 2 {ECO:0000303|PubMed:23204523}; AltName: Full=Kinesin light chain-like protein 1 {ECO:0000303|Ref.1}; Short=AtKLC1 {ECO:0000303|Ref.1};	SubName: Full=Uncharacterized protein {ECO:0000313|EnsemblPlants:Bo7g091030.1};	Kinesin light chain	GO:0005886,plasma membrane; GO:0009860,pollen tube growth; GO:0031347,regulation of defense response	Tetratricopeptide repeat
Cluster-17807.100412	K03250 translation initiation factor 3 subunit E | (RefSeq) hypothetical protein (A)	hypothetical protein EUTSA_v10005924mg [Eutrema salsugineum]	RecName: Full=Eukaryotic translation initiation factor 3 subunit E {ECO:0000255|HAMAP-Rule:MF_03004, ECO:0000303|PubMed:11029466}; Short=AtEIF3E-1 {ECO:0000303|PubMed:11029466}; Short=eIF3e {ECO:0000255|HAMAP-Rule:MF_03004, ECO:0000303|PubMed:11029466}; Short=p48 {ECO:0000303|PubMed:11029466}; AltName: Full=Eukaryotic translation initiation factor 3 subunit 6 {ECO:0000255|HAMAP-Rule:MF_03004}; Sh…	SubName: Full=Uncharacterized protein {ECO:0000313|EnsemblPlants:Bo8g091700.1}; Flags: Fragment;	Translation initiation factor 3, subunit e (eIF-3e)	GO:0005737,cytoplasm; GO:0005829,cytosol; GO:0031597,cytosolic proteasome complex; GO:0005852,eukaryotic translation initiation factor 3 complex; GO:0005634,nucleus; GO:0005886,plasma membrane; GO:0003729,mRNA binding; GO:0003743,translation initiation factor activity; GO:0030371,translation repressor activity; GO:0006352,DNA-templated transcription, initiation; GO:0009908,flower development; GO:…	26S proteasome subunit RPN7
Cluster-17807.100423	K07766 diphosphoinositol-polyphosphate diphosphatase [EC:3.6.1.52] | (RefSeq) nudix hydrolase 17, mitochondrial (A)	PREDICTED: nudix hydrolase 17, mitochondrial [Brassica oleracea var. oleracea]	RecName: Full=Nudix hydrolase 17, mitochondrial; Short=AtNUDT17; EC=3.6.1.-; Flags: Precursor;	SubName: Full=Uncharacterized protein {ECO:0000313|EnsemblPlants:Bo7g078660.1};	Diadenosine and diphosphoinositol polyphosphate phosphohydrolase	GO:0005737,cytoplasm; GO:0005739,mitochondrion; GO:0005634,nucleus; GO:0016818,hydrolase activity, acting on acid anhydrides, in phosphorus-containing anhydrides; GO:0046872,metal ion binding	NUDIX domain
Cluster-17807.100424	K01649 2-isopropylmalate synthase [EC:2.3.3.13] | (RefSeq) 2-isopropylmalate synthase 1, chloroplastic (A)	BnaC05g14180D [Brassica napus]	RecName: Full=2-isopropylmalate synthase 1, chloroplastic; EC=2.3.3.13; AltName: Full=Methylthioalkylmalate synthase-like 4; Flags: Precursor;	SubName: Full=BnaC05g14180D protein {ECO:0000313|EMBL:CDY19217.1};	Alpha-isopropylmalate synthase/homocitrate synthase	GO:0009507,chloroplast; GO:0009570,chloroplast stroma; GO:0003852,2-isopropylmalate synthase activity; GO:0009098,leucine biosynthetic process	HMGL-like
Cluster-17807.100428	--	PREDICTED: uncharacterized protein LOC106311643 isoform X2 [Brassica oleracea var. oleracea]	--	SubName: Full=Uncharacterized protein {ECO:0000313|EnsemblPlants:Bo8g076740.1};	Uncharacterized conserved protein, contains C1, PH and RUN domains	GO:0016021,integral component of membrane	--
Cluster-17807.100429	--	--	--	--	--	--	--
Cluster-17807.10043	K19613 leucine-rich repeat protein SHOC2 | (RefSeq) predicted protein (A)	plant intracellular Ras-group-related LRR protein 9 [Brassica napus]	RecName: Full=Plant intracellular Ras-group-related LRR protein 9;	SubName: Full=Uncharacterized protein {ECO:0000313|EnsemblPlants:Bo5g136650.1};	FOG: Leucine rich repeat	GO:0055046,microgametogenesis; GO:0009555,pollen development	Leucine Rich Repeat
Cluster-17807.100433	K22686 pro-apoptotic serine protease NMA111 [EC:3.4.21.-] | (RefSeq) protease Do-like 7 (A)	PREDICTED: protease Do-like 7 [Brassica oleracea var. oleracea]	RecName: Full=Protease Do-like 7; EC=3.4.21.-;	SubName: Full=Uncharacterized protein {ECO:0000313|EnsemblPlants:Bo5g149970.1};	Predicted signaling-associated protein (contains a PDZ domain)	GO:0009507,chloroplast; GO:0005829,cytosol; GO:0008233,peptidase activity; GO:0004252,serine-type endopeptidase activity; GO:0010205,photoinhibition	PDZ domain
Cluster-17807.100434	--	PREDICTED: protein SAWADEE HOMEODOMAIN HOMOLOG 2 isoform X3 [Brassica oleracea var. oleracea]	RecName: Full=Protein SAWADEE HOMEODOMAIN HOMOLOG 2; AltName: Full=Probable DNA-binding transcription factor 2;	SubName: Full=Uncharacterized protein {ECO:0000313|EnsemblPlants:Bo1g117640.1};	--	GO:0005634,nucleus; GO:0003682,chromatin binding; GO:0003677,DNA binding	SAWADEE domain
Cluster-17807.100441	K12667 oligosaccharyltransferase complex subunit delta (ribophorin II) | (RefSeq) dolichyl-diphosphooligosaccharide--protein glycosyltransferase subunit 2-like (A)	PREDICTED: dolichyl-diphosphooligosaccharide--protein glycosyltransferase subunit 2-like [Brassica oleracea var. oleracea]	RecName: Full=Dolichyl-diphosphooligosaccharide--protein glycosyltransferase subunit 2; EC=2.4.99.18; AltName: Full=Protein HAPLESS 6; AltName: Full=Ribophorin II; Short=RPN-II; AltName: Full=Ribophorin-2; Flags: Precursor;	SubName: Full=Uncharacterized protein {ECO:0000313|EnsemblPlants:Bo7g107330.1};	Oligosaccharyltransferase, delta subunit (ribophorin II)	GO:0005783,endoplasmic reticulum; GO:0005794,Golgi apparatus; GO:0016021,integral component of membrane; GO:0016020,membrane; GO:0005739,mitochondrion; GO:0008250,oligosaccharyltransferase complex; GO:0009505,plant-type cell wall; GO:0005886,plasma membrane; GO:0009506,plasmodesma; GO:0005774,vacuolar membrane; GO:0016757,transferase activity, transferring glycosyl groups; GO:0006487,protein N-li…	Oligosaccharyltransferase subunit Ribophorin II
Cluster-17807.100442	K12667 oligosaccharyltransferase complex subunit delta (ribophorin II) | (RefSeq) dolichyl-diphosphooligosaccharide--protein glycosyltransferase subunit 2 (A)	PREDICTED: dolichyl-diphosphooligosaccharide--protein glycosyltransferase subunit 2 [Brassica oleracea var. oleracea]	RecName: Full=Dolichyl-diphosphooligosaccharide--protein glycosyltransferase subunit 2; EC=2.4.99.18; AltName: Full=Protein HAPLESS 6; AltName: Full=Ribophorin II; Short=RPN-II; AltName: Full=Ribophorin-2; Flags: Precursor;	SubName: Full=Uncharacterized protein {ECO:0000313|EnsemblPlants:Bo1g023900.1};	Oligosaccharyltransferase, delta subunit (ribophorin II)	GO:0005783,endoplasmic reticulum; GO:0005794,Golgi apparatus; GO:0016021,integral component of membrane; GO:0016020,membrane; GO:0005739,mitochondrion; GO:0008250,oligosaccharyltransferase complex; GO:0009505,plant-type cell wall; GO:0005886,plasma membrane; GO:0009506,plasmodesma; GO:0005774,vacuolar membrane; GO:0016757,transferase activity, transferring glycosyl groups; GO:0006487,protein N-li…	Oligosaccharyltransferase subunit Ribophorin II
Cluster-17807.100445	K10536 agmatine deiminase [EC:3.5.3.12] | (RefSeq) agmatine deiminase (A)	PREDICTED: agmatine deiminase [Brassica oleracea var. oleracea]	RecName: Full=Agmatine deiminase; EC=3.5.3.12; AltName: Full=Agmatine iminohydrolase; AltName: Full=Protein EMBRYO DEFECTIVE 1873;	SubName: Full=Uncharacterized protein {ECO:0000313|EnsemblPlants:Bo3g004750.1};	--	GO:0047632,agmatine deiminase activity; GO:0004668,protein-arginine deiminase activity; GO:0006596,polyamine biosynthetic process; GO:0033388,putrescine biosynthetic process from arginine	Porphyromonas-type peptidyl-arginine deiminase
Cluster-17807.100446	--	--	--	--	--	--	--
Cluster-17807.100450	K02136 F-type H+-transporting ATPase subunit gamma | (RefSeq) ATP synthase subunit gamma, mitochondrial-like (A)	PREDICTED: ATP synthase subunit gamma, mitochondrial-like [Brassica oleracea var. oleracea]	RecName: Full=ATP synthase subunit gamma, mitochondrial; AltName: Full=F-ATPase gamma subunit; Flags: Precursor;	SubName: Full=Uncharacterized protein {ECO:0000313|EnsemblPlants:Bo4g045340.1};	F0F1-type ATP synthase, gamma subunit	GO:0005618,cell wall; GO:0009507,chloroplast; GO:0005737,cytoplasm; GO:0005753,mitochondrial proton-transporting ATP synthase complex; GO:0005739,mitochondrion; GO:0005730,nucleolus; GO:0005634,nucleus; GO:0045261,proton-transporting ATP synthase complex, catalytic core F(1); GO:0046933,proton-transporting ATP synthase activity, rotational mechanism; GO:0008270,zinc ion binding; GO:0015986,ATP sy…	ATP synthase
Cluster-17807.100455	K19891 glucan endo-1,3-beta-glucosidase 1/2/3 [EC:3.2.1.39] | (RefSeq) glucan endo-1,3-beta-glucosidase 3-like (A)	PREDICTED: glucan endo-1,3-beta-glucosidase 7 [Brassica oleracea var. oleracea]	RecName: Full=Glucan endo-1,3-beta-glucosidase 7; EC=3.2.1.39; AltName: Full=(1->3)-beta-glucan endohydrolase 7; Short=(1->3)-beta-glucanase 7; AltName: Full=Beta-1,3-endoglucanase 7; Short=Beta-1,3-glucanase 7; Flags: Precursor;	SubName: Full=Uncharacterized protein {ECO:0000313|EnsemblPlants:Bo1g007240.1};	--	GO:0046658,anchored component of plasma membrane; GO:0005618,cell wall; GO:0005576,extracellular region; GO:0042973,glucan endo-1,3-beta-D-glucosidase activity; GO:0004553,hydrolase activity, hydrolyzing O-glycosyl compounds; GO:0030247,polysaccharide binding; GO:0005975,carbohydrate metabolic process; GO:0071555,cell wall organization	X8 domain
Cluster-17807.100460	K00207 dihydropyrimidine dehydrogenase (NADP+) [EC:1.3.1.2] | (RefSeq) dihydropyrimidine dehydrogenase (NADP(+)), chloroplastic-like (A)	BnaC01g34640D [Brassica napus]	RecName: Full=Dihydropyrimidine dehydrogenase (NADP(+)), chloroplastic {ECO:0000303|PubMed:19413687}; Short=DHPDH {ECO:0000303|PubMed:19413687}; Short=DPD; EC=1.3.1.2 {ECO:0000269|PubMed:19413687}; AltName: Full=Dihydroorotate dehydrogenase-like protein {ECO:0000303|PubMed:12369616}; AltName: Full=Dihydrothymine dehydrogenase; AltName: Full=Dihydrouracil dehydrogenase; AltName: Full=Protein PYRIM…	SubName: Full=BnaC01g34640D protein {ECO:0000313|EMBL:CDY49832.1};	Dihydropyrimidine dehydrogenase	GO:0009507,chloroplast; GO:0009570,chloroplast stroma; GO:0009536,plastid; GO:0017113,dihydropyrimidine dehydrogenase (NADP+) activity; GO:0019483,beta-alanine biosynthetic process; GO:0043562,cellular response to nitrogen levels; GO:0006212,uracil catabolic process	Dihydroorotate dehydrogenase
Cluster-17807.100471	K10144 RING finger and CHY zinc finger domain-containing protein 1 [EC:2.3.2.27] | (RefSeq) E3 ubiquitin-protein ligase RZFP34-like (A)	E3 ubiquitin-protein ligase RZFP34-like [Brassica napus]	RecName: Full=E3 ubiquitin-protein ligase RZFP34 {ECO:0000305}; EC=2.3.2.27 {ECO:0000269|PubMed:26508764}; AltName: Full=CHY zinc-finger and RING protein 1 {ECO:0000303|PubMed:26508764}; AltName: Full=RING zinc-finger protein 34 {ECO:0000305}; AltName: Full=RZFP34 protein homolog {ECO:0000303|PubMed:25002225}; Short=AtRZPF34 {ECO:0000303|PubMed:25002225};	SubName: Full=Uncharacterized protein {ECO:0000313|EnsemblPlants:Bo00916s040.1};	Zn-finger protein	GO:0005783,endoplasmic reticulum; GO:0005634,nucleus; GO:0016740,transferase activity; GO:0008270,zinc ion binding; GO:0016567,protein ubiquitination; GO:1902456,regulation of stomatal opening	--
Cluster-17807.100479	K10886 DNA-repair protein XRCC4 | (RefSeq) DNA repair protein XRCC4 isoform X1 (A)	PREDICTED: DNA repair protein XRCC4 isoform X2 [Brassica oleracea var. oleracea]	RecName: Full=DNA repair protein XRCC4;	SubName: Full=Uncharacterized protein {ECO:0000313|EnsemblPlants:Bo01213s010.1};	--	GO:0005634,nucleus; GO:0005524,ATP binding; GO:0003677,DNA binding; GO:0006310,DNA recombination; GO:0006303,double-strand break repair via nonhomologous end joining	Vacuolar protein sorting 38
Cluster-17807.100485	--	uncharacterized protein LOC111199981 [Brassica napus]	--	SubName: Full=BnaC04g48790D protein {ECO:0000313|EMBL:CDY23351.1};	FOG: Reverse transcriptase	--	zinc-binding in reverse transcriptase
Cluster-17807.100490	K11262 acetyl-CoA carboxylase / biotin carboxylase 1 [EC:6.4.1.2 6.3.4.14 2.1.3.15] | (RefSeq) acetyl-CoA carboxylase 1 (A)	acetyl-CoA carboxylase 1 [Brassica napus]	RecName: Full=Acetyl-CoA carboxylase 1; Short=AtACC1; EC=6.4.1.2 {ECO:0000269|PubMed:9008389}; AltName: Full=Protein EMBRYO DEFECTIVE 22; AltName: Full=Protein GURKE; AltName: Full=Protein PASTICCINO 3; Includes: RecName: Full=Biotin carboxylase; EC=6.3.4.14;	SubName: Full=Uncharacterized protein {ECO:0000313|EnsemblPlants:Bo8g025650.1};	Acetyl-CoA carboxylase	GO:0005829,cytosol; GO:0005886,plasma membrane; GO:0003989,acetyl-CoA carboxylase activity; GO:0005524,ATP binding; GO:0004075,biotin carboxylase activity; GO:0046872,metal ion binding; GO:0009793,embryo development ending in seed dormancy; GO:0030497,fatty acid elongation; GO:2001295,malonyl-CoA biosynthetic process; GO:0009933,meristem structural organization; GO:0010072,primary shoot apical me…	Domain of unknown function (DUF3523)
Cluster-17807.10050	K01213 galacturan 1,4-alpha-galacturonidase [EC:3.2.1.67] | (RefSeq) exopolygalacturonase-like (A)	exopolygalacturonase-like [Brassica napus]	RecName: Full=Exopolygalacturonase; EC=3.2.1.67; AltName: Full=Pollen allergen Pla a 2; AltName: Allergen=Pla a 2; Flags: Precursor; Fragment;	SubName: Full=BnaAnng30380D protein {ECO:0000313|EMBL:CDY69410.1};	--	GO:0005618,cell wall; GO:0005576,extracellular region; GO:0047911,galacturan 1,4-alpha-galacturonidase activity; GO:0019863,IgE binding; GO:0004650,polygalacturonase activity; GO:0071555,cell wall organization; GO:0045490,pectin catabolic process	Glycosyl hydrolases family 28
Cluster-17807.100500	--	BnaCnng69590D [Brassica napus]	--	SubName: Full=BnaCnng69590D protein {ECO:0000313|EMBL:CDY70735.1};	--	GO:0016021,integral component of membrane	--
Cluster-17807.100501	K12896 splicing factor, arginine/serine-rich 7 | (RefSeq) serine/arginine-rich splicing factor RS2Z33 isoform X1 (A)	serine/arginine-rich splicing factor RS2Z32 isoform X2 [Brassica napus]	RecName: Full=Serine/arginine-rich splicing factor RS2Z32; AltName: Full=RS-containing zinc finger protein 32; Short=At-RS2Z32; Short=At-RSZ32; Short=AtRSZ32; AltName: Full=Serine/arginine-rich splicing factor RSZ34; Short=AtRSZ34;	SubName: Full=Uncharacterized protein {ECO:0000313|EMBL:ESQ40176.1};	Alternative splicing factor SRp20/9G8 (RRM superfamily)	GO:0005681,spliceosomal complex; GO:0003676,nucleic acid binding; GO:0008270,zinc ion binding; GO:0000398,mRNA splicing, via spliceosome; GO:0008380,RNA splicing	Zinc knuckle
Cluster-17807.100503	K09338 homeobox-leucine zipper protein | (RefSeq) homeobox-leucine zipper protein MERISTEM L1-like isoform X1 (A)	PREDICTED: homeobox-leucine zipper protein MERISTEM L1-like isoform X2 [Brassica oleracea var. oleracea]	RecName: Full=Homeobox-leucine zipper protein MERISTEM L1; AltName: Full=HD-ZIP protein ATML1; AltName: Full=Homeodomain transcription factor ATML1;	SubName: Full=Uncharacterized protein {ECO:0000313|EnsemblPlants:Bo1g025510.1};	--	GO:0005634,nucleus; GO:0003677,DNA binding; GO:0003700,DNA-binding transcription factor activity; GO:0008289,lipid binding; GO:0043565,sequence-specific DNA binding; GO:0048825,cotyledon development; GO:0090627,plant epidermal cell differentiation; GO:0009845,seed germination; GO:0006351,transcription, DNA-templated	Homeobox KN domain
Cluster-17807.100505	K00558 DNA (cytosine-5)-methyltransferase 1 [EC:2.1.1.37] | (RefSeq) DNA (cytosine-5)-methyltransferase CMT3-like (A)	uncharacterized protein LOC106402064 isoform X1 [Brassica napus]	RecName: Full=Chromatin remodeling protein EBS {ECO:0000305}; AltName: Full=Protein EARLY BOLTING IN SHORT DAYS {ECO:0000303|PubMed:11340178};	SubName: Full=Uncharacterized protein {ECO:0000313|EnsemblPlants:Bra033142.1-P};	BAH domain proteins	GO:0000785,chromatin; GO:0005677,chromatin silencing complex; GO:0005634,nucleus; GO:0003682,chromatin binding; GO:0046872,metal ion binding; GO:0035064,methylated histone binding; GO:0000976,transcription regulatory region sequence-specific DNA binding; GO:0006325,chromatin organization; GO:0006342,chromatin silencing; GO:0016569,covalent chromatin modification; GO:0009908,flower development; GO…	BAH domain
Cluster-17807.100507	K01188 beta-glucosidase [EC:3.2.1.21] | (RefSeq) beta-glucosidase 11-like isoform X2 (A)	beta-glucosidase 11-like isoform X1 [Brassica napus]	RecName: Full=Beta-glucosidase 11; Short=AtBGLU11; EC=3.2.1.21; Flags: Precursor;	SubName: Full=BnaC05g01470D protein {ECO:0000313|EMBL:CDY15268.1};	Beta-glucosidase, lactase phlorizinhydrolase, and related proteins	GO:0008422,beta-glucosidase activity; GO:0102483,scopolin beta-glucosidase activity; GO:0005975,carbohydrate metabolic process; GO:1901657,glycosyl compound metabolic process	Glycosyl hydrolase family 1
Cluster-17807.100510	--	protein MARD1 [Brassica napus]	RecName: Full=Protein MARD1 {ECO:0000303|PubMed:15159630}; AltName: Full=Mediator of ABA-regulated dormancy1 {ECO:0000303|PubMed:15159630}; AltName: Full=Senescence-associated protein SAG102 {ECO:0000303|PubMed:11402199};	SubName: Full=Uncharacterized protein {ECO:0000313|EnsemblPlants:Bra023820.1-P};	--	GO:0010494,cytoplasmic stress granule; GO:0000932,P-body; GO:0046872,metal ion binding; GO:0009737,response to abscisic acid; GO:0010162,seed dormancy process	zinc-finger of the FCS-type, C2-C2
Cluster-17807.100529	--	PREDICTED: uncharacterized protein LOC106304197 [Brassica oleracea var. oleracea]	--	SubName: Full=Uncharacterized protein {ECO:0000313|EnsemblPlants:Bo7g040740.1};	--	--	--
Cluster-17807.100531	K01278 dipeptidyl-peptidase 4 [EC:3.4.14.5] | (RefSeq) uncharacterized protein LOC106428456 isoform X1 (A)	uncharacterized protein LOC106428456 isoform X1 [Brassica napus]	RecName: Full=Acylamino-acid-releasing enzyme {ECO:0000305}; Short=AARE {ECO:0000303|PubMed:12966075}; EC=3.4.19.1 {ECO:0000269|PubMed:12966075}; AltName: Full=Oxidized protein hydrolase {ECO:0000303|PubMed:22398639}; Short=OPH {ECO:0000303|PubMed:22398639};	SubName: Full=Uncharacterized protein {ECO:0000313|EnsemblPlants:Bo9g013710.1};	Dipeptidyl aminopeptidases/acylaminoacyl-peptidases	GO:0009507,chloroplast; GO:0005737,cytoplasm; GO:0005634,nucleus; GO:0005773,vacuole; GO:0070009,serine-type aminopeptidase activity; GO:0051289,protein homotetramerization; GO:0006508,proteolysis	Putative esterase
Cluster-17807.100535	K03283 heat shock 70kDa protein 1/2/6/8 | (RefSeq) hypothetical protein (A)	hypothetical protein EUTSA_v10023343mg [Eutrema salsugineum]	RecName: Full=Probable mediator of RNA polymerase II transcription subunit 37e; AltName: Full=Heat shock 70 kDa protein 1; AltName: Full=Heat shock cognate 70 kDa protein 1; AltName: Full=Heat shock cognate protein 70-1; Short=AtHsc70-1; AltName: Full=Heat shock protein 70-1; Short=AtHsp70-1; AltName: Full=Protein EARLY-RESPONSIVE TO DEHYDRATION 2;	SubName: Full=Uncharacterized protein {ECO:0000313|EMBL:ESQ29649.1};	Molecular chaperones HSP70/HSC70, HSP70 superfamily	GO:0048046,apoplast; GO:0005618,cell wall; GO:0009507,chloroplast; GO:0005737,cytoplasm; GO:0005829,cytosol; GO:0022626,cytosolic ribosome; GO:0005794,Golgi apparatus; GO:0016020,membrane; GO:0005730,nucleolus; GO:0005634,nucleus; GO:0005886,plasma membrane; GO:0009506,plasmodesma; GO:0005774,vacuolar membrane; GO:0005524,ATP binding; GO:0002020,protease binding; GO:0042742,defense response to ba…	Hydantoinase/oxoprolinase
Cluster-17807.100536	K12812 ATP-dependent RNA helicase UAP56/SUB2 [EC:3.6.4.13] | (RefSeq) DEAD-box ATP-dependent RNA helicase 56-like (A)	BnaCnng20150D [Brassica napus]	RecName: Full=DEAD-box ATP-dependent RNA helicase 56; EC=3.6.4.13; AltName: Full=UAP56 homolog B;	SubName: Full=BnaCnng20150D protein {ECO:0000313|EMBL:CDY51112.1};	ATP-dependent RNA helicase	GO:0005737,cytoplasm; GO:0005730,nucleolus; GO:0005681,spliceosomal complex; GO:0005524,ATP binding; GO:0004386,helicase activity; GO:0003723,RNA binding; GO:0006974,cellular response to DNA damage stimulus; GO:0006406,mRNA export from nucleus; GO:0000398,mRNA splicing, via spliceosome; GO:0010468,regulation of gene expression; GO:0010501,RNA secondary structure unwinding	Helicase conserved C-terminal domain
Cluster-17807.100544	K01868 threonyl-tRNA synthetase [EC:6.1.1.3] | (RefSeq) threonine--tRNA ligase, mitochondrial 1 (A)	threonine--tRNA ligase, mitochondrial 1 [Brassica napus]	RecName: Full=Threonine--tRNA ligase, mitochondrial 1 {ECO:0000305}; EC=6.1.1.3 {ECO:0000305}; AltName: Full=AtSYT1 {ECO:0000303|PubMed:10583378}; AltName: Full=Threonyl-tRNA synthetase {ECO:0000305}; Short=ThrRS {ECO:0000305}; Flags: Precursor;	SubName: Full=Uncharacterized protein {ECO:0000313|EnsemblPlants:Bo9g010770.1};	Threonyl-tRNA synthetase	GO:0005618,cell wall; GO:0009507,chloroplast; GO:0005737,cytoplasm; GO:0005829,cytosol; GO:0016020,membrane; GO:0005739,mitochondrion; GO:0005886,plasma membrane; GO:0005524,ATP binding; GO:0046872,metal ion binding; GO:0004829,threonine-tRNA ligase activity; GO:0006435,threonyl-tRNA aminoacylation	Threonyl and Alanyl tRNA synthetase second additional domain
Cluster-17807.100548	--	--	--	--	--	--	--
Cluster-17807.100549	K00873 pyruvate kinase [EC:2.7.1.40] | (RefSeq) plastidial pyruvate kinase 3, chloroplastic (A)	PREDICTED: plastidial pyruvate kinase 3, chloroplastic [Brassica oleracea var. oleracea]	RecName: Full=Plastidial pyruvate kinase 3, chloroplastic; Short=PKp3; EC=2.7.1.40; AltName: Full=Pyruvate kinase I; AltName: Full=Pyruvate kinase isozyme B2, chloroplastic; Short=PKP-BETA2; Short=Plastidic pyruvate kinase beta subunit 2; Flags: Precursor;	RecName: Full=Pyruvate kinase {ECO:0000256|RuleBase:RU000504}; EC=2.7.1.40 {ECO:0000256|RuleBase:RU000504};	Pyruvate kinase	GO:0009507,chloroplast; GO:0009570,chloroplast stroma; GO:0005524,ATP binding; GO:0016301,kinase activity; GO:0000287,magnesium ion binding; GO:0030955,potassium ion binding; GO:0004743,pyruvate kinase activity; GO:0010431,seed maturation	HpcH/HpaI aldolase/citrate lyase family
Cluster-17807.100551	--	PREDICTED: uncharacterized protein LOC106320121 [Brassica oleracea var. oleracea]	--	SubName: Full=Uncharacterized protein {ECO:0000313|EnsemblPlants:Bo00825s020.1};	--	--	Protein of unknown function (DUF740)
Cluster-17807.100552	--	TSK-associating protein 1 isoform X3 [Arabidopsis lyrata subsp. lyrata]	RecName: Full=TSK-associating protein 1; Flags: Precursor;	SubName: Full=Uncharacterized protein {ECO:0000313|EnsemblPlants:Bo6g047870.1};	--	GO:0009535,chloroplast thylakoid membrane; GO:0005788,endoplasmic reticulum lumen; GO:0005635,nuclear envelope; GO:0005777,peroxisome; GO:0005773,vacuole; GO:0005509,calcium ion binding; GO:0050832,defense response to fungus; GO:0009640,photomorphogenesis	--
Cluster-17807.100561	K05658 ATP-binding cassette, subfamily B (MDR/TAP), member 1 [EC:3.6.3.44] | (RefSeq) ABC transporter B family member 21 (A)	PREDICTED: ABC transporter B family member 21 [Brassica oleracea var. oleracea]	RecName: Full=ABC transporter B family member 21; Short=ABC transporter ABCB.21; Short=AtABCB21; AltName: Full=Multidrug resistance protein 17; AltName: Full=P-glycoprotein 21;	SubName: Full=Uncharacterized protein {ECO:0000313|EnsemblPlants:Bo6g079280.1};	Multidrug/pheromone exporter, ABC superfamily	GO:0016021,integral component of membrane; GO:0005886,plasma membrane; GO:0005774,vacuolar membrane; GO:0005524,ATP binding; GO:0042626,ATPase activity, coupled to transmembrane movement of substances; GO:0010329,auxin efflux transmembrane transporter activity; GO:0010328,auxin influx transmembrane transporter activity; GO:0010315,auxin efflux; GO:0060919,auxin influx; GO:0010540,basipetal auxin …	NACHT domain
Cluster-17807.100565	--	BnaC04g48720D [Brassica napus]	RecName: Full=Plant UBX domain-containing protein 11 {ECO:0000303|Ref.6}; Short=PUX11 {ECO:0000303|Ref.6}; AltName: Full=CDC48-interacting UBX-domain protein 11 {ECO:0000305};	SubName: Full=BnaC04g48720D protein {ECO:0000313|EMBL:CDY23344.1};	Ubiquitin regulatory protein UBXD2, contains UAS and UBX domains	--	Thioredoxin-like
Cluster-17807.10057	K20924 cellulose synthase-like protein [EC:2.4.1.-] | (RefSeq) cellulose synthase-like protein D3 (A)	PREDICTED: cellulose synthase-like protein D3 [Raphanus sativus]	RecName: Full=Cellulose synthase-like protein D3; Short=AtCslD3; EC=2.4.1.-; AltName: Full=Protein KOJAK;	SubName: Full=Uncharacterized protein {ECO:0000313|EnsemblPlants:Bra021377.1-P};	--	GO:0005783,endoplasmic reticulum; GO:0005768,endosome; GO:0005794,Golgi apparatus; GO:0000139,Golgi membrane; GO:0016021,integral component of membrane; GO:0005886,plasma membrane; GO:0005802,trans-Golgi network; GO:0016760,cellulose synthase (UDP-forming) activity; GO:0051753,mannan synthase activity; GO:0071555,cell wall organization; GO:0030244,cellulose biosynthetic process; GO:0071669,plant-…	Glycosyltransferase like family 2
Cluster-17807.100572	K02202 cyclin-dependent kinase 7 [EC:2.7.11.22 2.7.11.23] | (RefSeq) cyclin-dependent kinase D-2 (A)	PREDICTED: cyclin-dependent kinase D-2 [Brassica oleracea var. oleracea]	RecName: Full=Cyclin-dependent kinase D-2; Short=CDKD;2; EC=2.7.11.22; EC=2.7.11.23; AltName: Full=CDK-activating kinase 4-At; Short=CAK4-At;	SubName: Full=Uncharacterized protein {ECO:0000313|EnsemblPlants:Bo6g101230.1};	Cdk activating kinase (CAK)/RNA polymerase II transcription initiation/nucleotide excision repair factor TFIIH/TFIIK, kinase subunit CDK7	GO:0005737,cytoplasm; GO:0005634,nucleus; GO:0070985,transcription factor TFIIK complex; GO:0005524,ATP binding; GO:0004693,cyclin-dependent protein serine/threonine kinase activity; GO:0004672,protein kinase activity; GO:0004674,protein serine/threonine kinase activity; GO:0008353,RNA polymerase II CTD heptapeptide repeat kinase activity; GO:0007049,cell cycle; GO:0051301,cell division; GO:00485…	Haspin like kinase domain
Cluster-17807.10058	--	PREDICTED: autophagy-related protein 18g-like [Camelina sativa]	RecName: Full=Autophagy-related protein 18g; Short=AtATG18g;	SubName: Full=Uncharacterized protein {ECO:0000313|EMBL:EOA39592.1};	WD40 repeat protein	GO:0005737,cytoplasm; GO:0034045,phagophore assembly site membrane; GO:0005774,vacuolar membrane; GO:0006914,autophagy; GO:0015031,protein transport; GO:0042594,response to starvation; GO:0016192,vesicle-mediated transport	--
Cluster-17807.100584	K14546 U3 small nucleolar RNA-associated protein 5 | (RefSeq) WD repeat-containing protein 43-like (A)	PREDICTED: probable amino-acid racemase [Brassica oleracea var. oleracea]	--	SubName: Full=Uncharacterized protein {ECO:0000313|EnsemblPlants:Bo5g020870.1};	--	GO:0009507,chloroplast; GO:0036361,racemase activity, acting on amino acids and derivatives; GO:0006520,cellular amino acid metabolic process	Asp/Glu/Hydantoin racemase
Cluster-17807.100590	K09286 EREBP-like factor | (RefSeq) dehydration-responsive element-binding protein 2B (A)	PREDICTED: dehydration-responsive element-binding protein 2B [Brassica oleracea var. oleracea]	RecName: Full=Dehydration-responsive element-binding protein 2B; Short=Protein DREB2B;	SubName: Full=Uncharacterized protein {ECO:0000313|EnsemblPlants:Bo5g136930.1};	--	GO:0005634,nucleus; GO:0003700,DNA-binding transcription factor activity; GO:0043565,sequence-specific DNA binding; GO:0044212,transcription regulatory region DNA binding; GO:0010286,heat acclimation; GO:0009555,pollen development; GO:0045893,positive regulation of transcription, DNA-templated; GO:0006351,transcription, DNA-templated	AP2 domain
Cluster-17807.100598	K13412 calcium-dependent protein kinase [EC:2.7.11.1] | (RefSeq) calcium-dependent protein kinase 15 (A)	calcium-dependent protein kinase 15, partial [Brassica napus]	RecName: Full=Calcium-dependent protein kinase 15; EC=2.7.11.1;	SubName: Full=Calcium-dependent protein kinase 15 {ECO:0000313|EMBL:AGG35967.1}; Flags: Fragment;	Ca2+/calmodulin-dependent protein kinase, EF-Hand protein superfamily	GO:0005737,cytoplasm; GO:0016020,membrane; GO:0005634,nucleus; GO:0005524,ATP binding; GO:0005509,calcium ion binding; GO:0009931,calcium-dependent protein serine/threonine kinase activity; GO:0005516,calmodulin binding; GO:0004683,calmodulin-dependent protein kinase activity; GO:0009738,abscisic acid-activated signaling pathway; GO:0035556,intracellular signal transduction; GO:0018105,peptidyl-s…	Phosphotransferase enzyme family
Cluster-17807.100601	--	PREDICTED: uncharacterized protein LOC106303736 [Brassica oleracea var. oleracea]	--	SubName: Full=Uncharacterized protein {ECO:0000313|EnsemblPlants:Bo7g096030.1};	--	--	Protein of unknown function (DUF4050)
Cluster-17807.100606	K01054 acylglycerol lipase [EC:3.1.1.23] | (RefSeq) caffeoylshikimate esterase isoform X1 (A)	PREDICTED: caffeoylshikimate esterase isoform X1 [Brassica oleracea var. oleracea]	RecName: Full=Caffeoylshikimate esterase; EC=3.1.1.-; AltName: Full=Lysophospholipase 2; Short=LysoPL2;	SubName: Full=Uncharacterized protein {ECO:0000313|EnsemblPlants:Bra017077.1-P};	Lysophospholipase	GO:0005783,endoplasmic reticulum; GO:0005794,Golgi apparatus; GO:0005886,plasma membrane; GO:0009506,plasmodesma; GO:0003846,2-acylglycerol O-acyltransferase activity; GO:0090430,caffeoyl-CoA: alcohol caffeoyl transferase activity; GO:0016787,hydrolase activity; GO:0004622,lysophospholipase activity; GO:0009809,lignin biosynthetic process; GO:0006629,lipid metabolic process; GO:0046686,response t…	Serine hydrolase (FSH1)
Cluster-17807.100607	--	PREDICTED: uncharacterized protein LOC106325431 isoform X1 [Brassica oleracea var. oleracea]	--	SubName: Full=BnaC02g02150D protein {ECO:0000313|EMBL:CDY14098.1};	--	--	--
Cluster-17807.100611	K01054 acylglycerol lipase [EC:3.1.1.23] | (RefSeq) caffeoylshikimate esterase isoform X1 (A)	PREDICTED: caffeoylshikimate esterase isoform X1 [Brassica oleracea var. oleracea]	RecName: Full=Caffeoylshikimate esterase; EC=3.1.1.-; AltName: Full=Lysophospholipase 2; Short=LysoPL2;	SubName: Full=Uncharacterized protein {ECO:0000313|EnsemblPlants:Bra017077.1-P};	Lysophospholipase	GO:0005783,endoplasmic reticulum; GO:0005794,Golgi apparatus; GO:0005886,plasma membrane; GO:0009506,plasmodesma; GO:0003846,2-acylglycerol O-acyltransferase activity; GO:0090430,caffeoyl-CoA: alcohol caffeoyl transferase activity; GO:0016787,hydrolase activity; GO:0004622,lysophospholipase activity; GO:0009809,lignin biosynthetic process; GO:0006629,lipid metabolic process; GO:0046686,response t…	Serine hydrolase (FSH1)
Cluster-17807.100612	K03167 DNA topoisomerase VI subunit B [EC:5.99.1.3] | (RefSeq) DNA topoisomerase 6 subunit B (A)	PREDICTED: DNA topoisomerase 6 subunit B [Brassica oleracea var. oleracea]	RecName: Full=DNA topoisomerase 6 subunit B {ECO:0000255|HAMAP-Rule:MF_03165}; Short=AtTOP6B; EC=5.99.1.3 {ECO:0000255|HAMAP-Rule:MF_03165}; AltName: Full=Protein BRASSINOSTEROID INSENSITIVE 3; AltName: Full=Protein ELONGATED HYPOCOTYL 6; AltName: Full=Protein ROOT HAIRLESS 3;	RecName: Full=DNA topoisomerase 6 subunit B {ECO:0000256|HAMAP-Rule:MF_03165}; EC=5.99.1.3 {ECO:0000256|HAMAP-Rule:MF_03165};	--	GO:0005829,cytosol; GO:0009330,DNA topoisomerase complex (ATP-hydrolyzing); GO:0005634,nucleus; GO:0015935,small ribosomal subunit; GO:0005524,ATP binding; GO:0003677,DNA binding; GO:0003918,DNA topoisomerase type II (ATP-hydrolyzing) activity; GO:0042802,identical protein binding; GO:0042803,protein homodimerization activity; GO:0003735,structural constituent of ribosome; GO:0000902,cell morphog…	Topoisomerase VI B subunit, transducer
Cluster-17807.100613	K19613 leucine-rich repeat protein SHOC2 | (RefSeq) hypothetical protein (A)	BnaC06g27830D [Brassica napus]	RecName: Full=Protein VARIATION IN COMPOUND TRIGGERED ROOT growth response;	SubName: Full=Uncharacterized protein {ECO:0000313|EnsemblPlants:Bo6g101340.1};	--	GO:0005829,cytosol; GO:0005634,nucleus; GO:0043531,ADP binding; GO:0005524,ATP binding; GO:0006952,defense response; GO:0010082,regulation of root meristem growth; GO:0007165,signal transduction	Leucine rich repeat
Cluster-17807.100614	K11817 indole-3-acetaldehyde oxidase [EC:1.2.3.7] | (RefSeq) indole-3-acetaldehyde oxidase-like (A)	PREDICTED: indole-3-acetaldehyde oxidase-like [Brassica oleracea var. oleracea]	RecName: Full=Indole-3-acetaldehyde oxidase; Short=IAA oxidase; EC=1.2.3.7; AltName: Full=Aldehyde oxidase 2; Short=AO-2; Short=AtAO-2; Short=AtAO3;	SubName: Full=Uncharacterized protein {ECO:0000313|EnsemblPlants:Bo3g127470.1};	Xanthine dehydrogenase	GO:0005829,cytosol; GO:0051537,2 iron, 2 sulfur cluster binding; GO:0004031,aldehyde oxidase activity; GO:0009055,electron transfer activity; GO:0050660,flavin adenine dinucleotide binding; GO:0050302,indole-3-acetaldehyde oxidase activity; GO:0005506,iron ion binding; GO:0016614,oxidoreductase activity, acting on CH-OH group of donors; GO:0009688,abscisic acid biosynthetic process; GO:0009851,au…	2Fe-2S iron-sulfur cluster binding domain
Cluster-17807.100616	K03006 DNA-directed RNA polymerase II subunit RPB1 [EC:2.7.7.6] | (RefSeq) leucine-rich repeat extensin-like protein 1 (A)	PREDICTED: LOW QUALITY PROTEIN: pollen-specific leucine-rich repeat extensin-like protein 3 [Brassica rapa]	RecName: Full=Pollen-specific leucine-rich repeat extensin-like protein 3; Short=AtPEX3; Short=Pollen-specific LRR/EXTENSIN3; AltName: Full=Cell wall hydroxyproline-rich glycoprotein; Flags: Precursor;	SubName: Full=Uncharacterized protein {ECO:0000313|EnsemblPlants:Bo3g089970.1};	--	GO:0005618,cell wall; GO:0005576,extracellular region; GO:0005199,structural constituent of cell wall; GO:0071555,cell wall organization	Leucine rich repeat N-terminal domain
Cluster-17807.100617	--	PREDICTED: uncharacterized protein LOC108824873 [Raphanus sativus]	--	SubName: Full=Uncharacterized protein {ECO:0000313|EnsemblPlants:Bra007948.1-P};	--	--	--
Cluster-17807.100628	--	PREDICTED: uncharacterized protein ycf45 [Brassica oleracea var. oleracea]	RecName: Full=Uncharacterized protein ycf45; AltName: Full=ORF565;	SubName: Full=Uncharacterized protein {ECO:0000313|EnsemblPlants:Bo5g137480.1};	--	GO:0009507,chloroplast; GO:0005524,ATP binding; GO:0003676,nucleic acid binding	SRP54-type protein, GTPase domain
Cluster-17807.100630	--	uncharacterized protein LOC106406168 [Brassica napus]	--	SubName: Full=Uncharacterized protein {ECO:0000313|EnsemblPlants:Bo6g119940.1};	--	--	--
Cluster-17807.100633	K14510 serine/threonine-protein kinase CTR1 [EC:2.7.11.1] | (RefSeq) serine/threonine-protein kinase CTR1 isoform X1 (A)	serine/threonine-protein kinase CTR1-like [Brassica napus]	RecName: Full=Serine/threonine-protein kinase CTR1 {ECO:0000303|PubMed:8431946}; EC=2.7.11.1 {ECO:0000305}; AltName: Full=Protein CONSTITUTIVE TRIPLE RESPONSE1 {ECO:0000303|PubMed:8431946};	SubName: Full=Uncharacterized protein {ECO:0000313|EnsemblPlants:Bo1g039010.1};	Tyrosine kinase specific for activated (GTP-bound) p21cdc42Hs	GO:0005789,endoplasmic reticulum membrane; GO:0005524,ATP binding; GO:0004674,protein serine/threonine kinase activity; GO:0004712,protein serine/threonine/tyrosine kinase activity; GO:0004871,NA; GO:0071281,cellular response to iron ion; GO:0009873,ethylene-activated signaling pathway; GO:0009686,gibberellin biosynthetic process; GO:0010105,negative regulation of ethylene-activated signaling pat…	Haspin like kinase domain
Cluster-17807.100634	K20777 exonuclease 3'-5' domain-containing protein 2 [EC:3.1.11.1] | (RefSeq) Werner syndrome ATP-dependent helicase homolog (A)	PREDICTED: uncharacterized protein At5g06450 [Brassica oleracea var. oleracea]	RecName: Full=Uncharacterized protein At5g06450;	SubName: Full=Uncharacterized protein {ECO:0000313|EnsemblPlants:Bo3g003890.1};	--	GO:0005737,cytoplasm; GO:0005634,nucleus; GO:0005774,vacuolar membrane; GO:0005773,vacuole; GO:0008408,3'-5' exonuclease activity; GO:0003676,nucleic acid binding; GO:0008310,single-stranded DNA 3'-5' exodeoxyribonuclease activity; GO:2000630,positive regulation of miRNA metabolic process	3'-5' exonuclease
Cluster-17807.100640	K20043 clathrin coat assembly protein AP180 | (RefSeq) clathrin assembly protein (A)	putative clathrin assembly protein At5g10410 [Brassica napus]	RecName: Full=Putative clathrin assembly protein At5g10410;	SubName: Full=Uncharacterized protein {ECO:0000313|EnsemblPlants:Bo9g172180.1};	Clathrin assembly protein AP180 and related proteins, contain ENTH domain	GO:0005905,clathrin-coated pit; GO:0030136,clathrin-coated vesicle; GO:0005794,Golgi apparatus; GO:0005543,phospholipid binding; GO:0006897,endocytosis	ANTH domain
Cluster-17807.100642	K14485 transport inhibitor response 1 | (RefSeq) protein TRANSPORT INHIBITOR RESPONSE 1 (A)	protein TRANSPORT INHIBITOR RESPONSE 1 [Brassica napus]	RecName: Full=Protein TRANSPORT INHIBITOR RESPONSE 1; AltName: Full=Weak ethylene-insensitive protein 1;	SubName: Full=BnaC06g43000D protein {ECO:0000313|EMBL:CDY53998.1};	Leucine rich repeat proteins, some proteins contain F-box	GO:0005634,nucleus; GO:0019005,SCF ubiquitin ligase complex; GO:0010011,auxin binding; GO:0038198,auxin receptor activity; GO:0000822,inositol hexakisphosphate binding; GO:0004842,ubiquitin-protein transferase activity; GO:0009734,auxin-activated signaling pathway; GO:0007049,cell cycle; GO:0016036,cellular response to phosphate starvation; GO:0006952,defense response; GO:0009873,ethylene-activat…	Leucine Rich repeat
Cluster-17807.100643	K07198 5'-AMP-activated protein kinase, catalytic alpha subunit [EC:2.7.11.11] | (RefSeq) hypothetical protein (A)	PREDICTED: CBL-interacting serine/threonine-protein kinase 9-like [Brassica oleracea var. oleracea]	RecName: Full=CBL-interacting serine/threonine-protein kinase 9; EC=2.7.11.1; AltName: Full=SNF1-related kinase 3.12; AltName: Full=SOS2-like protein kinase PKS6;	RecName: Full=Non-specific serine/threonine protein kinase {ECO:0000256|SAAS:SAAS00351747}; EC=2.7.11.1 {ECO:0000256|SAAS:SAAS00351747};	Serine/threonine protein kinase	GO:0005737,cytoplasm; GO:0005634,nucleus; GO:0005524,ATP binding; GO:0004674,protein serine/threonine kinase activity; GO:0051365,cellular response to potassium ion starvation; GO:0035556,intracellular signal transduction; GO:0018105,peptidyl-serine phosphorylation; GO:0018107,peptidyl-threonine phosphorylation; GO:0055075,potassium ion homeostasis; GO:0043266,regulation of potassium ion transpor…	NAF domain
Cluster-17807.100647	--	BnaC03g42780D [Brassica napus]	RecName: Full=Protein TIME FOR COFFEE;	SubName: Full=BnaC03g42780D protein {ECO:0000313|EMBL:CDY24305.1};	--	GO:0005634,nucleus; GO:0048511,rhythmic process	--
Cluster-17807.100648	K14845 RAT1-interacting protein | (RefSeq) decapping nuclease DXO homolog, chloroplastic (A)	BnaC07g34480D [Brassica napus]	RecName: Full=Decapping nuclease DXO homolog, chloroplastic; EC=3.6.1.-; Flags: Precursor;	SubName: Full=BnaC07g34480D protein {ECO:0000313|EMBL:CDY09613.1};	Nuclear 5'-3' exoribonuclease-interacting protein, Rai1p	GO:0009507,chloroplast; GO:0005829,cytosol; GO:0046872,metal ion binding; GO:0004518,nuclease activity; GO:0000166,nucleotide binding; GO:0003723,RNA binding	RAI1 like PD-(D/E)XK nuclease
Cluster-17807.100649	K12135 zinc finger protein CONSTANS | (RefSeq) zinc finger protein CONSTANS isoform X2 (A)	zinc finger protein CONSTANS-LIKE 1 [Brassica napus]	RecName: Full=Zinc finger protein CONSTANS-LIKE 1;	SubName: Full=BnaC09g41980D protein {ECO:0000313|EMBL:CDY26470.1};	GATA-4/5/6 transcription factors	GO:0005634,nucleus; GO:0003677,DNA binding; GO:0003700,DNA-binding transcription factor activity; GO:0042802,identical protein binding; GO:0008270,zinc ion binding; GO:0009909,regulation of flower development; GO:0009416,response to light stimulus; GO:0006351,transcription, DNA-templated	CCT motif
Cluster-17807.100651	K08472 mlo protein | (RefSeq) MLO-like protein 2 (A)	MLO-like protein 2 [Brassica napus]	RecName: Full=MLO-like protein 2; Short=AtMlo2;	RecName: Full=MLO-like protein {ECO:0000256|RuleBase:RU280816};	--	GO:0005794,Golgi apparatus; GO:0016021,integral component of membrane; GO:0005886,plasma membrane; GO:0009506,plasmodesma; GO:0005516,calmodulin binding; GO:0009817,defense response to fungus, incompatible interaction; GO:0031348,negative regulation of defense response; GO:0009620,response to fungus	Mlo family
Cluster-17807.100654	K08739 DNA mismatch repair protein MLH3 | (RefSeq) DNA mismatch repair protein MLH3 isoform X1 (A)	DNA mismatch repair protein MLH3 isoform X1 [Brassica napus]	RecName: Full=DNA mismatch repair protein MLH3; AltName: Full=MutL protein homolog 3;	SubName: Full=Uncharacterized protein {ECO:0000313|EnsemblPlants:Bo7g117460.1};	DNA mismatch repair protein - MLH3 family	GO:0005712,chiasma; GO:0005694,chromosome; GO:0032300,mismatch repair complex; GO:0000795,synaptonemal complex; GO:0005524,ATP binding; GO:0016887,ATPase activity; GO:0030983,mismatched DNA binding; GO:0003697,single-stranded DNA binding; GO:0006298,mismatch repair; GO:0007131,reciprocal meiotic recombination	MutL C terminal dimerisation domain
Cluster-17807.100659	K17579 protein phosphatase 1 regulatory subunit 42 | (RefSeq) AML1; RNA-binding protein (A)	PREDICTED: protein MEI2-like 5 [Brassica oleracea var. oleracea]	RecName: Full=Protein MEI2-like 5; Short=AML5; AltName: Full=MEI2-like protein 5;	SubName: Full=BnaA07g08020D protein {ECO:0000313|EMBL:CDY15631.1};	Protein Mei2, essential for commitment to meiosis, and related proteins	GO:0003729,mRNA binding; GO:0051321,meiotic cell cycle; GO:0045927,positive regulation of growth; GO:0045836,positive regulation of meiotic nuclear division	Cytosolic domain of 10TM putative phosphate transporter
Cluster-17807.10066	K14318 nuclear pore complex protein Nup88 | (RefSeq) nuclear pore complex protein NUP88-like (A)	PREDICTED: nuclear pore complex protein NUP88-like [Brassica oleracea var. oleracea]	RecName: Full=Nuclear pore complex protein NUP88 {ECO:0000303|PubMed:21189294}; AltName: Full=Nucleoporin 88; AltName: Full=Protein EMBRYO DEFECTIVE 2789; AltName: Full=Protein MODIFIER OF SNC1,7 {ECO:0000303|PubMed:19700630};	SubName: Full=BnaC03g14650D protein {ECO:0000313|EMBL:CDY43832.1};	Nuclear pore complex, Nup88/rNup84 component	GO:0005635,nuclear envelope; GO:0005643,nuclear pore; GO:0005215,transporter activity; GO:0045087,innate immune response; GO:0006406,mRNA export from nucleus; GO:0006611,protein export from nucleus; GO:0006606,protein import into nucleus; GO:0000055,ribosomal large subunit export from nucleus; GO:0000056,ribosomal small subunit export from nucleus; GO:0009627,systemic acquired resistance	--
Cluster-17807.100661	K14832 ribosome biogenesis protein MAK21 | (RefSeq) CCAAT/enhancer-binding protein zeta-like (A)	CCAAT/enhancer-binding protein zeta-like [Brassica napus]	--	SubName: Full=Uncharacterized protein {ECO:0000313|EnsemblPlants:Bo6g115910.1};	CAATT-binding transcription factor/60S ribosomal subunit biogenesis protein	GO:0005730,nucleolus; GO:0010197,polar nucleus fusion	CBF/Mak21 family
Cluster-17807.100662	K13464 jasmonate ZIM domain-containing protein | (RefSeq) protein TIFY 7-like isoform X1 (A)	PREDICTED: protein TIFY 7-like isoform X1 [Brassica oleracea var. oleracea]	RecName: Full=Protein TIFY 7; AltName: Full=Jasmonate ZIM domain-containing protein 9;	SubName: Full=Uncharacterized protein {ECO:0000313|EnsemblPlants:Bo2g068460.1};	--	GO:0005634,nucleus; GO:0003714,transcription corepressor activity; GO:0006952,defense response; GO:1903507,negative regulation of nucleic acid-templated transcription; GO:0031347,regulation of defense response; GO:2000022,regulation of jasmonic acid mediated signaling pathway; GO:0006355,regulation of transcription, DNA-templated; GO:0009753,response to jasmonic acid; GO:0009611,response to wound…	Divergent CCT motif
Cluster-17807.100666	K02133 F-type H+-transporting ATPase subunit beta [EC:3.6.3.14] | (RefSeq) hypothetical protein (A)	hypothetical protein EUTSA_v100131681mg, partial [Eutrema salsugineum]	RecName: Full=ATP synthase subunit beta-2, mitochondrial; EC=3.6.3.14; Flags: Precursor;	RecName: Full=ATP synthase subunit beta {ECO:0000256|RuleBase:RU003553}; EC=3.6.3.14 {ECO:0000256|RuleBase:RU003553}; Flags: Fragment;	F0F1-type ATP synthase, beta subunit	GO:0009941,chloroplast envelope; GO:0005753,mitochondrial proton-transporting ATP synthase complex; GO:0000275,mitochondrial proton-transporting ATP synthase complex, catalytic core F(1); GO:0005747,mitochondrial respiratory chain complex I; GO:0005739,mitochondrion; GO:0005730,nucleolus; GO:0005524,ATP binding; GO:0005507,copper ion binding; GO:0008266,poly(U) RNA binding; GO:0046933,proton-tran…	ATP synthase alpha/beta family, nucleotide-binding domain
Cluster-17807.100667	K05929 phosphoethanolamine N-methyltransferase [EC:2.1.1.103] | (RefSeq) phosphoethanolamine N-methyltransferase 1-like (A)	BnaC01g31800D [Brassica napus]	RecName: Full=Phosphoethanolamine N-methyltransferase 1; Short=AtNMT1; Short=PEAMT 1; EC=2.1.1.103; AltName: Full=Protein XIPOTL 1;	SubName: Full=BnaC01g31800D protein {ECO:0000313|EMBL:CDY19300.1};	--	GO:0005737,cytoplasm; GO:0005829,cytosol; GO:0008168,methyltransferase activity; GO:0000234,phosphoethanolamine N-methyltransferase activity; GO:0042425,choline biosynthetic process; GO:0006656,phosphatidylcholine biosynthetic process; GO:0009555,pollen development; GO:0009860,pollen tube growth; GO:0010183,pollen tube guidance; GO:0048528,post-embryonic root development; GO:0009826,unidimensiona…	--
Cluster-17807.100668	K10704 ubiquitin-conjugating enzyme E2 variant | (RefSeq) ubiquitin-conjugating enzyme E2 variant 1A-like (A)	ubiquitin-conjugating enzyme E2 variant 1A-like [Brassica napus]	RecName: Full=Ubiquitin-conjugating enzyme E2 variant 1A; Short=Ubc enzyme variant 1A; AltName: Full=Protein MMS ZWEI HOMOLOG 1;	SubName: Full=BnaC07g13160D protein {ECO:0000313|EMBL:CDY12476.1};	Ubiquitin-conjugating enzyme E2	GO:0005737,cytoplasm; GO:0005634,nucleus; GO:0061630,ubiquitin protein ligase activity; GO:0031625,ubiquitin protein ligase binding; GO:0006301,postreplication repair; GO:0070534,protein K63-linked ubiquitination	Ubiquitin-conjugating enzyme
Cluster-17807.100672	K04733 interleukin-1 receptor-associated kinase 4 [EC:2.7.11.1] | (RefSeq) LEAF RUST 10 DISEASE-RESISTANCE LOCUS RECEPTOR-LIKE PROTEIN KINASE-like 2.5 isoform X1 (A)	PREDICTED: LOW QUALITY PROTEIN: glycerophosphodiester phosphodiesterase protein kinase domain-containing GDPDL2-like [Brassica oleracea var. oleracea]	RecName: Full=Protein SUPPRESSOR OF NPR1-1 CONSTITUTIVE 4 {ECO:0000303|PubMed:20508139}; Includes: RecName: Full=Glycerophosphodiester phosphodiesterase protein kinase domain-containing GDPDL2 {ECO:0000305}; EC=3.1.4.46 {ECO:0000250|UniProtKB:Q7Y208}; AltName: Full=Glycerophosphodiester phosphodiesterase-like 2 {ECO:0000303|PubMed:21323773}; Short=ATGDPDL2 {ECO:0000303|PubMed:21323773}; Includes:…	SubName: Full=Uncharacterized protein {ECO:0000313|EnsemblPlants:Bo3g032280.1};	Serine/threonine protein kinase	GO:0016021,integral component of membrane; GO:0005886,plasma membrane; GO:0005524,ATP binding; GO:0008889,glycerophosphodiester phosphodiesterase activity; GO:0004674,protein serine/threonine kinase activity; GO:0006968,cellular defense response; GO:0006952,defense response; GO:0006071,glycerol metabolic process; GO:0045087,innate immune response; GO:0006629,lipid metabolic process	Protein kinase domain
Cluster-17807.100675	K01187 alpha-glucosidase [EC:3.2.1.20] | (RefSeq) berberine bridge enzyme-like 21 (A)	PREDICTED: reticuline oxidase-like protein [Brassica oleracea var. oleracea]	RecName: Full=Berberine bridge enzyme-like 21 {ECO:0000303|PubMed:26037923}; Short=AtBBE-like 21 {ECO:0000303|PubMed:26037923}; EC=1.1.1.- {ECO:0000250|UniProtKB:O64743}; Flags: Precursor;	SubName: Full=Uncharacterized protein {ECO:0000313|EnsemblPlants:Bo1g022510.1};	--	GO:0048046,apoplast; GO:0005618,cell wall; GO:0005886,plasma membrane; GO:0050660,flavin adenine dinucleotide binding; GO:0016614,oxidoreductase activity, acting on CH-OH group of donors	FAD binding domain
Cluster-17807.100684	K14945 protein quaking | (RefSeq) KH domain-containing protein At5g56140-like (A)	BTB/POZ and TAZ domain-containing protein 3-like [Brassica napus]	RecName: Full=BTB/POZ and TAZ domain-containing protein 3; AltName: Full=BTB and TAZ domain protein 3;	SubName: Full=Uncharacterized protein {ECO:0000313|EnsemblPlants:Bra030621.1-P};	CREB binding protein/P300 and related TAZ Zn-finger proteins	GO:0005737,cytoplasm; GO:0005634,nucleus; GO:0019005,SCF ubiquitin ligase complex; GO:0005516,calmodulin binding; GO:0004402,histone acetyltransferase activity; GO:0003712,transcription coregulator activity; GO:0031625,ubiquitin protein ligase binding; GO:0008270,zinc ion binding; GO:0009553,embryo sac development; GO:0009555,pollen development; GO:0043161,proteasome-mediated ubiquitin-dependent …	BTB/POZ domain
Cluster-17807.100686	--	hypothetical protein CDL15_Pgr000939 [Punica granatum]	--	SubName: Full=Uncharacterized protein {ECO:0000313|EMBL:OWM84499.1};	--	--	AAA domain
Cluster-17807.100691	K01176 alpha-amylase [EC:3.2.1.1] | (RefSeq) alpha-amylase 3, chloroplastic (A)	alpha-amylase 3, chloroplastic [Brassica napus]	RecName: Full=Alpha-amylase 3, chloroplastic {ECO:0000303|PubMed:15637061}; Short=AtAMY3 {ECO:0000303|PubMed:15637061}; EC=3.2.1.1 {ECO:0000269|PubMed:24089528}; AltName: Full=1,4-alpha-D-glucan glucanohydrolase; Flags: Precursor;	SubName: Full=Uncharacterized protein {ECO:0000313|EnsemblPlants:Bo6g110440.1};	Alpha-amylase	GO:0009507,chloroplast; GO:0009570,chloroplast stroma; GO:0004556,alpha-amylase activity; GO:0103025,alpha-amylase activity (releasing maltohexaose); GO:0005509,calcium ion binding; GO:0005983,starch catabolic process	Glycosyl hydrolase family 70
Cluster-17807.1007	K20456 oxysterol-binding protein 1 | (RefSeq) hypothetical protein (A)	PREDICTED: MATE efflux family protein FRD3 isoform X1 [Brassica oleracea var. oleracea]	RecName: Full=Protein DETOXIFICATION 43 {ECO:0000303|PubMed:11739388}; Short=AtDTX43 {ECO:0000303|PubMed:11739388}; AltName: Full=Multidrug and toxic compound extrusion protein 43 {ECO:0000305}; Short=MATE protein 43 {ECO:0000305}; AltName: Full=Protein FERRIC REDUCTASE DEFECTIVE 3 {ECO:0000303|PubMed:12172022}; Short=AtFRD3 {ECO:0000303|PubMed:12172022}; AltName: Full=Protein MANGANESE ACCUMULAT…	RecName: Full=Protein DETOXIFICATION {ECO:0000256|RuleBase:RU004914}; AltName: Full=Multidrug and toxic compound extrusion protein {ECO:0000256|RuleBase:RU004914};	Uncharacterized membrane protein, predicted efflux pump	GO:0016021,integral component of membrane; GO:0005886,plasma membrane; GO:0015297,antiporter activity; GO:0015137,citrate transmembrane transporter activity; GO:0015238,drug transmembrane transporter activity; GO:0046873,metal ion transmembrane transporter activity; GO:0005215,transporter activity; GO:0006879,cellular iron ion homeostasis; GO:0071369,cellular response to ethylene stimulus; GO:007…	Polysaccharide biosynthesis C-terminal domain
Cluster-17807.100700	K20102 YTH domain-containing family protein | (RefSeq) YTH domain-containing family protein 2 (A)	YTH domain-containing family protein 2 [Brassica napus]	RecName: Full=30-kDa cleavage and polyadenylation specificity factor 30 {ECO:0000303|PubMed:18479511}; EC=3.1.21.- {ECO:0000269|PubMed:17576667}; AltName: Full=Protein OXIDATIVE STRESS TOLERANT 6 {ECO:0000303|PubMed:18545667}; AltName: Full=Zinc finger CCCH domain-containing protein 11; Short=AtC3H11;	SubName: Full=BnaC02g25740D protein {ECO:0000313|EMBL:CDY22270.1};	Uncharacterized high-glucose-regulated protein	GO:0005737,cytoplasm; GO:0005847,mRNA cleavage and polyadenylation specificity factor complex; GO:0005634,nucleus; GO:0005516,calmodulin binding; GO:0003677,DNA binding; GO:0004519,endonuclease activity; GO:0004521,endoribonuclease activity; GO:0046872,metal ion binding; GO:0003729,mRNA binding; GO:0003723,RNA binding; GO:0031124,mRNA 3'-end processing; GO:0006378,mRNA polyadenylation; GO:0009626…	Restriction endonuclease AspBHI N-terminal
Cluster-17807.100706	--	--	--	--	--	--	--
Cluster-17807.100709	K14847 ribosome production factor 2 | (RefSeq) ribosome production factor 2 homolog (A)	BnaC06g04960D [Brassica napus]	RecName: Full=Ribosome production factor 2 homolog; AltName: Full=Brix domain-containing protein 1 homolog; AltName: Full=Ribosome biogenesis protein RPF2 homolog;	SubName: Full=Uncharacterized protein {ECO:0000313|EnsemblPlants:Bo6g026370.1};	Ubiquitin conjugating enzyme	GO:0005730,nucleolus; GO:0019843,rRNA binding; GO:0000463,maturation of LSU-rRNA from tricistronic rRNA transcript (SSU-rRNA, 5.8S rRNA, LSU-rRNA); GO:0000027,ribosomal large subunit assembly	--
Cluster-17807.100710	K14488 SAUR family protein | (RefSeq) auxin-responsive protein SAUR21-like (A)	PREDICTED: auxin-responsive protein SAUR21-like [Brassica oleracea var. oleracea]	RecName: Full=Auxin-responsive protein SAUR21 {ECO:0000305}; AltName: Full=Protein SMALL AUXIN UP RNA 21 {ECO:0000303|PubMed:12036261};	SubName: Full=Uncharacterized protein {ECO:0000313|EnsemblPlants:Bo2g014260.1};	--	GO:0005886,plasma membrane; GO:0009734,auxin-activated signaling pathway; GO:0007275,multicellular organism development; GO:0040008,regulation of growth	Auxin responsive protein
Cluster-17807.100717	K04733 interleukin-1 receptor-associated kinase 4 [EC:2.7.11.1] | (RefSeq) hypothetical protein (A)	PREDICTED: G-type lectin S-receptor-like serine/threonine-protein kinase At1g34300 [Brassica oleracea var. oleracea]	RecName: Full=G-type lectin S-receptor-like serine/threonine-protein kinase At1g34300; EC=2.7.11.1; Flags: Precursor;	SubName: Full=Serine/threonine-protein kinase {ECO:0000313|EnsemblPlants:Bo6g044250.1};	--	GO:0016021,integral component of membrane; GO:0005886,plasma membrane; GO:0005524,ATP binding; GO:0005516,calmodulin binding; GO:0030246,carbohydrate binding; GO:0004674,protein serine/threonine kinase activity; GO:0006468,protein phosphorylation; GO:0048544,recognition of pollen	Protein-kinase domain of FAM69
Cluster-17807.100720	K09499 T-complex protein 1 subunit eta | (RefSeq) T-complex protein 1 subunit eta (A)	PREDICTED: E3 ubiquitin-protein ligase PUB24-like [Brassica oleracea var. oleracea]	RecName: Full=E3 ubiquitin-protein ligase PUB24; EC=2.3.2.27; AltName: Full=Plant U-box protein 24; AltName: Full=RING-type E3 ubiquitin transferase PUB24 {ECO:0000305}; AltName: Full=U-box domain-containing protein 24;	RecName: Full=RING-type E3 ubiquitin transferase {ECO:0000256|SAAS:SAAS00702733}; EC=2.3.2.27 {ECO:0000256|SAAS:SAAS00702733};	--	GO:0004842,ubiquitin-protein transferase activity; GO:0006952,defense response	Zinc-finger of the MIZ type in Nse subunit
Cluster-17807.100724	K10848 DNA excision repair protein ERCC-4 [EC:3.1.-.-] | (RefSeq) hypothetical protein (A)	PREDICTED: uncharacterized protein LOC106308735 [Brassica oleracea var. oleracea]	--	SubName: Full=Uncharacterized protein {ECO:0000313|EnsemblPlants:Bo1g052980.1};	--	GO:0016021,integral component of membrane; GO:0003755,peptidyl-prolyl cis-trans isomerase activity	PAN domain
Cluster-17807.100728	--	PREDICTED: uncharacterized protein LOC106295304 isoform X1 [Brassica oleracea var. oleracea]	--	SubName: Full=Uncharacterized protein {ECO:0000313|EnsemblPlants:Bo5g008100.1};	--	--	--
Cluster-17807.100740	K09841 xanthoxin dehydrogenase [EC:1.1.1.288] | (RefSeq) xanthoxin dehydrogenase-like (A)	PREDICTED: short-chain dehydrogenase reductase 3b isoform X1 [Brassica rapa]	RecName: Full=Short-chain dehydrogenase reductase 3b; Short=AtSDR3b; EC=1.1.1.-;	SubName: Full=BnaC04g00390D protein {ECO:0000313|EMBL:CDY37786.1};	Reductases with broad range of substrate specificities	GO:0016491,oxidoreductase activity	3-beta hydroxysteroid dehydrogenase/isomerase family
Cluster-17807.100747	K19329 WW domain-containing oxidoreductase | (RefSeq) short-chain dehydrogenase TIC 32, chloroplastic-like isoform X1 (A)	BnaA01g13040D [Brassica napus]	RecName: Full=Short-chain dehydrogenase TIC 32, chloroplastic; EC=1.1.1.-; AltName: Full=Translocon at the inner envelope membrane of chloroplasts 32; Short=AtTIC32;	SubName: Full=Uncharacterized protein {ECO:0000313|EnsemblPlants:Bo1g034540.1};	Dehydrogenases with different specificities (related to short-chain alcohol dehydrogenases)	GO:0009507,chloroplast; GO:0009941,chloroplast envelope; GO:0009706,chloroplast inner membrane; GO:0005886,plasma membrane; GO:0016491,oxidoreductase activity; GO:0015031,protein transport	NAD dependent epimerase/dehydratase family
Cluster-17807.100748	K02350 DNA polymerase zeta [EC:2.7.7.7] | (RefSeq) DNA polymerase zeta catalytic subunit-like (A)	uncharacterized protein LOC106386727 [Brassica napus]	RecName: Full=Zinc finger protein VAR3, chloroplastic {ECO:0000305}; AltName: Full=Organelle Zinc finger 1 {ECO:0000303|PubMed:25768119}; AltName: Full=Protein VARIEGATED 3 {ECO:0000303|PubMed:15340011}; Flags: Precursor;	SubName: Full=BnaC09g51570D protein {ECO:0000313|EMBL:CDY53578.1};	RNA-binding Ran Zn-finger protein and related proteins	GO:0009507,chloroplast; GO:0009570,chloroplast stroma; GO:0046872,metal ion binding; GO:1900871,chloroplast mRNA modification; GO:0009658,chloroplast organization; GO:0006397,mRNA processing	Zn-finger in Ran binding protein and others
Cluster-17807.100758	K02922 large subunit ribosomal protein L37e | (RefSeq) 60S ribosomal protein L37-2 (A)	BnaC05g37290D [Brassica napus]	RecName: Full=60S ribosomal protein L37-2;	RecName: Full=Ribosomal protein L37 {ECO:0000256|RuleBase:RU000576};	60S ribosomal protein L37	GO:0022625,cytosolic large ribosomal subunit; GO:0022626,cytosolic ribosome; GO:0046872,metal ion binding; GO:0003723,RNA binding; GO:0019843,rRNA binding; GO:0003735,structural constituent of ribosome; GO:0006412,translation	Ribosomal protein L37e
Cluster-17807.100763	K11275 histone H1/5 | (RefSeq) HMG-Y-related protein A-like (A)	PREDICTED: trithorax group protein osa-like [Brassica oleracea var. oleracea]	RecName: Full=HMG-Y-related protein A; Short=AtHMGA; AltName: Full=High mobility group A protein;	SubName: Full=Uncharacterized protein {ECO:0000313|EnsemblPlants:Bo1g118990.1};	--	GO:0005730,nucleolus; GO:0000786,nucleosome; GO:0005634,nucleus; GO:0003677,DNA binding; GO:0006334,nucleosome assembly; GO:0006355,regulation of transcription, DNA-templated	linker histone H1 and H5 family
Cluster-17807.100773	K13513 lysocardiolipin and lysophospholipid acyltransferase [EC:2.3.1.- 2.3.1.51] | (RefSeq) probable 1-acyl-sn-glycerol-3-phosphate acyltransferase 5 (A)	PREDICTED: probable 1-acyl-sn-glycerol-3-phosphate acyltransferase 5 [Brassica oleracea var. oleracea]	RecName: Full=Probable 1-acyl-sn-glycerol-3-phosphate acyltransferase 5; EC=2.3.1.51; AltName: Full=Lysophosphatidyl acyltransferase 5;	SubName: Full=Uncharacterized protein {ECO:0000313|EnsemblPlants:Bo5g116910.1};	Lysophosphatidic acid acyltransferase LPAAT and related acyltransferases	GO:0016021,integral component of membrane; GO:0003841,1-acylglycerol-3-phosphate O-acyltransferase activity; GO:0016024,CDP-diacylglycerol biosynthetic process	Acyltransferase C-terminus
Cluster-17807.100777	K08592 sentrin-specific protease 1 [EC:3.4.22.68] | (RefSeq) ubiquitin-like-specific protease ESD4 (A)	uncharacterized protein LOC106405519 isoform X1 [Brassica napus]	--	SubName: Full=Uncharacterized protein {ECO:0000313|EnsemblPlants:Bo3g122150.1};	--	GO:0008234,cysteine-type peptidase activity	Ulp1 protease family, C-terminal catalytic domain
Cluster-17807.100778	K08592 sentrin-specific protease 1 [EC:3.4.22.68] | (RefSeq) ubiquitin-like-specific protease ESD4 (A)	uncharacterized protein LOC106429536 [Brassica napus]	--	SubName: Full=Uncharacterized protein {ECO:0000313|EnsemblPlants:Bo3g122150.1};	--	GO:0008234,cysteine-type peptidase activity	Ulp1 protease family, C-terminal catalytic domain
Cluster-17807.100780	K03147 phosphomethylpyrimidine synthase [EC:4.1.99.17] | (RefSeq) phosphomethylpyrimidine synthase, chloroplastic (A)	PREDICTED: phosphomethylpyrimidine synthase, chloroplastic [Brassica oleracea var. oleracea]	RecName: Full=Phosphomethylpyrimidine synthase, chloroplastic; EC=4.1.99.17; AltName: Full=Hydroxymethylpyrimidine phosphate synthase; Short=HMP-P synthase; Short=HMP-phosphate synthase; Short=HMPP synthase; AltName: Full=Protein PYRIMIDINE REQUIRING; AltName: Full=Thiamine biosynthesis protein ThiC; Short=Protein THIAMINE C; Flags: Precursor;	SubName: Full=Uncharacterized protein {ECO:0000313|EnsemblPlants:Bo4g061330.1};	--	GO:0009507,chloroplast; GO:0009570,chloroplast stroma; GO:0009536,plastid; GO:0051539,4 iron, 4 sulfur cluster binding; GO:0080041,ADP-ribose pyrophosphohydrolase activity; GO:0016830,carbon-carbon lyase activity; GO:0051536,iron-sulfur cluster binding; GO:0046872,metal ion binding; GO:0019904,protein domain specific binding; GO:0010266,response to vitamin B1; GO:0009228,thiamine biosynthetic pro…	Radical SAM ThiC family
Cluster-17807.100784	K04733 interleukin-1 receptor-associated kinase 4 [EC:2.7.11.1] | (RefSeq) probable receptor-like protein kinase At1g30570 (A)	PREDICTED: F-box/kelch-repeat protein SKIP11 [Brassica oleracea var. oleracea]	RecName: Full=F-box/kelch-repeat protein SKIP11; AltName: Full=SKP1-interacting partner 11;	SubName: Full=Uncharacterized protein {ECO:0000313|EnsemblPlants:Bo7g080800.1};	FOG: Kelch repeat	GO:0005737,cytoplasm; GO:0005634,nucleus; GO:0019005,SCF ubiquitin ligase complex; GO:0031625,ubiquitin protein ligase binding; GO:0043161,proteasome-mediated ubiquitin-dependent protein catabolic process; GO:0042787,NA; GO:0030162,regulation of proteolysis	Kelch motif
Cluster-17807.100788	K19882 O-palmitoleoyl-L-serine hydrolase [EC:3.1.1.98] | (RefSeq) pectin acetylesterase 7 (A)	pectin acetylesterase 7 [Brassica napus]	RecName: Full=Pectin acetylesterase 7 {ECO:0000303|PubMed:25115560}; EC=3.1.1.- {ECO:0000305}; Flags: Precursor;	RecName: Full=Pectin acetylesterase {ECO:0000256|RuleBase:RU363114}; EC=3.1.1.- {ECO:0000256|RuleBase:RU363114};	Pectin acetylesterase and similar proteins	GO:0005618,cell wall; GO:0005576,extracellular region; GO:0016020,membrane; GO:0009505,plant-type cell wall; GO:0009506,plasmodesma; GO:0052793,pectin acetylesterase activity; GO:0071555,cell wall organization	Pectinacetylesterase
Cluster-17807.100794	--	IS3 family transposase [Escherichia coli]	--	SubName: Full=Predicted protein {ECO:0000313|EMBL:BAJ86385.1};	Multicopper oxidases	GO:0003676,nucleic acid binding; GO:0015074,DNA integration	Integrase core domain
Cluster-17807.100797	K00825 kynurenine/2-aminoadipate aminotransferase [EC:2.6.1.7 2.6.1.39] | (RefSeq) Aromatic amino acid aminotransferase (A)	hypothetical protein SELMODRAFT_117164 [Selaginella moellendorffii]	RecName: Full=1-aminocyclopropane-1-carboxylate synthase; Short=ACC synthase; EC=4.4.1.14; AltName: Full=S-adenosyl-L-methionine methylthioadenosine-lyase;	SubName: Full=Uncharacterized protein {ECO:0000313|EMBL:EFJ16166.1};	Aromatic amino acid aminotransferase and related proteins	GO:0016847,1-aminocyclopropane-1-carboxylate synthase activity; GO:0030170,pyridoxal phosphate binding; GO:0009693,ethylene biosynthetic process; GO:0009835,fruit ripening	Amidohydrolase family
Cluster-17807.100804	K04733 interleukin-1 receptor-associated kinase 4 [EC:2.7.11.1] | (RefSeq) probable receptor-like protein kinase At2g42960 (A)	probable receptor-like protein kinase At2g42960 [Brassica napus]	RecName: Full=Probable receptor-like protein kinase At2g42960; EC=2.7.11.1;	SubName: Full=Uncharacterized protein {ECO:0000313|EnsemblPlants:Bo6g076200.1};	Serine/threonine protein kinase	GO:0016021,integral component of membrane; GO:0005886,plasma membrane; GO:0005524,ATP binding; GO:0004675,transmembrane receptor protein serine/threonine kinase activity; GO:0007166,cell surface receptor signaling pathway; GO:0006468,protein phosphorylation	Haspin like kinase domain
Cluster-17807.100805	K00166 2-oxoisovalerate dehydrogenase E1 component alpha subunit [EC:1.2.4.4] | (RefSeq) 2-oxoisovalerate dehydrogenase subunit alpha 1, mitochondrial (A)	2-oxoisovalerate dehydrogenase subunit alpha 1, mitochondrial [Brassica napus]	RecName: Full=2-oxoisovalerate dehydrogenase subunit alpha 1, mitochondrial; EC=1.2.4.4; AltName: Full=Branched-chain alpha-keto acid dehydrogenase E1 component alpha chain; Short=BCKDE1A; Short=BCKDH E1-alpha; Flags: Precursor;	SubName: Full=BnaCnng47410D protein {ECO:0000313|EMBL:CDY65512.1};	Branched chain alpha-keto acid dehydrogenase complex, alpha subunit	GO:0005759,mitochondrial matrix; GO:0003863,3-methyl-2-oxobutanoate dehydrogenase (2-methylpropanoyl-transferring) activity; GO:0046872,metal ion binding; GO:0043617,cellular response to sucrose starvation; GO:0009646,response to absence of light; GO:0009744,response to sucrose	Dehydrogenase E1 component
Cluster-17807.100806	K17964 leucine-rich PPR motif-containing protein, mitochondrial | (RefSeq) uncharacterized LOC101506267 (A)	PREDICTED: uncharacterized GPI-anchored protein At4g28100-like [Brassica oleracea var. oleracea]	RecName: Full=Uncharacterized GPI-anchored protein At4g28100; Flags: Precursor;	SubName: Full=Uncharacterized protein {ECO:0000313|EnsemblPlants:Bo3g071400.1};	--	GO:0031225,anchored component of membrane; GO:0046658,anchored component of plasma membrane	--
Cluster-17807.10081	--	BnaC09g36940D [Brassica napus]	RecName: Full=Putative F-box/kelch-repeat protein At4g22430;	SubName: Full=Uncharacterized protein {ECO:0000313|EnsemblPlants:Bra033800.1-P};	--	--	Bacterial type III secretion protein (HrpB2)
Cluster-17807.100813	K07195 exocyst complex component 7 | (RefSeq) hypothetical protein (A)	PREDICTED: cell division topological specificity factor homolog, chloroplastic [Brassica oleracea var. oleracea]	RecName: Full=Cell division topological specificity factor homolog, chloroplastic; Short=AtMinE1; AltName: Full=Protein ACCUMULATION AND REPLICATION OF CHLOROPLASTS 12; Flags: Precursor;	SubName: Full=Uncharacterized protein {ECO:0000313|EnsemblPlants:Bo6g108820.1};	--	GO:0009507,chloroplast; GO:0051117,ATPase binding; GO:0042802,identical protein binding; GO:0051301,cell division; GO:0010020,chloroplast fission; GO:0032955,regulation of division septum assembly	Septum formation topological specificity factor MinE
Cluster-17807.100815	K10666 E3 ubiquitin-protein ligase RNF5 [EC:2.3.2.27] | (RefSeq) uncharacterized protein LOC104827576 (A)	PREDICTED: uncharacterized protein LOC106336610 [Brassica oleracea var. oleracea]	RecName: Full=E3 ubiquitin-protein ligase RMA3; EC=2.3.2.27; AltName: Full=Protein RING membrane-anchor 3; AltName: Full=RING-type E3 ubiquitin transferase RMA3 {ECO:0000305};	SubName: Full=Uncharacterized protein {ECO:0000313|EnsemblPlants:Bo4g021630.1};	Predicted E3 ubiquitin ligase	GO:0036513,Derlin-1 retrotranslocation complex; GO:0005783,endoplasmic reticulum; GO:0016021,integral component of membrane; GO:0046872,metal ion binding; GO:1904264,NA; GO:0044390,ubiquitin-like protein conjugating enzyme binding; GO:0004842,ubiquitin-protein transferase activity; GO:0071712,ER-associated misfolded protein catabolic process; GO:0042787,NA	Zinc finger, C3HC4 type (RING finger)
Cluster-17807.100822	K07204 regulatory associated protein of mTOR | (RefSeq) regulatory-associated protein of TOR 1 (A)	PREDICTED: regulatory-associated protein of TOR 1 [Brassica oleracea var. oleracea]	RecName: Full=Regulatory-associated protein of TOR 1; AltName: Full=Protein RAPTOR 1; AltName: Full=Protein RAPTOR 1B; Short=AtRaptor1b;	SubName: Full=Uncharacterized protein {ECO:0000313|EnsemblPlants:Bo3g062400.1};	Guanine nucleotide binding protein MIP1	GO:0080008,Cul4-RING E3 ubiquitin ligase complex; GO:0005737,cytoplasm; GO:0031931,TORC1 complex; GO:0030674,protein binding, bridging; GO:0071230,cellular response to amino acid stimulus; GO:0009267,cellular response to starvation; GO:0009793,embryo development ending in seed dormancy; GO:0010492,maintenance of shoot apical meristem identity; GO:0030307,positive regulation of cell growth; GO:007…	Raptor N-terminal CASPase like domain
Cluster-17807.100826	--	PX domain-containing protein EREL1-like [Brassica napus]	RecName: Full=PX domain-containing protein EREL1 {ECO:0000305}; AltName: Full=Protein EREX-like 1 {ECO:0000303|PubMed:27288222};	SubName: Full=Uncharacterized protein {ECO:0000313|EnsemblPlants:Bra011326.1-P};	--	GO:0005737,cytoplasm; GO:0005829,cytosol; GO:0010008,endosome membrane; GO:0035091,phosphatidylinositol binding; GO:0015031,protein transport	PX domain
Cluster-17807.100827	--	PREDICTED: sigma factor binding protein 1, chloroplastic-like [Brassica oleracea var. oleracea]	RecName: Full=Sigma factor binding protein 1, chloroplastic; Short=AtsibI; Short=Sigma factor binding protein I; AltName: Full=SigA binding protein; AltName: Full=VQ motif-containing protein 23 {ECO:0000303|PubMed:22535423}; Short=AtVQ23 {ECO:0000303|PubMed:22535423}; Flags: Precursor;	SubName: Full=Uncharacterized protein {ECO:0000313|EnsemblPlants:Bo8g091030.1};	--	GO:0009507,chloroplast; GO:0005634,nucleus; GO:0071482,cellular response to light stimulus; GO:0009816,defense response to bacterium, incompatible interaction; GO:0051091,positive regulation of DNA-binding transcription factor activity	VQ motif
Cluster-17807.100838	K22686 pro-apoptotic serine protease NMA111 [EC:3.4.21.-] | (RefSeq) retrovirus-related Pol polyprotein from transposon TNT 1-94 isoform X1 (A)	putative ribonuclease H-like domain-containing protein [Helianthus annuus]	RecName: Full=Retrovirus-related Pol polyprotein from transposon TNT 1-94; Includes: RecName: Full=Protease; EC=3.4.23.-; Includes: RecName: Full=Reverse transcriptase; EC=2.7.7.49; Includes: RecName: Full=Endonuclease;	SubName: Full=Putative ribonuclease H-like domain-containing protein {ECO:0000313|EMBL:OTG02194.1};	FOG: Transposon-encoded proteins with TYA, reverse transcriptase, integrase domains in various combinations	GO:0004190,aspartic-type endopeptidase activity; GO:0004519,endonuclease activity; GO:0003676,nucleic acid binding; GO:0003964,RNA-directed DNA polymerase activity; GO:0008270,zinc ion binding; GO:0015074,DNA integration	Retrotransposon gag protein
Cluster-17807.100841	K13108 smad nuclear-interacting protein 1 | (RefSeq) FHA domain-containing protein DDL (A)	PREDICTED: FHA domain-containing protein DDL [Brassica oleracea var. oleracea]	RecName: Full=FHA domain-containing protein DDL; AltName: Full=Protein DAWDLE;	SubName: Full=Uncharacterized protein {ECO:0000313|EnsemblPlants:Bo3g076070.1};	Transcriptional regulator SNIP1, contains FHA domain	GO:0009507,chloroplast; GO:0005829,cytosol; GO:0005634,nucleus; GO:0003729,mRNA binding; GO:0003723,RNA binding; GO:0008283,cell proliferation; GO:0035196,production of miRNAs involved in gene silencing by miRNA; GO:0048638,regulation of developmental growth	Inner membrane component of T3SS, cytoplasmic domain
Cluster-17807.100843	K03063 26S proteasome regulatory subunit T3 | (RefSeq) 26S protease regulatory subunit 6B homolog (A)	BTB/POZ domain-containing protein At1g30440 [Brassica napus]	RecName: Full=BTB/POZ domain-containing protein At1g30440;	SubName: Full=BnaC05g23330D protein {ECO:0000313|EMBL:CDY09586.1};	--	GO:0005886,plasma membrane; GO:0016567,protein ubiquitination	BTB/POZ domain
Cluster-17807.100845	K03327 multidrug resistance protein, MATE family | (RefSeq) protein TRANSPARENT TESTA 12 (A)	PREDICTED: protein TRANSPARENT TESTA 12 [Brassica oleracea var. oleracea]	RecName: Full=Protein DETOXIFICATION 33 {ECO:0000303|PubMed:11739388}; Short=AtDTX33 {ECO:0000303|PubMed:11739388}; AltName: Full=Multidrug and toxic compound extrusion protein 33 {ECO:0000305}; Short=MATE protein 33 {ECO:0000305};	RecName: Full=Protein DETOXIFICATION {ECO:0000256|RuleBase:RU004914}; AltName: Full=Multidrug and toxic compound extrusion protein {ECO:0000256|RuleBase:RU004914};	Uncharacterized membrane protein, predicted efflux pump	GO:0016021,integral component of membrane; GO:0005774,vacuolar membrane; GO:0015297,antiporter activity; GO:0015238,drug transmembrane transporter activity; GO:0006855,drug transmembrane transport	MatE
Cluster-17807.100848	K02883 large subunit ribosomal protein L18e | (RefSeq) 60S ribosomal protein L18-2 (A)	PREDICTED: 60S ribosomal protein L18-2 [Brassica rapa]	RecName: Full=60S ribosomal protein L18-2;	SubName: Full=Uncharacterized protein {ECO:0000313|EnsemblPlants:Bo1g150480.1};	60s ribosomal protein L18	GO:0009507,chloroplast; GO:0022625,cytosolic large ribosomal subunit; GO:0015934,large ribosomal subunit; GO:0005886,plasma membrane; GO:0005774,vacuolar membrane; GO:0005773,vacuole; GO:0003723,RNA binding; GO:0003735,structural constituent of ribosome; GO:0006412,translation	Ribosomal proteins 50S-L15, 50S-L18e, 60S-L27A
Cluster-17807.100851	K19613 leucine-rich repeat protein SHOC2 | (RefSeq) disease resistance RPP13-like protein 4 (A)	PREDICTED: disease resistance RPP13-like protein 4 [Brassica oleracea var. oleracea]	RecName: Full=Disease resistance RPP13-like protein 4; AltName: Full=Disease resistance protein ZAR1 {ECO:0000305}; AltName: Full=Protein HOPZ-ACTIVATED RESISTANCE 1;	SubName: Full=Uncharacterized protein {ECO:0000313|EnsemblPlants:Bo7g072570.1};	--	GO:0005886,plasma membrane; GO:0043531,ADP binding; GO:0005524,ATP binding; GO:0043621,protein self-association; GO:0006952,defense response; GO:0050829,defense response to Gram-negative bacterium; GO:0007165,signal transduction	Leucine rich repeat
Cluster-17807.100854	K06691 26S proteasome regulatory subunit N13 | (RefSeq) hypothetical protein (A)	protein TIC 40, chloroplastic-like [Brassica napus]	RecName: Full=Protein TIC 40, chloroplastic; AltName: Full=Protein PIGMENT DEFECTIVE EMBRYO 120; AltName: Full=Translocon at the inner envelope membrane of chloroplasts 40; Short=AtTIC40; Flags: Precursor;	SubName: Full=Uncharacterized protein {ECO:0000313|EnsemblPlants:Bo2g013210.1};	Hsp70-interacting protein Hip/Transient component of progesterone receptor complexes and an Hsp70-binding protein	GO:0009507,chloroplast; GO:0009941,chloroplast envelope; GO:0009706,chloroplast inner membrane; GO:0009535,chloroplast thylakoid membrane; GO:0016021,integral component of membrane; GO:0016020,membrane; GO:0031897,Tic complex; GO:0009658,chloroplast organization; GO:0045037,protein import into chloroplast stroma	UCH-binding domain
Cluster-17807.100855	K14611 solute carrier family 23 (nucleobase transporter), member 1/2 | (RefSeq) nucleobase-ascorbate transporter 12-like (A)	nucleobase-ascorbate transporter 12-like [Brassica napus]	RecName: Full=Nucleobase-ascorbate transporter 12; Short=AtNAT12;	SubName: Full=Uncharacterized protein {ECO:0000313|EnsemblPlants:Bo4g164850.1};	Xanthine/uracil transporters	GO:0016021,integral component of membrane; GO:0005886,plasma membrane; GO:0015207,adenine transmembrane transporter activity; GO:0015208,guanine transmembrane transporter activity; GO:0015294,solute:cation symporter activity; GO:0015210,uracil transmembrane transporter activity; GO:0098702,adenine import across plasma membrane; GO:0098710,guanine import across plasma membrane; GO:0035344,hypoxant…	Permease family
Cluster-17807.100862	K20168 TBC1 domain family member 15 | (RefSeq) TBC1 domain family member 15-like (A)	BnaC02g44880D [Brassica napus]	--	SubName: Full=BnaC02g44880D protein {ECO:0000313|EMBL:CDY65323.1};	Ypt/Rab-specific GTPase-activating protein GYP7 and related proteins	--	Rab-binding domain (RBD)
Cluster-17807.100865	K19951 TBC1 domain family member 8/9 | (RefSeq) TBC1 domain family member 2A isoform X1 (A)	PREDICTED: EVI5-like protein isoform X1 [Brassica oleracea var. oleracea]	RecName: Full=ABC transporter G family member 33; Short=ABC transporter ABCG.33; Short=AtABCG33; AltName: Full=Pleiotropic drug resistance protein 5;	SubName: Full=Uncharacterized protein {ECO:0000313|EnsemblPlants:Bra005206.1-P};	Ypt/Rab GTPase activating protein	GO:0016021,integral component of membrane; GO:0005886,plasma membrane; GO:0005524,ATP binding; GO:0042626,ATPase activity, coupled to transmembrane movement of substances; GO:0006855,drug transmembrane transport	Rab-GTPase-TBC domain
Cluster-17807.100866	K19951 TBC1 domain family member 8/9 | (RefSeq) TBC1 domain family member 2A isoform X1 (A)	PREDICTED: ecotropic viral integration site 5 protein homolog isoform X2 [Brassica oleracea var. oleracea]	RecName: Full=ABC transporter G family member 33; Short=ABC transporter ABCG.33; Short=AtABCG33; AltName: Full=Pleiotropic drug resistance protein 5;	SubName: Full=Uncharacterized protein {ECO:0000313|EnsemblPlants:Bra005206.1-P};	Ypt/Rab GTPase activating protein	GO:0016021,integral component of membrane; GO:0005886,plasma membrane; GO:0005524,ATP binding; GO:0042626,ATPase activity, coupled to transmembrane movement of substances; GO:0006855,drug transmembrane transport	Rab-GTPase-TBC domain
Cluster-17807.100867	K19951 TBC1 domain family member 8/9 | (RefSeq) TBC1 domain family member 2A isoform X1 (A)	PREDICTED: EVI5-like protein isoform X1 [Brassica oleracea var. oleracea]	RecName: Full=ABC transporter G family member 33; Short=ABC transporter ABCG.33; Short=AtABCG33; AltName: Full=Pleiotropic drug resistance protein 5;	SubName: Full=Uncharacterized protein {ECO:0000313|EnsemblPlants:Bra005206.1-P};	Ypt/Rab GTPase activating protein	GO:0016021,integral component of membrane; GO:0005886,plasma membrane; GO:0005524,ATP binding; GO:0042626,ATPase activity, coupled to transmembrane movement of substances; GO:0006855,drug transmembrane transport	Rab-GTPase-TBC domain
Cluster-17807.100871	K18195 rhamnogalacturonan endolyase [EC:4.2.2.23] | (RefSeq) uncharacterized protein LOC104807150 isoform X1 (A)	PREDICTED: uncharacterized protein LOC106302429 [Brassica oleracea var. oleracea]	RecName: Full=Putative ribonuclease H protein At1g65750; EC=3.1.26.4;	SubName: Full=RNA-directed DNA polymerase (Reverse transcriptase)-related family protein {ECO:0000313|EMBL:ANM65689.1};	FOG: Reverse transcriptase	GO:0046872,metal ion binding; GO:0003676,nucleic acid binding; GO:0004523,RNA-DNA hybrid ribonuclease activity	zinc-binding in reverse transcriptase
Cluster-17807.100880	K05387 glutamate receptor, ionotropic, plant | (RefSeq) glutamate receptor 3.5 isoform X1 (A)	PREDICTED: glutamate receptor 3.5 isoform X2 [Brassica oleracea var. oleracea]	RecName: Full=Glutamate receptor 3.5; AltName: Full=Ionotropic glutamate receptor GLR6; AltName: Full=Ligand-gated ion channel 3.5; Flags: Precursor;	SubName: Full=Uncharacterized protein {ECO:0000313|EnsemblPlants:Bo4g045930.1};	Glutamate-gated kainate-type ion channel receptor subunit GluR5 and related subunits	GO:0016021,integral component of membrane; GO:0005622,intracellular; GO:0005886,plasma membrane; GO:0005262,calcium channel activity; GO:0008066,glutamate receptor activity; GO:0004970,ionotropic glutamate receptor activity; GO:0006816,calcium ion transport; GO:0019722,calcium-mediated signaling; GO:0071230,cellular response to amino acid stimulus	Bacterial extracellular solute-binding proteins, family 3
Cluster-17807.100886	--	PREDICTED: uncharacterized protein LOC106305992 isoform X2 [Brassica oleracea var. oleracea]	--	SubName: Full=BnaA06g35660D protein {ECO:0000313|EMBL:CDY33507.1};	--	GO:0016021,integral component of membrane	--
Cluster-17807.100888	K17991 peroxygenase [EC:1.11.2.3] | (RefSeq) probable peroxygenase 3 (A)	caleosin CLO3-1 [Brassica napus]	RecName: Full=Probable peroxygenase 3; Short=AtPXG3; EC=1.11.2.3; AltName: Full=Caleosin-3; AltName: Full=Protein RESPONSIVE TO DESICCATION 20;	SubName: Full=Caleosin CLO3-1 {ECO:0000313|EMBL:ACG69527.1};	--	GO:0031969,chloroplast membrane; GO:0005783,endoplasmic reticulum; GO:0043231,intracellular membrane-bounded organelle; GO:0012511,monolayer-surrounded lipid storage body; GO:0005773,vacuole; GO:0005509,calcium ion binding; GO:1990137,plant seed peroxidase activity; GO:1902609,(R)-2-hydroxy-alpha-linolenic acid biosynthetic process; GO:0050832,defense response to fungus; GO:0031407,oxylipin metab…	Caleosin related protein
Cluster-17807.100898	K03100 signal peptidase I [EC:3.4.21.89] | (RefSeq) chloroplast processing peptidase (A)	PREDICTED: chloroplast processing peptidase [Brassica oleracea var. oleracea]	RecName: Full=Chloroplast processing peptidase; EC=3.4.21.89; AltName: Full=Signal peptidase I-3; Flags: Precursor;	SubName: Full=Uncharacterized protein {ECO:0000313|EnsemblPlants:Bo01432s020.1};	Mitochondrial inner membrane protease, subunit IMP1	GO:0009507,chloroplast; GO:0009941,chloroplast envelope; GO:0009535,chloroplast thylakoid membrane; GO:0016021,integral component of membrane; GO:0009526,plastid envelope; GO:0055035,plastid thylakoid membrane; GO:0008233,peptidase activity; GO:0008236,serine-type peptidase activity; GO:0051604,protein maturation; GO:0010027,thylakoid membrane organization	Peptidase S24-like
Cluster-17807.100899	K08956 AFG3 family protein [EC:3.4.24.-] | (RefSeq) ATP-dependent zinc metalloprotease FTSH 10, mitochondrial (A)	PREDICTED: uncharacterized protein At2g37660, chloroplastic [Brassica oleracea var. oleracea]	RecName: Full=Uncharacterized protein At2g37660, chloroplastic; Flags: Precursor;	SubName: Full=Uncharacterized protein {ECO:0000313|EnsemblPlants:Bra017165.1-P};	Predicted dehydrogenase	GO:0048046,apoplast; GO:0009507,chloroplast; GO:0009570,chloroplast stroma; GO:0009579,thylakoid; GO:0005507,copper ion binding; GO:0042742,defense response to bacterium	NAD dependent epimerase/dehydratase family
Cluster-17807.100900	K08956 AFG3 family protein [EC:3.4.24.-] | (RefSeq) ATP-dependent zinc metalloprotease FTSH 10, mitochondrial (A)	PREDICTED: uncharacterized protein At2g37660, chloroplastic [Brassica oleracea var. oleracea]	RecName: Full=Uncharacterized protein At2g37660, chloroplastic; Flags: Precursor;	SubName: Full=Uncharacterized protein {ECO:0000313|EnsemblPlants:Bra017165.1-P};	Predicted dehydrogenase	GO:0048046,apoplast; GO:0009507,chloroplast; GO:0009570,chloroplast stroma; GO:0009579,thylakoid; GO:0005507,copper ion binding; GO:0042742,defense response to bacterium	NAD dependent epimerase/dehydratase family
Cluster-17807.100901	K04688 ribosomal protein S6 kinase beta [EC:2.7.11.1] | (RefSeq) serine/threonine-protein kinase AtPK1/AtPK6-like (A)	BnaC01g39340D [Brassica napus]	RecName: Full=Serine/threonine-protein kinase AtPK1/AtPK6; EC=2.7.11.1; AltName: Full=Ribosomal-protein S6 kinase homolog 1;	SubName: Full=BnaC01g39340D protein {ECO:0000313|EMBL:CDY22167.1};	Ribosomal protein S6 kinase and related proteins	GO:0005737,cytoplasm; GO:0005634,nucleus; GO:0005524,ATP binding; GO:0016301,kinase activity; GO:0004672,protein kinase activity; GO:0004674,protein serine/threonine kinase activity; GO:0035556,intracellular signal transduction; GO:0008285,negative regulation of cell proliferation; GO:0045727,positive regulation of translation; GO:0006468,protein phosphorylation; GO:0009409,response to cold; GO:0…	RIO1 family
Cluster-17807.100903	K00382 dihydrolipoamide dehydrogenase [EC:1.8.1.4] | (RefSeq) dihydrolipoyl dehydrogenase 2, chloroplastic (A)	PREDICTED: dihydrolipoyl dehydrogenase 2, chloroplastic [Brassica oleracea var. oleracea]	RecName: Full=Dihydrolipoyl dehydrogenase 2, chloroplastic; Short=ptLPD2; EC=1.8.1.4; AltName: Full=Dihydrolipoamide dehydrogenase 2; AltName: Full=Protein LIPOAMIDE DEHYDROGENASE 2; AltName: Full=Pyruvate dehydrogenase complex E3 subunit 2; Short=E3-2; Short=PDC-E3 2; Flags: Precursor;	RecName: Full=Dihydrolipoyl dehydrogenase {ECO:0000256|RuleBase:RU003692}; EC=1.8.1.4 {ECO:0000256|RuleBase:RU003692};	Dihydrolipoamide dehydrogenase	GO:0009507,chloroplast; GO:0009941,chloroplast envelope; GO:0009570,chloroplast stroma; GO:0004148,dihydrolipoyl dehydrogenase activity; GO:0009055,electron transfer activity; GO:0050660,flavin adenine dinucleotide binding; GO:0045454,cell redox homeostasis; GO:0046685,response to arsenic-containing substance	3-hydroxyacyl-CoA dehydrogenase, NAD binding domain
Cluster-17807.100904	K00382 dihydrolipoamide dehydrogenase [EC:1.8.1.4] | (RefSeq) dihydrolipoyl dehydrogenase 2, chloroplastic (A)	PREDICTED: dihydrolipoyl dehydrogenase 2, chloroplastic [Brassica oleracea var. oleracea]	RecName: Full=Dihydrolipoyl dehydrogenase 2, chloroplastic; Short=ptLPD2; EC=1.8.1.4; AltName: Full=Dihydrolipoamide dehydrogenase 2; AltName: Full=Protein LIPOAMIDE DEHYDROGENASE 2; AltName: Full=Pyruvate dehydrogenase complex E3 subunit 2; Short=E3-2; Short=PDC-E3 2; Flags: Precursor;	RecName: Full=Dihydrolipoyl dehydrogenase {ECO:0000256|RuleBase:RU003692}; EC=1.8.1.4 {ECO:0000256|RuleBase:RU003692};	Dihydrolipoamide dehydrogenase	GO:0009507,chloroplast; GO:0009941,chloroplast envelope; GO:0009570,chloroplast stroma; GO:0004148,dihydrolipoyl dehydrogenase activity; GO:0009055,electron transfer activity; GO:0050660,flavin adenine dinucleotide binding; GO:0045454,cell redox homeostasis; GO:0046685,response to arsenic-containing substance	3-hydroxyacyl-CoA dehydrogenase, NAD binding domain
Cluster-17807.100907	K11844 ubiquitin carboxyl-terminal hydrolase 16/45 [EC:3.4.19.12] | (RefSeq) ubiquitin carboxyl-terminal hydrolase 2 (A)	myosin-binding protein 7-like [Brassica napus]	RecName: Full=Myosin-binding protein 7 {ECO:0000303|PubMed:23995081};	SubName: Full=Uncharacterized protein {ECO:0000313|EnsemblPlants:Bra009206.1-P};	--	GO:0016021,integral component of membrane; GO:0030133,transport vesicle; GO:0017022,myosin binding	Zein-binding
Cluster-17807.100908	K11654 SWI/SNF-related matrix-associated actin-dependent regulator of chromatin subfamily A member 5 [EC:3.6.4.-] | (RefSeq) CHR11-1; hypothetical protein (A)	PREDICTED: B3 domain-containing protein At4g34400 isoform X1 [Brassica rapa]	RecName: Full=B3 domain-containing protein At4g34400;	SubName: Full=Uncharacterized protein {ECO:0000313|EnsemblPlants:Bra018530.1-P};	--	GO:0005634,nucleus; GO:0003677,DNA binding; GO:0006355,regulation of transcription, DNA-templated; GO:0006351,transcription, DNA-templated	--
Cluster-17807.100911	K03237 translation initiation factor 2 subunit 1 | (RefSeq) eukaryotic translation initiation factor 2 subunit alpha-like (A)	PREDICTED: uncharacterized protein LOC106318790 [Brassica oleracea var. oleracea]	RecName: Full=Eukaryotic translation initiation factor 2 subunit alpha homolog {ECO:0000305};	SubName: Full=Uncharacterized protein {ECO:0000313|EnsemblPlants:Bo9g175970.1};	Translation initiation factor 2, alpha subunit (eIF-2alpha)	GO:0005829,cytosol; GO:0033290,eukaryotic 48S preinitiation complex; GO:0005850,eukaryotic translation initiation factor 2 complex; GO:0005851,eukaryotic translation initiation factor 2B complex; GO:0043614,multi-eIF complex; GO:0005634,nucleus; GO:0005840,ribosome; GO:0003729,mRNA binding; GO:0043022,ribosome binding; GO:0003743,translation initiation factor activity; GO:0006413,translational in…	--
Cluster-17807.100916	K19327 anoctamin-10 | (RefSeq) anoctamin-like protein At1g73020 (A)	PREDICTED: anoctamin-like protein At1g73020 [Brassica oleracea var. oleracea]	RecName: Full=Anoctamin-like protein At1g73020;	SubName: Full=Uncharacterized protein {ECO:0000313|EnsemblPlants:Bra016023.1-P};	Protein required for meiotic chromosome segregation	GO:0034707,chloride channel complex; GO:0005254,chloride channel activity	Calcium-activated chloride channel
Cluster-17807.100918	--	PREDICTED: chaperone protein dnaJ 8, chloroplastic [Camelina sativa]	RecName: Full=Chaperone protein dnaJ 8, chloroplastic; Short=AtDjC8; Short=AtJ8; Flags: Precursor;	SubName: Full=Uncharacterized protein {ECO:0000313|EnsemblPlants:Bra008430.1-P};	Molecular chaperone (DnaJ superfamily)	GO:0009507,chloroplast; GO:0009570,chloroplast stroma; GO:0005634,nucleus; GO:0009416,response to light stimulus	--
Cluster-17807.100920	K10752 histone-binding protein RBBP4 | (RefSeq) WD-40 repeat-containing protein MSI4 (A)	WD-40 repeat-containing protein MSI4 [Brassica napus]	RecName: Full=WD-40 repeat-containing protein MSI4; AltName: Full=Altered cold-responsive gene 1 protein;	SubName: Full=Uncharacterized protein {ECO:0000313|EnsemblPlants:Bo8g102680.1};	Nucleosome remodeling factor, subunit CAF1/NURF55/MSI1	GO:0080008,Cul4-RING E3 ubiquitin ligase complex; GO:0005737,cytoplasm; GO:0005829,cytosol; GO:0005730,nucleolus; GO:0005634,nucleus; GO:0046872,metal ion binding; GO:0030154,cell differentiation; GO:0016569,covalent chromatin modification; GO:0006281,DNA repair; GO:0009908,flower development; GO:0006355,regulation of transcription, DNA-templated; GO:0010224,response to UV-B; GO:0006351,transcrip…	RNA binding Region
Cluster-17807.100921	K12896 splicing factor, arginine/serine-rich 7 | (RefSeq) serine/arginine-rich splicing factor RSZ22A (A)	PREDICTED: serine/arginine-rich splicing factor RSZ22A [Brassica rapa]	RecName: Full=Serine/arginine-rich splicing factor RSZ22A; AltName: Full=RS-containing zinc finger protein 22A; Short=At-RSZ22a; Short=At-RSZp22a; Short=AtRSZ22a;	SubName: Full=Serine/arginine-rich splicing factor RSZ22A {ECO:0000313|EMBL:JAU40904.1}; Flags: Fragment;	Alternative splicing factor SRp20/9G8 (RRM superfamily)	GO:0005829,cytosol; GO:0005730,nucleolus; GO:0005681,spliceosomal complex; GO:0003676,nucleic acid binding; GO:0008270,zinc ion binding; GO:0006397,mRNA processing; GO:0008380,RNA splicing	RNA recognition motif
Cluster-17807.100930	K14157 alpha-aminoadipic semialdehyde synthase [EC:1.5.1.8 1.5.1.9] | (RefSeq) alpha-aminoadipic semialdehyde synthase isoform X1 (A)	PREDICTED: alpha-aminoadipic semialdehyde synthase isoform X2 [Raphanus sativus]	RecName: Full=Alpha-aminoadipic semialdehyde synthase; AltName: Full=cAt-LKR/SDH; Short=LKR/SDH; Includes: RecName: Full=Lysine ketoglutarate reductase; Short=LKR; EC=1.5.1.8; Includes: RecName: Full=Saccharopine dehydrogenase; EC=1.5.1.9; AltName: Full=cAt-SDH; Short=SDH;	SubName: Full=Uncharacterized protein {ECO:0000313|EnsemblPlants:Bo2g038870.1};	Lysine-ketoglutarate reductase/saccharopine dehydrogenase	GO:0005737,cytoplasm; GO:0047131,saccharopine dehydrogenase (NAD+, L-glutamate-forming) activity; GO:0047130,saccharopine dehydrogenase (NADP+, L-lysine-forming) activity; GO:0004753,saccharopine dehydrogenase activity; GO:0006091,generation of precursor metabolites and energy; GO:0033512,L-lysine catabolic process to acetyl-CoA via saccharopine; GO:0019878,lysine biosynthetic process via aminoad…	--
Cluster-17807.100935	K03843 alpha-1,3/alpha-1,6-mannosyltransferase [EC:2.4.1.132 2.4.1.257] | (RefSeq) hypothetical protein (A)	uncharacterized protein BNAC02G25220D [Brassica napus]	--	SubName: Full=BnaC02g25220D protein {ECO:0000313|EMBL:CDY14591.1};	--	--	--
Cluster-17807.100953	K06196 cytochrome c-type biogenesis protein | (RefSeq) cytochrome c-type biogenesis ccda-like chloroplastic protein (A)	PREDICTED: cytochrome c-type biogenesis ccda-like chloroplastic protein [Brassica oleracea var. oleracea]	RecName: Full=Cytochrome c-type biogenesis ccda-like chloroplastic protein; AltName: Full=Cytochrome b6f biogenesis protein CCDA;	SubName: Full=Uncharacterized protein {ECO:0000313|EnsemblPlants:Bo2g042080.1};	--	GO:0009535,chloroplast thylakoid membrane; GO:0016021,integral component of membrane; GO:0055035,plastid thylakoid membrane; GO:0010190,cytochrome b6f complex assembly; GO:0055114,oxidation-reduction process	Cytochrome C biogenesis protein transmembrane region
Cluster-17807.100954	K03549 KUP system potassium uptake protein | (RefSeq) potassium transporter 8 (A)	PREDICTED: potassium transporter 8 [Brassica oleracea var. oleracea]	RecName: Full=Potassium transporter 8; Short=AtHAK8; Short=AtPOT8;	RecName: Full=Potassium transporter {ECO:0000256|RuleBase:RU321113};	--	GO:0016021,integral component of membrane; GO:0005886,plasma membrane; GO:0015079,potassium ion transmembrane transporter activity	K+ potassium transporter
Cluster-17807.100956	K03676 glutaredoxin 3 | (RefSeq) monothiol glutaredoxin-S4 (A)	PREDICTED: monothiol glutaredoxin-S4 [Brassica oleracea var. oleracea]	RecName: Full=Monothiol glutaredoxin-S4; Short=AtGrxS4; AltName: Full=Protein ROXY 13;	SubName: Full=Uncharacterized protein {ECO:0000313|EnsemblPlants:Bo8g040920.1};	Glutaredoxin and related proteins	GO:0005737,cytoplasm; GO:0005634,nucleus; GO:0051537,2 iron, 2 sulfur cluster binding; GO:0009055,electron transfer activity; GO:0046872,metal ion binding; GO:0015035,protein disulfide oxidoreductase activity; GO:0045454,cell redox homeostasis	Glutaredoxin
Cluster-17807.100969	--	uncharacterized protein BNAA06G32850D isoform X1 [Brassica napus]	--	SubName: Full=BnaC04g56260D protein {ECO:0000313|EMBL:CDY65181.1};	--	GO:0016021,integral component of membrane	--
Cluster-17807.100972	K04733 interleukin-1 receptor-associated kinase 4 [EC:2.7.11.1] | (RefSeq) probable inactive receptor kinase At5g58300 (A)	PREDICTED: probable inactive receptor kinase At5g58300 [Brassica oleracea var. oleracea]	RecName: Full=Probable inactive receptor kinase At5g58300; Flags: Precursor;	SubName: Full=Uncharacterized protein {ECO:0000313|EnsemblPlants:Bo2g028680.1};	--	GO:0016021,integral component of membrane; GO:0005886,plasma membrane; GO:0005524,ATP binding; GO:0004672,protein kinase activity	Kinase-like
Cluster-17807.100974	K04733 interleukin-1 receptor-associated kinase 4 [EC:2.7.11.1] | (RefSeq) U-box domain-containing protein 52-like isoform X1 (A)	U-box domain-containing protein 35 [Brassica napus]	RecName: Full=U-box domain-containing protein 35; AltName: Full=Plant U-box protein 35; Includes: RecName: Full=E3 ubiquitin ligase; EC=2.3.2.27; AltName: Full=RING-type E3 ubiquitin transferase {ECO:0000305}; Includes: RecName: Full=Serine/threonine-protein kinase; EC=2.7.11.-;	SubName: Full=BnaC05g12800D protein {ECO:0000313|EMBL:CDY40035.1};	--	GO:0005524,ATP binding; GO:0004674,protein serine/threonine kinase activity; GO:0004842,ubiquitin-protein transferase activity; GO:0006950,response to stress	Phosphotransferase enzyme family
Cluster-17807.10098	K20718 LRR receptor-like serine/threonine-protein kinase ERECTA [EC:2.7.11.1] | (RefSeq) receptor like protein 30-like (A)	PREDICTED: receptor-like protein 12 [Raphanus sativus]	RecName: Full=Receptor-like protein 19 {ECO:0000303|PubMed:18434605}; Short=AtRLP19 {ECO:0000303|PubMed:18434605}; Flags: Precursor;	SubName: Full=Uncharacterized protein {ECO:0000313|EnsemblPlants:Bo4g151370.1};	FOG: Leucine rich repeat	GO:0016021,integral component of membrane	Leucine Rich Repeat
Cluster-17807.100982	K11000 callose synthase [EC:2.4.1.-] | (RefSeq) callose synthase 2 (A)	callose synthase 2 [Brassica napus]	RecName: Full=Callose synthase 2; EC=2.4.1.34; AltName: Full=1,3-beta-glucan synthase; AltName: Full=Protein GLUCAN SYNTHASE-LIKE 3;	SubName: Full=Uncharacterized protein {ECO:0000313|EnsemblPlants:Bo4g047280.1};	1,3-beta-glucan synthase/callose synthase catalytic subunit	GO:0000148,1,3-beta-D-glucan synthase complex; GO:0016021,integral component of membrane; GO:0005886,plasma membrane; GO:0003843,1,3-beta-D-glucan synthase activity; GO:0006075,(1->3)-beta-D-glucan biosynthetic process; GO:0071555,cell wall organization; GO:0008360,regulation of cell shape	1,3-beta-glucan synthase component
Cluster-17807.100983	K11982 E3 ubiquitin-protein ligase RNF115/126 [EC:2.3.2.27] | (RefSeq) E3 ubiquitin-protein ligase RNF126-B-like (A)	PREDICTED: E3 ubiquitin-protein ligase RNF126-B-like [Brassica oleracea var. oleracea]	RecName: Full=Probable E3 ubiquitin-protein ligase RHC1A {ECO:0000305}; EC=2.3.2.27; AltName: Full=RING-H2 finger C1a {ECO:0000303|PubMed:9781696}; AltName: Full=RING-H2 zinc finger protein RHC1a {ECO:0000305}; AltName: Full=RING-type E3 ubiquitin transferase RHC1A {ECO:0000305};	SubName: Full=Uncharacterized protein {ECO:0000313|EnsemblPlants:Bo01023s020.1};	FOG: Predicted E3 ubiquitin ligase	GO:0005618,cell wall; GO:0005634,nucleus; GO:0046872,metal ion binding; GO:0061630,ubiquitin protein ligase activity; GO:0009938,negative regulation of gibberellic acid mediated signaling pathway; GO:0043161,proteasome-mediated ubiquitin-dependent protein catabolic process; GO:0000209,protein polyubiquitination; GO:0016567,protein ubiquitination; GO:0042787,NA; GO:0009651,response to salt stress;…	CxC4 like cysteine cluster associated with KDZ transposases
Cluster-17807.100985	K08235 xyloglucan:xyloglucosyl transferase [EC:2.4.1.207] | (RefSeq) probable xyloglucan endotransglucosylase/hydrolase protein 6 (A)	PREDICTED: probable xyloglucan endotransglucosylase/hydrolase protein 6 [Brassica oleracea var. oleracea]	RecName: Full=Probable xyloglucan endotransglucosylase/hydrolase protein 6; Short=At-XTH6; Short=XTH-6; EC=2.4.1.207; Flags: Precursor;	RecName: Full=Xyloglucan endotransglucosylase/hydrolase {ECO:0000256|RuleBase:RU361120}; EC=2.4.1.207 {ECO:0000256|RuleBase:RU361120};	--	GO:0048046,apoplast; GO:0005618,cell wall; GO:0004553,hydrolase activity, hydrolyzing O-glycosyl compounds; GO:0016762,xyloglucan:xyloglucosyl transferase activity; GO:0042546,cell wall biogenesis; GO:0071555,cell wall organization; GO:0009414,response to water deprivation; GO:0010411,xyloglucan metabolic process	Glycosyl hydrolases family 16
Cluster-17807.100987	--	--	--	SubName: Full=Uncharacterized protein {ECO:0000313|EnsemblPlants:Bo6g104090.1};	--	--	--
Cluster-17807.100990	K03231 elongation factor 1-alpha | (RefSeq) polyadenylate-binding protein RBP45A-like (A)	PREDICTED: polyadenylate-binding protein RBP47B-like [Brassica oleracea var. oleracea]	RecName: Full=Polyadenylate-binding protein RBP47B; Short=Poly(A)-binding protein RBP47B; AltName: Full=RNA-binding protein 47B; Short=AtRBP47B;	SubName: Full=Uncharacterized protein {ECO:0000313|EnsemblPlants:Bo5g115580.1};	FOG: RRM domain	GO:0010494,cytoplasmic stress granule; GO:0005829,cytosol; GO:0005634,nucleus; GO:0003729,mRNA binding; GO:0008143,poly(A) binding; GO:0034605,cellular response to heat; GO:0006397,mRNA processing	RNA recognition motif. (a.k.a. RRM, RBD, or RNP domain)
Cluster-17807.100999	K05666 ATP-binding cassette, subfamily C (CFTR/MRP), member 2 | (RefSeq) ABC transporter C family member 10 (A)	PREDICTED: probable receptor-like protein kinase At2g42960 [Brassica oleracea var. oleracea]	RecName: Full=ABC transporter C family member 10; Short=ABC transporter ABCC.10; Short=AtABCC10; EC=3.6.3.44; AltName: Full=ATP-energized glutathione S-conjugate pump 14; AltName: Full=Glutathione S-conjugate-transporting ATPase 14; AltName: Full=Multidrug resistance-associated protein 14;	SubName: Full=Uncharacterized protein {ECO:0000313|EnsemblPlants:Bra007433.1-P};	Multidrug resistance-associated protein/mitoxantrone resistance protein, ABC superfamily	GO:0016021,integral component of membrane; GO:0000325,plant-type vacuole; GO:0005774,vacuolar membrane; GO:0005524,ATP binding; GO:0042626,ATPase activity, coupled to transmembrane movement of substances; GO:0008559,xenobiotic transmembrane transporting ATPase activity; GO:0055085,transmembrane transport	Haspin like kinase domain
Cluster-17807.101002	K00679 phospholipid:diacylglycerol acyltransferase [EC:2.3.1.158] | (RefSeq) hypothetical protein (A)	BnaCnng17050D [Brassica napus]	RecName: Full=Protein OBERON 4;	SubName: Full=BnaCnng17050D protein {ECO:0000313|EMBL:CDY49216.1};	--	GO:0005634,nucleus; GO:0046872,metal ion binding; GO:0001708,cell fate specification; GO:0090421,embryonic meristem initiation; GO:0009880,embryonic pattern specification	Coiled-coil region of Oberon
Cluster-17807.101003	K06685 MOB kinase activator 1 | (RefSeq) MOB kinase activator-like 1A (A)	PREDICTED: MOB kinase activator-like 1A [Brassica rapa]	RecName: Full=MOB kinase activator-like 1A; AltName: Full=Mob1 homolog 1A; AltName: Full=Mps one binder kinase activator-like 1A;	SubName: Full=MOB kinase activator-like 1 {ECO:0000313|EMBL:JAU28869.1}; Flags: Fragment;	Cell cycle-associated protein Mob1-1	GO:0005737,cytoplasm; GO:0005769,early endosome; GO:0005634,nucleus; GO:0009705,plant-type vacuole membrane; GO:0005886,plasma membrane; GO:0005802,trans-Golgi network; GO:0046872,metal ion binding; GO:0051301,cell division; GO:0008283,cell proliferation; GO:0009553,embryo sac development; GO:0048229,gametophyte development; GO:0009554,megasporogenesis; GO:0009556,microsporogenesis; GO:0035265,or…	Mob1/phocein family
Cluster-17807.101006	K00679 phospholipid:diacylglycerol acyltransferase [EC:2.3.1.158] | (RefSeq) hypothetical protein (A)	BnaCnng17050D [Brassica napus]	RecName: Full=Protein OBERON 4;	SubName: Full=BnaCnng17050D protein {ECO:0000313|EMBL:CDY49216.1};	--	GO:0005634,nucleus; GO:0046872,metal ion binding; GO:0001708,cell fate specification; GO:0090421,embryonic meristem initiation; GO:0009880,embryonic pattern specification	Coiled-coil region of Oberon
Cluster-17807.10102	--	PREDICTED: N-acetyl-D-glucosamine kinase [Brassica oleracea var. oleracea]	--	SubName: Full=Uncharacterized protein {ECO:0000313|EnsemblPlants:Bo5g063130.1};	N-Acetylglucosamine kinase	--	BadF/BadG/BcrA/BcrD ATPase family
Cluster-17807.101023	K14491 two-component response regulator ARR-B family | (RefSeq) two-component response regulator ARR12-like (A)	BnaC05g51600D [Brassica napus]	RecName: Full=Transcription factor HHO6 {ECO:0000305}; AltName: Full=MYB-domain transcription factor HHO6 {ECO:0000305}; AltName: Full=Protein HRS1 HOMOLOG 6 {ECO:0000305};	SubName: Full=BnaC05g51600D protein {ECO:0000313|EMBL:CDY59732.1};	--	GO:0005634,nucleus; GO:0003677,DNA binding; GO:0003700,DNA-binding transcription factor activity; GO:0006355,regulation of transcription, DNA-templated; GO:0006351,transcription, DNA-templated	Myb-like DNA-binding domain
Cluster-17807.101024	K14491 two-component response regulator ARR-B family | (RefSeq) two-component response regulator EHD1 (A)	PREDICTED: myb family transcription factor EFM-like [Brassica rapa]	RecName: Full=Transcription factor HHO6 {ECO:0000305}; AltName: Full=MYB-domain transcription factor HHO6 {ECO:0000305}; AltName: Full=Protein HRS1 HOMOLOG 6 {ECO:0000305};	SubName: Full=Uncharacterized protein {ECO:0000313|EnsemblPlants:Bra040662.1-P};	--	GO:0005634,nucleus; GO:0003677,DNA binding; GO:0003700,DNA-binding transcription factor activity; GO:0006355,regulation of transcription, DNA-templated; GO:0006351,transcription, DNA-templated	Myb-like DNA-binding domain
Cluster-17807.101031	K00013 histidinol dehydrogenase [EC:1.1.1.23] | (RefSeq) histidinol dehydrogenase, chloroplastic isoform X1 (A)	histidinol dehydrogenase, chloroplastic isoform X1 [Brassica napus]	RecName: Full=Histidinol dehydrogenase, chloroplastic; Short=HDH; EC=1.1.1.23; Flags: Precursor;	RecName: Full=Histidinol dehydrogenase, chloroplastic {ECO:0000256|PIRNR:PIRNR000099}; Short=HDH {ECO:0000256|PIRNR:PIRNR000099}; EC=1.1.1.23 {ECO:0000256|PIRNR:PIRNR000099};	Histidinol dehydrogenase	GO:0009507,chloroplast; GO:0004399,histidinol dehydrogenase activity; GO:0051287,NAD binding; GO:0008270,zinc ion binding; GO:0000105,histidine biosynthetic process	Histidinol dehydrogenase
Cluster-17807.101033	K07297 adiponectin receptor | (RefSeq) heptahelical transmembrane protein 1-like (A)	PREDICTED: heptahelical transmembrane protein 1-like [Brassica oleracea var. oleracea]	RecName: Full=Heptahelical transmembrane protein 1; AltName: Full=PAQR family protein HHP1;	SubName: Full=BnaA02g04790D protein {ECO:0000313|EMBL:CDY45097.1};	Predicted membrane proteins, contain hemolysin III domain	GO:0016021,integral component of membrane; GO:0004872,NA; GO:0009788,negative regulation of abscisic acid-activated signaling pathway; GO:0009725,response to hormone; GO:0009651,response to salt stress; GO:0009744,response to sucrose	Haemolysin-III related
Cluster-17807.101044	--	--	--	--	--	--	--
Cluster-17807.101047	K12608 CCR4-NOT complex subunit CAF16 | (RefSeq) ABC transporter I family member 19 (A)	PREDICTED: ABC transporter I family member 19 [Brassica oleracea var. oleracea]	RecName: Full=ABC transporter I family member 19; Short=ABC transporter ABCI.19; Short=AtABCI19; AltName: Full=GCN-related protein 2; AltName: Full=Non-intrinsic ABC protein 4;	SubName: Full=Uncharacterized protein {ECO:0000313|EnsemblPlants:Bo8g002670.1};	Predicted ABC-type transport, ATPase component/CCR4 associated factor	GO:0005737,cytoplasm; GO:0005524,ATP binding; GO:0016887,ATPase activity	RecF/RecN/SMC N terminal domain
Cluster-17807.101055	K22390 acid phosphatase type 7 | (RefSeq) probable inactive purple acid phosphatase 2 (A)	PREDICTED: probable inactive purple acid phosphatase 2 [Brassica oleracea var. oleracea]	RecName: Full=Probable inactive purple acid phosphatase 2; Flags: Precursor;	RecName: Full=Purple acid phosphatase {ECO:0000256|RuleBase:RU361203}; EC=3.1.3.2 {ECO:0000256|RuleBase:RU361203};	Purple acid phosphatase	GO:0009507,chloroplast; GO:0009941,chloroplast envelope; GO:0005768,endosome; GO:0005576,extracellular region; GO:0005794,Golgi apparatus; GO:0005740,mitochondrial envelope; GO:0005739,mitochondrion; GO:0005802,trans-Golgi network; GO:0003993,acid phosphatase activity; GO:0046872,metal ion binding; GO:0030943,mitochondrion targeting sequence binding; GO:0045040,protein import into mitochondrial o…	Iron/zinc purple acid phosphatase-like protein C
Cluster-17807.101060	K21026 acetylajmaline esterase [EC:3.1.1.80] | (RefSeq) GDSL esterase/lipase At5g45910-like (A)	GDSL esterase/lipase At1g54020-like precursor [Brassica napus]	RecName: Full=GDSL esterase/lipase At1g54020; EC=3.1.1.-; AltName: Full=Extracellular lipase At1g54020; Flags: Precursor;	SubName: Full=Uncharacterized protein {ECO:0000313|EnsemblPlants:Bo6g032890.1};	--	GO:0005576,extracellular region; GO:0005773,vacuole; GO:0016788,hydrolase activity, acting on ester bonds; GO:0016042,lipid catabolic process	GDSL-like Lipase/Acylhydrolase
Cluster-17807.101067	K08818 cell division cycle 2-like [EC:2.7.11.22] | (RefSeq) cyclin-dependent kinase G-2-like (A)	cyclin-dependent kinase G-2-like [Brassica napus]	RecName: Full=Cyclin-dependent kinase G-2; Short=CDKG;2; EC=2.7.11.22; EC=2.7.11.23;	SubName: Full=Uncharacterized protein {ECO:0000313|EnsemblPlants:Bo6g103970.1};	Protein kinase PITSLRE and related kinases	GO:0005634,nucleus; GO:0005524,ATP binding; GO:0004693,cyclin-dependent protein serine/threonine kinase activity; GO:0008353,RNA polymerase II CTD heptapeptide repeat kinase activity; GO:0006468,protein phosphorylation; GO:0010468,regulation of gene expression; GO:0007346,regulation of mitotic cell cycle	Kinase-like
Cluster-17807.101070	K14510 serine/threonine-protein kinase CTR1 [EC:2.7.11.1] | (RefSeq) serine/threonine-protein kinase CTR1 isoform X1 (A)	PREDICTED: serine/threonine-protein kinase CTR1 isoform X1 [Brassica oleracea var. oleracea]	RecName: Full=Serine/threonine-protein kinase CTR1 {ECO:0000303|PubMed:8431946}; EC=2.7.11.1 {ECO:0000305}; AltName: Full=Protein CONSTITUTIVE TRIPLE RESPONSE1 {ECO:0000303|PubMed:8431946};	SubName: Full=Uncharacterized protein {ECO:0000313|EnsemblPlants:Bo3g002520.1};	Tyrosine kinase specific for activated (GTP-bound) p21cdc42Hs	GO:0005789,endoplasmic reticulum membrane; GO:0005524,ATP binding; GO:0004674,protein serine/threonine kinase activity; GO:0004712,protein serine/threonine/tyrosine kinase activity; GO:0004871,NA; GO:0071281,cellular response to iron ion; GO:0009873,ethylene-activated signaling pathway; GO:0009686,gibberellin biosynthetic process; GO:0010105,negative regulation of ethylene-activated signaling pat…	Haspin like kinase domain
Cluster-17807.101075	K10357 myosin V | (RefSeq) myosin-6-like (A)	myosin-6-like [Brassica napus]	RecName: Full=Myosin-6; AltName: Full=AtMYA2;	SubName: Full=Uncharacterized protein {ECO:0000313|EnsemblPlants:Bo9g059370.1};	Myosin class V heavy chain	GO:0005737,cytoplasm; GO:0016459,myosin complex; GO:0003779,actin binding; GO:0005524,ATP binding; GO:0005516,calmodulin binding; GO:0003774,motor activity	AAA ATPase domain
Cluster-17807.10108	K12608 CCR4-NOT complex subunit CAF16 | (RefSeq) uncharacterized protein LOC106308355 (A)	PREDICTED: uncharacterized protein LOC108822017 isoform X1 [Raphanus sativus]	--	SubName: Full=Uncharacterized protein {ECO:0000313|EMBL:OAP07918.1};	--	--	--
Cluster-17807.101082	K04733 interleukin-1 receptor-associated kinase 4 [EC:2.7.11.1] | (RefSeq) non-functional pseudokinase ZED1-like (A)	PREDICTED: uncharacterized protein LOC106341884 [Brassica oleracea var. oleracea]	RecName: Full=Non-functional pseudokinase ZED1 {ECO:0000305}; AltName: Full=Protein HOPZ-ETI-DEFICIENT 1 {ECO:0000303|PubMed:24170858};	SubName: Full=Uncharacterized protein {ECO:0000313|EnsemblPlants:Bo4g191470.1};	--	GO:0005886,plasma membrane; GO:0005524,ATP binding; GO:0004674,protein serine/threonine kinase activity; GO:0007166,cell surface receptor signaling pathway; GO:0050829,defense response to Gram-negative bacterium	DIL domain
Cluster-17807.101087	K02434 aspartyl-tRNA(Asn)/glutamyl-tRNA(Gln) amidotransferase subunit B [EC:6.3.5.6 6.3.5.7] | (RefSeq) glutamyl-tRNA(Gln) amidotransferase subunit B, chloroplastic/mitochondrial-like (A)	hypothetical protein EUTSA_v10010619mg [Eutrema salsugineum]	RecName: Full=Glutamyl-tRNA(Gln) amidotransferase subunit B, chloroplastic/mitochondrial {ECO:0000255|HAMAP-Rule:MF_03147}; Short=Glu-AdT subunit B {ECO:0000255|HAMAP-Rule:MF_03147}; EC=6.3.5.- {ECO:0000255|HAMAP-Rule:MF_03147};	SubName: Full=Uncharacterized protein {ECO:0000313|EMBL:ESQ45155.1};	Glutamyl-tRNA amidotransferase subunit B	GO:0009507,chloroplast; GO:0009570,chloroplast stroma; GO:0005739,mitochondrion; GO:0005524,ATP binding; GO:0050567,glutaminyl-tRNA synthase (glutamine-hydrolyzing) activity; GO:0070681,glutaminyl-tRNAGln biosynthesis via transamidation; GO:0006412,translation	--
Cluster-17807.101089	K04365 B-Raf proto-oncogene serine/threonine-protein kinase [EC:2.7.11.1] | (RefSeq) serine/threonine-protein kinase STY46 (A)	serine/threonine-protein kinase STY46-like isoform X2 [Brassica napus]	RecName: Full=Serine/threonine-protein kinase STY46 {ECO:0000305}; EC=2.7.11.1 {ECO:0000269|PubMed:17090544}; AltName: Full=Serine/threonine/tyrosine-protein kinase 46 {ECO:0000303|PubMed:16429265};	SubName: Full=BnaC03g59990D protein {ECO:0000313|EMBL:CDY12083.1};	Tyrosine kinase specific for activated (GTP-bound) p21cdc42Hs	GO:0005829,cytosol; GO:0005524,ATP binding; GO:0004674,protein serine/threonine kinase activity; GO:0004712,protein serine/threonine/tyrosine kinase activity; GO:0004871,NA; GO:0009658,chloroplast organization; GO:0035556,intracellular signal transduction	Kinase-like
Cluster-17807.101092	K14948 polypyrimidine tract-binding protein 2 | (RefSeq) polypyrimidine tract-binding protein homolog 3 (A)	polypyrimidine tract-binding protein homolog 3 [Brassica napus]	RecName: Full=Polypyrimidine tract-binding protein homolog 3;	SubName: Full=Uncharacterized protein {ECO:0000313|EnsemblPlants:Bo8g023230.1};	Polypyrimidine tract-binding protein	GO:0005737,cytoplasm; GO:0005634,nucleus; GO:0000932,P-body; GO:0003729,mRNA binding; GO:0006397,mRNA processing; GO:0043484,regulation of RNA splicing; GO:0006417,regulation of translation; GO:0008380,RNA splicing	RL domain
Cluster-17807.101097	K12486 stromal membrane-associated protein | (RefSeq) ADP-ribosylation factor GTPase-activating protein AGD12-like (A)	PREDICTED: ADP-ribosylation factor GTPase-activating protein AGD12 isoform X2 [Brassica oleracea var. oleracea]	RecName: Full=ADP-ribosylation factor GTPase-activating protein AGD12; Short=ARF GAP AGD12; AltName: Full=Protein ARF-GAP DOMAIN 12; Short=AtAGD12; AltName: Full=Zinc- and calcium-binding protein; Short=AtZAC;	SubName: Full=Uncharacterized protein {ECO:0000313|EnsemblPlants:Bo1g023910.1};	Predicted GTPase-activating protein	GO:0005794,Golgi apparatus; GO:0005886,plasma membrane; GO:0005773,vacuole; GO:0005096,GTPase activator activity; GO:0046872,metal ion binding; GO:0005543,phospholipid binding; GO:0006886,intracellular protein transport	C2 domain
Cluster-17807.101110	K00411 ubiquinol-cytochrome c reductase iron-sulfur subunit [EC:1.10.2.2] | (RefSeq) cytochrome b-c1 complex subunit Rieske-4, mitochondrial-like (A)	PREDICTED: cytochrome b-c1 complex subunit Rieske-4, mitochondrial-like [Brassica oleracea var. oleracea]	RecName: Full=Cytochrome b-c1 complex subunit Rieske-1, mitochondrial {ECO:0000305}; EC=1.10.2.2 {ECO:0000250|UniProtKB:P08067}; AltName: Full=Complex III subunit 5-1 {ECO:0000305}; AltName: Full=Rieske iron-sulfur protein 1 {ECO:0000305}; Short=RISP1 {ECO:0000305}; AltName: Full=Ubiquinol-cytochrome c reductase iron-sulfur subunit 1 {ECO:0000303|PubMed:18305213}; Flags: Precursor;	RecName: Full=Cytochrome b-c1 complex subunit Rieske, mitochondrial {ECO:0000256|RuleBase:RU004494}; EC=1.10.2.2 {ECO:0000256|RuleBase:RU004494};	Ubiquinol cytochrome c reductase, subunit RIP1	GO:0016021,integral component of membrane; GO:0016020,membrane; GO:0031966,mitochondrial membrane; GO:0005750,mitochondrial respiratory chain complex III; GO:0005739,mitochondrion; GO:0051537,2 iron, 2 sulfur cluster binding; GO:0046872,metal ion binding; GO:0008121,ubiquinol-cytochrome-c reductase activity	Rieske [2Fe-2S] domain
Cluster-17807.101115	K20924 cellulose synthase-like protein [EC:2.4.1.-] | (RefSeq) cellulose synthase-like protein D2 (A)	PREDICTED: cellulose synthase-like protein D2 [Brassica oleracea var. oleracea]	RecName: Full=Cellulose synthase-like protein D2; Short=AtCslD2; EC=2.4.1.-;	SubName: Full=Uncharacterized protein {ECO:0000313|EnsemblPlants:Bo9g161680.1};	--	GO:0005768,endosome; GO:0005794,Golgi apparatus; GO:0030173,integral component of Golgi membrane; GO:0005886,plasma membrane; GO:0005802,trans-Golgi network; GO:0016760,cellulose synthase (UDP-forming) activity; GO:0051753,mannan synthase activity; GO:0071555,cell wall organization; GO:0030244,cellulose biosynthetic process; GO:0071669,plant-type cell wall organization or biogenesis; GO:0009409,r…	Cellulose synthase
Cluster-17807.101119	K14686 solute carrier family 31 (copper transporter), member 1 | (RefSeq) copper transporter 1-like (A)	PREDICTED: copper transporter 1-like [Brassica oleracea var. oleracea]	RecName: Full=Copper transporter 1; Short=AtCOPT1;	SubName: Full=BnaA10g12280D protein {ECO:0000313|EMBL:CDY33022.1};	Copper transporter	GO:0016021,integral component of membrane; GO:0016020,membrane; GO:0005375,copper ion transmembrane transporter activity; GO:0006825,copper ion transport; GO:0048235,pollen sperm cell differentiation; GO:0048364,root development	Ctr copper transporter family
Cluster-17807.101123	--	BnaCnng23440D [Brassica napus]	RecName: Full=Protein LAZ1 {ECO:0000303|PubMed:20830211}; AltName: Full=Lazarus1 {ECO:0000303|PubMed:20830211};	SubName: Full=BnaCnng23440D protein {ECO:0000313|EMBL:CDY52805.1};	Predicted seven transmembrane receptor - rhodopsin family	GO:0005829,cytosol; GO:0012505,endomembrane system; GO:0016021,integral component of membrane; GO:0005886,plasma membrane; GO:0005215,transporter activity; GO:0009626,plant-type hypersensitive response; GO:0012501,programmed cell death	Organic solute transporter Ostalpha
Cluster-17807.101126	K00799 glutathione S-transferase [EC:2.5.1.18] | (RefSeq) glutathione S-transferase U26-like (A)	glutathione S-transferase U26-like [Brassica napus]	RecName: Full=Glutathione S-transferase U26; Short=AtGSTU26; EC=2.5.1.18; AltName: Full=GST class-tau member 26;	SubName: Full=Uncharacterized protein {ECO:0000313|EnsemblPlants:Bra025993.1-P};	Glutathione S-transferase	GO:0005737,cytoplasm; GO:0005829,cytosol; GO:0004364,glutathione transferase activity; GO:0006749,glutathione metabolic process; GO:0009409,response to cold; GO:0009635,response to herbicide; GO:0009407,toxin catabolic process	Glutathione S-transferase, C-terminal domain
Cluster-17807.10115	K17964 leucine-rich PPR motif-containing protein, mitochondrial | (RefSeq) putative pentatricopeptide repeat-containing protein At1g19290 (A)	PREDICTED: protein DA1-like isoform X1 [Brassica oleracea var. oleracea]	RecName: Full=Protein DA1; AltName: Full=Protein SUPPRESSOR OF LARGE SEED AND ORGAN PHENOTYPES OF DA1-1 1;	SubName: Full=Uncharacterized protein {ECO:0000313|EnsemblPlants:Bo8g068420.1};	Adaptor protein Enigma and related PDZ-LIM proteins	GO:0046872,metal ion binding; GO:0008233,peptidase activity; GO:0043130,ubiquitin binding; GO:0008285,negative regulation of cell proliferation; GO:0046621,negative regulation of organ growth; GO:0048482,plant ovule morphogenesis; GO:1900057,positive regulation of leaf senescence; GO:0048317,seed morphogenesis	LIM domain
Cluster-17807.101150	K10523 speckle-type POZ protein | (RefSeq) BTB/POZ and MATH domain-containing protein 2 (A)	PREDICTED: BTB/POZ and MATH domain-containing protein 2 [Brassica oleracea var. oleracea]	RecName: Full=BTB/POZ and MATH domain-containing protein 2; AltName: Full=Protein BTB-POZ AND MATH DOMAIN 2; Short=AtBPM2;	SubName: Full=Uncharacterized protein {ECO:0000313|EnsemblPlants:Bo3g060450.1};	Speckle-type POZ protein SPOP and related proteins with TRAF, MATH and BTB/POZ domains	GO:0005634,nucleus; GO:0071472,cellular response to salt stress; GO:0042631,cellular response to water deprivation; GO:0016567,protein ubiquitination; GO:0006970,response to osmotic stress	BTB/POZ domain
Cluster-17807.101161	--	PREDICTED: phosphoglucomutase isoform X1 [Brassica oleracea var. oleracea]	--	SubName: Full=Uncharacterized protein {ECO:0000313|EnsemblPlants:Bo2g013780.1};	Phosphoglucomutase/phosphomannomutase	GO:0016868,intramolecular transferase activity, phosphotransferases; GO:0005975,carbohydrate metabolic process	Phosphoglucomutase/phosphomannomutase, alpha/beta/alpha domain I
Cluster-17807.101162	--	uncharacterized protein LOC111213084 isoform X2 [Brassica napus]	--	SubName: Full=Uncharacterized protein {ECO:0000313|EnsemblPlants:Bo7g005990.1};	--	--	--
Cluster-17807.101163	K12124 GIGANTEA | (RefSeq) protein GIGANTEA (A)	PREDICTED: protein GIGANTEA [Brassica oleracea var. oleracea]	RecName: Full=Protein GIGANTEA;	SubName: Full=Uncharacterized protein {ECO:0000313|EnsemblPlants:Bo5g038860.1};	--	GO:0005737,cytoplasm; GO:0005654,nucleoplasm; GO:0005634,nucleus; GO:0030154,cell differentiation; GO:0007623,circadian rhythm; GO:0009908,flower development; GO:0048578,positive regulation of long-day photoperiodism, flowering; GO:0009585,red, far-red light phototransduction; GO:0042752,regulation of circadian rhythm; GO:0006355,regulation of transcription, DNA-templated; GO:0009637,response to …	--
Cluster-17807.101167	K14713 solute carrier family 39 (zinc transporter), member 7 | (RefSeq) IAA-alanine resistance protein 1-like (A)	IAA-alanine resistance protein 1-like [Brassica napus]	RecName: Full=IAA-alanine resistance protein 1; Flags: Precursor;	SubName: Full=Uncharacterized protein {ECO:0000313|EnsemblPlants:Bo6g097330.1};	Putative zinc transporter	GO:0005783,endoplasmic reticulum; GO:0016021,integral component of membrane; GO:0005385,zinc ion transmembrane transporter activity; GO:0006882,cellular zinc ion homeostasis; GO:0071577,zinc ion transmembrane transport	ZIP Zinc transporter
Cluster-17807.101171	K01963 acetyl-CoA carboxylase carboxyl transferase subunit beta [EC:6.4.1.2 2.1.3.15] | (RefSeq) uncharacterized protein LOC109823134 (A)	PREDICTED: uncharacterized protein LOC108821429 isoform X1 [Raphanus sativus]	--	SubName: Full=Uncharacterized protein {ECO:0000313|EnsemblPlants:Bo3g042630.1};	--	--	No apical meristem-associated C-terminal domain
Cluster-17807.101173	K07901 Ras-related protein Rab-8A | (RefSeq) ras-related protein RABE1a (A)	PREDICTED: ras-related protein RABE1a-like [Brassica rapa]	RecName: Full=Ras-related protein RABE1a; Short=AtRABE1a; AltName: Full=Ras-related protein Rab8B; Short=AtRab8B;	SubName: Full=Uncharacterized protein {ECO:0000313|EnsemblPlants:Bo8g083000.1};	GTP-binding protein SEC4, small G protein superfamily, and related Ras family GTP-binding proteins	GO:0005829,cytosol; GO:0000139,Golgi membrane; GO:0005886,plasma membrane; GO:0005525,GTP binding; GO:0003924,GTPase activity; GO:0009306,protein secretion; GO:0017157,regulation of exocytosis; GO:0006904,vesicle docking involved in exocytosis	RsgA GTPase
Cluster-17807.101174	K16871 4-aminobutyrate---pyruvate transaminase [EC:2.6.1.96] | (RefSeq) gamma-aminobutyrate transaminase POP2, mitochondrial isoform X1 (A)	gamma-aminobutyrate transaminase POP2, mitochondrial isoform X1 [Brassica napus]	RecName: Full=Gamma-aminobutyrate transaminase POP2, mitochondrial {ECO:0000303|Ref.1}; Short=AtGABA-T; EC=2.6.1.96 {ECO:0000269|PubMed:19264755, ECO:0000269|Ref.1}; AltName: Full=Protein HEXENAL RESPONSE 1; AltName: Full=Protein POLLEN-PISTIL INCOMPATIBILITY 2; Short=AtPOP2; Flags: Precursor;	SubName: Full=Uncharacterized protein {ECO:0000313|EnsemblPlants:Bra031332.1-P};	Alanine-glyoxylate aminotransferase AGT2	GO:0005794,Golgi apparatus; GO:0005739,mitochondrion; GO:0005774,vacuolar membrane; GO:0003867,4-aminobutyrate transaminase activity; GO:0034387,4-aminobutyrate:pyruvate transaminase activity; GO:0050897,cobalt ion binding; GO:0102351,gamma-aminobutyrate transaminase (glyoxylate dependent) activity; GO:0030170,pyridoxal phosphate binding; GO:0008270,zinc ion binding; GO:0019484,beta-alanine catab…	Aminotransferase class-III
Cluster-17807.101177	K10866 DNA repair protein RAD50 [EC:3.6.-.-] | (RefSeq) DNA repair protein RAD50 isoform X1 (A)	DNA repair protein RAD50 isoform X1 [Brassica napus]	RecName: Full=DNA repair protein RAD50; Short=AtRAD50; EC=3.6.-.-;	SubName: Full=Uncharacterized protein {ECO:0000313|EnsemblPlants:Bo3g026510.1};	DNA repair protein RAD50, ABC-type ATPase/SMC superfamily	GO:0000794,condensed nuclear chromosome; GO:0005737,cytoplasm; GO:0030870,Mre11 complex; GO:0000790,nuclear chromatin; GO:0000784,nuclear chromosome, telomeric region; GO:0005634,nucleus; GO:0035861,site of double-strand break; GO:0004017,adenylate kinase activity; GO:0005524,ATP binding; GO:0016887,ATPase activity; GO:0003691,double-stranded telomeric DNA binding; GO:0051880,G-quadruplex DNA bin…	Phosphatidylinositol 3-kinase regulatory subunit P85 inter-SH2 domain
Cluster-17807.101191	K09753 cinnamoyl-CoA reductase [EC:1.2.1.44] | (RefSeq) cinnamoyl-CoA reductase 1-like (A)	cinnamoyl-CoA reductase 1-like [Brassica napus]	RecName: Full=Tetraketide alpha-pyrone reductase 1; EC=1.1.1.-; AltName: Full=Protein DIHYDROFLAVONOL 4-REDUCTASE-LIKE 1;	SubName: Full=Uncharacterized protein {ECO:0000313|EnsemblPlants:Bo5g009890.1};	Flavonol reductase/cinnamoyl-CoA reductase	GO:0005783,endoplasmic reticulum; GO:0005634,nucleus; GO:0050662,coenzyme binding; GO:0016491,oxidoreductase activity; GO:0009555,pollen development; GO:0010584,pollen exine formation; GO:0048316,seed development; GO:0080110,sporopollenin biosynthetic process	short chain dehydrogenase
Cluster-17807.101202	--	--	--	--	--	--	--
Cluster-17807.101205	K03327 multidrug resistance protein, MATE family | (RefSeq) protein DETOXIFICATION 16 (A)	protein DETOXIFICATION 16 [Brassica napus]	RecName: Full=Protein DETOXIFICATION 16 {ECO:0000303|PubMed:11739388}; Short=AtDTX16 {ECO:0000303|PubMed:11739388}; AltName: Full=Multidrug and toxic compound extrusion protein 16 {ECO:0000305}; Short=MATE protein 16 {ECO:0000305};	RecName: Full=Protein DETOXIFICATION {ECO:0000256|RuleBase:RU004914}; AltName: Full=Multidrug and toxic compound extrusion protein {ECO:0000256|RuleBase:RU004914};	Uncharacterized membrane protein, predicted efflux pump	GO:0016021,integral component of membrane; GO:0005774,vacuolar membrane; GO:0015297,antiporter activity; GO:0015238,drug transmembrane transporter activity; GO:0006855,drug transmembrane transport; GO:0009624,response to nematode	MatE
Cluster-17807.101210	K16225 probable WRKY transcription factor 52 | (RefSeq) disease resistance protein RRS1 (A)	PREDICTED: disease resistance protein RRS1-like isoform X1 [Brassica rapa]	RecName: Full=Protein DA1-related 4 {ECO:0000303|PubMed:18483219}; AltName: Full=Protein CHILLING SENSITIVE 3 {ECO:0000303|PubMed:20444230};	RecName: Full=RING-type E3 ubiquitin transferase {ECO:0000256|SAAS:SAAS00702733}; EC=2.3.2.27 {ECO:0000256|SAAS:SAAS00702733};	--	GO:0043531,ADP binding; GO:0005524,ATP binding; GO:0046872,metal ion binding; GO:0006952,defense response; GO:0009409,response to cold	--
Cluster-17807.101214	K02987 small subunit ribosomal protein S4e | (RefSeq) 40S ribosomal protein S4-1 (A)	PREDICTED: 40S ribosomal protein S4-1 isoform X2 [Raphanus sativus]	RecName: Full=40S ribosomal protein S4-1;	SubName: Full=Ribosomal protein S4 (RPS4A) family protein {ECO:0000313|EMBL:AEC06617.1};	40S ribosomal protein S4	GO:0009507,chloroplast; GO:0005829,cytosol; GO:0022627,cytosolic small ribosomal subunit; GO:0005886,plasma membrane; GO:0005774,vacuolar membrane; GO:0003723,RNA binding; GO:0019843,rRNA binding; GO:0003735,structural constituent of ribosome; GO:0006412,translation	S4 domain
Cluster-17807.101215	K17491 protein phosphatase 4 regulatory subunit 3 | (RefSeq) serine/threonine-protein phosphatase 4 regulatory subunit 3-like isoform X1 (A)	PREDICTED: serine/threonine-protein phosphatase 4 regulatory subunit 3-like isoform X1 [Brassica oleracea var. oleracea]	--	SubName: Full=Uncharacterized protein {ECO:0000313|EnsemblPlants:Bo5g143210.1};	Protein predicted to be involved in carbohydrate metabolism	--	--
Cluster-17807.101217	K17413 small subunit ribosomal protein S35 | (RefSeq) uncharacterized protein LOC111213060 (A)	uncharacterized protein LOC111213060 [Brassica napus]	--	SubName: Full=BnaCnng63600D protein {ECO:0000313|EMBL:CDY69455.1};	--	--	Mitochondrial ribosomal subunit protein
Cluster-17807.101220	K11838 ubiquitin carboxyl-terminal hydrolase 7 [EC:3.4.19.12] | (RefSeq) ubiquitin carboxyl-terminal hydrolase 13-like isoform X1 (A)	PREDICTED: ubiquitin carboxyl-terminal hydrolase 13-like isoform X2 [Brassica oleracea var. oleracea]	RecName: Full=Ubiquitin carboxyl-terminal hydrolase 13; EC=3.4.19.12; AltName: Full=Deubiquitinating enzyme 13; Short=AtUBP13; AltName: Full=Ubiquitin thioesterase 13; AltName: Full=Ubiquitin-specific-processing protease 13;	SubName: Full=Uncharacterized protein {ECO:0000313|EnsemblPlants:Bo3g064670.1};	Ubiquitin carboxyl-terminal hydrolase	GO:0005737,cytoplasm; GO:0005829,cytosol; GO:0005634,nucleus; GO:0009506,plasmodesma; GO:0004843,thiol-dependent ubiquitin-specific protease activity; GO:0009867,jasmonic acid mediated signaling pathway; GO:0016579,protein deubiquitination; GO:0006511,ubiquitin-dependent protein catabolic process	Ras association (RalGDS/AF-6) domain
Cluster-17807.101221	K01535 H+-transporting ATPase [EC:3.6.3.6] | (RefSeq) ATPase 2, plasma membrane-type-like (A)	01P13-1 [Brassica rapa subsp. pekinensis]	RecName: Full=Retrovirus-related Pol polyprotein from transposon TNT 1-94; Includes: RecName: Full=Protease; EC=3.4.23.-; Includes: RecName: Full=Reverse transcriptase; EC=2.7.7.49; Includes: RecName: Full=Endonuclease;	SubName: Full=Uncharacterized protein {ECO:0000313|EnsemblPlants:Bo5g132790.1};	FOG: Transposon-encoded proteins with TYA, reverse transcriptase, integrase domains in various combinations	GO:0004190,aspartic-type endopeptidase activity; GO:0004519,endonuclease activity; GO:0003676,nucleic acid binding; GO:0003964,RNA-directed DNA polymerase activity; GO:0008270,zinc ion binding; GO:0015074,DNA integration	GAG-pre-integrase domain
Cluster-17807.101236	K00924 kinase [EC:2.7.1.-] | (RefSeq) hypothetical protein (A)	PREDICTED: uncharacterized protein LOC106343597 isoform X2 [Brassica oleracea var. oleracea]	RecName: Full=Probable serine/threonine-protein kinase PBL1 {ECO:0000305}; EC=2.7.11.1 {ECO:0000305}; AltName: Full=BIK1-like protein kinase {ECO:0000303|PubMed:20404519}; AltName: Full=PBS1-like protein 1 {ECO:0000303|PubMed:20413097};	SubName: Full=Uncharacterized protein {ECO:0000313|EnsemblPlants:Bo5g076290.1};	FOG: Reverse transcriptase	GO:0005886,plasma membrane; GO:0005524,ATP binding; GO:0004675,transmembrane receptor protein serine/threonine kinase activity; GO:0007166,cell surface receptor signaling pathway; GO:0006952,defense response; GO:0006468,protein phosphorylation	--
Cluster-17807.101239	--	PREDICTED: major facilitator superfamily domain-containing protein 12-like isoform X2 [Brassica oleracea var. oleracea]	--	SubName: Full=Uncharacterized protein {ECO:0000313|EnsemblPlants:Bo4g021520.1};	Predicted sugar transporter	GO:0016021,integral component of membrane	--
Cluster-17807.101241	K03014 DNA-directed RNA polymerases I, II, and III subunit RPABC2 | (RefSeq) DNA-directed RNA polymerases II, IV and V subunit 6A-like (A)	PREDICTED: DNA-directed RNA polymerases II, IV and V subunit 6A-like [Brassica rapa]	RecName: Full=DNA-directed RNA polymerases II, IV and V subunit 6A; AltName: Full=RNA polymerase Rpb6;	SubName: Full=Uncharacterized protein {ECO:0000313|EnsemblPlants:Bo9g008450.1};	RNA polymerase subunit K	GO:0005736,RNA polymerase I complex; GO:0005665,RNA polymerase II, core complex; GO:0005666,RNA polymerase III complex; GO:0000418,RNA polymerase IV complex; GO:0000419,RNA polymerase V complex; GO:0003677,DNA binding; GO:0003899,DNA-directed 5'-3' RNA polymerase activity; GO:0006360,transcription by RNA polymerase I; GO:0006366,transcription by RNA polymerase II; GO:0006383,transcription by RNA …	RNA polymerase Rpb6
Cluster-17807.101260	K02934 large subunit ribosomal protein L6e | (RefSeq) 60S ribosomal protein L6-2 (A)	60S ribosomal protein L6-2 [Brassica napus]	RecName: Full=60S ribosomal protein L6-2;	SubName: Full=Uncharacterized protein {ECO:0000313|EnsemblPlants:Bra015940.1-P};	60s ribosomal protein L6	GO:0022625,cytosolic large ribosomal subunit; GO:0022626,cytosolic ribosome; GO:0005730,nucleolus; GO:0003729,mRNA binding; GO:0003723,RNA binding; GO:0003735,structural constituent of ribosome; GO:0002181,cytoplasmic translation; GO:0000027,ribosomal large subunit assembly	Ribosomal protein L6, N-terminal domain
Cluster-17807.101263	K15423 serine/threonine-protein phosphatase 4 catalytic subunit [EC:3.1.3.16] | (RefSeq) serine/threonine-protein phosphatase PP-X isozyme 1-like (A)	PREDICTED: serine/threonine-protein phosphatase PP-X isozyme 1-like [Brassica rapa]	RecName: Full=Serine/threonine-protein phosphatase PP-X isozyme 1; EC=3.1.3.16;	RecName: Full=Serine/threonine-protein phosphatase {ECO:0000256|RuleBase:RU004273}; EC=3.1.3.16 {ECO:0000256|RuleBase:RU004273};	Serine/threonine specific protein phosphatase involved in glycogen accumulation, PP2A-related	GO:0005737,cytoplasm; GO:0005829,cytosol; GO:0005634,nucleus; GO:0009532,plastid stroma; GO:0046872,metal ion binding; GO:0004722,protein serine/threonine phosphatase activity	Serine-threonine protein phosphatase N-terminal domain
Cluster-17807.101265	--	BnaC07g06490D [Brassica napus]	--	SubName: Full=Uncharacterized protein {ECO:0000313|EnsemblPlants:Bo7g014480.1};	--	--	--
Cluster-17807.10127	--	PREDICTED: uncharacterized protein LOC106303927 [Brassica oleracea var. oleracea]	--	SubName: Full=Uncharacterized protein {ECO:0000313|EnsemblPlants:Bo7g094760.1};	--	GO:0016021,integral component of membrane	Hypoxia induced protein conserved region
Cluster-17807.101272	K12259 spermine oxidase [EC:1.5.3.16 1.5.3.-] | (RefSeq) probable polyamine oxidase 5 (A)	probable polyamine oxidase 5 [Brassica napus]	RecName: Full=Probable polyamine oxidase 5; Short=AtPAO5; EC=1.5.3.-;	SubName: Full=Uncharacterized protein {ECO:0000313|EnsemblPlants:Bo9g018920.1};	Flavin-containing amine oxidase	GO:0005737,cytoplasm; GO:1990534,thermospermine oxidase activity; GO:0048510,regulation of timing of transition from vegetative to reproductive phase	HI0933-like protein
Cluster-17807.101281	K21867 potassium channel | (RefSeq) potassium channel AKT2/3-like (A)	uncharacterized protein LOC106448107 [Brassica napus]	RecName: Full=Retrovirus-related Pol polyprotein from transposon TNT 1-94; Includes: RecName: Full=Protease; EC=3.4.23.-; Includes: RecName: Full=Reverse transcriptase; EC=2.7.7.49; Includes: RecName: Full=Endonuclease;	SubName: Full=Retrovirus-related Pol polyprotein from transposon TNT 1-94 {ECO:0000313|EMBL:JAU61962.1}; Flags: Fragment;	--	GO:0004190,aspartic-type endopeptidase activity; GO:0004519,endonuclease activity; GO:0003676,nucleic acid binding; GO:0003964,RNA-directed DNA polymerase activity; GO:0008270,zinc ion binding; GO:0015074,DNA integration	Zinc knuckle
Cluster-17807.101283	--	BnaC03g59120D [Brassica napus]	--	SubName: Full=BnaC03g59120D protein {ECO:0000313|EMBL:CDY51471.1};	--	GO:0016021,integral component of membrane	Protein of unknown function (DUF1365)
Cluster-17807.101285	K20606 mitogen-activated protein kinase kinase kinase ANP1 [EC:2.7.11.25] | (RefSeq) mitogen-activated protein kinase kinase kinase 2-like (A)	PREDICTED: uncharacterized GPI-anchored protein At5g19250-like [Brassica oleracea var. oleracea]	RecName: Full=Uncharacterized GPI-anchored protein At5g19250; Flags: Precursor;	SubName: Full=Uncharacterized protein {ECO:0000313|EnsemblPlants:Bo2g017810.1};	--	GO:0031225,anchored component of membrane; GO:0046658,anchored component of plasma membrane	Cysteine-rich secretory protein family
Cluster-17807.101293	K00434 L-ascorbate peroxidase [EC:1.11.1.11] | (RefSeq) L-ascorbate peroxidase T, chloroplastic (A)	thylakoid-bound ascorbate peroxidase [Brassica oleracea]	RecName: Full=L-ascorbate peroxidase T, chloroplastic; EC=1.11.1.11; AltName: Full=Thylakoid-bound ascorbate peroxidase; Short=AtAPx06; Short=tAPX; Flags: Precursor;	SubName: Full=Thylakoid-bound ascorbate peroxidase {ECO:0000313|EMBL:BAD14931.1};	--	GO:0009507,chloroplast; GO:0009534,chloroplast thylakoid; GO:0009535,chloroplast thylakoid membrane; GO:0016021,integral component of membrane; GO:0009579,thylakoid; GO:0004130,cytochrome-c peroxidase activity; GO:0020037,heme binding; GO:0016688,L-ascorbate peroxidase activity; GO:0046872,metal ion binding; GO:0034599,cellular response to oxidative stress; GO:0010019,chloroplast-nucleus signalin…	Peroxidase
[truncated: 32,326 more rows]
