# Supplementary material for: Differentially Expressed Genes Identification of Kohlrabi Seedlings (Brassica oleracea var. caulorapa L.) under Polyethylene Glycol Osmotic Stress and AP2/ERF Transcription Factor Family Analysis
Source: Plants (Basel). 2024 Apr 22;13(8):1167. doi: 10.3390/plants13081167 (PMC11054715; doi:10.3390/plants13081167)
Supplement: Supplementary file 1 [file plants-13-01167-s001.zip › supplementary materials/Table S3.xlsx]

## Sheet: Sheet4
ID	CK-1_fpkm	CK-2_fpkm	CK-3_fpkm	12h-1_fpkm	12h-2_fpkm	12h-3_fpkm	24h-1_fpkm	24h-2_fpkm	24h-3_fpkm	48h-1_fpkm	48h-2_fpkm	48h-3_fpkm	CK_vs_12h.log2FoldChange	CK_vs_12h.regulated	CK_vs_24h.log2FoldChange	CK_vs_24h.regulated	CK_vs_48h.log2FoldChange	CK_vs_48h.regulated	KEGG	NR	Swissprot	Tremble	KOG	GO	Pfam
Cluster-17807.78772	16.96	14.36	13.81	415.38	383.42	351.46	49.83	66.51	96.61	70.9	53.1	88.7	4.59425	up	2.29369	up	2.27855	up	K08472 mlo protein | (RefSeq) MLO-like protein 2 (A)	PREDICTED: sugar transport protein 1-like [Brassica oleracea var. oleracea]	RecName: Full=Sugar transport protein 1; AltName: Full=Glucose transporter; AltName: Full=Hexose transporter 1;	SubName: Full=BnaC05g08610D protein {ECO:0000313|EMBL:CDY19352.1};	Predicted transporter (major facilitator superfamily)	GO:0016021,integral component of membrane; GO:0005634,nucleus; GO:0005886,plasma membrane; GO:0009506,plasmodesma; GO:0005773,vacuole; GO:0005355,glucose transmembrane transporter activity; GO:0015145,monosaccharide transmembrane transporter activity; GO:0005351,carbohydrate:proton symporter activity; GO:0046323,glucose import; GO:0035428,NA; GO:0015749,monosaccharide transmembrane transport	Fungal trichothecene efflux pump (TRI12)
Cluster-17807.79731	106.29	80.53	95.56	2.5	2.68	2.86	11.55	19.86	22.34	40.21	33.36	47.06	-5.20375	down	-2.34468	down	-1.18413	down	K01381 saccharopepsin [EC:3.4.23.25] | (RefSeq) aspartyl protease family protein At5g10770-like (A)	PREDICTED: protein ASPARTIC PROTEASE IN GUARD CELL 2-like isoform X1 [Brassica oleracea var. oleracea]	RecName: Full=Aspartyl protease family protein At5g10770; EC=3.4.23.- {ECO:0000305}; Flags: Precursor;	SubName: Full=Uncharacterized protein {ECO:0000313|EnsemblPlants:Bo9g171790.1};	Aspartyl protease	GO:0031225,anchored component of membrane; GO:0005886,plasma membrane; GO:0004190,aspartic-type endopeptidase activity; GO:0030163,protein catabolic process; GO:0006508,proteolysis	Eukaryotic aspartyl protease
Cluster-17807.88560	29.56	32.58	23.47	817.79	758.67	699.55	57.84	58.32	119.91	171.75	173.63	169.87	4.65543	up	1.47811	up	2.63582	up	--	PREDICTED: uncharacterized protein LOC106316000 [Brassica oleracea var. oleracea]	--	SubName: Full=Uncharacterized protein {ECO:0000313|EnsemblPlants:Bo9g076430.1};	--	--	Wound-induced protein
Cluster-17807.89999	10.57	7.17	8.7	129.8	127.56	125.32	19.99	17.68	34.26	42.85	35.32	50.38	3.78407	up	1.50072	up	2.32564	up	K08869 aarF domain-containing kinase | (RefSeq) predicted protein (A)	transcription factor SRM1-like [Brassica napus]	RecName: Full=Transcription factor SRM1 {ECO:0000305}; AltName: Full=Myb-related protein SRM1 {ECO:0000305}; AltName: Full=Protein SALT-RELATED MYB 1 {ECO:0000303|PubMed:26243618};	SubName: Full=Uncharacterized protein {ECO:0000313|EnsemblPlants:Bo3g004970.1};	Zuotin and related molecular chaperones (DnaJ superfamily), contains DNA-binding domains	GO:0005634,nucleus; GO:0003677,DNA binding; GO:0003700,DNA-binding transcription factor activity; GO:0009738,abscisic acid-activated signaling pathway; GO:1901001,negative regulation of response to salt stress; GO:0010116,positive regulation of abscisic acid biosynthetic process; GO:1905615,positive regulation of developmental vegetative growth; GO:0045893,positive regulation of transcription, DN…	Myb-like DNA-binding domain
Cluster-17807.74529	153.59	115.15	118.88	2.72	3.225	3.73	11.9	42.31	47.54	16.43	16.64	16.22	-5.38792	down	-1.87533	down	-2.93563	down	K07418 cytochrome P450 family 2 subfamily J [EC:1.14.14.1] | (RefSeq) cytochrome P450 71B34-like (A)	PREDICTED: cytochrome P450 71B26-like [Brassica oleracea var. oleracea]	RecName: Full=Cytochrome P450 71B26; EC=1.14.-.-;	SubName: Full=Uncharacterized protein {ECO:0000313|EnsemblPlants:Bo9g007900.1};	Cytochrome P450 CYP2 subfamily	GO:0016021,integral component of membrane; GO:0016020,membrane; GO:0020037,heme binding; GO:0005506,iron ion binding; GO:0016709,oxidoreductase activity, acting on paired donors, with incorporation or reduction of molecular oxygen, NAD(P)H as one donor, and incorporation of one atom of oxygen; GO:0044550,secondary metabolite biosynthetic process	Cytochrome P450
Cluster-17807.32296	5.02	4.72	5.17	32.77	31.825	30.88	12.75	9.23	23.1	12.775	14.77	10.78	2.60107	up	1.6559	up	1.39294	up	K06630 14-3-3 protein epsilon | (RefSeq) probable methyltransferase PMT5 (A)	PREDICTED: probable pectin methyltransferase QUA2 [Brassica oleracea var. oleracea]	RecName: Full=Probable pectin methyltransferase QUA2; EC=2.1.1.-; AltName: Full=Protein OVERSENSITIVE TO SUGAR 1; AltName: Full=Protein QUASIMODO 2; AltName: Full=Protein TUMOROUS SHOOT DEVELOPMENT 2;	SubName: Full=Uncharacterized protein {ECO:0000313|EnsemblPlants:Bo6g121880.1};	--	GO:0005768,endosome; GO:0005794,Golgi apparatus; GO:0000139,Golgi membrane; GO:0016021,integral component of membrane; GO:0005802,trans-Golgi network; GO:0008168,methyltransferase activity; GO:0008757,S-adenosylmethionine-dependent methyltransferase activity; GO:0007155,cell adhesion; GO:0010289,homogalacturonan biosynthetic process; GO:0009735,response to cytokinin; GO:0048364,root development; …	Methyltransferase domain
Cluster-17807.86243	98.64	74.86	89.59	1.05	0.82	0.59	9.41	29.31	31.61	11.71	10.62	12.8	-6.82219	down	-1.86136	down	-2.85919	down	K07418 cytochrome P450 family 2 subfamily J [EC:1.14.14.1] | (RefSeq) cytochrome P450 71B34-like (A)	cytochrome P450 71B26-like [Brassica napus]	RecName: Full=Cytochrome P450 71B26; EC=1.14.-.-;	SubName: Full=BnaC09g01090D protein {ECO:0000313|EMBL:CDY22003.1};	Cytochrome P450 CYP2 subfamily	GO:0016021,integral component of membrane; GO:0016020,membrane; GO:0020037,heme binding; GO:0005506,iron ion binding; GO:0016709,oxidoreductase activity, acting on paired donors, with incorporation or reduction of molecular oxygen, NAD(P)H as one donor, and incorporation of one atom of oxygen; GO:0044550,secondary metabolite biosynthetic process	Cytochrome P450
Cluster-17807.91912	43.54	35.74	33.21	1.79	1.525	1.26	12	22.41	10.44	3.085	2.65	3.52	-4.70147	down	-1.30199	down	-3.55702	down	K21734 sphingolipid 8-(E/Z)-desaturase [EC:1.14.19.29] | (RefSeq) delta(8)-fatty-acid desaturase 1 (A)	PREDICTED: delta(8)-fatty-acid desaturase 1 [Brassica oleracea var. oleracea]	RecName: Full=Delta(8)-fatty-acid desaturase 1; EC=1.14.19.29 {ECO:0000269|PubMed:22023480, ECO:0000269|PubMed:9786850}; AltName: Full=Delta(8)-sphingolipid desaturase 1; AltName: Full=Sphingoid long-chain base desaturase 1; Short=Sphingoid LCB desaturase 1; AltName: Full=Sphingolipid 8-(E/Z)-desaturase 1;	SubName: Full=Uncharacterized protein {ECO:0000313|EnsemblPlants:Bo8g096080.1};	Delta 6-fatty acid desaturase/delta-8 sphingolipid desaturase	GO:0005783,endoplasmic reticulum; GO:0005789,endoplasmic reticulum membrane; GO:0016021,integral component of membrane; GO:0046872,metal ion binding; GO:0052631,sphingolipid delta-8 desaturase activity; GO:0070417,cellular response to cold; GO:0006629,lipid metabolic process; GO:0030148,sphingolipid biosynthetic process	Cytochrome b5-like Heme/Steroid binding domain
Cluster-17807.133355	4.15	2.77	3.55	49.27	46.87	44.47	27.98	4.53	22.98	53.32	100.84	5.8	3.66863	up	2.43879	up	3.95669	up	--	non-classical arabinogalactan protein 31-like [Brassica napus]	RecName: Full=Non-classical arabinogalactan protein 31 {ECO:0000303|PubMed:17885091}; AltName: Full=Hydroxyproline-rich arabinogalactan protein 31 {ECO:0000305}; Flags: Precursor;	SubName: Full=Uncharacterized protein {ECO:0000313|EnsemblPlants:Bo5g054730.1};	--	GO:0005576,extracellular region; GO:0009505,plant-type cell wall; GO:0005886,plasma membrane; GO:0009506,plasmodesma; GO:0009753,response to jasmonic acid	Carboxypeptidase regulatory-like domain
Cluster-17807.21704	3.53	3.39	2.44	133.48	113.335	93.19	6.31	39.42	43.22	16.955	15.09	18.82	5.0981	up	3.27907	up	2.48741	up	--	BnaC08g40320D [Brassica napus]	RecName: Full=Trihelix transcription factor GT-1; AltName: Full=Trihelix DNA-binding protein GT-1;	SubName: Full=Uncharacterized protein {ECO:0000313|EnsemblPlants:Bra026903.1-P};	Transcription factor GT-2 and related proteins, contains trihelix DNA-binding/SANT domain	GO:0005634,nucleus; GO:0003700,DNA-binding transcription factor activity; GO:0042802,identical protein binding; GO:0000981,DNA-binding transcription factor activity, RNA polymerase II-specific; GO:0043565,sequence-specific DNA binding; GO:0006355,regulation of transcription, DNA-templated; GO:0006351,transcription, DNA-templated	--
Cluster-17807.90016	313.29	342.04	276.29	7.82	5.765	3.71	45.03	183.77	81.9	107.345	144.2	70.49	-5.84494	down	-1.63139	down	-1.48369	down	--	PREDICTED: phytosulfokines 5 [Brassica oleracea var. oleracea]	RecName: Full=Phytosulfokines 5; Short=AtPSK5; Contains: RecName: Full=Phytosulfokine-alpha; Short=PSK-alpha; Short=Phytosulfokine-a; Contains: RecName: Full=Phytosulfokine-beta; Short=PSK-beta; Short=Phytosulfokine-b; Flags: Precursor;	SubName: Full=Uncharacterized protein {ECO:0000313|EnsemblPlants:Bo3g097620.1}; Flags: Fragment;	--	GO:0031012,extracellular matrix; GO:0008083,growth factor activity; GO:0030154,cell differentiation; GO:0008283,cell proliferation; GO:0007275,multicellular organism development	Phytosulfokine precursor protein (PSK)
Cluster-17807.84148	88.33	80.12	75.87	859.85	986.895	1113.94	252.6	242.81	239.59	271.88	328.44	215.32	3.53535	up	1.5856	up	1.78235	up	--	PREDICTED: polyadenylate-binding protein-interacting protein 2 [Brassica oleracea var. oleracea]	RecName: Full=Polyadenylate-binding protein-interacting protein 2; Short=PABP-interacting protein 2; Short=Poly(A)-binding protein-interacting protein 2; AltName: Full=PAM2-containing protein CID2; AltName: Full=Protein CTC-INTERACTING DOMAIN 2;	SubName: Full=Uncharacterized protein {ECO:0000313|EnsemblPlants:Bo4g127150.1};	--	--	--
Cluster-17807.80664	52.88	39.07	47.49	372.4	336.025	299.65	125.7	97.37	141.73	164.84	142.62	187.06	2.7772	up	1.43078	up	1.86794	up	K11275 histone H1/5 | (RefSeq) HMG-Y-related protein A-like (A)	PREDICTED: trithorax group protein osa-like [Brassica oleracea var. oleracea]	RecName: Full=HMG-Y-related protein A; Short=AtHMGA; AltName: Full=High mobility group A protein;	SubName: Full=Uncharacterized protein {ECO:0000313|EnsemblPlants:Bo1g118990.1};	--	GO:0005730,nucleolus; GO:0000786,nucleosome; GO:0005634,nucleus; GO:0003677,DNA binding; GO:0006334,nucleosome assembly; GO:0006355,regulation of transcription, DNA-templated	linker histone H1 and H5 family
Cluster-17807.75631	304.32	225.7	270.45	22.52	18.485	14.45	96.97	175.39	111.33	109.185	97.39	120.98	-3.93287	down	-1.02915	down	-1.24717	down	K06634 cyclin H | (RefSeq) uncharacterized LOC104456698 (A)	uncharacterized protein LOC106421358 [Brassica napus]	--	SubName: Full=Uncharacterized protein {ECO:0000313|EnsemblPlants:Bo3g052150.1};	--	--	--
Cluster-17807.76702	69.19	72.75	89.74	3.36	3.865	4.37	11.96	28.17	29.25	26.845	22.3	31.39	-4.39213	down	-1.69453	down	-1.48584	down	K04733 interleukin-1 receptor-associated kinase 4 [EC:2.7.11.1] | (RefSeq) uncharacterized protein LOC110908553 (A)	PREDICTED: uncharacterized protein LOC106301000 [Brassica oleracea var. oleracea]	RecName: Full=IQ domain-containing protein IQM3 {ECO:0000305}; AltName: Full=IQ motif-containing protein 3 {ECO:0000303|Ref.4};	SubName: Full=Uncharacterized protein {ECO:0000313|EnsemblPlants:Bo6g066930.1};	--	GO:0005737,cytoplasm; GO:0005634,nucleus	IQ calmodulin-binding motif
Cluster-17807.75199	15.49	15.28	14.71	0.2	0.27	0.34	3.72	5.1	4.76	3.765	3.69	3.84	-5.91435	down	-1.70293	down	-1.97363	down	K20456 oxysterol-binding protein 1 | (RefSeq) hypothetical protein (A)	PREDICTED: LOW QUALITY PROTEIN: MATE efflux family protein 4, chloroplastic [Brassica oleracea var. oleracea]	RecName: Full=Protein DETOXIFICATION 46, chloroplastic {ECO:0000303|PubMed:11739388}; Short=AtDTX46 {ECO:0000303|PubMed:11739388}; AltName: Full=Multidrug and toxic compound extrusion protein 46 {ECO:0000305}; Short=MATE protein 46 {ECO:0000305}; AltName: Full=Protein EDS5 HOMOLOGUE {ECO:0000303|PubMed:26055508}; Flags: Precursor;	RecName: Full=Protein DETOXIFICATION {ECO:0000256|RuleBase:RU004914}; AltName: Full=Multidrug and toxic compound extrusion protein {ECO:0000256|RuleBase:RU004914};	Uncharacterized membrane protein, predicted efflux pump	GO:0009507,chloroplast; GO:0009941,chloroplast envelope; GO:0031969,chloroplast membrane; GO:0016021,integral component of membrane; GO:0015297,antiporter activity; GO:0015238,drug transmembrane transporter activity	Polysaccharide biosynthesis C-terminal domain
Cluster-17807.73395	308.4	310.45	274.09	0.13	0.375	0.62	59.71	154.23	81.33	64.765	73.52	56.01	-9.66534	down	-1.60971	down	-2.15689	down	--	PREDICTED: uncharacterized protein LOC106308100 isoform X1 [Brassica oleracea var. oleracea]	--	SubName: Full=Uncharacterized protein {ECO:0000313|EnsemblPlants:Bra007234.1-P};	--	--	GATA-type transcription activator, N-terminal
Cluster-17807.39505	30.42	31.75	22.02	602.28	517.025	431.77	78.84	103.13	157.94	130.83	90.1	171.56	4.11868	up	2.0619	up	2.26213	up	K08150 MFS transporter, SP family, solute carrier family 2 (myo-inositol transporter), member 13 | (RefSeq) inositol transporter 1 (A)	PREDICTED: sugar transport protein 1 [Brassica oleracea var. oleracea]	RecName: Full=Sugar transport protein 1; AltName: Full=Glucose transporter; AltName: Full=Hexose transporter 1;	SubName: Full=Uncharacterized protein {ECO:0000313|EnsemblPlants:Bo8g109010.1};	Predicted transporter (major facilitator superfamily)	GO:0016021,integral component of membrane; GO:0005634,nucleus; GO:0005886,plasma membrane; GO:0009506,plasmodesma; GO:0005773,vacuole; GO:0005355,glucose transmembrane transporter activity; GO:0015145,monosaccharide transmembrane transporter activity; GO:0005351,carbohydrate:proton symporter activity; GO:0046323,glucose import; GO:0035428,NA; GO:0015749,monosaccharide transmembrane transport	Fungal trichothecene efflux pump (TRI12)
Cluster-17807.114194	85.34	94.24	76.96	7.92	6.835	5.75	13.08	18.43	16.34	29.43	22.82	36.04	-3.73109	down	-2.40333	down	-1.49489	down	--	uncharacterized protein LOC106360498 [Brassica napus]	--	SubName: Full=Uncharacterized protein {ECO:0000313|EnsemblPlants:Bo3g179900.1};	--	GO:0046872,metal ion binding; GO:0050832,defense response to fungus; GO:0030001,metal ion transport; GO:1900425,negative regulation of defense response to bacterium	Heavy-metal-associated domain
Cluster-17807.77210	55.49	66.89	55.23	586.28	526.605	466.93	203.61	172.93	400.83	158.375	149.78	166.97	3.0669	up	2.18452	up	1.45301	up	K01365 cathepsin L [EC:3.4.22.15] | (RefSeq) cysteine proteinase RD21A-like (A)	senescence-associated cysteine protease [Brassica oleracea]	RecName: Full=Probable cysteine protease RD21B {ECO:0000305}; EC=3.4.22.- {ECO:0000305}; Flags: Precursor;	SubName: Full=Senescence-associated cysteine protease {ECO:0000313|EMBL:AAL60579.1};	Cysteine proteinase Cathepsin L	GO:0005829,cytosol; GO:0005783,endoplasmic reticulum; GO:0005615,extracellular space; GO:0005764,lysosome; GO:0005773,vacuole; GO:0004197,cysteine-type endopeptidase activity; GO:0051603,proteolysis involved in cellular protein catabolic process; GO:0009651,response to salt stress	Granulin
Cluster-17807.37060	4.95	4.44	3.69	87.14	89.73	92.32	20.8	9.4	17.84	41.87	53.46	30.28	4.29623	up	1.85874	up	3.30945	up	--	PREDICTED: uncharacterized protein LOC106334475 [Brassica oleracea var. oleracea]	--	SubName: Full=Uncharacterized protein {ECO:0000313|EnsemblPlants:Bo3g015580.1}; Flags: Fragment;	--	--	--
Cluster-17807.79086	7.02	7.61	7.98	51.09	46.265	41.44	22.47	25.16	38.12	48.045	53.97	42.12	2.53369	up	1.97504	up	2.7017	up	--	BnaC07g03340D [Brassica napus]	RecName: Full=Uncharacterized protein At1g76660;	SubName: Full=BnaC07g03340D protein {ECO:0000313|EMBL:CDY13035.1};	--	GO:0005886,plasma membrane	--
Cluster-17807.94640	20.51	14.92	19.91	0.6	0.58	0.56	1.78	1.02	1.03	1.96	3.27	0.65	-5.06501	down	-3.82914	down	-3.21302	down	K17964 leucine-rich PPR motif-containing protein, mitochondrial | (RefSeq) pentatricopeptide repeat-containing protein At5g12100, mitochondrial (A)	PREDICTED: pentatricopeptide repeat-containing protein At4g11690 [Brassica oleracea var. oleracea]	RecName: Full=Pentatricopeptide repeat-containing protein At4g11690;	SubName: Full=Uncharacterized protein {ECO:0000313|EnsemblPlants:Bo9g092720.1};	FOG: PPR repeat	GO:0005739,mitochondrion; GO:0004519,endonuclease activity; GO:0003723,RNA binding; GO:0080156,mitochondrial mRNA modification; GO:0009737,response to abscisic acid	Mitochondrial ATPase expression
Cluster-17807.95955	106.89	78.13	62.44	0.09	0.045	0	13.8	21.76	34.74	27.58	23.34	31.82	-11.038	down	-1.74785	down	-1.53902	down	K12447 UDP-sugar pyrophosphorylase [EC:2.7.7.64] | (RefSeq) uncharacterized protein LOC104808371 (A)	retrovirus-related Pol polyprotein from transposon TNT 1-94 [Trifolium pratense]	RecName: Full=Retrovirus-related Pol polyprotein from transposon TNT 1-94; Includes: RecName: Full=Protease; EC=3.4.23.-; Includes: RecName: Full=Reverse transcriptase; EC=2.7.7.49; Includes: RecName: Full=Endonuclease;	SubName: Full=Retrovirus-related Pol polyprotein from transposon TNT 1-94 {ECO:0000313|EMBL:JAU81578.1};	FOG: Transposon-encoded proteins with TYA, reverse transcriptase, integrase domains in various combinations	GO:0004190,aspartic-type endopeptidase activity; GO:0004519,endonuclease activity; GO:0003676,nucleic acid binding; GO:0003964,RNA-directed DNA polymerase activity; GO:0008270,zinc ion binding; GO:0015074,DNA integration	GAG-pre-integrase domain
Cluster-17807.98433	12.19	11.36	12.17	49.78	46.785	43.79	43.53	26.83	22.15	36.045	33.61	38.48	1.89467	up	1.38133	up	1.6364	up	--	F-box protein At2g27310 [Brassica napus]	RecName: Full=F-box protein At2g27310;	SubName: Full=Uncharacterized protein {ECO:0000313|EnsemblPlants:Bo4g163650.1};	--	--	F-box-like
Cluster-17807.74477	42.45	54.81	38.02	574.21	609.78	645.35	109.1	123.97	354.88	117.555	122.89	112.22	3.67985	up	2.17506	up	1.41654	up	--	PREDICTED: hypersensitive-induced response protein 3-like [Brassica rapa]	RecName: Full=Hypersensitive-induced response protein 3; Short=AtHIR3;	SubName: Full=Uncharacterized protein {ECO:0000313|EnsemblPlants:Bra001009.1-P};	Prohibitins and stomatins of the PID superfamily	GO:0016020,membrane; GO:0005739,mitochondrion; GO:0005886,plasma membrane; GO:0009506,plasmodesma; GO:0005774,vacuolar membrane; GO:0005773,vacuole; GO:0002239,response to oomycetes	SPFH domain / Band 7 family
Cluster-17807.87888	107.3	125.91	89.01	6.84	5.455	4.07	21.57	43.86	26.88	26.72	27.76	25.68	-4.39095	down	-1.7766	down	-1.9752	down	K05356 all-trans-nonaprenyl-diphosphate synthase [EC:2.5.1.84 2.5.1.85] | (RefSeq) solanesyl diphosphate synthase 1 isoform X1 (A)	PREDICTED: solanesyl diphosphate synthase 1 isoform X1 [Brassica oleracea var. oleracea]	RecName: Full=Solanesyl diphosphate synthase 1; Short=AtSPS1; EC=2.5.1.85; AltName: Full=All-trans-nonaprenyl-diphosphate synthase 1 (geranylgeranyl-diphosphate specific);	SubName: Full=Uncharacterized protein {ECO:0000313|EnsemblPlants:Bo6g122080.1};	Geranylgeranyl pyrophosphate synthase/Polyprenyl synthetase	GO:0005783,endoplasmic reticulum; GO:0009536,plastid; GO:0052924,all-trans-nonaprenyl-diphosphate synthase (geranylgeranyl-diphosphate specific) activity; GO:0046872,metal ion binding; GO:0050347,trans-octaprenyltranstransferase activity; GO:0008299,isoprenoid biosynthetic process; GO:0015979,photosynthesis; GO:0010236,plastoquinone biosynthetic process	Heptaprenyl diphosphate synthase (HEPPP synthase) subunit 1
Cluster-17807.27558	0.3	0.31	0	57.51	57.41	57.31	9.29	1.13	13.53	5.98	5.71	6.25	8.08508	up	5.33988	up	4.92771	up	K10661 E3 ubiquitin-protein ligase MARCH6 [EC:2.3.2.27] | (RefSeq) probable E3 ubiquitin ligase SUD1 (A)	PREDICTED: uncharacterized protein LOC106343898 [Brassica oleracea var. oleracea]	RecName: Full=Probable E3 ubiquitin ligase SUD1; EC=2.3.2.27; AltName: Full=Protein ECERIFERUM 9; AltName: Full=Protein SUPPRESSOR OF DRY2 DEFFECTS 1; Short=AtSUD1; AltName: Full=RING-type E3 ubiquitin transferase SUD1 {ECO:0000305}; AltName: Full=RING/U-box domain-containing protein;	SubName: Full=Uncharacterized protein {ECO:0000313|EnsemblPlants:Bo5g003250.1};	Protein involved in mRNA turnover and stability	GO:0030176,integral component of endoplasmic reticulum membrane; GO:1904264,NA; GO:0004842,ubiquitin-protein transferase activity; GO:0008270,zinc ion binding; GO:0042335,cuticle development; GO:0010143,cutin biosynthetic process; GO:0008299,isoprenoid biosynthetic process; GO:1900490,positive regulation of hydroxymethylglutaryl-CoA reductase (NADPH) activity; GO:0009414,response to water depriva…	RING-variant domain
Cluster-17807.81648	74.52	104.77	98.4	3.38	4.18	4.98	13.01	28.06	37.14	37.12	28.87	45.37	-4.54529	down	-1.77669	down	-1.28403	down	K14640 solute carrier family 20 (sodium-dependent phosphate transporter) | (RefSeq) inorganic phosphate transporter 2-1, chloroplastic isoform X1 (A)	PREDICTED: inorganic phosphate transporter 2-1, chloroplastic isoform X1 [Brassica oleracea var. oleracea]	RecName: Full=Inorganic phosphate transporter 2-1, chloroplastic; AltName: Full=H(+)/Pi cotransporter; Short=AtPht2;1; Flags: Precursor;	RecName: Full=Phosphate transporter {ECO:0000256|RuleBase:RU363058};	Na+/Pi symporter	GO:0009507,chloroplast; GO:0009941,chloroplast envelope; GO:0009706,chloroplast inner membrane; GO:0005887,integral component of plasma membrane; GO:0005315,inorganic phosphate transmembrane transporter activity; GO:0009673,low-affinity phosphate transmembrane transporter activity; GO:0015293,symporter activity; GO:0006817,phosphate ion transport	Phosphate transporter family
Cluster-17807.78232	1046.86	1011.28	1669.82	24.48	18.245	12.01	33.08	291.88	266.97	20.38	21.53	19.23	-6.15312	down	-2.9652	down	-5.76206	down	K08912 light-harvesting complex II chlorophyll a/b binding protein 1 | (RefSeq) chlorophyll a-b binding protein 1, chloroplastic (A)	chlorophyll a-b binding protein 1C, partial (chloroplast), partial (chloroplast) [Brassica rapa]	RecName: Full=Chlorophyll a-b binding protein 1, chloroplastic; AltName: Full=LHCII type I CAB-1; Short=LHCP; Flags: Precursor;	RecName: Full=Chlorophyll a-b binding protein, chloroplastic {ECO:0000256|RuleBase:RU363080};	--	GO:0009535,chloroplast thylakoid membrane; GO:0016021,integral component of membrane; GO:0009522,photosystem I; GO:0009523,photosystem II; GO:0016168,chlorophyll binding; GO:0046872,metal ion binding; GO:0009765,photosynthesis, light harvesting; GO:0018298,protein-chromophore linkage	Chlorophyll A-B binding protein
Cluster-17807.79474	86.64	66.07	66.75	0.09	0.045	0	8.97	23.87	2.47	0.785	0.9	0.67	-10.6757	down	-2.62962	down	-6.5215	down	K12128 pseudo-response regulator 9 | (RefSeq) two-component response regulator-like APRR9 isoform X1 (A)	BnaC04g51630D [Brassica napus]	RecName: Full=Two-component response regulator-like APRR9; AltName: Full=Pseudo-response regulator 9;	SubName: Full=BnaC04g51630D protein {ECO:0000313|EMBL:CDY27522.1};	GATA-4/5/6 transcription factors	GO:0005634,nucleus; GO:0003677,DNA binding; GO:0007623,circadian rhythm; GO:0045892,negative regulation of transcription, DNA-templated; GO:0000160,phosphorelay signal transduction system; GO:0010017,red or far-red light signaling pathway; GO:0006355,regulation of transcription, DNA-templated; GO:0006351,transcription, DNA-templated	CCT motif
Cluster-17807.94414	33	22.08	34.31	2.26	2.12	1.98	12.05	13.01	10.48	8.845	6.5	11.19	-3.88612	down	-1.29602	down	-1.70717	down	K08150 MFS transporter, SP family, solute carrier family 2 (myo-inositol transporter), member 13 | (RefSeq) inositol transporter 1 (A)	PREDICTED: polyol transporter 5-like [Brassica oleracea var. oleracea]	RecName: Full=Polyol transporter 5; AltName: Full=Protein POLYOL TRANSPORTER 5; Short=AtPLT5; AltName: Full=Sugar-proton symporter PLT5;	SubName: Full=Uncharacterized protein {ECO:0000313|EnsemblPlants:Bo1g116120.1};	Predicted transporter (major facilitator superfamily)	GO:0016021,integral component of membrane; GO:0005886,plasma membrane; GO:0015591,D-ribose transmembrane transporter activity; GO:0015148,D-xylose transmembrane transporter activity; GO:0005354,galactose transmembrane transporter activity; GO:0005355,glucose transmembrane transporter activity; GO:0015168,glycerol transmembrane transporter activity; GO:0015575,mannitol transmembrane transporter ac…	MFS/sugar transport protein
Cluster-17807.128447	85.53	99.81	96.53	1568.84	1251.15	933.46	310.28	366.58	504.02	338.66	207.62	469.7	3.66554	up	1.74391	up	1.99799	up	--	sugar transport protein 1-like [Brassica napus]	RecName: Full=Sugar transport protein 1; AltName: Full=Glucose transporter; AltName: Full=Hexose transporter 1;	SubName: Full=BnaC05g08610D protein {ECO:0000313|EMBL:CDY19352.1};	Predicted transporter (major facilitator superfamily)	GO:0016021,integral component of membrane; GO:0005634,nucleus; GO:0005886,plasma membrane; GO:0009506,plasmodesma; GO:0005773,vacuole; GO:0005355,glucose transmembrane transporter activity; GO:0015145,monosaccharide transmembrane transporter activity; GO:0005351,carbohydrate:proton symporter activity; GO:0046323,glucose import; GO:0035428,NA; GO:0015749,monosaccharide transmembrane transport	Sugar (and other) transporter
Cluster-17807.62652	33.64	32.86	37.07	5.76	4.795	3.83	5.54	12.7	9.68	10.225	6.79	13.66	-2.93595	down	-1.84812	down	-1.71489	down	K01733 threonine synthase [EC:4.2.3.1] | (RefSeq) threonine synthase 1, chloroplastic-like (A)	PREDICTED: threonine synthase 1, chloroplastic-like [Brassica oleracea var. oleracea]	RecName: Full=Threonine synthase 1, chloroplastic; EC=4.2.3.1; AltName: Full=Protein METHIONINE OVER-ACCUMULATOR 2; Flags: Precursor;	SubName: Full=Uncharacterized protein {ECO:0000313|EnsemblPlants:Bo9g027620.1};	--	GO:0009507,chloroplast; GO:0009570,chloroplast stroma; GO:0005829,cytosol; GO:0030170,pyridoxal phosphate binding; GO:0004795,threonine synthase activity; GO:0009088,threonine biosynthetic process	Pyridoxal-phosphate dependent enzyme
Cluster-17807.50392	14.24	12.98	13.79	1.33	1.345	1.36	1.12	2.32	5.73	5.215	5.89	4.54	-3.41397	down	-2.0863	down	-1.35714	down	--	protein IQ-DOMAIN 14 [Brassica napus]	--	SubName: Full=Uncharacterized protein {ECO:0000313|EnsemblPlants:Bo3g108030.1};	--	--	IQ calmodulin-binding motif
Cluster-17807.112476	48.91	40.94	41.88	7.57	8.3	9.03	14.78	28.08	20.61	19.305	18.79	19.82	-2.47369	down	-1.02097	down	-1.14665	down	K06129 lysophospholipase III [EC:3.1.1.5] | (RefSeq) lecithin-cholesterol acyltransferase-like 1 (A)	PREDICTED: lecithin-cholesterol acyltransferase-like 1 [Brassica oleracea var. oleracea]	RecName: Full=Lecithin-cholesterol acyltransferase-like 1; EC=2.3.1.-;	SubName: Full=Uncharacterized protein {ECO:0000313|EnsemblPlants:Bo7g049780.1};	Lecithin:cholesterol acyltransferase (LCAT)/Acyl-ceramide synthase	GO:0016021,integral component of membrane; GO:0005774,vacuolar membrane; GO:0005773,vacuole; GO:0008374,O-acyltransferase activity; GO:0006629,lipid metabolic process	PGAP1-like protein
Cluster-17807.50506	0.91	2.01	1.17	58.61	60.975	63.34	4.89	2.52	28.7	15.61	18.23	12.99	5.40063	up	3.20367	up	3.543	up	--	PREDICTED: uncharacterized protein LOC106339454 [Brassica oleracea var. oleracea]	--	SubName: Full=Uncharacterized protein {ECO:0000313|EnsemblPlants:Bo4g038610.1};	--	GO:0016021,integral component of membrane	--
Cluster-17807.50098	43.81	51.25	30.64	1.46	1.585	1.71	15.08	28.15	14.38	18.02	19.78	16.26	-4.80937	down	-1.10925	down	-1.18621	down	--	PREDICTED: uncharacterized protein LOC106337592 isoform X1 [Brassica oleracea var. oleracea]	--	SubName: Full=Uncharacterized protein {ECO:0000313|EnsemblPlants:Bo4g012920.1};	Predicted membrane protein	GO:0016021,integral component of membrane	PQ loop repeat
Cluster-17807.64993	17.41	17.48	20.6	3.54	3.685	3.83	4.04	8.45	10	5.16	4.75	5.57	-2.40373	down	-1.24558	down	-1.80501	down	K15398 fatty acid omega-hydroxylase [EC:1.14.-.-] | (RefSeq) cytochrome P450 86A2 (A)	PREDICTED: cytochrome P450 86A2 [Brassica oleracea var. oleracea]	RecName: Full=Cytochrome P450 86A2; EC=1.14.14.1; AltName: Full=Protein ABERRANT INDUCTION OF TYPE THREE 1;	SubName: Full=Uncharacterized protein {ECO:0000313|EnsemblPlants:Bo9g002280.1};	Cytochrome P450 CYP4/CYP19/CYP26 subfamilies	GO:0016021,integral component of membrane; GO:0018685,alkane 1-monooxygenase activity; GO:0070330,aromatase activity; GO:0020037,heme binding; GO:0005506,iron ion binding; GO:0006952,defense response; GO:0006631,fatty acid metabolic process	Cytochrome P450
Cluster-17807.113234	0.14	0.34	0.09	40.83	50.845	60.86	4.77	14.03	21.26	1.735	0.99	2.48	7.96103	up	6.13579	up	3.18784	up	K05387 glutamate receptor, ionotropic, plant | (RefSeq) glutamate receptor 2.1-like (A)	uncharacterized protein LOC109826924 [Asparagus officinalis]	RecName: Full=Retrovirus-related Pol polyprotein from transposon RE1; AltName: Full=Retro element 1 {ECO:0000303|PubMed:10689195}; Short=AtRE1 {ECO:0000303|PubMed:10689195}; Includes: RecName: Full=Protease RE1; EC=3.4.23.-; Includes: RecName: Full=Reverse transcriptase RE1; EC=2.7.7.49; Includes: RecName: Full=Endonuclease RE1;	SubName: Full=Retrovirus-related Pol polyprotein from transposon TNT 1-94 {ECO:0000313|EMBL:JAU08363.1};	FOG: Transposon-encoded proteins with TYA, reverse transcriptase, integrase domains in various combinations	GO:0004190,aspartic-type endopeptidase activity; GO:0004519,endonuclease activity; GO:0046872,metal ion binding; GO:0003676,nucleic acid binding; GO:0003964,RNA-directed DNA polymerase activity; GO:0015074,DNA integration; GO:0006310,DNA recombination	Zinc knuckle
Cluster-17807.85579	0.95	1.33	1.24	21.47	18.9	16.33	5.49	14.08	33.28	7.145	10.93	3.36	3.92428	up	3.97176	up	2.62872	up	K01191 alpha-mannosidase [EC:3.2.1.24] | (RefSeq) alpha-mannosidase At3g26720-like (A)	PREDICTED: uncharacterized protein LOC108843711 [Raphanus sativus]	--	SubName: Full=Uncharacterized protein {ECO:0000313|EMBL:EFH63414.1};	--	--	Protein of unknown function (DUF1644)
Cluster-17807.79058	59.24	56.1	43.03	292.92	294.115	295.31	132.08	103.27	134.1	165.23	162.75	167.71	2.40343	up	1.25281	up	1.68388	up	K00021 hydroxymethylglutaryl-CoA reductase (NADPH) [EC:1.1.1.34] | (RefSeq) 3-hydroxy-3-methylglutaryl-coenzyme A reductase 1 (A)	PREDICTED: 3-hydroxy-3-methylglutaryl-coenzyme A reductase 1 [Brassica oleracea var. oleracea]	RecName: Full=3-hydroxy-3-methylglutaryl-coenzyme A reductase 1; Short=AtHMGR1; Short=HMG-CoA reductase 1; EC=1.1.1.34;	RecName: Full=3-hydroxy-3-methylglutaryl coenzyme A reductase {ECO:0000256|RuleBase:RU361219}; Short=HMG-CoA reductase {ECO:0000256|RuleBase:RU361219}; EC=1.1.1.34 {ECO:0000256|RuleBase:RU361219};	3-hydroxy-3-methylglutaryl-CoA (HMG-CoA) reductase	GO:0005783,endoplasmic reticulum; GO:0005789,endoplasmic reticulum membrane; GO:0016021,integral component of membrane; GO:0004420,hydroxymethylglutaryl-CoA reductase (NADPH) activity; GO:0042282,hydroxymethylglutaryl-CoA reductase activity; GO:0050661,NADP binding; GO:0015936,coenzyme A metabolic process; GO:0019287,isopentenyl diphosphate biosynthetic process, mevalonate pathway; GO:0008299,iso…	Hydroxymethylglutaryl-coenzyme A reductase
Cluster-17807.92963	38.48	36.78	28.13	0.94	0.6	0.26	11.45	19.8	13.79	12.06	12.98	11.14	-5.95449	down	-1.17335	down	-1.47907	down	K03093 RNA polymerase sigma factor | (RefSeq) RNA polymerase sigma factor sigE, chloroplastic/mitochondrial (A)	PREDICTED: RNA polymerase sigma factor sigE, chloroplastic/mitochondrial [Brassica oleracea var. oleracea]	RecName: Full=RNA polymerase sigma factor sigE, chloroplastic/mitochondrial; Short=Sigma factor E; Short=Sigma-E; AltName: Full=RNA polymerase sigma factor sig5; Short=Atsig5; Short=Sigma factor 5; Flags: Precursor;	SubName: Full=Uncharacterized protein {ECO:0000313|EnsemblPlants:Bo7g097160.1}; Flags: Fragment;	--	GO:0009507,chloroplast; GO:0005739,mitochondrion; GO:0003677,DNA binding; GO:0003700,DNA-binding transcription factor activity; GO:0001053,NA; GO:0016987,sigma factor activity; GO:0071483,cellular response to blue light; GO:0071472,cellular response to salt stress; GO:0009658,chloroplast organization; GO:0006352,DNA-templated transcription, initiation; GO:0009553,embryo sac development; GO:001020…	Sigma-70 region 2
Cluster-17807.62813	17.99	10.01	15.1	0.19	0.235	0.28	1.81	2.5	4.3	3.11	3.05	3.17	-6.00221	down	-2.25701	down	-2.16688	down	K14494 DELLA protein | (RefSeq) DELLA protein GAI1 (A)	scarecrow-like protein 22 [Brassica napus]	RecName: Full=Scarecrow-like protein 22; Short=AtSCL22; AltName: Full=GRAS family protein 21; Short=AtGRAS-21; AltName: Full=SCL6-III;	SubName: Full=BnaC04g22080D protein {ECO:0000313|EMBL:CDY48367.1};	--	GO:0005634,nucleus; GO:0003700,DNA-binding transcription factor activity; GO:0043565,sequence-specific DNA binding; GO:0030154,cell differentiation; GO:0051301,cell division; GO:0006355,regulation of transcription, DNA-templated; GO:0048768,root hair cell tip growth; GO:0006351,transcription, DNA-templated	GRAS domain family
Cluster-17807.77211	0.72	1.15	1.17	23.83	20.33	16.83	3.08	2.04	14.67	4.605	3.28	5.93	4.23108	up	2.77866	up	2.21586	up	K01365 cathepsin L [EC:3.4.22.15] | (RefSeq) cysteine proteinase RD21A-like (A)	PREDICTED: cysteine proteinase RD21a isoform X1 [Brassica oleracea var. oleracea]	RecName: Full=Probable cysteine protease RD21B {ECO:0000305}; EC=3.4.22.- {ECO:0000305}; Flags: Precursor;	SubName: Full=Uncharacterized protein {ECO:0000313|EnsemblPlants:Bo4g078510.1};	Cysteine proteinase Cathepsin L	GO:0005829,cytosol; GO:0005783,endoplasmic reticulum; GO:0005615,extracellular space; GO:0005764,lysosome; GO:0005773,vacuole; GO:0004197,cysteine-type endopeptidase activity; GO:0051603,proteolysis involved in cellular protein catabolic process; GO:0009651,response to salt stress	Granulin
Cluster-17807.88272	110.3	94.08	99.67	8.26	5.985	3.71	37.44	65.83	46.4	43.59	49.25	37.93	-4.16634	down	-1.03538	down	-1.17058	down	K18643 katanin p80 WD40 repeat-containing subunit B1 | (RefSeq) katanin p80 WD40 repeat-containing subunit B1 homolog (A)	uncharacterized WD repeat-containing protein C2A9.03-like isoform X3 [Brassica napus]	RecName: Full=Katanin p80 WD40 repeat-containing subunit B1 homolog {ECO:0000255|HAMAP-Rule:MF_03022};	SubName: Full=Uncharacterized protein {ECO:0000313|EnsemblPlants:Bo6g121720.1};	--	GO:0080008,Cul4-RING E3 ubiquitin ligase complex; GO:0008352,katanin complex; GO:0005874,microtubule; GO:0008017,microtubule binding; GO:0043622,cortical microtubule organization; GO:0051013,microtubule severing	Uncharacterised protein domain (DUF2415)
Cluster-17807.81495	3699.59	3732.29	1609.66	13.28	23.68	34.08	479.03	689.43	316.35	179.655	165.23	194.08	-7.03902	down	-2.64578	down	-4.01779	down	--	PREDICTED: late embryogenesis abundant protein Lea5 [Brassica oleracea var. oleracea]	RecName: Full=Late embryogenis abundant protein 2 {ECO:0000303|PubMed:25005920};	SubName: Full=Uncharacterized protein {ECO:0000313|EnsemblPlants:Bo5g003400.1};	--	GO:0005829,cytosol; GO:0005634,nucleus; GO:0009651,response to salt stress; GO:0009414,response to water deprivation	Late embryogenesis abundant protein
Cluster-17807.93993	9.25	7.67	8.32	31.77	30.78	29.79	16.85	31.79	35.13	25.455	33.13	17.78	1.79647	up	1.77315	up	1.63187	up	K11968 ariadne-1 [EC:2.3.2.31] | (RefSeq) probable E3 ubiquitin-protein ligase ARI5 (A)	probable E3 ubiquitin-protein ligase ARI5 [Brassica napus]	RecName: Full=Probable E3 ubiquitin-protein ligase ARI5; EC=2.3.2.27 {ECO:0000250|UniProtKB:Q9Y4X5}; AltName: Full=ARIADNE-like protein ARI5; AltName: Full=Protein ariadne homolog 5; AltName: Full=RING-type E3 ubiquitin transferase ARI5 {ECO:0000305};	RecName: Full=RING-type E3 ubiquitin transferase {ECO:0000256|SAAS:SAAS00970528}; EC=2.3.2.27 {ECO:0000256|SAAS:SAAS00970528};	Predicted E3 ubiquitin ligase	GO:0005737,cytoplasm; GO:0000151,ubiquitin ligase complex; GO:0046872,metal ion binding; GO:0031624,ubiquitin conjugating enzyme binding; GO:0061630,ubiquitin protein ligase activity; GO:0032436,positive regulation of proteasomal ubiquitin-dependent protein catabolic process; GO:0000209,protein polyubiquitination; GO:0042787,NA	IBR domain, a half RING-finger domain
Cluster-17807.134626	10.1	8.01	7.89	39.65	39.755	39.86	23.27	16.64	24.85	22.92	26.44	19.4	2.12387	up	1.34628	up	1.43804	up	--	PREDICTED: protein translocase subunit SecA isoform X2 [Brassica oleracea var. oleracea]	--	SubName: Full=Uncharacterized protein {ECO:0000313|EnsemblPlants:Bo5g041180.1};	--	--	--
Cluster-17807.138234	4.43	2.05	2.33	89.2	75.9	62.6	13.49	9.34	14.38	11.58	14.51	8.65	4.61319	up	2.09658	up	2.0177	up	K10661 E3 ubiquitin-protein ligase MARCH6 [EC:2.3.2.27] | (RefSeq) probable E3 ubiquitin ligase SUD1 (A)	PREDICTED: uncharacterized protein LOC106343898 [Brassica oleracea var. oleracea]	RecName: Full=Probable E3 ubiquitin ligase SUD1; EC=2.3.2.27; AltName: Full=Protein ECERIFERUM 9; AltName: Full=Protein SUPPRESSOR OF DRY2 DEFFECTS 1; Short=AtSUD1; AltName: Full=RING-type E3 ubiquitin transferase SUD1 {ECO:0000305}; AltName: Full=RING/U-box domain-containing protein;	SubName: Full=Uncharacterized protein {ECO:0000313|EnsemblPlants:Bo5g003250.1};	Protein involved in mRNA turnover and stability	GO:0030176,integral component of endoplasmic reticulum membrane; GO:1904264,NA; GO:0004842,ubiquitin-protein transferase activity; GO:0008270,zinc ion binding; GO:0042335,cuticle development; GO:0010143,cutin biosynthetic process; GO:0008299,isoprenoid biosynthetic process; GO:1900490,positive regulation of hydroxymethylglutaryl-CoA reductase (NADPH) activity; GO:0009414,response to water depriva…	Ring finger domain
Cluster-17807.66596	18.86	17.01	20.45	0.75	1.075	1.4	3.27	7.63	4.08	3.805	4.21	3.4	-4.17844	down	-1.88467	down	-2.26914	down	K13422 transcription factor MYC2 | (RefSeq) transcription factor bHLH28-like (A)	PREDICTED: transcription factor bHLH28-like [Brassica oleracea var. oleracea]	RecName: Full=Transcription factor bHLH28; AltName: Full=Basic helix-loop-helix protein 28; Short=AtbHLH28; Short=bHLH 28; AltName: Full=Transcription factor EN 40; AltName: Full=bHLH transcription factor bHLH028;	SubName: Full=Uncharacterized protein {ECO:0000313|EnsemblPlants:Bo01130s010.1};	--	GO:0005634,nucleus; GO:0005509,calcium ion binding; GO:0003677,DNA binding; GO:0003700,DNA-binding transcription factor activity; GO:0046983,protein dimerization activity; GO:0042538,hyperosmotic salinity response; GO:0006355,regulation of transcription, DNA-templated; GO:0009651,response to salt stress; GO:0006351,transcription, DNA-templated	Helix-loop-helix DNA-binding domain
Cluster-17807.108155	21.79	18.12	21.26	167.65	213.905	260.16	290.33	58.29	54.82	42.865	51.61	34.12	3.33028	up	2.70226	up	1.10932	up	K00522 ferritin heavy chain [EC:1.16.3.2] | (RefSeq) ferritin-1, chloroplastic (A)	ferritin-1, chloroplastic [Brassica napus]	RecName: Full=Ferritin-1, chloroplastic; EC=1.16.3.1; Flags: Precursor;	RecName: Full=Ferritin {ECO:0000256|RuleBase:RU361145}; EC=1.16.3.1 {ECO:0000256|RuleBase:RU361145};	Ferritin	GO:0009507,chloroplast; GO:0008199,ferric iron binding; GO:0004322,ferroxidase activity; GO:0006879,cellular iron ion homeostasis; GO:0006826,iron ion transport	Ferritin-like domain
Cluster-17807.102770	139.12	128.05	135.96	14.87	18.645	22.42	43.56	52.44	39.16	35.025	31.57	38.48	-2.91565	down	-1.54836	down	-1.90056	down	K03319 divalent anion:Na+ symporter, DASS family | (RefSeq) dicarboxylate transporter 2.1, chloroplastic-like (A)	PREDICTED: dicarboxylate transporter 1, chloroplastic [Brassica oleracea var. oleracea]	RecName: Full=Dicarboxylate transporter 1, chloroplastic; AltName: Full=2-oxoglutarate/malate translocator 1; Short=AtpOMT1; Flags: Precursor;	SubName: Full=Uncharacterized protein {ECO:0000313|EnsemblPlants:Bo9g169290.1};	--	GO:0009507,chloroplast; GO:0009941,chloroplast envelope; GO:0009706,chloroplast inner membrane; GO:0009534,chloroplast thylakoid; GO:0016021,integral component of membrane; GO:0016020,membrane; GO:0005739,mitochondrion; GO:0009536,plastid; GO:0015139,alpha-ketoglutarate transmembrane transporter activity; GO:0015140,malate transmembrane transporter activity; GO:0015131,oxaloacetate transmembrane …	Angiotensin II, type I receptor-associated protein (AGTRAP)
Cluster-17807.108442	10.64	8.38	7.88	54.28	48.125	41.97	19.71	20.96	36.98	35.9	36.68	35.12	2.34603	up	1.57996	up	2.04008	up	K13420 LRR receptor-like serine/threonine-protein kinase FLS2 [EC:2.7.11.1] | (RefSeq) LRR receptor-like serine/threonine-protein kinase FLS2 (A)	PREDICTED: DNA-damage-repair/toleration protein DRT100-like [Brassica oleracea var. oleracea]	RecName: Full=DNA damage-repair/toleration protein DRT100; Flags: Precursor;	SubName: Full=Uncharacterized protein {ECO:0000313|EnsemblPlants:Bo1g108620.1};	FOG: Leucine rich repeat	GO:0009507,chloroplast; GO:0000166,nucleotide binding; GO:0006281,DNA repair	Leucine Rich repeat
Cluster-17807.121866	194.17	170.74	134.69	1.63	0.815	0	54.18	84.95	57.66	68.955	67.56	70.35	-7.80533	down	-1.41248	down	-1.20856	down	K12135 zinc finger protein CONSTANS | (RefSeq) zinc finger protein CONSTANS isoform X2 (A)	PREDICTED: B-box zinc finger protein 18 isoform X1 [Brassica oleracea var. oleracea]	RecName: Full=B-box zinc finger protein 18 {ECO:0000303|PubMed:19920209}; AltName: Full=Protein DOUBLE B-BOX 1A {ECO:0000303|PubMed:20872270}; AltName: Full=Protein SALT TOLERANCE HOMOLOG 4;	SubName: Full=Uncharacterized protein {ECO:0000313|EnsemblPlants:Bo8g101850.1};	--	GO:0005634,nucleus; GO:0003700,DNA-binding transcription factor activity; GO:0000989,NA; GO:0008270,zinc ion binding; GO:0070370,cellular heat acclimation; GO:0071483,cellular response to blue light; GO:0010100,negative regulation of photomorphogenesis; GO:0006355,regulation of transcription, DNA-templated; GO:0006351,transcription, DNA-templated	Putative zinc-RING and/or ribbon
Cluster-17807.93368	0.39	0.32	0.28	4.1	4.525	4.95	2	6.41	1.37	2.335	1.71	2.96	3.70748	up	3.32762	up	2.86483	up	K22686 pro-apoptotic serine protease NMA111 [EC:3.4.21.-] | (RefSeq) retrovirus-related Pol polyprotein from transposon TNT 1-94 isoform X1 (A)	Integrase, catalytic core [Corchorus capsularis]	RecName: Full=Retrovirus-related Pol polyprotein from transposon TNT 1-94; Includes: RecName: Full=Protease; EC=3.4.23.-; Includes: RecName: Full=Reverse transcriptase; EC=2.7.7.49; Includes: RecName: Full=Endonuclease;	SubName: Full=Retrovirus-related Pol polyprotein from transposon TNT 1-94 {ECO:0000313|EMBL:JAU08363.1};	FOG: Transposon-encoded proteins with TYA, reverse transcriptase, integrase domains in various combinations	GO:0004190,aspartic-type endopeptidase activity; GO:0004519,endonuclease activity; GO:0003676,nucleic acid binding; GO:0003964,RNA-directed DNA polymerase activity; GO:0008270,zinc ion binding; GO:0015074,DNA integration	Reverse transcriptase (RNA-dependent DNA polymerase)
Cluster-17807.67593	46.23	36.89	29.05	233.01	228.43	223.85	84.4	90.96	105.95	125.035	120.22	129.85	2.54016	up	1.35839	up	1.7847	up	K11275 histone H1/5 | (RefSeq) HMG-Y-related protein A-like (A)	PREDICTED: HMG-Y-related protein A-like [Brassica oleracea var. oleracea]	RecName: Full=HMG-Y-related protein A; Short=AtHMGA; AltName: Full=High mobility group A protein;	SubName: Full=Uncharacterized protein {ECO:0000313|EnsemblPlants:Bo7g078580.1};	--	GO:0005730,nucleolus; GO:0000786,nucleosome; GO:0005634,nucleus; GO:0003677,DNA binding; GO:0006334,nucleosome assembly; GO:0006355,regulation of transcription, DNA-templated	AT hook motif
Cluster-17807.32726	2.47	3.5	3.22	22.43	21.895	21.36	6.02	6.33	18.48	10.86	10.61	11.11	2.75425	up	1.81094	up	1.85872	up	K06628 cell division control protein 45 | (RefSeq) cell division control protein 45 homolog (A)	PREDICTED: cell division control protein 45 homolog [Brassica oleracea var. oleracea]	--	SubName: Full=Uncharacterized protein {ECO:0000313|EnsemblPlants:Bo7g031400.1};	CDC45 (cell division cycle 45)-like protein	GO:0006270,DNA replication initiation	CDC45-like protein
Cluster-17807.80027	13.29	15	11.93	0.48	0.595	0.71	0.37	2.42	2.94	1.165	1.33	1	-4.54645	down	-2.76211	down	-3.4897	down	K12589 exosome complex component RRP42 | (RefSeq) Exosome complex component RRP42 (A)	PREDICTED: putative S-adenosyl-L-methionine-dependent methyltransferase MMAR_1068 [Brassica oleracea var. oleracea]	--	SubName: Full=Uncharacterized protein {ECO:0000313|EnsemblPlants:Bo4g078770.1};	--	GO:0008168,methyltransferase activity	Leucine carboxyl methyltransferase
Cluster-17807.84586	6.86	12.74	9.62	143.75	135.805	127.86	38.61	35.29	39.18	45.64	51.17	40.11	3.71474	up	1.96906	up	2.25941	up	--	PREDICTED: universal stress protein A-like protein [Brassica oleracea var. oleracea]	RecName: Full=Universal stress protein A-like protein;	SubName: Full=Uncharacterized protein {ECO:0000313|EnsemblPlants:Bo4g098760.1};	--	GO:0005886,plasma membrane; GO:0016208,AMP binding; GO:0006950,response to stress	Universal stress protein family
Cluster-17807.91335	20.97	21.01	17.75	78.92	85.375	91.83	230.84	117.15	53.98	83.605	110.06	57.15	2.02879	up	2.74798	up	2.10117	up	K18878 BHLH transcription factor Upa20 | (RefSeq) Upa20; transcription factor bHLH137-like (A)	PREDICTED: transcription factor bHLH122 [Brassica oleracea var. oleracea]	RecName: Full=Transcription factor bHLH122; AltName: Full=Basic helix-loop-helix protein 122; Short=AtbHLH122; Short=bHLH 122; AltName: Full=Transcription factor EN 70; AltName: Full=bHLH transcription factor bHLH122;	SubName: Full=Uncharacterized protein {ECO:0000313|EnsemblPlants:Bo6g024810.1};	--	GO:0005634,nucleus; GO:0001046,core promoter sequence-specific DNA binding; GO:0003700,DNA-binding transcription factor activity; GO:0046983,protein dimerization activity; GO:0001228,DNA-binding transcription activator activity, RNA polymerase II-specific; GO:0042335,cuticle development; GO:0048573,photoperiodism, flowering; GO:0010119,regulation of stomatal movement; GO:0006355,regulation of tra…	Helix-loop-helix DNA-binding domain
Cluster-17807.47879	60.98	59.08	62.15	28.04	26.175	24.31	26.32	39.55	19.61	28.7	25.95	31.45	-1.29379	down	-1.08371	down	-1.03958	down	K01689 enolase [EC:4.2.1.11] | (RefSeq) bifunctional enolase 2/transcriptional activator (A)	bifunctional enolase 2/transcriptional activator [Brassica napus]	RecName: Full=Bifunctional enolase 2/transcriptional activator; EC=4.2.1.11; AltName: Full=2-phospho-D-glycerate hydro-lyase 2; AltName: Full=2-phosphoglycerate dehydratase 2; AltName: Full=LOW EXPRESSION OF OSMOTICALLY RESPONSIVE GENES 1;	SubName: Full=Uncharacterized protein {ECO:0000313|EnsemblPlants:Bra023072.1-P};	Enolase	GO:0048046,apoplast; GO:0009507,chloroplast; GO:0005737,cytoplasm; GO:0005829,cytosol; GO:0016020,membrane; GO:0005740,mitochondrial envelope; GO:0005741,mitochondrial outer membrane; GO:0005739,mitochondrion; GO:0005634,nucleus; GO:0000015,phosphopyruvate hydratase complex; GO:0005886,plasma membrane; GO:0009506,plasmodesma; GO:0005507,copper ion binding; GO:0003677,DNA binding; GO:0000287,magne…	Methylaspartate ammonia-lyase C-terminus
Cluster-17807.85860	86.62	122.85	86.79	8.17	6.19	4.21	23.37	53.51	50.04	28.37	24.95	31.79	-4.09554	down	-1.19884	down	-1.76273	down	K00511 squalene monooxygenase [EC:1.14.14.17] | (RefSeq) squalene epoxidase 5 (A)	PREDICTED: squalene epoxidase 5 [Camelina sativa]	RecName: Full=Squalene monooxygenase 1,1; EC=1.14.14.17 {ECO:0000250|UniProtKB:Q9SM02}; AltName: Full=Squalene epoxidase 1,1; Short=SE 1,1;	SubName: Full=Uncharacterized protein {ECO:0000313|EnsemblPlants:Bo9g013760.1};	Squalene monooxygenase	GO:0016021,integral component of membrane; GO:0050660,flavin adenine dinucleotide binding; GO:0004506,squalene monooxygenase activity	FAD binding domain
Cluster-17807.60431	2.55	7.92	2.41	459.21	426.78	394.35	17.01	10.25	142.32	42.33	48.59	36.07	6.5303	up	3.78464	up	3.3175	up	--	PREDICTED: uncharacterized protein LOC106341805 [Brassica oleracea var. oleracea]	--	SubName: Full=Uncharacterized protein {ECO:0000313|EnsemblPlants:Bo1g051430.1};	--	--	PDDEXK-like family of unknown function
Cluster-17807.128732	0	0.35	0	166.28	146.13	125.98	28.79	0.89	22.57	10.575	2.39	18.76	10.3025	up	7.23688	up	6.58675	up	--	PREDICTED: uncharacterized protein LOC106343898 [Brassica oleracea var. oleracea]	--	SubName: Full=Uncharacterized protein {ECO:0000313|EnsemblPlants:Bo5g003250.1};	Protein involved in mRNA turnover and stability	GO:0016021,integral component of membrane; GO:0008270,zinc ion binding	Protein of unknown function (DUF3675)
Cluster-17807.90362	85.66	60.68	67.19	347.17	308.025	268.88	108.55	182.29	159.71	160.065	163.34	156.79	2.03893	up	1.096	up	1.2149	up	--	PREDICTED: uncharacterized protein LOC106298404 [Brassica oleracea var. oleracea]	--	SubName: Full=Uncharacterized protein {ECO:0000313|EnsemblPlants:Bo6g106660.1}; Flags: Fragment;	--	GO:0016021,integral component of membrane; GO:0005886,plasma membrane	Protein of unknown function (DUF1218)
Cluster-17807.51441	2.88	3.67	3.36	44.08	59.04	74	28.33	40.11	88.24	49.065	42.04	56.09	4.09877	up	4.02701	up	3.94014	up	K01069 hydroxyacylglutathione hydrolase [EC:3.1.2.6] | (RefSeq) hydroxyacylglutathione hydrolase 1, mitochondrial-like (A)	PREDICTED: hydroxyacylglutathione hydrolase 1, mitochondrial-like [Brassica oleracea var. oleracea]	RecName: Full=Hydroxyacylglutathione hydrolase 1, mitochondrial; EC=3.1.2.6; AltName: Full=Glyoxalase II; Short=Glx II; Flags: Precursor;	SubName: Full=Uncharacterized protein {ECO:0000313|EnsemblPlants:Bo4g194340.1};	Glyoxylase	GO:0005739,mitochondrion; GO:0008800,beta-lactamase activity; GO:0004416,hydroxyacylglutathione hydrolase activity; GO:0046872,metal ion binding; GO:0008270,zinc ion binding; GO:0017001,antibiotic catabolic process; GO:0019243,methylglyoxal catabolic process to D-lactate via S-lactoyl-glutathione; GO:0043200,response to amino acid; GO:0034059,response to anoxia; GO:0009651,response to salt stress	Metallo-beta-lactamase superfamily
Cluster-17807.91820	8.21	11.92	12.68	0.21	0.35	0.49	3.11	2.37	2.32	0.715	0.48	0.95	-5.03048	down	-2.04194	down	-3.88829	down	K00966 mannose-1-phosphate guanylyltransferase [EC:2.7.7.13] | (RefSeq) mannose-1-phosphate guanylyltransferase 1-like isoform X1 (A)	disease resistance protein [Brassica rapa subsp. pekinensis]	RecName: Full=Mannose-1-phosphate guanylyltransferase 1; EC=2.7.7.13; AltName: Full=GDP-mannose pyrophosphorylase 1; AltName: Full=Protein CYTOKINESIS DEFECTIVE 1; AltName: Full=Protein EMBRYO DEFECTIVE 101; AltName: Full=Protein HYPERSENSITIVE TO AMMONIUM ION 1; AltName: Full=Protein SENSITIVE TO OZONE 1; AltName: Full=Protein VITAMIN C DEFECTIVE 1;	SubName: Full=Uncharacterized protein {ECO:0000313|EnsemblPlants:Bra017773.1-P};	FOG: Transposon-encoded proteins with TYA, reverse transcriptase, integrase domains in various combinations	GO:0005829,cytosol; GO:0005634,nucleus; GO:0005525,GTP binding; GO:0004475,mannose-1-phosphate guanylyltransferase activity; GO:0030244,cellulose biosynthetic process; GO:0042742,defense response to bacterium; GO:0009298,GDP-mannose biosynthetic process; GO:0019853,L-ascorbic acid biosynthetic process; GO:0060359,response to ammonium ion; GO:0009408,response to heat; GO:0009753,response to jasmon…	GAG-pre-integrase domain
Cluster-17807.76473	97.62	230.11	231.02	0.37	0.185	0	2.04	2.52	14.41	44.79	26.96	62.62	-9.96045	down	-4.8373	down	-2.00994	down	--	thionin-like isoform X1 [Brassica napus]	RecName: Full=Thionin; Contains: RecName: Full=Thionin; Contains: RecName: Full=Acidic protein; Flags: Precursor;	SubName: Full=BnaC02g17410D protein {ECO:0000313|EMBL:CDY32548.1}; SubName: Full=BnaUnng00890D protein {ECO:0000313|EMBL:CDY64160.1};	--	GO:0090729,toxin activity; GO:0006952,defense response	Plant thionin
Cluster-17807.126431	3.7	1.96	2.65	31.14	27.885	24.63	8.1	4.07	7.2	5.955	6.61	5.3	3.25716	up	1.25789	up	1.14956	up	K12135 zinc finger protein CONSTANS | (RefSeq) CO; B-box type zinc finger protein with CCT domain-containing protein (A)	PREDICTED: zinc finger protein CONSTANS-LIKE 15 [Brassica oleracea var. oleracea]	RecName: Full=Zinc finger protein CONSTANS-LIKE 15;	SubName: Full=Uncharacterized protein {ECO:0000313|EnsemblPlants:Bo3g143010.1};	--	GO:0005634,nucleus; GO:0003700,DNA-binding transcription factor activity; GO:0008270,zinc ion binding; GO:0006355,regulation of transcription, DNA-templated	B-box zinc finger
Cluster-17807.61658	44.04	43.71	64.12	6.45	5.415	4.38	9.4	15.64	18.12	19.14	20.16	18.12	-3.31083	down	-1.77722	down	-1.36655	down	K09422 transcription factor MYB, plant | (RefSeq) transcription factor MYB48 (A)	PREDICTED: transcription factor MYB48 [Brassica oleracea var. oleracea]	RecName: Full=Transcription factor MYB48; AltName: Full=Myb-related protein 48; Short=AtMYB48;	SubName: Full=Uncharacterized protein {ECO:0000313|EnsemblPlants:Bo3g130340.1};	Transcription factor, Myb superfamily	GO:0005634,nucleus; GO:0003700,DNA-binding transcription factor activity; GO:0000981,DNA-binding transcription factor activity, RNA polymerase II-specific; GO:0043565,sequence-specific DNA binding; GO:0001135,RNA polymerase II transcription regulator recruiting activity; GO:0044212,transcription regulatory region DNA binding; GO:0030154,cell differentiation; GO:0006357,regulation of transcription…	Myb-like DNA-binding domain
Cluster-17807.93781	33.39	30.18	35.72	85.13	85.38	85.63	106.79	37.66	92.59	76.22	85.08	67.36	1.29173	up	1.28979	up	1.23809	up	K13126 polyadenylate-binding protein | (RefSeq) hypothetical protein (A)	polyadenylate-binding protein-interacting protein 11 [Brassica napus]	RecName: Full=Polyadenylate-binding protein-interacting protein 11; Short=PABP-interacting protein 11; Short=Poly(A)-binding protein-interacting protein 11; AltName: Full=PAM2-containing protein CID11; AltName: Full=Protein CTC-INTERACTING DOMAIN 11;	SubName: Full=Uncharacterized protein {ECO:0000313|EnsemblPlants:Bo5g049380.1};	FOG: RRM domain	GO:0005634,nucleus; GO:0003723,RNA binding	Ataxin-2 C-terminal region
Cluster-17807.49295	5.64	5.91	4.23	46.96	57.485	68.01	14.24	22.94	54.24	14.7	17.04	12.36	3.39149	up	2.59338	up	1.52838	up	--	BnaUnng03660D, partial [Brassica napus]	RecName: Full=K(+) efflux antiporter 6 {ECO:0000303|PubMed:11500563}; Short=AtKEA6 {ECO:0000303|PubMed:11500563}; Flags: Precursor;	SubName: Full=BnaUnng03660D protein {ECO:0000313|EMBL:CDY70147.1}; Flags: Fragment;	Predicted K+/H+-antiporter	GO:0016021,integral component of membrane; GO:0016020,membrane; GO:0022890,inorganic cation transmembrane transporter activity; GO:0015299,solute:proton antiporter activity; GO:0006813,potassium ion transport	Sodium/hydrogen exchanger family
Cluster-17807.27381	0.98	0.25	0.61	48.71	101.52	154.33	8.79	6.43	32.7	22.19	28.07	16.31	7.34057	up	4.79573	up	5.21971	up	K10523 speckle-type POZ protein | (RefSeq) BTB/POZ and TAZ domain-containing protein 1-like (A)	BTB/POZ and TAZ domain-containing protein 1 [Brassica napus]	RecName: Full=BTB/POZ and TAZ domain-containing protein 1; AltName: Full=BTB and TAZ domain protein 1;	SubName: Full=Uncharacterized protein {ECO:0000313|EnsemblPlants:Bo3g104690.1};	CREB binding protein/P300 and related TAZ Zn-finger proteins	GO:0005737,cytoplasm; GO:0005634,nucleus; GO:0019005,SCF ubiquitin ligase complex; GO:0005516,calmodulin binding; GO:0004402,histone acetyltransferase activity; GO:0003712,transcription coregulator activity; GO:0031625,ubiquitin protein ligase binding; GO:0008270,zinc ion binding; GO:0009553,embryo sac development; GO:0009555,pollen development; GO:0043161,proteasome-mediated ubiquitin-dependent …	TAZ zinc finger
Cluster-17807.138636	6.46	4.31	6.38	41.28	36.12	30.96	16.29	11.03	9.29	13.515	13.32	13.71	2.58118	up	1.1109	up	1.28161	up	K18587 ubiquinone biosynthesis protein COQ9 | (RefSeq) ubiquinone biosynthesis protein COQ9-B, mitochondrial-like (A)	PREDICTED: ubiquinone biosynthesis protein COQ9-B, mitochondrial-like [Brassica oleracea var. oleracea]	--	SubName: Full=Uncharacterized protein {ECO:0000313|EnsemblPlants:Bo5g027160.1}; Flags: Fragment;	Uncharacterized conserved protein	GO:0006744,ubiquinone biosynthetic process	COQ9
Cluster-17807.59990	18.72	19.02	14.55	77.21	71.36	65.51	84.26	24.29	48.04	50.085	58.36	41.81	1.95411	up	1.59633	up	1.55685	up	K09060 plant G-box-binding factor | (RefSeq) putative bZIP transcription factor superfamily protein (A)	BnaC06g18530D [Brassica napus]	RecName: Full=bZIP transcription factor 53 {ECO:0000303|PubMed:11906833}; Short=AtbZIP53 {ECO:0000303|PubMed:11906833};	SubName: Full=BnaC06g18530D protein {ECO:0000313|EMBL:CDY25111.1};	--	GO:0005634,nucleus; GO:0003700,DNA-binding transcription factor activity; GO:0045735,nutrient reservoir activity; GO:0046982,protein heterodimerization activity; GO:0043565,sequence-specific DNA binding; GO:0009267,cellular response to starvation; GO:0006971,hypotonic response; GO:2000693,positive regulation of seed maturation; GO:0045893,positive regulation of transcription, DNA-templated; GO:00…	Cell division protein ZapB
Cluster-17807.110127	0	0	0	20.12	17.57	15.02	10.5	0	11.86	8.295	5.05	11.54	13.4534	up	12.3615	up	12.4945	up	K11592 endoribonuclease Dicer [EC:3.1.26.-] | (RefSeq) endoribonuclease Dicer homolog 1 (A)	PREDICTED: endoribonuclease Dicer homolog 1 [Brassica oleracea var. oleracea]	RecName: Full=Endoribonuclease Dicer homolog 1; EC=3.1.26.-; AltName: Full=Dicer-like protein 1; Short=AtDCL1; AltName: Full=Protein ABNORMAL SUSPENSOR 1; AltName: Full=Protein CARPEL FACTORY; AltName: Full=Protein SHORT INTEGUMENTS 1; AltName: Full=Protein SUSPENSOR 1;	SubName: Full=Uncharacterized protein {ECO:0000313|EnsemblPlants:Bo5g002780.1};	dsRNA-specific nuclease Dicer and related ribonucleases	GO:0005737,cytoplasm; GO:0005634,nucleus; GO:0016442,RISC complex; GO:0005524,ATP binding; GO:0003677,DNA binding; GO:0004386,helicase activity; GO:0046872,metal ion binding; GO:0004525,ribonuclease III activity; GO:0003723,RNA binding; GO:0031047,gene silencing by RNA; GO:0006396,RNA processing; GO:0016075,rRNA catabolic process	DEAD/DEAH box helicase
Cluster-17807.82496	48.63	46.79	51.77	0	0	0	7.35	3.6	5.73	13.42	15.79	11.05	-13.3357	down	-3.11056	down	-1.83967	down	K01623 fructose-bisphosphate aldolase, class I [EC:4.1.2.13] | (RefSeq) fructose-bisphosphate aldolase 1, chloroplastic (A)	fructose-bisphosphate aldolase 1, chloroplastic [Brassica napus]	RecName: Full=Fructose-bisphosphate aldolase 1, chloroplastic {ECO:0000305}; Short=AtFBA1 {ECO:0000303|PubMed:22561114}; EC=4.1.2.13 {ECO:0000305}; Flags: Precursor;	RecName: Full=Fructose-bisphosphate aldolase {ECO:0000256|RuleBase:RU003994, ECO:0000256|SAAS:SAAS00336718}; EC=4.1.2.13 {ECO:0000256|RuleBase:RU003994, ECO:0000256|SAAS:SAAS00336718};	Fructose-biphosphate aldolase	GO:0048046,apoplast; GO:0009507,chloroplast; GO:0009941,chloroplast envelope; GO:0009570,chloroplast stroma; GO:0009534,chloroplast thylakoid; GO:0022626,cytosolic ribosome; GO:0010287,plastoglobule; GO:0009579,thylakoid; GO:0031977,thylakoid lumen; GO:0004332,fructose-bisphosphate aldolase activity; GO:0006094,gluconeogenesis; GO:0006096,glycolytic process; GO:0046686,response to cadmium ion	Fructose-bisphosphate aldolase class-I
Cluster-17807.87027	530.96	385.27	471.9	136.28	141.375	146.47	125.85	206.48	170.46	154.695	140.53	168.86	-1.77363	down	-1.47793	down	-1.52378	down	K03146 thiamine thiazole synthase | (RefSeq) thiamine thiazole synthase, chloroplastic (A)	PREDICTED: thiamine thiazole synthase, chloroplastic [Brassica oleracea var. oleracea]	RecName: Full=Thiamine thiazole synthase, chloroplastic {ECO:0000255|HAMAP-Rule:MF_03158}; AltName: Full=Thiazole biosynthetic enzyme {ECO:0000255|HAMAP-Rule:MF_03158}; Flags: Precursor;	RecName: Full=Thiamine thiazole synthase, chloroplastic {ECO:0000256|HAMAP-Rule:MF_03158}; AltName: Full=Thiazole biosynthetic enzyme {ECO:0000256|HAMAP-Rule:MF_03158};	Protein involved in thiamine biosynthesis and DNA damage tolerance	GO:0009507,chloroplast; GO:0009941,chloroplast envelope; GO:0009570,chloroplast stroma; GO:0005829,cytosol; GO:0005739,mitochondrion; GO:0005886,plasma membrane; GO:0010319,stromule; GO:0009579,thylakoid; GO:0005506,iron ion binding; GO:0019904,protein domain specific binding; GO:0042803,protein homodimerization activity; GO:0008270,zinc ion binding; GO:0006974,cellular response to DNA damage sti…	Thi4 family
Cluster-17807.80655	8.64	9.19	13.03	78.44	70.01	61.58	86.39	35.1	12.19	124.475	123.23	125.72	2.68156	up	2.10015	up	3.63126	up	K00020 3-hydroxyisobutyrate dehydrogenase [EC:1.1.1.31] | (RefSeq) 6-phosphogluconate dehydrogenase-like protein (A)	PREDICTED: protein EXORDIUM-like 2 [Brassica oleracea var. oleracea]	RecName: Full=Protein EXORDIUM-like 2; Flags: Precursor;	SubName: Full=Uncharacterized protein {ECO:0000313|EnsemblPlants:Bo3g101490.1};	--	GO:0048046,apoplast; GO:0005618,cell wall; GO:0005829,cytosol; GO:0005615,extracellular space; GO:0005794,Golgi apparatus; GO:0009505,plant-type cell wall; GO:0009506,plasmodesma	Phosphate-induced protein 1 conserved region
Cluster-17807.81161	511.64	365.29	420.98	50.68	36.575	22.47	60.37	159.6	129.87	74.41	57.46	91.36	-3.65311	down	-1.85426	down	-2.49207	down	K06215 pyridoxal 5'-phosphate synthase pdxS subunit [EC:4.3.3.6] | (RefSeq) pyridoxal 5'-phosphate synthase subunit PDX1.3-like (A)	pyridoxal 5'-phosphate synthase subunit PDX1.3-like [Brassica napus]	RecName: Full=Pyridoxal 5'-phosphate synthase subunit PDX1.3; Short=AtPDX1.3; Short=AtPDX1;1; Short=PLP synthase subunit PDX1.3; EC=4.3.3.6 {ECO:0000269|PubMed:17468224};	SubName: Full=Uncharacterized protein {ECO:0000313|EnsemblPlants:Bo3g001450.1};	Stationary phase-induced protein, SOR/SNZ family	GO:0005829,cytosol; GO:0012505,endomembrane system; GO:0005886,plasma membrane; GO:0046982,protein heterodimerization activity; GO:0042803,protein homodimerization activity; GO:0036381,pyridoxal 5'-phosphate synthase (glutamine hydrolysing) activity; GO:0006520,cellular amino acid metabolic process; GO:0015994,chlorophyll metabolic process; GO:0042538,hyperosmotic salinity response; GO:0042823,py…	Putative N-acetylmannosamine-6-phosphate epimerase
Cluster-17807.39520	51.32	35.92	43.66	3.21	3.275	3.34	8.43	10.96	8.99	6.845	6.14	7.55	-3.80388	down	-2.24848	down	-2.60187	down	K08081 tropinone reductase I [EC:1.1.1.206] | (RefSeq) tropinone reductase homolog At2g29310-like (A)	tropinone reductase homolog At2g29310-like [Brassica napus]	RecName: Full=Tropinone reductase homolog At2g29320 {ECO:0000305}; EC=1.1.1.- {ECO:0000305};	SubName: Full=Uncharacterized protein {ECO:0000313|EnsemblPlants:Bra039967.1-P};	Reductases with broad range of substrate specificities	GO:0016491,oxidoreductase activity	short chain dehydrogenase
Cluster-17807.50764	0.28	0.26	0.43	6.49	7.825	9.16	9.45	9.73	9.66	5.39	4.53	6.25	4.52918	up	4.92853	up	4.09899	up	--	PREDICTED: probable inactive poly [ADP-ribose]	RecName: Full=Probable inactive poly [ADP-ribose] polymerase SRO1; AltName: Full=Protein SIMILAR TO RCD ONE 1;	SubName: Full=Uncharacterized protein {ECO:0000313|EnsemblPlants:Bo4g183310.1};	--	GO:0016363,nuclear matrix; GO:0003950,NAD+ ADP-ribosyltransferase activity; GO:0009793,embryo development ending in seed dormancy; GO:0010102,lateral root morphogenesis; GO:0048573,photoperiodism, flowering; GO:0006970,response to osmotic stress; GO:0006979,response to oxidative stress; GO:0009651,response to salt stress	Poly(ADP-ribose) polymerase catalytic domain
Cluster-17807.82799	5.48	3.27	4.15	29.91	33.19	36.47	15.51	17.37	12.19	40.625	45.93	35.32	2.88676	up	1.83051	up	3.28082	up	K12133 MYB-related transcription factor LHY | (RefSeq) hypothetical protein (A)	BnaC06g12130D [Brassica napus]	RecName: Full=Protein REVEILLE 2; AltName: Full=MYB family transcription factor Circadian 1;	SubName: Full=BnaC06g12130D protein {ECO:0000313|EMBL:CDY26997.1};	Zuotin and related molecular chaperones (DnaJ superfamily), contains DNA-binding domains	GO:0005634,nucleus; GO:0003677,DNA binding; GO:0003700,DNA-binding transcription factor activity; GO:0007623,circadian rhythm; GO:0009909,regulation of flower development; GO:0006355,regulation of transcription, DNA-templated; GO:0009737,response to abscisic acid; GO:0009733,response to auxin; GO:0009723,response to ethylene; GO:0009739,response to gibberellin; GO:0009753,response to jasmonic aci…	Myb DNA-binding like
Cluster-17807.82147	6.23	4.3	4.05	52.81	45.525	38.24	28.02	11.06	26.53	19.185	23.55	14.82	3.16165	up	2.17691	up	2.03573	up	K08678 UDP-glucuronate decarboxylase [EC:4.1.1.35] | (RefSeq) UDP-glucuronic acid decarboxylase 2 (A)	PREDICTED: UDP-glucuronic acid decarboxylase 2 [Camelina sativa]	RecName: Full=UDP-glucuronic acid decarboxylase 2; EC=4.1.1.35; AltName: Full=UDP-XYL synthase 2; AltName: Full=UDP-glucuronate decarboxylase 2; Short=UGD; Short=UXS-2; AltName: Full=dTDP-glucose 4-6-dehydratase homolog D18;	SubName: Full=Uncharacterized protein {ECO:0000313|EMBL:EOA24040.1};	dTDP-glucose 4-6-dehydratase/UDP-glucuronic acid decarboxylase	GO:0005768,endosome; GO:0005794,Golgi apparatus; GO:0032580,Golgi cisterna membrane; GO:0000139,Golgi membrane; GO:0016021,integral component of membrane; GO:0016020,membrane; GO:0005886,plasma membrane; GO:0005802,trans-Golgi network; GO:0008460,dTDP-glucose 4,6-dehydratase activity; GO:0070403,NAD+ binding; GO:0048040,UDP-glucuronate decarboxylase activity; GO:0042732,D-xylose metabolic process…	GDP-mannose 4,6 dehydratase
Cluster-17807.45466	5.81	5.85	3.75	48.21	61.45	74.69	12.32	14.59	41.64	20.51	22.51	18.51	3.51566	up	2.22059	up	2.03295	up	K06444 lycopene epsilon-cyclase [EC:5.5.1.18] | (RefSeq) lycopene epsilon cyclase, chloroplastic (A)	lycopene epsilon cyclase, chloroplastic [Brassica napus]	RecName: Full=Lycopene epsilon cyclase, chloroplastic {ECO:0000303|PubMed:8837512}; EC=5.5.1.18 {ECO:0000269|PubMed:11226339, ECO:0000269|PubMed:8837512}; AltName: Full=Protein LUTEIN DEFICIENT 2 {ECO:0000303|PubMed:9789087}; Flags: Precursor;	SubName: Full=BnaC03g13170D protein {ECO:0000313|EMBL:CDY11891.1};	--	GO:0031969,chloroplast membrane; GO:0016021,integral component of membrane; GO:0045435,lycopene epsilon cyclase activity; GO:0016705,oxidoreductase activity, acting on paired donors, with incorporation or reduction of molecular oxygen; GO:0016117,carotenoid biosynthetic process; GO:0016123,xanthophyll biosynthetic process	Lycopene cyclase protein
Cluster-17807.85614	34.51	60.22	23.61	909.88	1096.13	1282.38	200.05	214.17	131.62	125.275	170.04	80.51	4.72028	up	2.18138	up	1.69619	up	--	PREDICTED: dormancy-associated protein homolog 3 isoform X1 [Brassica rapa]	RecName: Full=Dormancy-associated protein homolog 3 {ECO:0000305}; AltName: Full=DRM1 homolog 3 {ECO:0000305};	SubName: Full=Auxin-repressed 12.5 kDa protein {ECO:0000313|EMBL:JAU44749.1};	--	--	Dormancy/auxin associated protein
Cluster-17807.53068	9.1	9.24	7.76	29.58	30.5	31.42	62.92	42.25	14.31	30.95	40.26	21.64	1.7368	up	2.19041	up	1.86106	up	K14432 ABA responsive element binding factor | (RefSeq) ABSCISIC ACID-INSENSITIVE 5-like protein 6 (A)	ABSCISIC ACID-INSENSITIVE 5-like protein 6 [Brassica napus]	RecName: Full=ABSCISIC ACID-INSENSITIVE 5-like protein 6; AltName: Full=Abscisic acid responsive elements-binding factor 3; Short=ABRE-binding factor 3; AltName: Full=Dc3 promoter-binding factor 5; Short=AtDPBF5; AltName: Full=bZIP transcription factor 37; Short=AtbZIP37;	SubName: Full=ABA-responsive element binding factor 3 {ECO:0000313|EMBL:AGG35956.1};	--	GO:0005634,nucleus; GO:0003700,DNA-binding transcription factor activity; GO:0043565,sequence-specific DNA binding; GO:0000976,transcription regulatory region sequence-specific DNA binding; GO:0009738,abscisic acid-activated signaling pathway; GO:0009737,response to abscisic acid; GO:0009651,response to salt stress; GO:0009414,response to water deprivation; GO:0006351,transcription, DNA-templated	Basic region leucine zipper
Cluster-17807.82602	1439.62	1549.56	1448.76	17.05	37.895	58.74	357.66	688.9	666.97	488.18	496.03	480.33	-5.33686	down	-1.344	down	-1.56194	down	K03671 thioredoxin 1 | (RefSeq) thioredoxin H2-1-like (A)	PREDICTED: thioredoxin-like protein CDSP32, chloroplastic [Brassica oleracea var. oleracea]	RecName: Full=Thioredoxin-like protein CDSP32, chloroplastic; AltName: Full=Chloroplastic drought-induced stress protein of 32 KDa; Short=AtCDSP32; Flags: Precursor;	SubName: Full=Uncharacterized protein {ECO:0000313|EnsemblPlants:Bo6g120110.1};	Thioredoxin	GO:0009507,chloroplast; GO:0009941,chloroplast envelope; GO:0009570,chloroplast stroma; GO:0016671,oxidoreductase activity, acting on a sulfur group of donors, disulfide as acceptor; GO:0015035,protein disulfide oxidoreductase activity; GO:0047134,protein-disulfide reductase activity; GO:0004791,thioredoxin-disulfide reductase activity; GO:0045454,cell redox homeostasis; GO:0034599,cellular respo…	Mitosis protein DIM1
Cluster-17807.67486	58.85	95.82	104.49	0	0	0	15.66	35.58	3.17	1.595	0.24	2.95	-13.5287	down	-2.26697	down	-5.7122	down	K12128 pseudo-response regulator 9 | (RefSeq) two-component response regulator-like APRR9 (A)	BnaC04g00640D [Brassica napus]	RecName: Full=Two-component response regulator-like APRR9; AltName: Full=Pseudo-response regulator 9;	SubName: Full=BnaC04g00640D protein {ECO:0000313|EMBL:CDY41558.1};	GATA-4/5/6 transcription factors	GO:0005634,nucleus; GO:0003677,DNA binding; GO:0007623,circadian rhythm; GO:0045892,negative regulation of transcription, DNA-templated; GO:0000160,phosphorelay signal transduction system; GO:0010017,red or far-red light signaling pathway; GO:0006355,regulation of transcription, DNA-templated; GO:0006351,transcription, DNA-templated	CCT motif
Cluster-17807.114056	3.64	3.18	4.01	16.72	18.175	19.63	10.59	11.24	5.95	8.86	13.17	4.55	2.26318	up	1.37609	up	1.32539	up	--	PREDICTED: probable folate-biopterin transporter 7 [Brassica oleracea var. oleracea]	RecName: Full=Probable folate-biopterin transporter 7;	SubName: Full=Uncharacterized protein {ECO:0000313|EnsemblPlants:Bo6g120160.1};	--	GO:0016021,integral component of membrane	MFS_1 like family
Cluster-17807.51834	14.92	12.55	17.07	4.03	3.705	3.38	8.92	5.47	5.45	7.175	6.75	7.6	-2.08085	down	-1.14009	down	-1.01101	down	--	PREDICTED: protein ENHANCED DISEASE RESISTANCE 2-like [Brassica oleracea var. oleracea]	RecName: Full=Protein ENHANCED DISEASE RESISTANCE 2-like;	SubName: Full=Uncharacterized protein {ECO:0000313|EnsemblPlants:Bo4g071670.1};	--	GO:0005789,endoplasmic reticulum membrane; GO:0010008,endosome membrane; GO:0016021,integral component of membrane; GO:0005886,plasma membrane; GO:0008289,lipid binding; GO:0006952,defense response	PH domain
Cluster-17807.64696	5.48	14.63	5.51	320.16	377.315	434.47	26.74	20.11	79.6	98.84	120.93	76.75	5.37639	up	2.35238	up	3.55152	up	K10523 speckle-type POZ protein | (RefSeq) BTB/POZ and TAZ domain-containing protein 1-like (A)	BTB/POZ and TAZ domain-containing protein 1 [Brassica napus]	RecName: Full=BTB/POZ and TAZ domain-containing protein 1; AltName: Full=BTB and TAZ domain protein 1;	SubName: Full=Uncharacterized protein {ECO:0000313|EnsemblPlants:Bo3g104690.1};	CREB binding protein/P300 and related TAZ Zn-finger proteins	GO:0005737,cytoplasm; GO:0005634,nucleus; GO:0019005,SCF ubiquitin ligase complex; GO:0005516,calmodulin binding; GO:0004402,histone acetyltransferase activity; GO:0003712,transcription coregulator activity; GO:0031625,ubiquitin protein ligase binding; GO:0008270,zinc ion binding; GO:0009553,embryo sac development; GO:0009555,pollen development; GO:0043161,proteasome-mediated ubiquitin-dependent …	TAZ zinc finger
Cluster-17807.42653	45.65	50.25	29.18	2.89	2.23	1.57	13.25	23.87	13.13	8.58	9.65	7.51	-4.31445	down	-1.31536	down	-2.24395	down	K03239 translation initiation factor eIF-2B subunit alpha | (RefSeq) methylthioribose-1-phosphate isomerase (A)	PREDICTED: protein LURP-one-related 8-like [Brassica oleracea var. oleracea]	RecName: Full=Protein LURP-one-related 8;	SubName: Full=Uncharacterized protein {ECO:0000313|EnsemblPlants:Bo4g027120.1};	--	--	LURP-one-related
Cluster-17807.84763	12.8	14.18	14.49	42.26	42.995	43.73	22.68	28.75	39.04	33.055	33.39	32.72	1.55914	up	1.1667	up	1.29204	up	K00261 glutamate dehydrogenase (NAD(P)+) [EC:1.4.1.3] | (RefSeq) glutamate dehydrogenase 1 (A)	PREDICTED: glutamate dehydrogenase 1 [Brassica oleracea var. oleracea]	RecName: Full=Glutamate dehydrogenase 1; Short=GDH 1; EC=1.4.1.3;	RecName: Full=Glutamate dehydrogenase {ECO:0000256|PIRNR:PIRNR000185};	Glutamate/leucine/phenylalanine/valine dehydrogenases	GO:0005739,mitochondrion; GO:0005524,ATP binding; GO:0050897,cobalt ion binding; GO:0005507,copper ion binding; GO:0004353,glutamate dehydrogenase [NAD(P)+] activity; GO:0008270,zinc ion binding; GO:0006520,cellular amino acid metabolic process; GO:0006807,nitrogen compound metabolic process; GO:0009646,response to absence of light; GO:0046686,response to cadmium ion; GO:0009651,response to salt …	D-isomer specific 2-hydroxyacid dehydrogenase, NAD binding domain
Cluster-17807.80390	18.67	9.01	10.9	393.12	285.465	177.81	39.23	112.74	26.53	107.255	61.23	153.28	4.38917	up	2.20556	up	3.11673	up	--	hypothetical protein EUTSA_v10022397mg, partial [Eutrema salsugineum]	RecName: Full=Senescence associated gene 20 {ECO:0000303|PubMed:10444084}; AltName: Full=Protein WOUND-INDUCED 12 {ECO:0000303|PubMed:12857840}; Short=AtWI-12 {ECO:0000303|PubMed:12857840};	SubName: Full=Uncharacterized protein {ECO:0000313|EnsemblPlants:Bo5g136950.1};	--	GO:0007568,aging; GO:0010150,leaf senescence; GO:0009620,response to fungus; GO:0002238,response to molecule of fungal origin; GO:0009624,response to nematode; GO:0010193,response to ozone	SnoaL-like domain
Cluster-17807.148179	11.02	9.48	10.45	2.48	2.61	2.74	4.17	4.91	4.76	4.78	3.41	6.15	-2.05116	down	-1.12337	down	-1.06192	down	K00876 uridine kinase [EC:2.7.1.48] | (RefSeq) uridine kinase-like protein 1, chloroplastic (A)	PREDICTED: uridine kinase-like protein 1, chloroplastic [Brassica oleracea var. oleracea]	RecName: Full=Uridine kinase-like protein 1, chloroplastic; Includes: RecName: Full=Uridine kinase; Short=UK; EC=2.7.1.48; Includes: RecName: Full=Putative uracil phosphoribosyltransferase; Short=UPRTase; EC=2.4.2.9; AltName: Full=UMP pyrophosphorylase; Flags: Precursor;	RecName: Full=Uridine kinase {ECO:0000256|RuleBase:RU003825}; EC=2.7.1.48 {ECO:0000256|RuleBase:RU003825};	Armadillo/beta-Catenin/plakoglobin	GO:0009507,chloroplast; GO:0005737,cytoplasm; GO:0005829,cytosol; GO:0005524,ATP binding; GO:0005525,GTP binding; GO:0004845,uracil phosphoribosyltransferase activity; GO:0004849,uridine kinase activity; GO:0044211,CTP salvage; GO:0006206,pyrimidine nucleobase metabolic process; GO:2000904,regulation of starch metabolic process; GO:0044206,UMP salvage	AAA domain
Cluster-17807.31170	5.91	7.12	3.28	80.92	73.635	66.35	109.19	52.34	5.73	30.54	31.15	29.93	3.67652	up	3.3299	up	2.5248	up	K07200 5'-AMP-activated protein kinase, regulatory gamma subunit | (RefSeq) SNF1-related protein kinase regulatory subunit gamma-like PV42a (A)	PREDICTED: SNF1-related protein kinase regulatory subunit gamma-like PV42a [Brassica oleracea var. oleracea]	RecName: Full=SNF1-related protein kinase regulatory subunit gamma-like PV42a; Short=AtPV42a; AltName: Full=AKIN subunit gamma-like PV42a; AltName: Full=CBS domain-containing protein CBSCBS4;	SubName: Full=Uncharacterized protein {ECO:0000313|EnsemblPlants:Bo5g020770.1};	5'-AMP-activated protein kinase, gamma subunit	GO:0003006,developmental process involved in reproduction; GO:0009553,embryo sac development; GO:0009555,pollen development; GO:0010183,pollen tube guidance; GO:0048443,stamen development	CBS domain
Cluster-17807.88679	0.13	0.22	0.13	6.57	10.03	13.49	0.79	0.99	4.57	0.785	1.18	0.39	5.88728	up	3.78434	up	2.27616	up	K03029 26S proteasome regulatory subunit N10 | (RefSeq) 26S proteasome non-ATPase regulatory subunit 4 homolog (A)	uncharacterized protein LOC106391920 [Brassica napus]	RecName: Full=Nitrate regulatory gene2 protein {ECO:0000303|PubMed:26744214}; Short=NRG2 protein {ECO:0000303|PubMed:26744214};	SubName: Full=Uncharacterized protein {ECO:0000313|EnsemblPlants:Bo4g105080.1};	--	GO:0005634,nucleus; GO:0071249,cellular response to nitrate; GO:0015706,nitrate transport; GO:0071705,nitrogen compound transport; GO:0006355,regulation of transcription, DNA-templated; GO:0010167,response to nitrate; GO:1901698,response to nitrogen compound; GO:0006351,transcription, DNA-templated	Sec8 exocyst complex component specific domain
Cluster-17807.76433	20.52	19.53	17.35	50.3	50.39	50.48	26.39	36.26	54.07	48.025	57.11	38.94	1.32232	up	1.07123	up	1.36133	up	--	PREDICTED: uncharacterized protein LOC106307605 [Brassica oleracea var. oleracea]	--	SubName: Full=Uncharacterized protein {ECO:0000313|EnsemblPlants:Bo8g086950.1};	--	GO:0016021,integral component of membrane; GO:0009737,response to abscisic acid	Domain of unknown function (DUF4408)
Cluster-17807.66638	0.21	0	0	186.93	163.22	139.51	521.48	138.03	121.89	214.855	192.46	237.25	11.0439	up	11.7744	up	11.5665	up	K13902 cystatin-M | (RefSeq) cysteine proteinase inhibitor A-like (A)	cysteine proteinase inhibitor 3 [Brassica napus]	RecName: Full=Cysteine proteinase inhibitor 3; Short=AtCYS-3; Flags: Precursor;	RecName: Full=Cysteine proteinase inhibitor {ECO:0000256|RuleBase:RU362130};	--	GO:0005576,extracellular region; GO:0004869,cysteine-type endopeptidase inhibitor activity; GO:0002020,protease binding; GO:0006952,defense response; GO:0006972,hyperosmotic response; GO:2000117,negative regulation of cysteine-type endopeptidase activity; GO:0009409,response to cold; GO:0006979,response to oxidative stress; GO:0009414,response to water deprivation	Cystatin domain
Cluster-17807.53707	8.55	7.69	14.25	0.38	0.4	0.42	1.12	2.06	1.79	2.555	4.03	1.08	-4.73582	down	-2.57902	down	-1.97055	down	K03063 26S proteasome regulatory subunit T3 | (RefSeq) 26S protease regulatory subunit 6B homolog (A)	root phototropism protein 3 [Brassica napus]	RecName: Full=Coleoptile phototropism protein 1; AltName: Full=BTB/POZ domain-containing protein CPT1; AltName: Full=Non-phototropic hypocotyl 3-like protein; Short=NPH3-like protein;	SubName: Full=BnaC06g05650D protein {ECO:0000313|EMBL:CDY26059.1};	--	GO:0005886,plasma membrane; GO:0009638,phototropism; GO:0016567,protein ubiquitination	NPH3 family
Cluster-17807.44825	0.39	0.83	1.16	41.04	37.79	34.54	9.86	58.82	55.9	17.675	35.35	0	5.50086	up	5.68361	up	4.51363	up	--	--	--	SubName: Full=Uncharacterized protein {ECO:0000313|EnsemblPlants:Bo8g021800.1};	--	--	--
Cluster-17807.7199	0.92	1	1.02	8.65	9.175	9.7	1.8	3.74	10.91	3.19	3.31	3.07	3.1431	up	2.54183	up	1.72883	up	K15103 solute carrier family 25 (mitochondrial uncoupling protein), member 8/9 | (RefSeq) mitochondrial uncoupling protein 2 (A)	BnaA10g29330D [Brassica napus]	RecName: Full=Mitochondrial uncoupling protein 2; Short=AtPUMP2;	SubName: Full=BnaA10g29330D protein {ECO:0000313|EMBL:CDY55007.1};	Mitochondrial fatty acid anion carrier protein/Uncoupling protein	GO:0005794,Golgi apparatus; GO:0016021,integral component of membrane; GO:0005743,mitochondrial inner membrane; GO:0005886,plasma membrane; GO:0017077,oxidative phosphorylation uncoupler activity; GO:1990542,mitochondrial transmembrane transport; GO:0006839,mitochondrial transport	Mitochondrial carrier protein
Cluster-17807.131049	0	0	0	72.06	64.57	57.08	43.25	163.23	126.24	32.17	64.34	0	12.5993	up	13.4942	up	11.696	up	--	--	--	SubName: Full=Uncharacterized protein {ECO:0000313|EnsemblPlants:Bra020594.1-P};	--	GO:0016021,integral component of membrane	--
Cluster-17807.27180	1.77	2.42	2.63	17.33	18.845	20.36	7.05	5.68	7.23	7.275	8.24	6.31	2.97427	up	1.57634	up	1.70745	up	K17500 integrin-linked kinase-associated serine/threonine phosphatase 2C [EC:3.1.3.16] | (RefSeq) WAT1-related protein At3g18200 isoform X1 (A)	PREDICTED: WAT1-related protein At4g01450-like isoform X1 [Raphanus sativus]	RecName: Full=WAT1-related protein At4g01450;	RecName: Full=WAT1-related protein {ECO:0000256|RuleBase:RU363077};	--	GO:0016021,integral component of membrane; GO:0005886,plasma membrane; GO:0022857,transmembrane transporter activity	EamA-like transporter family
Cluster-17807.81188	23.95	21.94	19.64	54.08	53.255	52.43	44.06	38.92	61.2	53.51	52.18	54.84	1.21024	up	1.18439	up	1.32935	up	K00924 kinase [EC:2.7.1.-] | (RefSeq) hypothetical protein (A)	PREDICTED: shaggy-related protein kinase theta isoform X1 [Brassica oleracea var. oleracea]	RecName: Full=Shaggy-related protein kinase theta; EC=2.7.11.1; AltName: Full=ASK-theta; AltName: Full=Shaggy-related protein kinase 32; Short=AtSK32;	SubName: Full=Uncharacterized protein {ECO:0000313|EnsemblPlants:Bo9g002470.1};	Glycogen synthase kinase-3	GO:0005829,cytosol; GO:0005634,nucleus; GO:0005524,ATP binding; GO:0016301,kinase activity; GO:0004674,protein serine/threonine kinase activity; GO:0046777,protein autophosphorylation; GO:0009741,response to brassinosteroid	Phosphotransferase enzyme family
Cluster-17807.132116	7.59	9.47	10.45	0.78	0.66	0.54	2.13	1.49	0.92	1.51	2.03	0.99	-3.86847	down	-2.59182	down	-2.57057	down	K03183 demethylmenaquinone methyltransferase / 2-methoxy-6-polyprenyl-1,4-benzoquinol methylase [EC:2.1.1.163 2.1.1.201] | (RefSeq) 2-phytyl-1,4-beta-naphthoquinone methyltransferase, chloroplastic isoform X1 (A)	BnaC04g56820D [Brassica napus]	RecName: Full=Uncharacterized methyltransferase At2g41040, chloroplastic; EC=2.1.1.-; Flags: Precursor;	SubName: Full=BnaC04g56820D protein {ECO:0000313|EMBL:CDY57579.1};	--	GO:0009507,chloroplast; GO:0010287,plastoglobule; GO:0008168,methyltransferase activity; GO:0080167,response to karrikin	Putative methyltransferase
Cluster-17807.86777	15.01	21.33	10.33	182.45	176.385	170.32	36.64	28.41	79.38	45	44.96	45.04	3.41925	up	1.67223	up	1.56652	up	K10666 E3 ubiquitin-protein ligase RNF5 [EC:2.3.2.27] | (RefSeq) E3 ubiquitin-protein ligase RMA1 (A)	PREDICTED: E3 ubiquitin-protein ligase RMA1 [Brassica oleracea var. oleracea]	RecName: Full=E3 ubiquitin-protein ligase RMA1; EC=2.3.2.27; AltName: Full=Protein RING membrane-anchor 1; AltName: Full=RING-type E3 ubiquitin transferase RMA1 {ECO:0000305};	SubName: Full=Uncharacterized protein {ECO:0000313|EnsemblPlants:Bo9g007620.1};	Predicted E3 ubiquitin ligase	GO:0036513,Derlin-1 retrotranslocation complex; GO:0005783,endoplasmic reticulum; GO:0016021,integral component of membrane; GO:0016020,membrane; GO:0046872,metal ion binding; GO:1904264,NA; GO:0044390,ubiquitin-like protein conjugating enzyme binding; GO:0004842,ubiquitin-protein transferase activity; GO:0071712,ER-associated misfolded protein catabolic process; GO:0032527,protein exit from endo…	Anaphase-promoting complex subunit 11 RING-H2 finger
Cluster-17807.84283	31.12	65.08	46.53	588.33	602.875	617.42	164.56	116.33	304.07	176.03	201.19	150.87	3.57388	up	2.07769	up	1.91124	up	K04733 interleukin-1 receptor-associated kinase 4 [EC:2.7.11.1] | (RefSeq) probable receptor-like protein kinase At1g30570 (A)	PREDICTED: F-box/kelch-repeat protein At1g80440 [Brassica oleracea var. oleracea]	RecName: Full=F-box/kelch-repeat protein At1g80440;	SubName: Full=Uncharacterized protein {ECO:0000313|EnsemblPlants:Bo6g125560.1};	FOG: Kelch repeat	GO:0005829,cytosol; GO:0019005,SCF ubiquitin ligase complex; GO:0031625,ubiquitin protein ligase binding; GO:0080037,negative regulation of cytokinin-activated signaling pathway; GO:0043161,proteasome-mediated ubiquitin-dependent protein catabolic process; GO:0042787,NA; GO:2000762,regulation of phenylpropanoid metabolic process; GO:0030162,regulation of proteolysis	Kelch motif
Cluster-17807.74331	0	0	0	18.26	15.6	12.94	7.71	24.12	22.32	11.22	22.44	0	12.5252	up	12.8756	up	12.1488	up	--	BnaC02g25630D [Brassica napus]	--	SubName: Full=BnaC02g25630D protein {ECO:0000313|EMBL:CDY22259.1};	--	--	--
Cluster-17807.128044	1.64	2.33	0.79	45.48	39.74	34	9.84	7.99	6.79	8.82	9.45	8.19	4.55322	up	2.39016	up	2.49914	up	K18195 rhamnogalacturonan endolyase [EC:4.2.2.23] | (RefSeq) uncharacterized protein LOC104807150 isoform X1 (A)	uncharacterized protein LOC106354886 [Brassica napus]	--	SubName: Full=Uncharacterized protein {ECO:0000313|EnsemblPlants:Bo5g003250.1};	FOG: Reverse transcriptase	GO:0016021,integral component of membrane; GO:0008270,zinc ion binding	zinc-binding in reverse transcriptase
Cluster-17807.120042	6.02	4.81	4.72	27.46	27.19	26.92	10.77	10.68	19.96	11.08	12.75	9.41	2.32602	up	1.43949	up	1.14368	up	K20168 TBC1 domain family member 15 | (RefSeq) GTPase-activating protein GYP7-like (A)	uncharacterized protein LOC111213274 [Brassica napus]	--	SubName: Full=Uncharacterized protein {ECO:0000313|EnsemblPlants:Bra026379.1-P};	Ypt/Rab-specific GTPase-activating protein GYP7 and related proteins	--	--
Cluster-17807.83502	0	0	0	15.17	24.945	34.72	25.12	39.59	0	11.7	17.11	6.29	13.2447	up	13.0892	up	12.2361	up	K14326 regulator of nonsense transcripts 1 [EC:3.6.4.-] | (RefSeq) uncharacterized protein LOC111904613 (A)	uncharacterized protein LOC106348633 [Brassica napus]	RecName: Full=CBL-interacting serine/threonine-protein kinase 22; EC=2.7.11.1; AltName: Full=SNF1-related kinase 3.19; AltName: Full=SOS2-like protein kinase PKS14;	SubName: Full=Uncharacterized protein {ECO:0000313|EnsemblPlants:Bo5g034550.1};	--	GO:0005622,intracellular; GO:0005524,ATP binding; GO:0004674,protein serine/threonine kinase activity; GO:0035556,intracellular signal transduction; GO:0018105,peptidyl-serine phosphorylation; GO:0018107,peptidyl-threonine phosphorylation	BED zinc finger
Cluster-17807.45520	1.27	1.71	1.42	15.21	14.67	14.13	186.7	20.15	3.96	11.485	19.21	3.76	3.24911	up	5.52794	up	2.99468	up	--	BnaCnng27850D [Brassica napus]	RecName: Full=Dehydrin Rab18;	SubName: Full=Uncharacterized protein {ECO:0000313|EnsemblPlants:Bra037177.1-P};	--	GO:0005829,cytosol; GO:0005507,copper ion binding; GO:0016151,nickel cation binding; GO:0009631,cold acclimation; GO:0009961,response to 1-aminocyclopropane-1-carboxylic acid; GO:0009737,response to abscisic acid; GO:0009414,response to water deprivation	--
Cluster-17807.69832	8.02	8.48	12.14	0.74	0.74	0.74	2.07	2.81	2.84	1.49	1.34	1.64	-3.75734	down	-1.85397	down	-2.63801	down	K23050 phenylcoumaran benzylic ether reductase [EC:1.3.1.-] | (RefSeq) isoflavone reductase homolog P3 (A)	isoflavone reductase homolog P3 [Brassica napus]	RecName: Full=Isoflavone reductase homolog P3; EC=1.3.1.-;	SubName: Full=Uncharacterized protein {ECO:0000313|EnsemblPlants:Bo6g119430.1};	--	GO:0005737,cytoplasm; GO:0005886,plasma membrane; GO:0016491,oxidoreductase activity; GO:0046686,response to cadmium ion; GO:0006979,response to oxidative stress	Polysaccharide biosynthesis protein
Cluster-17807.79040	94.11	144.54	57.71	1675.34	1679.94	1684.54	491.83	971.58	1177.32	771.29	531.43	1011.15	4.00757	up	3.13753	up	3.01435	up	K12309 beta-galactosidase [EC:3.2.1.23] | (RefSeq) LOW QUALITY PROTEIN: beta-galactosidase 2 (A)	hypothetical protein EUTSA_v10012847mg [Eutrema salsugineum]	RecName: Full=Beta-galactosidase 4; Short=Lactase 4; EC=3.2.1.23; Flags: Precursor;	RecName: Full=Beta-galactosidase {ECO:0000256|RuleBase:RU000675}; EC=3.2.1.23 {ECO:0000256|RuleBase:RU000675};	Beta-galactosidase	GO:0048046,apoplast; GO:0005618,cell wall; GO:0005773,vacuole; GO:0004565,beta-galactosidase activity; GO:0005975,carbohydrate metabolic process	Glycosyl hydrolases family 35
Cluster-17807.81143	0.2	0.33	0.15	23.82	18.91	14	8.8	54.11	68.03	8.795	9.64	7.95	6.30016	up	7.62999	up	5.32547	up	K02952 small subunit ribosomal protein S13 | (RefSeq) 30S ribosomal protein S13, chloroplastic (A)	BnaC09g54460D [Brassica napus]	RecName: Full=30S ribosomal protein S13, chloroplastic; AltName: Full=CS13; Flags: Precursor;	SubName: Full=BnaC09g54460D protein {ECO:0000313|EMBL:CDY57901.1};	Ribosomal protein S18	GO:0009507,chloroplast; GO:0009941,chloroplast envelope; GO:0009570,chloroplast stroma; GO:0015935,small ribosomal subunit; GO:0019843,rRNA binding; GO:0003735,structural constituent of ribosome; GO:0042254,ribosome biogenesis; GO:0006412,translation	Ribosomal protein S13/S18
Cluster-17807.61650	18.13	15.69	26.18	1.98	1.525	1.07	1.98	6.46	6.38	4.695	4.63	4.76	-3.81167	down	-1.96982	down	-2.0527	down	K01087 trehalose 6-phosphate phosphatase [EC:3.1.3.12] | (RefSeq) probable trehalose-phosphate phosphatase E (A)	probable trehalose-phosphate phosphatase E [Brassica napus]	RecName: Full=Probable trehalose-phosphate phosphatase E; Short=AtTPPE; EC=3.1.3.12; AltName: Full=Trehalose 6-phosphate phosphatase;	RecName: Full=Trehalose 6-phosphate phosphatase {ECO:0000256|RuleBase:RU361117}; EC=3.1.3.12 {ECO:0000256|RuleBase:RU361117};	Trehalose-6-phosphate synthase component TPS1 and related subunits	GO:0009507,chloroplast; GO:0004805,trehalose-phosphatase activity; GO:0005992,trehalose biosynthetic process	haloacid dehalogenase-like hydrolase
Cluster-17807.134726	0.54	0.31	0.24	24.18	18.2	12.22	1.46	1.49	3.38	2.14	1.1	3.18	5.54043	up	2.57424	up	2.6	up	K15455 diphthamide biosynthesis protein 3 | (RefSeq) hypothetical protein (A)	PREDICTED: uncharacterized protein LOC106328884 [Brassica oleracea var. oleracea]	--	SubName: Full=Uncharacterized protein {ECO:0000313|EnsemblPlants:Bo3g089990.1};	--	--	--
Cluster-17807.126727	0.44	0.91	0.41	13.42	14.405	15.39	3.72	0.87	5.18	4.545	4.14	4.95	4.57047	up	2.52832	up	3.01531	up	K01006 pyruvate, orthophosphate dikinase [EC:2.7.9.1] | (RefSeq) pyruvate, phosphate dikinase 1, chloroplastic (A)	PREDICTED: pyruvate, phosphate dikinase 1, chloroplastic [Brassica oleracea var. oleracea]	RecName: Full=Pyruvate, phosphate dikinase 1, chloroplastic; EC=2.7.9.1; AltName: Full=Pyruvate, orthophosphate dikinase 1; Flags: Precursor;	RecName: Full=Pyruvate, phosphate dikinase {ECO:0000256|PIRNR:PIRNR000853}; EC=2.7.9.1 {ECO:0000256|PIRNR:PIRNR000853};	--	GO:0009507,chloroplast; GO:0009570,chloroplast stroma; GO:0005829,cytosol; GO:0005634,nucleus; GO:0005524,ATP binding; GO:0016301,kinase activity; GO:0046872,metal ion binding; GO:0050242,pyruvate, phosphate dikinase activity; GO:0015979,photosynthesis; GO:0006090,pyruvate metabolic process	PEP-utilising enzyme, TIM barrel domain
Cluster-17807.115837	6.22	7.98	4.98	37.82	38.49	39.16	11.72	13.17	22.92	18.81	21.15	16.47	2.50878	up	1.37133	up	1.58497	up	K04733 interleukin-1 receptor-associated kinase 4 [EC:2.7.11.1] | (RefSeq) inactive protein kinase SELMODRAFT_444075-like isoform X1 (A)	inactive protein kinase SELMODRAFT_444075-like [Brassica napus]	RecName: Full=Proline-rich receptor-like protein kinase PERK9; EC=2.7.11.1; AltName: Full=Proline-rich extensin-like receptor kinase 9; Short=AtPERK9;	SubName: Full=Uncharacterized protein {ECO:0000313|EnsemblPlants:Bo1g135020.1};	Serine/threonine protein kinase	GO:0016021,integral component of membrane; GO:0005886,plasma membrane; GO:0005524,ATP binding; GO:0019901,protein kinase binding; GO:0004675,transmembrane receptor protein serine/threonine kinase activity; GO:0007166,cell surface receptor signaling pathway; GO:0006468,protein phosphorylation	Universal stress protein family
Cluster-17807.132125	0	0	0	18.61	15.46	12.31	4.89	14.21	10.92	3.92	1.96	5.88	12.3619	up	11.8683	up	10.5126	up	K21596 calmodulin-binding transcription activator | (RefSeq) calmodulin-binding transcription activator 1 isoform X1 (A)	PREDICTED: calmodulin-binding transcription activator 1 isoform X1 [Brassica oleracea var. oleracea]	RecName: Full=Calmodulin-binding transcription activator 1 {ECO:0000303|PubMed:11925432}; Short=AtCAMTA1 {ECO:0000303|PubMed:11925432}; AltName: Full=Ethylene-induced calmodulin-binding protein b {ECO:0000303|PubMed:11782485}; Short=EICBP.b {ECO:0000303|PubMed:11782485}; AltName: Full=Signal-responsive protein 2 {ECO:0000303|PubMed:12218065}; Short=AtSR2 {ECO:0000303|PubMed:12218065};	SubName: Full=Uncharacterized protein {ECO:0000313|EnsemblPlants:Bo9g174050.1};	Uncharacterized conserved protein, contains IPT/TIG domain	GO:0005634,nucleus; GO:0005516,calmodulin binding; GO:0043565,sequence-specific DNA binding; GO:0001077,proximal promoter DNA-binding transcription activator activity, RNA polymerase II-specific; GO:0045944,positive regulation of transcription by RNA polymerase II; GO:0045893,positive regulation of transcription, DNA-templated; GO:0009733,response to auxin; GO:0050826,response to freezing; GO:000…	Ankyrin repeat
Cluster-17807.80547	156.66	193.95	226.14	1908.91	1501.67	1094.43	396.12	367.99	1108.11	1041.38	810.14	1272.63	2.87078	up	1.76601	up	2.47271	up	K06617 raffinose synthase [EC:2.4.1.82] | (RefSeq) probable galactinol--sucrose galactosyltransferase 2 (A)	probable galactinol--sucrose galactosyltransferase 2 [Brassica napus]	RecName: Full=Probable galactinol--sucrose galactosyltransferase 2; EC=2.4.1.82; AltName: Full=Protein SEED IMBIBITION 2; AltName: Full=Raffinose synthase 2;	SubName: Full=Putative imbibition protein {ECO:0000313|EMBL:CAA55893.1};	--	GO:0009506,plasmodesma; GO:0052692,raffinose alpha-galactosidase activity; GO:0016757,transferase activity, transferring glycosyl groups; GO:0034484,raffinose catabolic process; GO:0080167,response to karrikin; GO:0006979,response to oxidative stress	Raffinose synthase or seed imbibition protein Sip1
Cluster-17807.101300	4.02	2.42	2.67	22.58	26.815	31.05	9.67	11.04	24.29	7.55	8.41	6.69	3.0824	up	2.37024	up	1.35319	up	--	PREDICTED: K(+) efflux antiporter 6-like isoform X2 [Brassica oleracea var. oleracea]	RecName: Full=K(+) efflux antiporter 6 {ECO:0000303|PubMed:11500563}; Short=AtKEA6 {ECO:0000303|PubMed:11500563}; Flags: Precursor;	SubName: Full=Uncharacterized protein {ECO:0000313|EnsemblPlants:Bo2g010650.1};	Predicted K+/H+-antiporter	GO:0016021,integral component of membrane; GO:0016020,membrane; GO:0022890,inorganic cation transmembrane transporter activity; GO:0015299,solute:proton antiporter activity; GO:0006813,potassium ion transport	Sodium/hydrogen exchanger family
Cluster-17807.35649	1.39	1.42	1.38	5.89	5.75	5.61	2.56	2.97	4.89	2.95	2.75	3.15	1.96346	up	1.36857	up	1.11713	up	--	PREDICTED: uncharacterized protein LOC106340379 [Brassica oleracea var. oleracea]	--	SubName: Full=Uncharacterized protein {ECO:0000313|EnsemblPlants:Bo4g197160.1};	--	--	Protein of unknown function (DUF688)
Cluster-17807.94711	14.85	15.87	17.93	4.33	4.46	4.59	9.41	6.67	5.7	6.84	6.02	7.66	-1.93682	down	-1.14279	down	-1.20643	down	K06943 nucleolar GTP-binding protein | (RefSeq) nucleolar GTP-binding protein 1-like isoform X1 (A)	nucleolar GTP-binding protein 1-like isoform X2 [Brassica napus]	RecName: Full=Nucleolar GTP-binding protein 1;	SubName: Full=Uncharacterized protein {ECO:0000313|EnsemblPlants:Bra003584.1-P};	GTP-binding protein CRFG/NOG1 (ODN superfamily)	GO:0016020,membrane; GO:0005730,nucleolus; GO:0005525,GTP binding; GO:0042254,ribosome biogenesis	Ferrous iron transport protein B
Cluster-17807.105267	43.18	25.74	29.01	307.66	458.02	608.38	493.98	105.38	75.21	83.495	117.18	49.81	3.7655	up	2.75004	up	1.3989	up	K00522 ferritin heavy chain [EC:1.16.3.2] | (RefSeq) ferritin-1, chloroplastic (A)	PREDICTED: ferritin-1, chloroplastic [Brassica oleracea var. oleracea]	RecName: Full=Ferritin-1, chloroplastic; EC=1.16.3.1; Flags: Precursor;	RecName: Full=Ferritin {ECO:0000256|RuleBase:RU361145}; EC=1.16.3.1 {ECO:0000256|RuleBase:RU361145};	Ferritin	GO:0009507,chloroplast; GO:0008199,ferric iron binding; GO:0004322,ferroxidase activity; GO:0006879,cellular iron ion homeostasis; GO:0006826,iron ion transport	Ubiquinone biosynthesis protein COQ7
Cluster-17807.50389	7.05	7.29	7.69	1.86	1.885	1.91	2.31	2.6	3.42	2.93	3.38	2.48	-2.0483	down	-1.36267	down	-1.2998	down	K14506 jasmonic acid-amino synthetase | (RefSeq) jasmonic acid-amido synthetase JAR1-like (A)	BnaC04g50800D [Brassica napus]	RecName: Full=Jasmonic acid-amido synthetase JAR1; EC=6.3.2.-; AltName: Full=Jasmonate-amino acid synthetase JAR1; AltName: Full=Protein FAR-RED INSENSITIVE 219; AltName: Full=Protein JASMONATE RESISTANT 1;	SubName: Full=BnaC04g50800D protein {ECO:0000313|EMBL:CDY27325.1};	--	GO:0005737,cytoplasm; GO:0019899,enzyme binding; GO:0080123,jasmonate-amino synthetase activity; GO:0071365,cellular response to auxin stimulus; GO:0009864,induced systemic resistance, jasmonic acid mediated signaling pathway; GO:0009694,jasmonic acid metabolic process; GO:2000030,regulation of response to red or far red light; GO:0010046,response to mycotoxin; GO:0010224,response to UV-B; GO:000…	GH3 auxin-responsive promoter
Cluster-17807.68237	48.91	73.32	69.95	412.86	371.915	330.97	147	124.57	256.98	252.55	281.03	224.07	2.44797	up	1.50248	up	2.00829	up	K13783 MFS transporter, OPA family, solute carrier family 37 (glycerol-3-phosphate transporter), member 1/2 | (RefSeq) putative glycerol-3-phosphate transporter 4 (A)	PREDICTED: stem-specific protein TSJT1-like [Brassica oleracea var. oleracea]	RecName: Full=Stem-specific protein TSJT1;	SubName: Full=Uncharacterized protein {ECO:0000313|EnsemblPlants:Bo8g052750.1};	--	--	Glutamine amidotransferase domain
Cluster-17807.131061	5.53	6.79	5.48	36.3	30.995	25.69	28.31	21.1	12.93	20.66	21.26	20.06	2.30024	up	1.81473	up	1.83736	up	K04733 interleukin-1 receptor-associated kinase 4 [EC:2.7.11.1] | (RefSeq) probable L-type lectin-domain containing receptor kinase S.5 (A)	uncharacterized protein BNAC01G10450D isoform X1 [Brassica napus]	--	SubName: Full=BnaC01g10450D protein {ECO:0000313|EMBL:CDY44504.1};	--	GO:0005622,intracellular; GO:0008270,zinc ion binding	PLATZ transcription factor
Cluster-17807.88832	0	0	0.08	11.09	10.635	10.18	8.76	12.64	9.92	7.335	6.69	7.98	8.71136	up	8.79811	up	8.29239	up	K19199 histone-lysine N-methyltransferase SETD3 [EC:2.1.1.43] | (RefSeq) uncharacterized protein LOC113302772 isoform X1 (A)	PREDICTED: ribulose-1,5 bisphosphate carboxylase/oxygenase large subunit N-methyltransferase, chloroplastic isoform X1 [Brassica oleracea var. oleracea]	RecName: Full=Ribulose-1,5 bisphosphate carboxylase/oxygenase large subunit N-methyltransferase, chloroplastic; EC=2.1.1.127; AltName: Full=[Ribulose-bisphosphate carboxylase]-lysine N-methyltransferase; Short=RuBisCO LSMT; Short=RuBisCO methyltransferase; Short=rbcMT; Flags: Precursor;	SubName: Full=BnaC09g54420D protein {ECO:0000313|EMBL:CDY57896.1};	N-methyltransferase	GO:0009507,chloroplast; GO:0030785,[ribulose-bisphosphate carboxylase]-lysine N-methyltransferase activity	Rubisco LSMT substrate-binding
Cluster-17807.78933	1.11	0.98	1.03	9.56	7.975	6.39	6.98	3.69	3.75	4.09	3.54	4.64	2.85656	up	2.22995	up	2.01967	up	K00626 acetyl-CoA C-acetyltransferase [EC:2.3.1.9] | (RefSeq) probable acetyl-CoA acetyltransferase, cytosolic 2 isoform X1 (A)	probable acetyl-CoA acetyltransferase, cytosolic 2 isoform X3 [Brassica napus]	RecName: Full=Probable acetyl-CoA acetyltransferase, cytosolic 2; EC=2.3.1.9; AltName: Full=Cytosolic acetoacetyl-CoA thiolase 2; Short=Thiolase 2;	SubName: Full=Uncharacterized protein {ECO:0000313|EnsemblPlants:Bra017469.1-P};	Acetyl-CoA acetyltransferase	GO:0005829,cytosol; GO:0003985,acetyl-CoA C-acetyltransferase activity; GO:0046872,metal ion binding; GO:0006635,fatty acid beta-oxidation	Beta-ketoacyl synthase, N-terminal domain
Cluster-17807.86109	418.45	268.12	346.5	62.16	47.445	32.73	92.8	198.79	131.83	117.525	94.72	140.33	-2.94172	down	-1.25538	down	-1.50371	down	K06215 pyridoxal 5'-phosphate synthase pdxS subunit [EC:4.3.3.6] | (RefSeq) pyridoxal 5'-phosphate synthase subunit PDX1.3 (A)	PREDICTED: pyridoxal 5'-phosphate synthase subunit PDX1.3 [Brassica rapa]	RecName: Full=Pyridoxal 5'-phosphate synthase subunit PDX1.3; Short=AtPDX1.3; Short=AtPDX1;1; Short=PLP synthase subunit PDX1.3; EC=4.3.3.6 {ECO:0000269|PubMed:17468224};	SubName: Full=Uncharacterized protein {ECO:0000313|EnsemblPlants:Bra028901.1-P};	Stationary phase-induced protein, SOR/SNZ family	GO:0005829,cytosol; GO:0012505,endomembrane system; GO:0005886,plasma membrane; GO:0046982,protein heterodimerization activity; GO:0042803,protein homodimerization activity; GO:0036381,pyridoxal 5'-phosphate synthase (glutamine hydrolysing) activity; GO:0006520,cellular amino acid metabolic process; GO:0015994,chlorophyll metabolic process; GO:0042538,hyperosmotic salinity response; GO:0042823,py…	Putative N-acetylmannosamine-6-phosphate epimerase
Cluster-17807.110503	35.54	42.51	29.44	158.57	153.735	148.9	55.2	70.03	138.55	96.16	93.74	98.58	2.0209	up	1.34303	up	1.4607	up	--	PREDICTED: uncharacterized protein LOC106292850 [Brassica oleracea var. oleracea]	--	SubName: Full=Uncharacterized protein {ECO:0000313|EnsemblPlants:Bo5g049120.1};	--	--	--
Cluster-17807.112737	85.2	98.11	90.3	34.71	33.53	32.35	4.93	23.56	23.16	31.595	21.72	41.47	-1.52231	down	-2.38104	down	-1.48216	down	--	NAD(P)H-quinone oxidoreductase subunit N, chloroplastic [Brassica napus]	RecName: Full=NAD(P)H-quinone oxidoreductase subunit N, chloroplastic {ECO:0000305}; EC=1.6.5.- {ECO:0000305}; AltName: Full=NAD(P)H dehydrogenase subunit N {ECO:0000303|PubMed:21785130}; Short=NDH subunit N {ECO:0000305}; Short=NDH-N {ECO:0000303|PubMed:15608332}; AltName: Full=NADH-plastoquinone oxidoreductase subunit N {ECO:0000305}; Flags: Precursor;	SubName: Full=BnaC03g12480D protein {ECO:0000313|EMBL:CDY58568.1};	--	GO:0009507,chloroplast; GO:0009941,chloroplast envelope; GO:0009535,chloroplast thylakoid membrane; GO:0010598,NAD(P)H dehydrogenase complex (plastoquinone); GO:0016655,oxidoreductase activity, acting on NAD(P)H, quinone or similar compound as acceptor; GO:0048038,quinone binding; GO:0009817,defense response to fungus, incompatible interaction; GO:0010258,NADH dehydrogenase complex (plastoquinone…	NADH-quinone oxidoreductase cyanobacterial subunit N
Cluster-17807.51891	2.99	2	2.69	12.61	12.25	11.89	5.79	11.9	11.21	7.715	10.25	5.18	2.18011	up	1.95396	up	1.62221	up	--	BnaC08g20130D [Brassica napus]	--	SubName: Full=Uncharacterized protein {ECO:0000313|EnsemblPlants:Bo8g071280.1};	--	--	--
Cluster-17807.120658	0	0	0	14.98	17.8	20.62	6.22	13.25	12.87	4.73	9.46	0	12.1387	up	11.533	up	10.3118	up	K12837 splicing factor U2AF 65 kDa subunit | (RefSeq) splicing factor U2af large subunit B-like (A)	PREDICTED: uncharacterized protein LOC106327301 [Brassica oleracea var. oleracea]	--	SubName: Full=Uncharacterized protein {ECO:0000313|EnsemblPlants:Bo2g024660.1};	--	--	zinc-RING finger domain
Cluster-17807.82763	7.67	8.91	8.3	26.48	26.94	27.4	15.65	14.84	18.22	26.645	32.7	20.59	1.62249	up	1.00019	up	1.71307	up	K09422 transcription factor MYB, plant | (RefSeq) myb-related protein 306-like isoform X1 (A)	PREDICTED: myb-related protein 306-like isoform X1 [Brassica oleracea var. oleracea]	RecName: Full=Transcription factor MYB96 {ECO:0000303|PubMed:11597504}; AltName: Full=Myb-related protein 96 {ECO:0000303|PubMed:11597504}; Short=AtMYB96 {ECO:0000303|PubMed:11597504};	SubName: Full=Uncharacterized protein {ECO:0000313|EnsemblPlants:Bo6g086910.1};	Transcription factor, Myb superfamily	GO:0005634,nucleus; GO:0003700,DNA-binding transcription factor activity; GO:0000981,DNA-binding transcription factor activity, RNA polymerase II-specific; GO:0043565,sequence-specific DNA binding; GO:0001135,RNA polymerase II transcription regulator recruiting activity; GO:0044212,transcription regulatory region DNA binding; GO:0009738,abscisic acid-activated signaling pathway; GO:0030154,cell d…	SLIDE
Cluster-17807.143259	0	0	0	52.74	73.695	94.65	25.82	54.78	105.09	34.825	30.52	39.13	12.4209	up	12.2786	up	11.4428	up	--	BnaA03g12770D [Brassica napus]	--	SubName: Full=Uncharacterized protein {ECO:0000313|EnsemblPlants:Bra019793.1-P};	--	GO:0016021,integral component of membrane	--
Cluster-17807.94569	43.63	43.94	34.49	158.47	141.22	123.97	89.45	67.7	94.25	140.49	145.73	135.25	1.71353	up	1.07138	up	1.82444	up	--	PREDICTED: zinc finger A20 and AN1 domain-containing stress-associated protein 6-like [Brassica oleracea var. oleracea]	RecName: Full=Zinc finger A20 and AN1 domain-containing stress-associated protein 4; Short=AtSAP4;	SubName: Full=Uncharacterized protein {ECO:0000313|EnsemblPlants:Bo4g124030.1};	Predicted Zn-finger protein	GO:0003677,DNA binding; GO:0008270,zinc ion binding	A20-like zinc finger
Cluster-17807.13184	0	0	0	38.52	31.94	25.36	9.86	51.2	39.29	16.9	33.8	0	11.9948	up	12.1891	up	11.1807	up	--	--	--	--	--	--	--
Cluster-17807.123939	0	0	0	16.8	13.89	10.98	10.05	13.98	30.66	13.44	11.55	15.33	11.9935	up	12.5429	up	12.0699	up	K11984 U4/U6.U5 tri-snRNP-associated protein 1 | (RefSeq) SART-1 family protein DOT2 (A)	PREDICTED: SART-1 family protein DOT2 [Brassica oleracea var. oleracea]	RecName: Full=SART-1 family protein DOT2 {ECO:0000305}; AltName: Full=Protein DEFECTIVELY ORGANIZED TRIBUTARIES 2 {ECO:0000303|PubMed:18643975}; AltName: Full=Protein MERISTEM-DEFECTIVE {ECO:0000303|PubMed:19000164};	SubName: Full=Uncharacterized protein {ECO:0000313|EnsemblPlants:Bo9g161800.1};	U4/U6.U5 snRNP associated protein	GO:0005730,nucleolus; GO:0005634,nucleus; GO:0046540,U4/U6 x U5 tri-snRNP complex; GO:0010588,cotyledon vascular tissue pattern formation; GO:0009908,flower development; GO:0048366,leaf development; GO:0010305,leaf vascular tissue pattern formation; GO:0000481,maturation of 5S rRNA; GO:0009933,meristem structural organization; GO:0045292,mRNA cis splicing, via spliceosome; GO:0010087,phloem or xy…	SART-1 family
Cluster-17807.88446	15.91	10.76	15.23	3.03	2.475	1.92	1.58	6.89	4.32	3.745	3.88	3.61	-2.57567	down	-1.66253	down	-1.86394	down	K06173 tRNA pseudouridine38-40 synthase [EC:5.4.99.12] | (RefSeq) tRNA pseudouridine synthase A (A)	PREDICTED: tRNA pseudouridine synthase A [Brassica oleracea var. oleracea]	--	SubName: Full=Uncharacterized protein {ECO:0000313|EnsemblPlants:Bo5g010210.1};	Aminoacylase ACY1 and related metalloexopeptidases	GO:0009982,pseudouridine synthase activity; GO:0003723,RNA binding; GO:0001522,pseudouridine synthesis	tRNA pseudouridine synthase
Cluster-17807.25203	0	0	0	47.86	49.515	51.17	64.08	41.8	65.37	27.26	24.72	29.8	11.7947	up	12.0907	up	11.0496	up	K14165 atypical dual specificity phosphatase [EC:3.1.3.16 3.1.3.48] | (RefSeq) putative dual specificity protein phosphatase DSP8 (A)	PREDICTED: putative dual specificity protein phosphatase DSP8 [Brassica oleracea var. oleracea]	RecName: Full=Putative dual specificity protein phosphatase DSP8; EC=3.1.3.16; EC=3.1.3.48;	SubName: Full=BnaC04g44700D protein {ECO:0000313|EMBL:CDY32096.1};	Dual specificity phosphatase	GO:0004439,phosphatidylinositol-4,5-bisphosphate 5-phosphatase activity; GO:0004725,protein tyrosine phosphatase activity; GO:0008138,protein tyrosine/serine/threonine phosphatase activity	Protein-tyrosine phosphatase
Cluster-17807.107579	0	0	0	23.7	55.79	87.88	11.91	28.32	155.73	37.52	36.95	38.09	13.3904	up	13.7651	up	12.903	up	K00131 glyceraldehyde-3-phosphate dehydrogenase (NADP+) [EC:1.2.1.9] | (RefSeq) NADP-dependent glyceraldehyde-3-phosphate dehydrogenase-like (A)	NADP-dependent glyceraldehyde-3-phosphate dehydrogenase-like [Brassica napus]	RecName: Full=NADP-dependent glyceraldehyde-3-phosphate dehydrogenase; EC=1.2.1.9; AltName: Full=Aldehyde dehydrogenase family 11 member A3; AltName: Full=Glyceraldehyde-3-phosphate dehydrogenase [NADP(+)]; AltName: Full=Non-phosphorylating glyceraldehyde 3-phosphate dehydrogenase; AltName: Full=Triosephosphate dehydrogenase;	SubName: Full=BnaC04g36640D protein {ECO:0000313|EMBL:CDY20292.1};	Aldehyde dehydrogenase	GO:0005737,cytoplasm; GO:0008886,glyceraldehyde-3-phosphate dehydrogenase (NADP+) (non-phosphorylating) activity	Family of unknown function (DUF5356)
Cluster-17807.111126	0	0	0	36.11	41.665	47.22	18.11	34.92	57.7	25.425	22.04	28.81	11.9169	up	11.8602	up	11.3143	up	--	BnaCnng34020D [Brassica napus]	--	SubName: Full=Uncharacterized protein {ECO:0000313|EnsemblPlants:Bo4g142050.1};	--	--	--
Cluster-17807.76850	56.27	103.24	52.46	2.17	3.21	4.25	9.41	16.76	35.18	19.395	24.92	13.87	-4.52764	down	-1.74346	down	-1.84129	down	K17637 exocyst complex component 2 | (RefSeq) exocyst complex component SEC5A-like (A)	PREDICTED: plastid lipid-associated protein 1, chloroplastic [Brassica oleracea var. oleracea]	RecName: Full=Plastid lipid-associated protein 1, chloroplastic; Flags: Precursor;	SubName: Full=Uncharacterized protein {ECO:0000313|EnsemblPlants:Bo3g048680.1};	--	GO:0009507,chloroplast	PAP_fibrillin
Cluster-17807.62996	0	0	0	18.53	27.325	36.12	32.68	20.31	39.54	17.9	17.89	17.91	12.3833	up	12.6637	up	11.8697	up	--	BnaC04g49420D [Brassica napus]	RecName: Full=Desiccation protectant protein Lea14 homolog;	SubName: Full=Uncharacterized protein {ECO:0000313|EnsemblPlants:Bo4g194790.1};	--	GO:0009269,response to desiccation	Late embryogenesis abundant protein
Cluster-17807.46126	0	0	0	14.87	14.67	14.47	6.22	14.26	19.66	2.21	4.42	0	11.6751	up	11.6799	up	9.03642	up	K14485 transport inhibitor response 1 | (RefSeq) protein TRANSPORT INHIBITOR RESPONSE 1 (A)	PREDICTED: protein AUXIN SIGNALING F-BOX 2 [Brassica oleracea var. oleracea]	RecName: Full=Protein AUXIN SIGNALING F-BOX 2;	SubName: Full=Uncharacterized protein {ECO:0000313|EnsemblPlants:Bo00285s550.1};	Leucine rich repeat proteins, some proteins contain F-box	GO:0005634,nucleus; GO:0019005,SCF ubiquitin ligase complex; GO:0005774,vacuolar membrane; GO:0010011,auxin binding; GO:0000822,inositol hexakisphosphate binding; GO:0009734,auxin-activated signaling pathway; GO:0006952,defense response; GO:0010152,pollen maturation; GO:0016567,protein ubiquitination; GO:0048443,stamen development	F-box domain
Cluster-17807.85267	51.12	81.92	32.86	802.25	885.57	968.89	234.24	235.47	136.56	156.63	198.11	115.15	3.9235	up	1.84394	up	1.53504	up	--	PREDICTED: uncharacterized protein LOC106334279 isoform X2 [Brassica oleracea var. oleracea]	RecName: Full=Dormancy-associated protein homolog 3 {ECO:0000305}; AltName: Full=DRM1 homolog 3 {ECO:0000305};	SubName: Full=Uncharacterized protein {ECO:0000313|EnsemblPlants:Bo3g052390.1}; Flags: Fragment;	--	--	Dormancy/auxin associated protein
Cluster-17807.81609	29.44	24.87	19.62	0	0	0	2.02	9.75	7.04	2.535	1.97	3.1	-11.8688	down	-1.93027	down	-3.23767	down	K07198 5'-AMP-activated protein kinase, catalytic alpha subunit [EC:2.7.11.11] | (RefSeq) CBL-interacting serine/threonine-protein kinase 20-like (A)	PREDICTED: CBL-interacting serine/threonine-protein kinase 20 [Brassica oleracea var. oleracea]	RecName: Full=CBL-interacting serine/threonine-protein kinase 20; EC=2.7.11.1; AltName: Full=SNF1-related kinase 3.6; AltName: Full=SOS2-like protein kinase PKS18;	RecName: Full=Non-specific serine/threonine protein kinase {ECO:0000256|SAAS:SAAS00351747}; EC=2.7.11.1 {ECO:0000256|SAAS:SAAS00351747};	Serine/threonine protein kinase	GO:0005622,intracellular; GO:0005524,ATP binding; GO:0004674,protein serine/threonine kinase activity; GO:0035556,intracellular signal transduction; GO:0018105,peptidyl-serine phosphorylation; GO:0018107,peptidyl-threonine phosphorylation; GO:0009737,response to abscisic acid	Kinase associated domain 1
Cluster-17807.75768	8.68	7.05	4.77	46.59	42.605	38.62	9.67	25.37	23.54	22.84	27.07	18.61	2.56447	up	1.56711	up	1.77478	up	K04123 ent-kaurenoic acid hydroxylase [EC:1.14.13.79] | (RefSeq) ent-kaurenoic acid oxidase 2 (A)	ent-kaurenoic acid oxidase 2 [Brassica napus]	RecName: Full=Ent-kaurenoic acid oxidase 2; Short=AtKAO2; EC=1.14.13.79; AltName: Full=Cytochrome P450 88A4;	SubName: Full=BnaC04g12350D protein {ECO:0000313|EMBL:CDY12205.1};	Cytochrome P450 CYP4/CYP19/CYP26 subfamilies	GO:0005783,endoplasmic reticulum; GO:0005789,endoplasmic reticulum membrane; GO:0016021,integral component of membrane; GO:0051777,ent-kaurenoate oxidase activity; GO:0020037,heme binding; GO:0005506,iron ion binding; GO:0016132,brassinosteroid biosynthetic process; GO:0010268,brassinosteroid homeostasis; GO:0009686,gibberellin biosynthetic process; GO:0007275,multicellular organism development; …	Cytochrome P450
Cluster-17807.89364	0	0	0	23.03	16.49	9.95	16.14	99.42	87.63	25.315	50.63	0	12.3572	up	14.5485	up	13.0855	up	--	--	--	--	--	--	--
Cluster-17807.32095	5.84	4.02	6.63	30.51	33.005	35.5	13.76	18.11	30.96	14.395	14.84	13.95	2.52001	up	1.98367	up	1.43066	up	--	BnaC03g34130D [Brassica napus]	--	SubName: Full=BnaC03g34130D protein {ECO:0000313|EMBL:CDY40697.1};	--	--	Methyltransferase domain
Cluster-17807.95782	0	0	0	50.12	61.985	73.85	118.8	168.77	181.2	89.975	82.02	97.93	11.9469	up	13.3628	up	12.5928	up	K02923 large subunit ribosomal protein L38e | (RefSeq) CASP-like protein 2U2 (A)	PREDICTED: CASP-like protein 2B1 [Brassica oleracea var. oleracea]	RecName: Full=CASP-like protein 2B1; Short=ThCASPL2B1;	RecName: Full=CASP-like protein {ECO:0000256|RuleBase:RU361233};	--	GO:0016021,integral component of membrane; GO:0005886,plasma membrane	Domain of unknown function (DUF588)
Cluster-17807.77882	12.33	22.14	12.79	160.05	147.475	134.9	46.78	22.24	39.01	68.01	69.9	66.12	3.13607	up	1.21389	up	2.13924	up	--	PREDICTED: uncharacterized protein LOC106331916 [Brassica oleracea var. oleracea]	--	SubName: Full=Uncharacterized protein {ECO:0000313|EnsemblPlants:Bo3g090010.1};	--	--	--
Cluster-17807.130432	0.95	0.98	1.02	5.6	5.995	6.39	2.44	3.31	3.59	21.85	28.46	15.24	2.52358	up	1.69569	up	4.49158	up	K11982 E3 ubiquitin-protein ligase RNF115/126 [EC:2.3.2.27] | (RefSeq) E3 ubiquitin-protein ligase RDUF2-like (A)	PREDICTED: E3 ubiquitin-protein ligase RING1-like [Brassica oleracea var. oleracea]	RecName: Full=E3 ubiquitin-protein ligase RDUF2 {ECO:0000305}; EC=2.3.2.27 {ECO:0000305}; AltName: Full=RING and DUF1117 domain-containing protein 2 {ECO:0000305}; Short=AtRDUF2 {ECO:0000303|PubMed:22405823}; AltName: Full=RING-type E3 ubiquitin transferase RDUF2 {ECO:0000305};	SubName: Full=Uncharacterized protein {ECO:0000313|EnsemblPlants:Bo2g026660.1};	FOG: Predicted E3 ubiquitin ligase	GO:0005829,cytosol; GO:0046872,metal ion binding; GO:0061630,ubiquitin protein ligase activity; GO:0004842,ubiquitin-protein transferase activity; GO:0009738,abscisic acid-activated signaling pathway; GO:0043161,proteasome-mediated ubiquitin-dependent protein catabolic process; GO:0051865,protein autoubiquitination; GO:0000209,protein polyubiquitination; GO:0042787,NA; GO:0009737,response to absc…	Anaphase-promoting complex subunit 11 RING-H2 finger
Cluster-17807.120462	0.09	0	0	13.28	16.085	18.89	15.26	14.05	19.32	10.305	10.05	10.56	8.88585	up	8.99957	up	8.34088	up	K01653 acetolactate synthase I/III small subunit [EC:2.2.1.6] | (RefSeq) acetolactate synthase small subunit 2, chloroplastic (A)	acetolactate synthase small subunit 2, chloroplastic [Brassica napus]	RecName: Full=Acetolactate synthase small subunit 2, chloroplastic; AltName: Full=Acetohydroxy-acid synthase small subunit; Short=AHAS; Short=ALS; Flags: Precursor;	SubName: Full=BnaC04g42560D protein {ECO:0000313|EMBL:CDY15367.1};	Acetolactate synthase, small subunit	GO:0005948,acetolactate synthase complex; GO:0009507,chloroplast; GO:0005829,cytosol; GO:0005777,peroxisome; GO:0003984,acetolactate synthase activity; GO:0043621,protein self-association; GO:0009097,isoleucine biosynthetic process; GO:0050790,regulation of catalytic activity; GO:0009099,valine biosynthetic process	ACT domain
Cluster-17807.2567	11.54	10.96	11.36	0.84	0.52	0.2	1.45	1.42	1.43	3.435	2.85	4.02	-4.53711	down	-2.94276	down	-1.6615	down	K22950 acylphloroglucinol glucosyltransferase [EC:2.4.1.358] | (RefSeq) anthocyanidin 3-O-glucosyltransferase 2-like (A)	PREDICTED: UDP-glycosyltransferase 71B7-like [Brassica oleracea var. oleracea]	RecName: Full=UDP-glycosyltransferase 71B7; EC=2.4.1.-;	RecName: Full=Glycosyltransferase {ECO:0000256|RuleBase:RU362057}; EC=2.4.1.- {ECO:0000256|RuleBase:RU362057};	UDP-glucuronosyl and UDP-glucosyl transferase	GO:0043231,intracellular membrane-bounded organelle; GO:0080043,quercetin 3-O-glucosyltransferase activity; GO:0080044,quercetin 7-O-glucosyltransferase activity; GO:0008152,metabolic process	UDP-glucoronosyl and UDP-glucosyl transferase
Cluster-17807.108019	0.21	0.25	0.1	6.52	9.46	12.4	2.56	1.1	0.63	1.85	2.73	0.97	5.69333	up	3.01292	up	3.4169	up	K08678 UDP-glucuronate decarboxylase [EC:4.1.1.35] | (RefSeq) UDP-glucuronic acid decarboxylase 3 (A)	PREDICTED: UDP-glucuronic acid decarboxylase 3 [Brassica oleracea var. oleracea]	RecName: Full=UDP-glucuronic acid decarboxylase 3; EC=4.1.1.35; AltName: Full=UDP-XYL synthase 3; AltName: Full=UDP-glucuronate decarboxylase 3; Short=UGD; Short=UXS-3;	SubName: Full=Uncharacterized protein {ECO:0000313|EnsemblPlants:Bo3g018260.1};	dTDP-glucose 4-6-dehydratase/UDP-glucuronic acid decarboxylase	GO:0005737,cytoplasm; GO:0070403,NAD+ binding; GO:0048040,UDP-glucuronate decarboxylase activity; GO:0033320,UDP-D-xylose biosynthetic process	RmlD substrate binding domain
Cluster-17807.120907	0	0	0	26.99	27.345	27.7	18.5	15.29	28.84	20.075	24.69	15.46	11.5418	up	11.2692	up	11.2048	up	K10144 RING finger and CHY zinc finger domain-containing protein 1 [EC:2.3.2.27] | (RefSeq) RING finger and CHY zinc finger domain-containing protein 1 (A)	PREDICTED: RING finger and CHY zinc finger domain-containing protein 1 [Brassica oleracea var. oleracea]	RecName: Full=E3 ubiquitin-protein ligase MIEL1 {ECO:0000303|PubMed:23403577}; EC=2.3.2.27 {ECO:0000305}; AltName: Full=MYB30-interacting E3 ligase 1 {ECO:0000303|PubMed:23403577}; AltName: Full=Pirh2-like protein 1 {ECO:0000303|PubMed:21526181}; Short=AtPILP1 {ECO:0000303|PubMed:21526181}; AltName: Full=RING-type E3 ubiquitin transferase MIEL1 {ECO:0000305};	SubName: Full=Uncharacterized protein {ECO:0000313|EnsemblPlants:Bo9g154680.1};	Zn-finger protein	GO:0005737,cytoplasm; GO:0005634,nucleus; GO:0008134,transcription factor binding; GO:0004842,ubiquitin-protein transferase activity; GO:0008270,zinc ion binding; GO:0006952,defense response; GO:1900425,negative regulation of defense response to bacterium; GO:1901485,positive regulation of transcription factor catabolic process; GO:0016567,protein ubiquitination	Zinc finger, C3HC4 type (RING finger)
Cluster-17807.30765	17.13	14.41	12.52	56.14	51.09	46.04	71.27	74.37	49.08	46.39	51.49	41.29	1.72195	up	2.14873	up	1.69923	up	--	BnaC05g47710D [Brassica napus]	--	SubName: Full=BnaC05g47710D protein {ECO:0000313|EMBL:CDY64904.1};	--	--	Protein of unknown function (DUF1639)
Cluster-17807.82516	15.83	15.42	19.34	1.66	1.97	2.28	4.72	7.51	10.04	5.215	8.21	2.22	-3.15677	down	-1.15699	down	-1.66149	down	K14332 photosystem I subunit PsaO | (RefSeq) photosystem I subunit O (A)	PREDICTED: photosystem I subunit O [Brassica oleracea var. oleracea]	RecName: Full=Photosystem I subunit O; Short=PSI-O; Flags: Precursor;	SubName: Full=Uncharacterized protein {ECO:0000313|EnsemblPlants:Bra018629.1-P};	--	GO:0009507,chloroplast; GO:0009535,chloroplast thylakoid membrane; GO:0016021,integral component of membrane; GO:0009522,photosystem I; GO:0009579,thylakoid; GO:0009768,photosynthesis, light harvesting in photosystem I; GO:0009767,photosynthetic electron transport chain	--
Cluster-17807.78596	30.16	23.64	30.28	104.16	91.67	79.18	63.08	40.11	93.62	72	93.61	50.39	1.63123	up	1.25833	up	1.39941	up	K14498 serine/threonine-protein kinase SRK2 [EC:2.7.11.1] | (RefSeq) serine/threonine-protein kinase SRK2I (A)	serine/threonine-protein kinase SRK2I [Brassica napus]	RecName: Full=Serine/threonine-protein kinase SRK2I; EC=2.7.11.1; AltName: Full=OST1-kinase-like 2; AltName: Full=Protein ATHPROKIN B; AltName: Full=SNF1-related kinase 2.3; Short=SnRK2.3;	SubName: Full=BnaC07g16480D protein {ECO:0000313|EMBL:CDY12785.1};	Serine/threonine protein kinase	GO:0005737,cytoplasm; GO:0005829,cytosol; GO:0005634,nucleus; GO:0005524,ATP binding; GO:0016301,kinase activity; GO:0004672,protein kinase activity; GO:0004674,protein serine/threonine kinase activity; GO:0009738,abscisic acid-activated signaling pathway; GO:0035556,intracellular signal transduction; GO:0010029,regulation of seed germination; GO:0009737,response to abscisic acid; GO:0009739,resp…	Protein tyrosine kinase
Cluster-17807.95897	0	0	0	36.9	26.865	16.83	30.18	37.01	15.19	6.43	4.39	8.47	12.1014	up	12.2384	up	10.1755	up	--	--	--	SubName: Full=Uncharacterized protein {ECO:0000313|EnsemblPlants:Bo4g107600.1};	--	--	--
Cluster-17807.81351	46.03	31.57	36.66	0	0	0	0	0	0.02	14.435	16.96	11.91	-11.5954	down	-11.5881	down	-1.36189	down	--	PREDICTED: desiccation-related protein At2g46140-like isoform X2 [Brassica oleracea var. oleracea]	RecName: Full=Desiccation-related protein At2g46140; AltName: Full=LEA type-2 family protein At2g46140;	SubName: Full=BnaC04g50740D protein {ECO:0000313|EMBL:CDY27331.1};	--	GO:0048046,apoplast; GO:0005829,cytosol; GO:0005886,plasma membrane; GO:0009269,response to desiccation	Late embryogenesis abundant protein
Cluster-17807.48254	0.08	0.08	0.04	9.19	8.065	6.94	3.42	14.23	13.49	3.26	6.48	0.04	6.87107	up	7.36214	up	5.65533	up	--	BnaC02g17560D [Brassica napus]	--	SubName: Full=BnaC02g17560D protein {ECO:0000313|EMBL:CDY32563.1};	--	GO:0016021,integral component of membrane	--
Cluster-17807.73609	19.49	15.3	18.91	1.79	1.855	1.92	2.85	5.96	1.63	4.795	2.98	6.61	-3.33537	down	-2.38325	down	-1.83185	down	K02698 photosystem I subunit X | (RefSeq) photosystem I reaction center subunit psaK, chloroplastic-like (A)	PREDICTED: photosystem I reaction center subunit psaK, chloroplastic-like [Brassica oleracea var. oleracea]	RecName: Full=Photosystem I reaction center subunit psaK, chloroplastic; AltName: Full=PSI-K; AltName: Full=Photosystem I subunit X; Flags: Precursor;	SubName: Full=Uncharacterized protein {ECO:0000313|EnsemblPlants:Bo3g148990.1};	--	GO:0009507,chloroplast; GO:0009534,chloroplast thylakoid; GO:0009535,chloroplast thylakoid membrane; GO:0016021,integral component of membrane; GO:0009522,photosystem I; GO:0009579,thylakoid; GO:0016168,chlorophyll binding; GO:0015979,photosynthesis	Photosystem I psaG / psaK
Cluster-17807.100900	0	0	0	30.18	77.425	124.67	18.8	27.14	77.59	21.93	17.1	26.76	13.2065	up	12.4097	up	11.4741	up	K08956 AFG3 family protein [EC:3.4.24.-] | (RefSeq) ATP-dependent zinc metalloprotease FTSH 10, mitochondrial (A)	PREDICTED: uncharacterized protein At2g37660, chloroplastic [Brassica oleracea var. oleracea]	RecName: Full=Uncharacterized protein At2g37660, chloroplastic; Flags: Precursor;	SubName: Full=Uncharacterized protein {ECO:0000313|EnsemblPlants:Bra017165.1-P};	Predicted dehydrogenase	GO:0048046,apoplast; GO:0009507,chloroplast; GO:0009570,chloroplast stroma; GO:0009579,thylakoid; GO:0005507,copper ion binding; GO:0042742,defense response to bacterium	NAD dependent epimerase/dehydratase family
Cluster-17807.71313	0	0	0	11.32	9.935	8.55	3.49	7.21	9.8	3.92	4.19	3.65	11.4322	up	11.0338	up	10.2041	up	K21867 potassium channel | (RefSeq) potassium channel AKT1 (A)	PREDICTED: potassium channel AKT1 [Brassica oleracea var. oleracea]	RecName: Full=Potassium channel AKT1;	SubName: Full=Uncharacterized protein {ECO:0000313|EnsemblPlants:Bo4g157410.1};	K+-channel ERG and related proteins, contain PAS/PAC sensor domain	GO:0005887,integral component of plasma membrane; GO:0042802,identical protein binding; GO:0005242,inward rectifier potassium channel activity; GO:0010107,potassium ion import; GO:0006813,potassium ion transport; GO:0034765,regulation of ion transmembrane transport; GO:0042391,regulation of membrane potential; GO:0090333,regulation of stomatal closure; GO:0009651,response to salt stress; GO:00094…	Ion channel
Cluster-17807.100616	7.05	2.44	0.66	502.55	487.545	472.54	12.08	16.68	52.06	20.405	23.82	16.99	7.1218	up	3.10124	up	2.64117	up	K03006 DNA-directed RNA polymerase II subunit RPB1 [EC:2.7.7.6] | (RefSeq) leucine-rich repeat extensin-like protein 1 (A)	PREDICTED: LOW QUALITY PROTEIN: pollen-specific leucine-rich repeat extensin-like protein 3 [Brassica rapa]	RecName: Full=Pollen-specific leucine-rich repeat extensin-like protein 3; Short=AtPEX3; Short=Pollen-specific LRR/EXTENSIN3; AltName: Full=Cell wall hydroxyproline-rich glycoprotein; Flags: Precursor;	SubName: Full=Uncharacterized protein {ECO:0000313|EnsemblPlants:Bo3g089970.1};	--	GO:0005618,cell wall; GO:0005576,extracellular region; GO:0005199,structural constituent of cell wall; GO:0071555,cell wall organization	Leucine rich repeat N-terminal domain
Cluster-17807.64492	0	0	0	11.74	11.94	12.14	6.53	0.44	3.06	1.07	0.8	1.34	11.332	up	9.59174	up	7.96775	up	K08150 MFS transporter, SP family, solute carrier family 2 (myo-inositol transporter), member 13 | (RefSeq) inositol transporter 1 (A)	PREDICTED: plastidic glucose transporter 4 [Brassica oleracea var. oleracea]	RecName: Full=Plastidic glucose transporter 4; Short=AtpGlcT;	SubName: Full=Uncharacterized protein {ECO:0000313|EnsemblPlants:Bo3g010880.1};	Predicted transporter (major facilitator superfamily)	GO:0009941,chloroplast envelope; GO:0009706,chloroplast inner membrane; GO:0016021,integral component of membrane; GO:0005355,glucose transmembrane transporter activity; GO:0005351,carbohydrate:proton symporter activity; GO:0046323,glucose import; GO:0035428,NA	Major Facilitator Superfamily
Cluster-17807.47605	0	0	0	32.33	47.94	63.55	28.27	26.05	22.7	12.745	9.35	16.14	11.9915	up	11.1609	up	10.185	up	K17573 meiosis arrest female protein 1 | (RefSeq) uncharacterized protein LOC100808926 isoform X1 (A)	uncharacterized protein LOC106406024 [Brassica napus]	--	SubName: Full=Uncharacterized protein {ECO:0000313|EnsemblPlants:Bo4g173820.1};	--	GO:0005777,peroxisome; GO:0010468,regulation of gene expression	NYN domain
Cluster-17807.108345	0	0	0	35.71	43.765	51.82	29.93	19.58	39.52	15.33	6.93	23.73	11.575	up	11.1051	up	10.1789	up	--	--	--	--	--	--	--
Cluster-17807.60862	0	0	0	10.65	20.805	30.96	0.14	2.33	2.72	2.6	2.43	2.77	12.4858	up	9.02336	up	9.57606	up	K06617 raffinose synthase [EC:2.4.1.82] | (RefSeq) probable galactinol--sucrose galactosyltransferase 1 (A)	probable galactinol--sucrose galactosyltransferase 1 [Brassica napus]	RecName: Full=Probable galactinol--sucrose galactosyltransferase 1; EC=2.4.1.82; AltName: Full=Protein SEED IMBIBITION 1; AltName: Full=Raffinose synthase 1;	SubName: Full=BnaA08g00340D protein {ECO:0000313|EMBL:CDY42380.1};	--	GO:0047274,galactinol-sucrose galactosyltransferase activity; GO:0005975,carbohydrate metabolic process	Melibiase
Cluster-17807.57381	0	0	0	38.1	34.33	30.56	97.7	69.01	43.5	23.04	25.92	20.16	11.2689	up	12.3714	up	10.8102	up	--	BnaA09g03960D [Brassica napus]	--	SubName: Full=Uncharacterized protein {ECO:0000313|EnsemblPlants:Bra030240.1-P};	--	--	--
Cluster-17807.108969	19.18	24.83	14.8	1.53	1.165	0.8	5.66	8.5	6.94	5.895	7.33	4.46	-4.16787	down	-1.47021	down	-1.70626	down	K01166 ribonuclease T2 [EC:3.1.27.1] | (RefSeq) uncharacterized protein LOC111302682 (A)	PREDICTED: uncharacterized protein LOC106311779 [Brassica oleracea var. oleracea]	RecName: Full=Protein BIC1 {ECO:0000303|PubMed:27846570}; AltName: Full=BLUE-LIGHT INHIBITOR OF CRYPTOCHROMES 1 {ECO:0000303|PubMed:27846570};	SubName: Full=Uncharacterized protein {ECO:0000313|EnsemblPlants:Bo8g082200.1};	--	GO:0005634,nucleus; GO:0080167,response to karrikin	--
Cluster-17807.58871	1.23	1.02	0.57	22.36	18.995	15.63	13.24	50.66	41.75	15.17	28.73	1.61	4.25054	up	5.2279	up	4.03691	up	K14298 mRNA export factor | (RefSeq) protein RAE1-like (A)	protein RAE1-like [Brassica napus]	RecName: Full=Protein RAE1 {ECO:0000303|PubMed:21189294}; AltName: Full=RNA export factor 1 {ECO:0000303|PubMed:21189294};	SubName: Full=Uncharacterized protein {ECO:0000313|EnsemblPlants:Bo2g095750.1};	mRNA export protein (contains WD40 repeats)	GO:0080008,Cul4-RING E3 ubiquitin ligase complex; GO:0005829,cytosol; GO:0005635,nuclear envelope; GO:0005643,nuclear pore; GO:0003723,RNA binding; GO:0043130,ubiquitin binding; GO:0051028,mRNA transport; GO:0006606,protein import into nucleus; GO:0006405,RNA export from nucleus; GO:0000972,transcription-dependent tethering of RNA polymerase II gene DNA at nuclear periphery	Anaphase-promoting complex subunit 4 WD40 domain
Cluster-17807.88651	33.73	33.34	15.36	299.48	285.815	272.15	94.9	78.13	210.32	138.78	147.36	130.2	3.30229	up	2.26901	up	2.37422	up	K07199 5'-AMP-activated protein kinase, regulatory beta subunit | (RefSeq) SNF1-related protein kinase regulatory subunit beta-1-like (A)	PREDICTED: SNF1-related protein kinase regulatory subunit beta-1-like isoform X3 [Brassica oleracea var. oleracea]	RecName: Full=SNF1-related protein kinase regulatory subunit beta-1; Short=AKIN subunit beta-1; Short=AKINB1; Short=AKINbeta1;	SubName: Full=Uncharacterized protein {ECO:0000313|EnsemblPlants:Bo2g023500.1};	Protein involved in Snf1 protein kinase complex assembly	GO:0005524,ATP binding; GO:0005975,carbohydrate metabolic process; GO:0006633,fatty acid biosynthetic process; GO:0042128,nitrate assimilation	5'-AMP-activated protein kinase beta subunit, interaction domain
Cluster-17807.97576	1.19	1.67	0.78	18.07	14.99	11.91	8.87	2.57	6.87	10.765	11.32	10.21	3.52828	up	2.35336	up	3.17314	up	K01969 3-methylcrotonyl-CoA carboxylase beta subunit [EC:6.4.1.4] | (RefSeq) methylcrotonoyl-CoA carboxylase beta chain, mitochondrial (A)	methylcrotonoyl-CoA carboxylase beta chain, mitochondrial [Brassica napus]	RecName: Full=Methylcrotonoyl-CoA carboxylase beta chain, mitochondrial; Short=MCCase subunit beta; EC=6.4.1.4; AltName: Full=3-methylcrotonyl-CoA carboxylase 2; AltName: Full=3-methylcrotonyl-CoA:carbon dioxide ligase subunit beta; Flags: Precursor;	SubName: Full=BnaC03g77160D protein {ECO:0000313|EMBL:CDY51864.1};	3-Methylcrotonyl-CoA carboxylase, non-biotin containing subunit/Acetyl-CoA carboxylase carboxyl transferase, subunit beta	GO:0005759,mitochondrial matrix; GO:0005739,mitochondrion; GO:0005524,ATP binding; GO:0050897,cobalt ion binding; GO:0004485,methylcrotonoyl-CoA carboxylase activity; GO:0008270,zinc ion binding; GO:0006552,leucine catabolic process	Malonate decarboxylase gamma subunit (MdcE)
Cluster-17807.55440	0	0	0	24.65	30.8	36.95	31.07	37.63	50.19	18.825	8.63	29.02	11.4864	up	11.949	up	10.8901	up	--	uncharacterized protein BNAC04G39050D [Brassica napus]	--	SubName: Full=Uncharacterized protein {ECO:0000313|EnsemblPlants:Bo4g163640.1};	Predicted membrane protein	--	Protein of unknown function (DUF1279)
Cluster-17807.87291	0	0	0	22.05	19.57	17.09	31.42	49.24	41.16	4.88	9.76	0	11.133	up	12.297	up	9.23027	up	--	BnaA10g09250D [Brassica napus]	--	SubName: Full=Uncharacterized protein {ECO:0000313|EnsemblPlants:Bra004264.1-P};	--	--	Protein of unknown function (DUF2955)
Cluster-17807.82219	0	0	0	58.13	72.455	86.78	35.33	65.16	138.83	37.66	26.65	48.67	11.4113	up	11.6309	up	10.5809	up	--	--	--	--	--	--	--
Cluster-17807.83195	0	0	0	15.3	12.7	10.1	13.82	22.44	17.87	9.145	7.4	10.89	11.2328	up	11.8618	up	10.8841	up	K11650 SWI/SNF-related matrix-associated actin-dependent regulator of chromatin subfamily D | (RefSeq) SWI/SNF complex component SNF12 homolog (A)	PREDICTED: SWI/SNF complex component SNF12 homolog [Brassica oleracea var. oleracea]	RecName: Full=SWI/SNF complex component SNF12 homolog;	SubName: Full=Uncharacterized protein {ECO:0000313|EnsemblPlants:Bo9g166100.1};	SWI/SNF transcription activation complex subunit	GO:0005634,nucleus; GO:0016569,covalent chromatin modification; GO:0006281,DNA repair; GO:0009909,regulation of flower development; GO:0010468,regulation of gene expression; GO:2000024,regulation of leaf development; GO:0006355,regulation of transcription, DNA-templated; GO:0010224,response to UV-B; GO:0048364,root development; GO:0006351,transcription, DNA-templated	SWIB/MDM2 domain
Cluster-17807.63185	15.23	17.76	17.12	1.14	1.615	2.09	3.66	3.03	8.12	7.89	7.83	7.95	-3.41862	down	-1.71308	down	-1.03967	down	K01126 glycerophosphoryl diester phosphodiesterase [EC:3.1.4.46] | (RefSeq) POPTRDRAFT_753230; glycerophosphoryl diester phosphodiesterase family protein (A)	PREDICTED: LOW QUALITY PROTEIN: glycerophosphodiester phosphodiesterase protein kinase domain-containing GDPDL2-like [Brassica oleracea var. oleracea]	RecName: Full=Glycerophosphodiester phosphodiesterase GDPDL3 {ECO:0000305}; EC=3.1.4.46 {ECO:0000250|UniProtKB:Q7Y208}; AltName: Full=Glycerophosphodiester phosphodiesterase-like 3 {ECO:0000303|PubMed:21323773}; Short=ATGDPDL3 {ECO:0000303|PubMed:21323773}; AltName: Full=Glycerophosphodiesterase-like 2 {ECO:0000303|PubMed:18718934}; AltName: Full=Protein MUTANT ROOT HAIR 5 {ECO:0000303|PubMed:163…	SubName: Full=BnaC03g21170D protein {ECO:0000313|EMBL:CDY14478.1};	Glycerophosphoryl diester phosphodiesterase	GO:0031225,anchored component of membrane; GO:0046658,anchored component of plasma membrane; GO:0009505,plant-type cell wall; GO:0005886,plasma membrane; GO:0008889,glycerophosphodiester phosphodiesterase activity; GO:0009932,cell tip growth; GO:0006071,glycerol metabolic process; GO:0010442,guard cell morphogenesis; GO:0006629,lipid metabolic process; GO:0052541,plant-type cell wall cellulose me…	Glycerophosphoryl diester phosphodiesterase family
Cluster-17807.89743	0	0	0	14.26	10.705	7.15	0	0.94	3.87	1.95	0	3.9	11.5327	up	8.99103	up	9.21812	up	K08472 mlo protein | (RefSeq) MLO-like protein 2 (A)	PREDICTED: sugar transport protein 1-like [Brassica oleracea var. oleracea]	RecName: Full=Sugar transport protein 1; AltName: Full=Glucose transporter; AltName: Full=Hexose transporter 1;	SubName: Full=BnaC05g08610D protein {ECO:0000313|EMBL:CDY19352.1};	Predicted transporter (major facilitator superfamily)	GO:0016021,integral component of membrane; GO:0005634,nucleus; GO:0005886,plasma membrane; GO:0009506,plasmodesma; GO:0005773,vacuole; GO:0005355,glucose transmembrane transporter activity; GO:0015145,monosaccharide transmembrane transporter activity; GO:0005351,carbohydrate:proton symporter activity; GO:0046323,glucose import; GO:0035428,NA; GO:0015749,monosaccharide transmembrane transport	Sugar (and other) transporter
Cluster-17807.48361	0	0	0	10.04	9.765	9.49	2.02	5.36	23.06	8.825	9.78	7.87	11.0055	up	11.2337	up	10.9718	up	K05359 arogenate/prephenate dehydratase [EC:4.2.1.91 4.2.1.51] | (RefSeq) arogenate dehydratase 5, chloroplastic (A)	PREDICTED: arogenate dehydratase 5, chloroplastic [Brassica oleracea var. oleracea]	RecName: Full=Arogenate dehydratase 5, chloroplastic; Short=AtADT5; EC=4.2.1.91; Flags: Precursor;	RecName: Full=Arogenate dehydratase {ECO:0000256|RuleBase:RU363004}; EC=4.2.1.91 {ECO:0000256|RuleBase:RU363004};	Prephenate dehydratase	GO:0009507,chloroplast; GO:0009570,chloroplast stroma; GO:0047769,arogenate dehydratase activity; GO:0009094,L-phenylalanine biosynthetic process	Prephenate dehydratase
Cluster-17807.77291	0	0	0	14.37	19.975	25.58	30.26	0	60.18	28.185	23.53	32.84	11.5292	up	12.2565	up	12.1286	up	--	uncharacterized protein BNAC05G17000D [Brassica napus]	--	SubName: Full=Uncharacterized protein {ECO:0000313|EnsemblPlants:Bo5g034690.1};	--	GO:0009505,plant-type cell wall; GO:0005774,vacuolar membrane	Dipeptidyl peptidase IV (DPP IV) N-terminal region
Cluster-17807.77365	19.01	28.84	18.91	252.81	195.895	138.98	145.57	119.87	71.62	129.87	153.66	106.08	3.04063	up	2.33089	up	2.57559	up	K01051 pectinesterase [EC:3.1.1.11] | (RefSeq) pectinesterase-like (A)	PREDICTED: 21 kDa protein [Brassica oleracea var. oleracea]	RecName: Full=Pectinesterase inhibitor 10 {ECO:0000305}; AltName: Full=Pectin methylesterase inhibitor 10 {ECO:0000303|PubMed:28082716}; Short=AtPMEI10 {ECO:0000303|PubMed:28082716}; Flags: Precursor;	SubName: Full=Uncharacterized protein {ECO:0000313|EnsemblPlants:Bo9g036870.1};	--	GO:0048046,apoplast; GO:0004857,enzyme inhibitor activity; GO:0046910,pectinesterase inhibitor activity; GO:0071669,plant-type cell wall organization or biogenesis	Plant invertase/pectin methylesterase inhibitor
Cluster-17807.59302	0	0	0	6.34	6.16	5.98	3.76	5.33	3.49	4.105	2.81	5.4	10.9719	up	10.5274	up	10.5048	up	K21596 calmodulin-binding transcription activator | (RefSeq) calmodulin-binding transcription activator 1 isoform X1 (A)	PREDICTED: calmodulin-binding transcription activator 1 isoform X1 [Brassica oleracea var. oleracea]	RecName: Full=Calmodulin-binding transcription activator 1 {ECO:0000303|PubMed:11925432}; Short=AtCAMTA1 {ECO:0000303|PubMed:11925432}; AltName: Full=Ethylene-induced calmodulin-binding protein b {ECO:0000303|PubMed:11782485}; Short=EICBP.b {ECO:0000303|PubMed:11782485}; AltName: Full=Signal-responsive protein 2 {ECO:0000303|PubMed:12218065}; Short=AtSR2 {ECO:0000303|PubMed:12218065};	SubName: Full=Uncharacterized protein {ECO:0000313|EnsemblPlants:Bo9g174050.1};	Uncharacterized conserved protein, contains IPT/TIG domain	GO:0005634,nucleus; GO:0005516,calmodulin binding; GO:0043565,sequence-specific DNA binding; GO:0001077,proximal promoter DNA-binding transcription activator activity, RNA polymerase II-specific; GO:0045944,positive regulation of transcription by RNA polymerase II; GO:0045893,positive regulation of transcription, DNA-templated; GO:0009733,response to auxin; GO:0050826,response to freezing; GO:000…	Ankyrin repeat
Cluster-17807.76292	0	0	0	14.51	12.8	11.09	15.96	22.63	18.53	12.115	10.55	13.68	11.0339	up	11.7222	up	11.0773	up	K11650 SWI/SNF-related matrix-associated actin-dependent regulator of chromatin subfamily D | (RefSeq) SWI/SNF complex component SNF12 homolog (A)	SWI/SNF complex component SNF12 homolog [Brassica napus]	RecName: Full=SWI/SNF complex component SNF12 homolog;	SubName: Full=Uncharacterized protein {ECO:0000313|EnsemblPlants:Bo3g009670.1};	SWI/SNF transcription activation complex subunit	GO:0005634,nucleus; GO:0016569,covalent chromatin modification; GO:0006281,DNA repair; GO:0009909,regulation of flower development; GO:0010468,regulation of gene expression; GO:2000024,regulation of leaf development; GO:0006355,regulation of transcription, DNA-templated; GO:0010224,response to UV-B; GO:0048364,root development; GO:0006351,transcription, DNA-templated	SWIB/MDM2 domain
Cluster-17807.6393	15.84	21.59	12.96	0	0	0	0	0	0	1.14	0	2.28	-11.3977	down	-11.3885	down	-3.82969	down	--	PREDICTED: jacalin-related lectin 22-like [Brassica oleracea var. oleracea]	RecName: Full=Jacalin-related lectin 22; AltName: Full=Myrosinase-binding protein-like At2g39310;	SubName: Full=Uncharacterized protein {ECO:0000313|EnsemblPlants:Bo4g188070.1};	--	GO:0030246,carbohydrate binding	Jacalin-like lectin domain
Cluster-17807.76862	5.01	5.04	7.04	0	0	0	1.12	1.9	0.39	0.605	0.51	0.7	-11.1991	down	-2.31083	down	-3.18186	down	K05933 aminocyclopropanecarboxylate oxidase [EC:1.14.17.4] | (RefSeq) 1-aminocyclopropane-1-carboxylate oxidase 5 (A)	1-aminocyclopropane-1-carboxylate oxidase 5 [Brassica napus]	RecName: Full=1-aminocyclopropane-1-carboxylate oxidase 5; Short=ACC oxidase 5; Short=AtACO5; EC=1.14.17.4;	SubName: Full=BnaCnng09750D protein {ECO:0000313|EMBL:CDY40884.1};	Iron/ascorbate family oxidoreductases	GO:0009815,1-aminocyclopropane-1-carboxylate oxidase activity; GO:0031418,L-ascorbic acid binding; GO:0046872,metal ion binding; GO:0006952,defense response; GO:0009693,ethylene biosynthetic process	2OG-Fe(II) oxygenase superfamily
Cluster-17807.89808	20.33	22.96	26.59	0	0	0	0	0	0	1	0	2	-11.0423	down	-11.0333	down	-4.48395	down	K01807 ribose 5-phosphate isomerase A [EC:5.3.1.6] | (RefSeq) probable ribose-5-phosphate isomerase 3, chloroplastic (A)	PREDICTED: probable ribose-5-phosphate isomerase 3, chloroplastic [Brassica rapa]	RecName: Full=Probable ribose-5-phosphate isomerase 3, chloroplastic; EC=5.3.1.6; AltName: Full=Phosphoriboisomerase 3; AltName: Full=Protein EMBRYO DEFECTIVE 3119; Flags: Precursor;	SubName: Full=Uncharacterized protein {ECO:0000313|EnsemblPlants:Bra040120.1-P};	Ribose 5-phosphate isomerase	GO:0009507,chloroplast; GO:0009941,chloroplast envelope; GO:0009570,chloroplast stroma; GO:0009535,chloroplast thylakoid membrane; GO:0009579,thylakoid; GO:0004751,ribose-5-phosphate isomerase activity; GO:0042742,defense response to bacterium; GO:0009052,pentose-phosphate shunt, non-oxidative branch; GO:0019253,reductive pentose-phosphate cycle; GO:0009735,response to cytokinin	DeoR C terminal sensor domain
Cluster-17807.130062	0	0	0	12.35	10.86	9.37	1.87	9.32	11.88	5.91	11.82	0	10.9436	up	10.5915	up	10.1646	up	K14491 two-component response regulator ARR-B family | (RefSeq) two-component response regulator ARR12 (A)	transcription factor HHO2-like [Brassica napus]	RecName: Full=Transcription factor HHO2 {ECO:0000305}; AltName: Full=MYB-domain transcription factor HHO2 {ECO:0000305}; AltName: Full=Protein HRS1 HOMOLOG 2 {ECO:0000303|PubMed:27016098};	SubName: Full=Uncharacterized protein {ECO:0000313|EnsemblPlants:Bo2g061130.1};	--	GO:0005634,nucleus; GO:0003677,DNA binding; GO:0003700,DNA-binding transcription factor activity; GO:0055062,phosphate ion homeostasis; GO:0006355,regulation of transcription, DNA-templated; GO:0009737,response to abscisic acid; GO:0006351,transcription, DNA-templated	Myb-like DNA-binding domain
Cluster-17807.21597	0	0	0	15.85	14.465	13.08	7.49	39.03	33.48	7.15	14.3	0	10.8743	up	11.8837	up	9.95778	up	K06911 uncharacterized protein | (RefSeq) hypothetical protein (A)	BnaC02g45700D [Brassica napus]	RecName: Full=Pirin-like protein 2 {ECO:0000305}; AltName: Full=PIRIN2 {ECO:0000303|PubMed:24947605}; AltName: Full=Pirin-like protein At2g43120 {ECO:0000305};	SubName: Full=BnaC02g45700D protein {ECO:0000313|EMBL:CDY63512.1};	--	GO:0005829,cytosol; GO:0005634,nucleus; GO:0005886,plasma membrane; GO:0046872,metal ion binding; GO:0030414,peptidase inhibitor activity; GO:0042742,defense response to bacterium	--
Cluster-17807.82337	10.31	13.31	8.56	1.47	1.245	1.02	4.75	5.31	4.51	4.805	4.91	4.7	-3.18864	down	-1.12239	down	-1.12658	down	--	uncharacterized protein LOC111198016 [Brassica napus]	--	SubName: Full=BnaC03g13760D protein {ECO:0000313|EMBL:CDY11950.1};	--	--	--
Cluster-17807.84430	0	0	0	17.93	15.38	12.83	5.85	6.98	6.52	3.055	2.07	4.04	10.9501	up	9.80916	up	8.75119	up	K10406 kinesin family member C2/C3 | (RefSeq) kinesin heavy chain, putative (A)	uncharacterized protein LOC106413077 [Brassica napus]	--	SubName: Full=Uncharacterized protein {ECO:0000313|EnsemblPlants:Bo9g171620.1};	--	--	Plant protein of unknown function (DUF868)
Cluster-17807.32688	0	0	0	7.77	8.095	8.42	0.45	10.17	12.95	2.14	4.28	0	10.8483	up	10.9501	up	9.01993	up	K07466 replication factor A1 | (RefSeq) uncharacterized LOC103839701 (A)	uncharacterized protein LOC106440425 [Brassica napus]	RecName: Full=Type I inositol polyphosphate 5-phosphatase 13 {ECO:0000303|PubMed:15574849}; Short=At5PTase13 {ECO:0000303|PubMed:15574849}; EC=3.1.3.56 {ECO:0000269|PubMed:15574849};	SubName: Full=Uncharacterized protein {ECO:0000313|EnsemblPlants:Bo9g157250.1}; Flags: Fragment;	Inositol polyphosphate 5-phosphatase and related proteins	GO:0005634,nucleus; GO:0052659,inositol-1,3,4,5-tetrakisphosphate 5-phosphatase activity; GO:0052658,inositol-1,4,5-trisphosphate 5-phosphatase activity; GO:0004445,inositol-polyphosphate 5-phosphatase activity; GO:0046872,metal ion binding; GO:0010252,auxin homeostasis; GO:0009630,gravitropism; GO:0046855,inositol phosphate dephosphorylation; GO:0010087,phloem or xylem histogenesis; GO:0046856,p…	--
Cluster-17807.119596	0	0	0	11.26	7.745	4.23	4.27	13.43	15.57	6.665	6.96	6.37	11.6972	up	12.3759	up	11.6109	up	K12392 AP-1 complex subunit beta-1 | (RefSeq) beta-adaptin-like protein B (A)	PREDICTED: beta-adaptin-like protein A [Brassica oleracea var. oleracea]	RecName: Full=Beta-adaptin-like protein A; Short=At-bA-Ad; Short=At-betaA-Ad; AltName: Full=AP complex subunit beta-A; AltName: Full=Adaptor protein complex AP subunit beta-A; AltName: Full=Beta-adaptin A; AltName: Full=Clathrin assembly protein complex beta large chain A;	RecName: Full=Beta-adaptin-like protein {ECO:0000256|PIRNR:PIRNR002291};	Vesicle coat complex AP-1/AP-2/AP-4, beta subunit	GO:0030131,clathrin adaptor complex; GO:0030665,clathrin-coated vesicle membrane; GO:0005794,Golgi apparatus; GO:0030276,clathrin binding; GO:0043424,protein histidine kinase binding; GO:0006886,intracellular protein transport; GO:0016192,vesicle-mediated transport	HEAT repeat
Cluster-17807.72161	5.11	4.03	3.09	0.28	0.35	0.42	1.13	1.34	0.61	0.615	0.33	0.9	-3.60072	down	-1.96993	down	-2.68395	down	K03515 DNA repair protein REV1 [EC:2.7.7.-] | (RefSeq) uncharacterized protein LOC107894697 (A)	PREDICTED: uncharacterized protein LOC108830647 [Raphanus sativus]	RecName: Full=Squamosa promoter-binding-like protein 3;	SubName: Full=Uncharacterized protein {ECO:0000313|EnsemblPlants:Bra039006.1-P};	FOG: Transposon-encoded proteins with TYA, reverse transcriptase, integrase domains in various combinations	GO:0005737,cytoplasm; GO:0005634,nucleus; GO:0003677,DNA binding; GO:0003700,DNA-binding transcription factor activity; GO:0046872,metal ion binding; GO:0030154,cell differentiation; GO:0009908,flower development; GO:0010229,inflorescence development; GO:0009911,positive regulation of flower development; GO:0010321,regulation of vegetative phase change; GO:0006351,transcription, DNA-templated; GO…	--
Cluster-17807.28588	0	0	0	36.85	55.15	73.45	40.87	37.09	58.2	41.105	42.73	39.48	11.5017	up	11.2888	up	11.1749	up	K03686 molecular chaperone DnaJ | (RefSeq) chaperone protein dnaJ GFA2, mitochondrial (A)	BnaC02g45150D [Brassica napus]	RecName: Full=Chaperone protein dnaJ 16; Short=AtDjB16; Short=AtJ16; AltName: Full=Protein ARG1-LIKE 1; Short=AtARL1;	SubName: Full=Uncharacterized protein {ECO:0000313|EnsemblPlants:Bo2g167640.1};	Molecular chaperone (DnaJ superfamily)	GO:0016020,membrane; GO:0009737,response to abscisic acid	DnaJ domain
Cluster-17807.68188	23.07	23.39	19.65	56.24	52.98	49.72	48.46	45.09	47.94	54.74	45.63	63.85	1.18615	up	1.1287	up	1.35162	up	K03136 transcription initiation factor TFIIE subunit alpha | (RefSeq) transcription initiation factor IIE subunit alpha isoform X1 (A)	PREDICTED: transcription initiation factor IIE subunit alpha isoform X1 [Brassica oleracea var. oleracea]	--	SubName: Full=Uncharacterized protein {ECO:0000313|EnsemblPlants:Bra033381.1-P};	Transcription initiation factor IIE, alpha subunit	GO:0016021,integral component of membrane; GO:0043565,sequence-specific DNA binding; GO:0006355,regulation of transcription, DNA-templated; GO:0006367,transcription initiation from RNA polymerase II promoter	TFIIE alpha subunit
Cluster-17807.81067	0	0.02	0	24.02	28.835	33.65	62.91	61.48	31.6	18.02	14.78	21.26	10.9085	up	11.8355	up	10.3376	up	K12858 ATP-dependent RNA helicase DDX23/PRP28 [EC:3.6.4.13] | (RefSeq) DEAD-box ATP-dependent RNA helicase 21-like (A)	DEAD-box ATP-dependent RNA helicase 21-like [Brassica napus]	RecName: Full=DEAD-box ATP-dependent RNA helicase 21; EC=3.6.4.13;	SubName: Full=Uncharacterized protein {ECO:0000313|EnsemblPlants:Bo4g182150.1};	U5 snRNP-like RNA helicase subunit	GO:0071013,catalytic step 2 spliceosome; GO:0005737,cytoplasm; GO:0005730,nucleolus; GO:0005634,nucleus; GO:0005682,U5 snRNP; GO:0005524,ATP binding; GO:0004004,ATP-dependent RNA helicase activity; GO:0003723,RNA binding; GO:0006397,mRNA processing; GO:0010501,RNA secondary structure unwinding; GO:0000375,RNA splicing, via transesterification reactions	Type III restriction enzyme, res subunit
Cluster-17807.92913	0.93	0	1	35.97	37.935	39.9	5.06	47.22	64.25	17.73	35.09	0.37	5.8649	up	5.96919	up	4.91375	up	K02866 large subunit ribosomal protein L10e | (RefSeq) 60S ribosomal protein L10-3-like (A)	PREDICTED: 60S ribosomal protein L10-3-like [Brassica oleracea var. oleracea]	RecName: Full=60S ribosomal protein L10-3;	SubName: Full=Uncharacterized protein {ECO:0000313|EnsemblPlants:Bo2g064440.1};	60s ribosomal protein L10	GO:0005737,cytoplasm; GO:0022625,cytosolic large ribosomal subunit; GO:0022626,cytosolic ribosome; GO:0005634,nucleus; GO:0042788,polysomal ribosome; GO:0005840,ribosome; GO:0005774,vacuolar membrane; GO:0005773,vacuole; GO:0003723,RNA binding; GO:0003735,structural constituent of ribosome; GO:0032502,developmental process; GO:0010224,response to UV-B; GO:0000027,ribosomal large subunit assembly;…	Ribosomal protein L16p/L10e
Cluster-17807.43124	15.19	15.76	16.57	49.4	43.705	38.01	36.23	30.4	37.4	37.28	44.69	29.87	1.38186	up	1.15801	up	1.26782	up	--	PREDICTED: cyclin-dependent kinase inhibitor 4-like [Brassica oleracea var. oleracea]	RecName: Full=Cyclin-dependent kinase inhibitor 4; AltName: Full=Inhibitor/interactor of CDK protein 7; AltName: Full=KIP-related protein 4;	SubName: Full=Uncharacterized protein {ECO:0000313|EnsemblPlants:Bo3g026770.1};	--	GO:0005737,cytoplasm; GO:0005654,nucleoplasm; GO:0005634,nucleus; GO:0004861,cyclin-dependent protein serine/threonine kinase inhibitor activity; GO:0007050,cell cycle arrest; GO:0045786,negative regulation of cell cycle; GO:0045736,negative regulation of cyclin-dependent protein serine/threonine kinase activity	Cyclin-dependent kinase inhibitor
Cluster-17807.119300	0	0	0	10.11	10.81	11.51	3.99	9.73	14.13	5.24	5.66	4.82	10.8022	up	10.712	up	9.86204	up	K04733 interleukin-1 receptor-associated kinase 4 [EC:2.7.11.1] | (RefSeq) probable receptor-like protein kinase At1g80640 isoform X1 (A)	probable receptor-like protein kinase At1g80640 isoform X1 [Brassica napus]	RecName: Full=Probable receptor-like protein kinase At1g80640; EC=2.7.11.1; Flags: Precursor;	SubName: Full=Uncharacterized protein {ECO:0000313|EnsemblPlants:Bo9g171600.1};	Serine/threonine protein kinase	GO:0016021,integral component of membrane; GO:0005886,plasma membrane; GO:0005524,ATP binding; GO:0004675,transmembrane receptor protein serine/threonine kinase activity; GO:0007166,cell surface receptor signaling pathway; GO:0006468,protein phosphorylation	Protein tyrosine kinase
Cluster-17807.77955	0	0	0	4.99	5.65	6.31	3.55	1.92	4.85	3.805	3.34	4.27	10.8713	up	10.2811	up	10.4082	up	K00232 acyl-CoA oxidase [EC:1.3.3.6] | (RefSeq) uncharacterized protein LOC107952742 isoform X1 (A)	PREDICTED: uncharacterized protein LOC106342654 [Brassica oleracea var. oleracea]	RecName: Full=Increased DNA methylation 1 {ECO:0000303|PubMed:22700931}; AltName: Full=Histone H3 acetyltransferase IDM1 {ECO:0000305}; EC=2.3.1.- {ECO:0000255|PROSITE-ProRule:PRU00532}; AltName: Full=Protein ROS4 {ECO:0000303|PubMed:22733760}; AltName: Full=Repressor of silencing 4 {ECO:0000303|PubMed:22733760};	SubName: Full=Uncharacterized protein {ECO:0000313|EnsemblPlants:Bo4g186380.1};	--	GO:0005634,nucleus; GO:0009506,plasmodesma; GO:0010385,double-stranded methylated DNA binding; GO:0004402,histone acetyltransferase activity; GO:0042393,histone binding; GO:0046872,metal ion binding; GO:0044154,histone H3-K14 acetylation; GO:0043971,histone H3-K18 acetylation; GO:0043972,histone H3-K23 acetylation; GO:0044030,regulation of DNA methylation; GO:0006355,regulation of transcription, …	PHD-finger
Cluster-7665.0	6.37	6.03	5.79	0	0.065	0.13	1.47	1.78	1.23	0.535	0.38	0.69	-6.51423	down	-1.98666	down	-3.42666	down	K13415 protein brassinosteroid insensitive 1 [EC:2.7.10.1 2.7.11.1] | (RefSeq) uncharacterized LOC103401427 (A)	PREDICTED: squamosa promoter-binding-like protein 11 [Brassica oleracea var. oleracea]	RecName: Full=Squamosa promoter-binding-like protein 11;	SubName: Full=Uncharacterized protein {ECO:0000313|EnsemblPlants:Bo5g051970.1};	--	GO:0005634,nucleus; GO:0003677,DNA binding; GO:0003700,DNA-binding transcription factor activity; GO:0046872,metal ion binding; GO:0048510,regulation of timing of transition from vegetative to reproductive phase; GO:0006355,regulation of transcription, DNA-templated; GO:0006351,transcription, DNA-templated	SBP domain
Cluster-17807.75017	18.65	22.57	15.21	78.51	74.55	70.59	93.61	65.29	56.15	41.35	26.82	55.88	1.90573	up	1.94134	up	1.17814	up	K03538 ribonuclease P protein subunit POP4 [EC:3.1.26.5] | (RefSeq) uncharacterized protein LOC110622320 isoform X1 (A)	PREDICTED: cell number regulator 8-like [Brassica oleracea var. oleracea]	RecName: Full=Cell number regulator 8; AltName: Full=ZmCNR08;	SubName: Full=Uncharacterized protein {ECO:0000313|EnsemblPlants:Bo4g186660.1};	--	GO:0016021,integral component of membrane	PLAC8 family
Cluster-17807.82100	5.27	5.03	4.35	0	0	0	0	0	0	0.165	0.33	0	-10.6956	down	-10.6873	down	-4.86285	down	K05658 ATP-binding cassette, subfamily B (MDR/TAP), member 1 [EC:3.6.3.44] | (RefSeq) uncharacterized protein LOC111274727 isoform X1 (A)	COP1-interacting protein 7-like isoform X1 [Brassica napus]	RecName: Full=COP1-interacting protein 7 {ECO:0000303|PubMed:9668129};	SubName: Full=Uncharacterized protein {ECO:0000313|EnsemblPlants:Bo5g023760.1};	--	GO:0005634,nucleus; GO:0005886,plasma membrane; GO:0009718,anthocyanin-containing compound biosynthetic process; GO:0015995,chlorophyll biosynthetic process; GO:0045893,positive regulation of transcription, DNA-templated; GO:0009416,response to light stimulus; GO:0006351,transcription, DNA-templated	--
Cluster-17807.110863	0.24	0.41	0	331.18	187.935	44.69	106.71	6.87	73.33	53.37	30.79	75.95	9.61943	up	8.1703	up	7.96619	up	K18470 Rho GTPase-activating protein 1 | (RefSeq) protein GDAP2 homolog (A)	PREDICTED: ganglioside-induced differentiation-associated protein 2-like [Brassica oleracea var. oleracea]	RecName: Full=Thiol-disulfide oxidoreductase LTO1 {ECO:0000303|PubMed:22209765}; EC=1.1.4.- {ECO:0000305}; AltName: Full=Protein LUMEN THIOL OXIDOREDUCTASE 1 {ECO:0000303|PubMed:22209765}; AltName: Full=Vitamin K reductase {ECO:0000303|PubMed:20626653}; Flags: Precursor;	SubName: Full=Uncharacterized protein {ECO:0000313|EnsemblPlants:Bo1g006260.1};	Hismacro and SEC14 domain-containing proteins	GO:0009507,chloroplast; GO:0009535,chloroplast thylakoid membrane; GO:0016021,integral component of membrane; GO:0009536,plastid; GO:0003955,NAD(P)H dehydrogenase (quinone) activity; GO:0048038,quinone binding; GO:0010207,photosystem II assembly	Divergent CRAL/TRIO domain
Cluster-17807.18073	0	0	0	11.36	12.565	13.77	4.64	25.08	27.17	12.77	25.54	0	10.75	up	11.4686	up	10.8624	up	K16075 magnesium transporter | (RefSeq) magnesium transporter MRS2-10 (A)	PREDICTED: magnesium transporter MRS2-10 [Brassica oleracea var. oleracea]	RecName: Full=Magnesium transporter MRS2-10; AltName: Full=Magnesium Transporter 1; Short=AtMGT1;	SubName: Full=Uncharacterized protein {ECO:0000313|EnsemblPlants:Bo2g095580.1};	Magnesium transporters: CorA family	GO:0016021,integral component of membrane; GO:0005886,plasma membrane; GO:0015095,magnesium ion transmembrane transporter activity	Up-regulated During Septation
Cluster-17807.35455	0	0	0	10.11	11.12	12.13	7.54	6.95	7.57	7.83	6.22	9.44	10.7408	up	10.2466	up	10.3488	up	K12865 polyglutamine-binding protein 1 | (RefSeq) polyglutamine-binding protein 1-like (A)	BnaC04g56810D [Brassica napus]	--	SubName: Full=BnaC04g56810D protein {ECO:0000313|EMBL:CDY57577.1};	Spliceosomal protein FBP11/Splicing factor PRP40	--	WW domain
Cluster-17807.132320	0	0	0	5.2	4.705	4.21	2.69	5.45	9.45	3.45	4.24	2.66	10.6561	up	11.1264	up	10.3205	up	K11984 U4/U6.U5 tri-snRNP-associated protein 1 | (RefSeq) SART-1 family protein DOT2 (A)	PREDICTED: SART-1 family protein DOT2 [Brassica oleracea var. oleracea]	RecName: Full=SART-1 family protein DOT2 {ECO:0000305}; AltName: Full=Protein DEFECTIVELY ORGANIZED TRIBUTARIES 2 {ECO:0000303|PubMed:18643975}; AltName: Full=Protein MERISTEM-DEFECTIVE {ECO:0000303|PubMed:19000164};	SubName: Full=Uncharacterized protein {ECO:0000313|EnsemblPlants:Bo9g161800.1};	U4/U6.U5 snRNP associated protein	GO:0005730,nucleolus; GO:0005634,nucleus; GO:0046540,U4/U6 x U5 tri-snRNP complex; GO:0010588,cotyledon vascular tissue pattern formation; GO:0009908,flower development; GO:0048366,leaf development; GO:0010305,leaf vascular tissue pattern formation; GO:0000481,maturation of 5S rRNA; GO:0009933,meristem structural organization; GO:0045292,mRNA cis splicing, via spliceosome; GO:0010087,phloem or xy…	SART-1 family
Cluster-17807.58556	29.73	47.92	25.42	283.32	258.94	234.56	92.63	61.59	104.19	141.225	141.1	141.35	2.82472	up	1.33778	up	2.07375	up	--	PREDICTED: uncharacterized protein LOC106329103 [Brassica oleracea var. oleracea]	--	SubName: Full=Uncharacterized protein {ECO:0000313|EnsemblPlants:Bo3g141420.1};	--	GO:0016021,integral component of membrane	Protein of unknown function (DUF3561)
Cluster-17807.120498	32.87	25.86	42.31	4.37	4.51	4.65	13.61	13.36	16.13	12.11	9.8	14.42	-2.9673	down	-1.24073	down	-1.4174	down	K01126 glycerophosphoryl diester phosphodiesterase [EC:3.1.4.46] | (RefSeq) probable glycerophosphoryl diester phosphodiesterase 2 (A)	BnaC03g21170D [Brassica napus]	RecName: Full=Glycerophosphodiester phosphodiesterase GDPDL1 {ECO:0000305}; EC=3.1.4.46 {ECO:0000269|PubMed:21323773}; AltName: Full=Glycerophosphodiester phosphodiesterase-like 1 {ECO:0000303|PubMed:21323773}; Short=ATGDPDL1 {ECO:0000303|PubMed:21323773}; AltName: Full=Glycerophosphodiesterase-like 3 {ECO:0000303|PubMed:18718934}; AltName: Full=Protein SHV3-LIKE 2 {ECO:0000303|PubMed:18718934}; …	SubName: Full=BnaC03g21170D protein {ECO:0000313|EMBL:CDY14478.1};	Glycerophosphoryl diester phosphodiesterase	GO:0031225,anchored component of membrane; GO:0005886,plasma membrane; GO:0005509,calcium ion binding; GO:0008889,glycerophosphodiester phosphodiesterase activity; GO:0006071,glycerol metabolic process; GO:0006629,lipid metabolic process	--
Cluster-17807.129130	0	0	0	28.09	26.325	24.56	10.02	65.28	63.15	13.18	26.36	0	10.6067	up	11.5232	up	9.7099	up	K03097 casein kinase II subunit alpha [EC:2.7.11.1] | (RefSeq) casein kinase II subunit alpha, chloroplastic (A)	PREDICTED: casein kinase II subunit alpha, chloroplastic [Brassica oleracea var. oleracea]	RecName: Full=Casein kinase II subunit alpha-4, chloroplastic {ECO:0000305}; Short=CK2-alpha4 {ECO:0000303|PubMed:26025542}; EC=2.7.11.1; AltName: Full=Plastid-targeted casein kinase 2 alpha {ECO:0000303|PubMed:27064346}; Short=cpCK2alpha {ECO:0000303|PubMed:27064346}; Flags: Precursor;	SubName: Full=Uncharacterized protein {ECO:0000313|EnsemblPlants:Bo8g100680.1};	Casein kinase II, alpha subunit	GO:0009507,chloroplast; GO:0005829,cytosol; GO:0005524,ATP binding; GO:0016301,kinase activity; GO:0004674,protein serine/threonine kinase activity; GO:0010019,chloroplast-nucleus signaling pathway; GO:0040008,regulation of growth; GO:2000028,regulation of photoperiodism, flowering	--
Cluster-17807.123620	0	0	0	4.82	5.51	6.2	4.58	6.16	4.73	3.505	4.91	2.1	10.7638	up	10.7742	up	10.2088	up	K17686 Cu+-exporting ATPase [EC:3.6.3.54] | (RefSeq) probable copper-transporting ATPase HMA5 (A)	PREDICTED: probable copper-transporting ATPase HMA5 [Raphanus sativus]	RecName: Full=Probable copper-transporting ATPase HMA5; EC=3.6.3.54; AltName: Full=Probable copper-transporting ATPase 3; AltName: Full=Protein HEAVY METAL ATPASE 5;	SubName: Full=Uncharacterized protein {ECO:0000313|EnsemblPlants:Bra027641.1-P};	Cation transport ATPase	GO:0005887,integral component of plasma membrane; GO:0043231,intracellular membrane-bounded organelle; GO:0005524,ATP binding; GO:0005388,calcium-transporting ATPase activity; GO:0005507,copper ion binding; GO:0006825,copper ion transport; GO:0010273,detoxification of copper ion; GO:0046688,response to copper ion	haloacid dehalogenase-like hydrolase
Cluster-17807.93503	4.07	3.35	4.45	11.71	11.755	11.8	9.21	5.71	9.88	11.945	10.6	13.29	1.49401	up	1.10729	up	1.6311	up	K11426 SET and MYND domain-containing protein | (RefSeq) histone-lysine N-methyltransferase ASHR1 (A)	SET and MYND domain-containing protein 4-like isoform X1 [Brassica napus]	RecName: Full=Translocon at the outer membrane of chloroplasts 64;	SubName: Full=Uncharacterized protein {ECO:0000313|EnsemblPlants:Bo5g086760.1};	Predicted histone tail methylase containing SET domain	GO:0009707,chloroplast outer membrane; GO:0016021,integral component of membrane; GO:0004040,amidase activity; GO:0015031,protein transport	Tetratricopeptide repeat
Cluster-17807.64221	9.03	9.06	6.59	0	0	0	4.99	1.94	1.34	3.07	3.61	2.53	-10.7816	down	-1.57535	down	-1.39198	down	K08193 MFS transporter, ACS family, solute carrier family 17 (sodium-dependent inorganic phosphate cotransporter), other | (RefSeq) sodium-dependent phosphate transport protein 1, chloroplastic-like (A)	PREDICTED: sodium-dependent phosphate transport protein 1, chloroplastic-like [Lupinus angustifolius]	RecName: Full=Probable anion transporter 1, chloroplastic; AltName: Full=Phosphate transporter 4;1; Flags: Precursor;	SubName: Full=Uncharacterized protein {ECO:0000313|EMBL:OIW09551.1};	Permease of the major facilitator superfamily	GO:0031969,chloroplast membrane; GO:0009535,chloroplast thylakoid membrane; GO:0016021,integral component of membrane; GO:0009536,plastid; GO:0005315,inorganic phosphate transmembrane transporter activity; GO:0098656,anion transmembrane transport; GO:0009416,response to light stimulus; GO:0009624,response to nematode	Major Facilitator Superfamily
Cluster-17807.117254	0.1	0.07	0	3.37	3.175	2.98	0.26	2.44	6.38	2.45	1.83	3.07	5.85117	up	5.95708	up	5.59393	up	K17710 pentatricopeptide repeat domain-containing protein 1 | (RefSeq) pentatricopeptide repeat-containing protein At5g21222 (A)	BnaC09g36750D [Brassica napus]	RecName: Full=Pentatricopeptide repeat-containing protein At5g21222; AltName: Full=SNF1-like protein kinase AtC401;	SubName: Full=BnaC09g36750D protein {ECO:0000313|EMBL:CDY16598.1};	FOG: PPR repeat	GO:0043231,intracellular membrane-bounded organelle; GO:0005524,ATP binding; GO:0004519,endonuclease activity; GO:0004672,protein kinase activity; GO:0003723,RNA binding; GO:0009451,RNA modification	Tetratricopeptide repeat
Cluster-17807.11328	0	0	0	12.21	12.305	12.4	2.64	0	10.68	5.11	5.51	4.71	10.5418	up	9.23549	up	9.38624	up	K14855 ribosome assembly protein 4 | (RefSeq) notchless protein homolog (A)	actin-interacting protein 1-2-like [Brassica napus]	RecName: Full=Actin-interacting protein 1-2 {ECO:0000303|PubMed:12417710};	SubName: Full=Uncharacterized protein {ECO:0000313|EnsemblPlants:Bo5g121250.1}; Flags: Fragment;	WD40 repeat stress protein/actin interacting protein	GO:0042643,actomyosin, actin portion; GO:0030864,cortical actin cytoskeleton; GO:0080008,Cul4-RING E3 ubiquitin ligase complex; GO:0005829,cytosol; GO:0051015,actin filament binding; GO:0030042,actin filament depolymerization; GO:0030836,positive regulation of actin filament depolymerization	WD40 region of Ge1, enhancer of mRNA-decapping protein
Cluster-17807.32610	11.45	9.09	11.59	3.69	3.45	3.21	2.65	1.65	2.93	4.07	3.93	4.21	-1.70928	down	-2.11477	down	-1.36028	down	K00972 UDP-N-acetylglucosamine/UDP-N-acetylgalactosamine diphosphorylase [EC:2.7.7.23 2.7.7.83] | (RefSeq) UDP-N-acetylglucosamine diphosphorylase 1 (A)	UDP-N-acetylglucosamine diphosphorylase 1 [Brassica napus]	RecName: Full=UDP-N-acetylglucosamine diphosphorylase 1; EC=2.7.7.23; AltName: Full=N-acetylglucosamine-1-phosphate uridylyltransferase 1; AltName: Full=UDP-N-acetylgalactosamine diphosphorylase 1; EC=2.7.7.83;	SubName: Full=BnaCnng10940D protein {ECO:0000313|EMBL:CDY43166.1};	UDP-N-acetylglucosamine pyrophosphorylase	GO:0005829,cytosol; GO:0005886,plasma membrane; GO:0052630,UDP-N-acetylgalactosamine diphosphorylase activity; GO:0003977,UDP-N-acetylglucosamine diphosphorylase activity; GO:0009793,embryo development ending in seed dormancy; GO:0009553,embryo sac development; GO:0009555,pollen development; GO:0019276,UDP-N-acetylgalactosamine metabolic process; GO:0006048,UDP-N-acetylglucosamine biosynthetic pr…	UTP--glucose-1-phosphate uridylyltransferase
Cluster-17807.36457	0.56	0.68	0.37	5.58	7.14	8.7	1.16	1.52	1.81	2.08	1.93	2.23	3.66982	up	1.53255	up	1.99443	up	K14997 solute carrier family 38 (sodium-coupled neutral amino acid transporter), member 11 | (RefSeq) putative sodium-coupled neutral amino acid transporter 7 (A)	PREDICTED: putative sodium-coupled neutral amino acid transporter 7 [Brassica oleracea var. oleracea]	RecName: Full=Amino acid transporter AVT6D {ECO:0000305}; Short=AtAvt6D {ECO:0000303|PubMed:27925655};	SubName: Full=Uncharacterized protein {ECO:0000313|EnsemblPlants:Bo4g190110.1};	Amino acid transporter protein	GO:0016021,integral component of membrane; GO:0005774,vacuolar membrane; GO:0015171,amino acid transmembrane transporter activity; GO:0003333,amino acid transmembrane transport	Domain of unknown function (DUF2427)
Cluster-17807.68071	0	0	0	12.74	10.56	8.38	15.55	26.57	22.4	3.195	6.27	0.12	10.6603	up	11.8065	up	9.0378	up	--	BnaA10g09250D [Brassica napus]	--	SubName: Full=BnaA10g09250D protein {ECO:0000313|EMBL:CDY17291.1};	--	--	Protein of unknown function (DUF2955)
Cluster-17807.45454	0.94	0.24	0.54	12.91	21.045	29.18	6.32	6.85	12.73	5.515	6.76	4.27	5.15994	up	3.98221	up	3.30895	up	K03531 cell division protein FtsZ | (RefSeq) cell division protein FtsZ homolog 2-1, chloroplastic-like isoform X1 (A)	cell division protein FtsZ homolog 2-1, chloroplastic-like isoform X2 [Brassica napus]	RecName: Full=Cell division protein FtsZ homolog 2-1, chloroplastic; Short=AtFtsZ2-1; AltName: Full=Plastid division protein FTSZ2-1; Flags: Precursor;	SubName: Full=Uncharacterized protein {ECO:0000313|EnsemblPlants:Bo4g186080.1};	--	GO:0009507,chloroplast; GO:0009570,chloroplast stroma; GO:0009534,chloroplast thylakoid; GO:0009535,chloroplast thylakoid membrane; GO:0005525,GTP binding; GO:0003924,GTPase activity; GO:0043621,protein self-association; GO:0010020,chloroplast fission	FtsZ family, C-terminal domain
Cluster-17807.95701	45.99	40.99	50.23	15.67	12.675	9.68	16.76	24.16	17.01	19.4	17.28	21.52	-1.93669	down	-1.2176	down	-1.19632	down	K00789 S-adenosylmethionine synthetase [EC:2.5.1.6] | (RefSeq) S-adenosylmethionine synthase 3-like isoform X1 (A)	PREDICTED: S-adenosylmethionine synthase 3 [Brassica rapa]	RecName: Full=S-adenosylmethionine synthase 3; Short=AdoMet synthase 3; EC=2.5.1.6 {ECO:0000269|PubMed:16365035}; AltName: Full=Methionine adenosyltransferase 3; Short=MAT 3;	RecName: Full=S-adenosylmethionine synthase {ECO:0000256|RuleBase:RU000541}; EC=2.5.1.6 {ECO:0000256|RuleBase:RU000541};	S-adenosylmethionine synthetase	GO:0005829,cytosol; GO:0005634,nucleus; GO:0005886,plasma membrane; GO:0009506,plasmodesma; GO:0005524,ATP binding; GO:0005507,copper ion binding; GO:0004478,methionine adenosyltransferase activity; GO:0009809,lignin biosynthetic process; GO:0006730,one-carbon metabolic process; GO:0009860,pollen tube growth; GO:0006556,S-adenosylmethionine biosynthetic process	S-adenosylmethionine synthetase, N-terminal domain
Cluster-17807.95482	0	0	0	17.15	14.46	11.77	14.93	9.72	11.27	3.58	3.52	3.64	10.5806	up	10.4106	up	8.68472	up	K00924 kinase [EC:2.7.1.-] | (RefSeq) casein kinase 1-like protein 8 (A)	casein kinase 1-like protein 13 isoform X1 [Brassica napus]	RecName: Full=Casein kinase 1-like protein 13 {ECO:0000305}; EC=2.7.11.1 {ECO:0000305}; AltName: Full=Protein CASEIN KINASE I-LIKE 13 {ECO:0000303|PubMed:16126836};	SubName: Full=Uncharacterized protein {ECO:0000313|EnsemblPlants:Bo5g004600.1};	Casein kinase (serine/threonine/tyrosine protein kinase)	GO:0005737,cytoplasm; GO:0005634,nucleus; GO:0009506,plasmodesma; GO:0005524,ATP binding; GO:0004674,protein serine/threonine kinase activity; GO:0006897,endocytosis; GO:0018105,peptidyl-serine phosphorylation; GO:0008360,regulation of cell shape	Protein tyrosine kinase
Cluster-17807.93374	0.89	0.75	0.59	10.57	16.13	21.69	9.08	16.71	13.32	8.995	8.1	9.89	4.39602	up	4.16222	up	3.65117	up	K12869 crooked neck | (RefSeq) crooked neck-like protein 1 (A)	BnaUnng00320D [Brassica napus]	--	SubName: Full=BnaUnng00320D protein {ECO:0000313|EMBL:CDY27682.1};	Cell cycle control protein (crooked neck)	GO:0006396,RNA processing	HAT (Half-A-TPR) repeat
Cluster-17807.34927	2.76	1.81	3	46.75	34.72	22.69	8.26	7.78	16.56	9.64	9.66	9.62	3.69081	up	2.12391	up	1.97885	up	--	uncharacterized protein BNAC03G72350D [Brassica napus]	--	SubName: Full=BnaC03g72350D protein {ECO:0000313|EMBL:CDY60343.1};	--	GO:0016021,integral component of membrane	Cholesterol-capturing domain
Cluster-17807.49064	2.19	5.35	4.27	53.39	47.74	42.09	14.2	8.18	13.49	23.17	27.99	18.35	3.50623	up	1.60862	up	2.58395	up	--	uncharacterized protein LOC106386969 [Brassica napus]	--	SubName: Full=Uncharacterized protein {ECO:0000313|EnsemblPlants:Bo3g015580.1}; Flags: Fragment;	Nuclear localization sequence binding protein	--	--
Cluster-17807.84653	4.58	6.8	6.89	28.97	30.375	31.78	12.6	9.01	14.63	19.745	25.46	14.03	2.23546	up	1.02169	up	1.72008	up	K14777 ATP-dependent RNA helicase DDX47/RRP3 [EC:3.6.4.13] | (Kazusa) Lj5g3v1988830.1; - (A)	PREDICTED: scarecrow-like protein 1 [Brassica oleracea var. oleracea]	RecName: Full=Scarecrow-like protein 1; Short=AtSCL1; AltName: Full=GRAS family protein 4; Short=AtGRAS-4;	SubName: Full=Uncharacterized protein {ECO:0000313|EnsemblPlants:Bo7g059410.1};	--	GO:0005634,nucleus; GO:0003700,DNA-binding transcription factor activity; GO:0043565,sequence-specific DNA binding; GO:0006355,regulation of transcription, DNA-templated; GO:0006351,transcription, DNA-templated	GRAS domain family
Cluster-17807.64361	29.84	34.25	25.57	5.87	6.85	7.83	16.3	15.68	8.36	10.6	14.51	6.69	-2.19557	down	-1.14787	down	-1.46739	down	K03319 divalent anion:Na+ symporter, DASS family | (RefSeq) dicarboxylate transporter 2.1, chloroplastic (A)	PREDICTED: dicarboxylate transporter 2.1, chloroplastic [Brassica oleracea var. oleracea]	RecName: Full=Dicarboxylate transporter 2.1, chloroplastic; AltName: Full=AtpDCT1; AltName: Full=Glutamate/malate translocator; Flags: Precursor;	SubName: Full=Uncharacterized protein {ECO:0000313|EnsemblPlants:Bo3g101450.1};	--	GO:0009507,chloroplast; GO:0009941,chloroplast envelope; GO:0009706,chloroplast inner membrane; GO:0009534,chloroplast thylakoid; GO:0016021,integral component of membrane; GO:0016020,membrane; GO:0009536,plastid; GO:0005313,L-glutamate transmembrane transporter activity; GO:0015140,malate transmembrane transporter activity; GO:0015131,oxaloacetate transmembrane transporter activity; GO:0019676,a…	Citrate transporter
Cluster-17807.81844	662.05	507.26	203.01	6513.51	6947.4	7381.28	1667.73	1125.8	2037.61	1505.79	1590.25	1421.33	3.86142	up	1.84034	up	1.76411	up	--	PREDICTED: dormancy-associated protein homolog 1-like [Raphanus sativus]	RecName: Full=Dormancy-associated protein homolog 1 {ECO:0000303|PubMed:15908603}; AltName: Full=Auxin-repressed protein 1 {ECO:0000303|PubMed:23065269}; Short=AtARP1 {ECO:0000303|PubMed:23065269}; AltName: Full=DRM1 homolog 1 {ECO:0000303|PubMed:15908603}; AltName: Full=Dormancy-associated protein 2 {ECO:0000303|PubMed:24442277}; Short=AtDRM2 {ECO:0000303|PubMed:24442277};	SubName: Full=Uncharacterized protein {ECO:0000313|EnsemblPlants:Bo4g042380.1};	--	GO:0007275,multicellular organism development	Dormancy/auxin associated protein
Cluster-17807.100898	13.31	12.7	14	0	0	0	0	0	0	6.425	7.87	4.98	-10.3465	down	-10.3381	down	-1.02276	down	K03100 signal peptidase I [EC:3.4.21.89] | (RefSeq) chloroplast processing peptidase (A)	PREDICTED: chloroplast processing peptidase [Brassica oleracea var. oleracea]	RecName: Full=Chloroplast processing peptidase; EC=3.4.21.89; AltName: Full=Signal peptidase I-3; Flags: Precursor;	SubName: Full=Uncharacterized protein {ECO:0000313|EnsemblPlants:Bo01432s020.1};	Mitochondrial inner membrane protease, subunit IMP1	GO:0009507,chloroplast; GO:0009941,chloroplast envelope; GO:0009535,chloroplast thylakoid membrane; GO:0016021,integral component of membrane; GO:0009526,plastid envelope; GO:0055035,plastid thylakoid membrane; GO:0008233,peptidase activity; GO:0008236,serine-type peptidase activity; GO:0051604,protein maturation; GO:0010027,thylakoid membrane organization	Peptidase S24-like
Cluster-17807.73109	17.29	13.99	19.34	0	0	0	0	0.12	0	4.465	6.02	2.91	-10.4601	down	-8.59828	down	-1.88578	down	K13356 alcohol-forming fatty acyl-CoA reductase [EC:1.2.1.84] | (RefSeq) fatty acyl-CoA reductase 3-like (A)	PREDICTED: rhodanese-like domain-containing protein 9, chloroplastic isoform X2 [Brassica oleracea var. oleracea]	RecName: Full=Rhodanese-like domain-containing protein 9, chloroplastic; AltName: Full=Sulfurtransferase 9; Short=AtStr9; Flags: Precursor;	SubName: Full=Uncharacterized protein {ECO:0000313|EnsemblPlants:Bo4g191370.1};	--	GO:0009507,chloroplast; GO:0009534,chloroplast thylakoid; GO:0009535,chloroplast thylakoid membrane; GO:0016021,integral component of membrane	Rhodanese-like domain
Cluster-17807.84631	5.78	4.05	4.4	20.78	25.03	29.28	12.77	15.09	24.1	10.27	9.52	11.02	2.33878	up	1.91839	up	1.15751	up	K17917 sorting nexin-1/2 | (RefSeq) sorting nexin 2A (A)	PREDICTED: sorting nexin 2B-like [Brassica oleracea var. oleracea]	RecName: Full=Sorting nexin 2B;	SubName: Full=Uncharacterized protein {ECO:0000313|EnsemblPlants:Bo3g004200.1};	Membrane coat complex Retromer, subunit VPS5/SNX1, Sorting nexins, and related PX domain-containing proteins	GO:0005829,cytosol; GO:0019898,extrinsic component of membrane; GO:0005794,Golgi apparatus; GO:0016020,membrane; GO:0032585,multivesicular body membrane; GO:0030904,retromer complex; GO:0035091,phosphatidylinositol binding; GO:0005543,phospholipid binding; GO:0046982,protein heterodimerization activity; GO:0032502,developmental process; GO:0006897,endocytosis; GO:0045324,late endosome to vacuole …	Arfaptin-like domain
Cluster-17807.55462	0	0	0	8.96	9.98	11	8.46	5.45	5.74	19.12	16.44	21.8	10.4346	up	9.91843	up	11.4836	up	K03538 ribonuclease P protein subunit POP4 [EC:3.1.26.5] | (RefSeq) uncharacterized protein LOC110622320 isoform X1 (A)	PREDICTED: cell number regulator 8-like [Brassica oleracea var. oleracea]	RecName: Full=Cell number regulator 8; AltName: Full=ZmCNR08;	SubName: Full=Uncharacterized protein {ECO:0000313|EnsemblPlants:Bo4g186660.1};	--	GO:0016021,integral component of membrane	PLAC8 family
Cluster-17807.124199	6.22	9.5	7.97	0	0	0	0.06	0.52	0	1.205	1.37	1.04	-10.6532	down	-5.38083	down	-2.68706	down	K19613 leucine-rich repeat protein SHOC2 | (RefSeq) uncharacterized protein LOC111313103 isoform X1 (A)	probable WRKY transcription factor 30 [Brassica napus]	RecName: Full=Probable WRKY transcription factor 30; AltName: Full=WRKY DNA-binding protein 30;	SubName: Full=Uncharacterized protein {ECO:0000313|EnsemblPlants:Bo9g013780.1};	--	GO:0005737,cytoplasm; GO:0005634,nucleus; GO:0003700,DNA-binding transcription factor activity; GO:0043565,sequence-specific DNA binding; GO:0044212,transcription regulatory region DNA binding; GO:0042542,response to hydrogen peroxide; GO:0010193,response to ozone; GO:0009751,response to salicylic acid; GO:0006351,transcription, DNA-templated	WRKY DNA -binding domain
Cluster-17807.24588	0	0	0	10.61	9.42	8.23	2.58	14.29	12.56	6.32	5.07	7.57	10.3393	up	10.5283	up	9.885	up	K01052 lysosomal acid lipase/cholesteryl ester hydrolase [EC:3.1.1.13] | (RefSeq) triacylglycerol lipase 2 isoform X1 (A)	PREDICTED: triacylglycerol lipase 2 [Brassica oleracea var. oleracea]	RecName: Full=Triacylglycerol lipase 2; EC=3.1.1.3; Flags: Precursor;	RecName: Full=Lipase {ECO:0000256|PIRNR:PIRNR000862};	Triglyceride lipase-cholesterol esterase	GO:0005576,extracellular region; GO:0016298,lipase activity; GO:0004806,triglyceride lipase activity; GO:0002213,defense response to insect; GO:0016042,lipid catabolic process	Serine aminopeptidase, S33
Cluster-17807.98919	1.49	4	2.1	35.32	38.22	41.12	7.83	7.23	11.13	10.97	13.82	8.12	3.82972	up	1.8159	up	2.13712	up	K01006 pyruvate, orthophosphate dikinase [EC:2.7.9.1] | (RefSeq) pyruvate, phosphate dikinase 1, chloroplastic (A)	BnaCnng27780D [Brassica napus]	RecName: Full=Pyruvate, phosphate dikinase 1, chloroplastic; EC=2.7.9.1; AltName: Full=Pyruvate, orthophosphate dikinase 1; Flags: Precursor;	RecName: Full=Pyruvate, phosphate dikinase {ECO:0000256|PIRNR:PIRNR000853}; EC=2.7.9.1 {ECO:0000256|PIRNR:PIRNR000853};	--	GO:0009507,chloroplast; GO:0009570,chloroplast stroma; GO:0005829,cytosol; GO:0005634,nucleus; GO:0005524,ATP binding; GO:0016301,kinase activity; GO:0046872,metal ion binding; GO:0050242,pyruvate, phosphate dikinase activity; GO:0015979,photosynthesis; GO:0006090,pyruvate metabolic process	PEP-utilising enzyme, TIM barrel domain
Cluster-17807.11201	0	0	0	8.95	12.12	15.29	7.9	17.29	10.58	7.095	7.79	6.4	10.7479	up	10.8173	up	10.0754	up	K11294 nucleolin | (RefSeq) nucleolin-like (A)	uncharacterized protein LOC111206965 isoform X2 [Brassica napus]	RecName: Full=Uncharacterized protein At4g02000;	SubName: Full=Uncharacterized protein {ECO:0000313|EnsemblPlants:Bo1g119270.1};	FOG: Reverse transcriptase	--	Zinc knuckle
Cluster-17807.110771	0.18	0.16	0.44	5.9	8.205	10.51	7.37	4.24	1.02	34.44	41.82	27.06	4.92321	up	4.01886	up	7.08431	up	K09286 EREBP-like factor | (RefSeq) dehydration-responsive element-binding protein 2A (A)	dehydration-responsive element-binding protein 2A [Brassica napus]	RecName: Full=Dehydration-responsive element-binding protein 2A; Short=Protein DREB2A;	SubName: Full=Uncharacterized protein {ECO:0000313|EnsemblPlants:Bo9g177130.1};	--	GO:0005634,nucleus; GO:0003700,DNA-binding transcription factor activity; GO:0043565,sequence-specific DNA binding; GO:0044212,transcription regulatory region DNA binding; GO:0010286,heat acclimation; GO:0045893,positive regulation of transcription, DNA-templated; GO:0009408,response to heat; GO:0042542,response to hydrogen peroxide; GO:0010224,response to UV-B; GO:0009414,response to water depri…	AP2 domain
Cluster-17807.37182	12.66	16.72	13.65	2.04	2.385	2.73	3.29	8.87	4.9	5.04	3.8	6.28	-2.66283	down	-1.32018	down	-1.46566	down	K08026 one cut domain, family member 1, hepatocyte nuclear factor 6 | (RefSeq) zinc-finger homeodomain protein 9-like (A)	PREDICTED: zinc-finger homeodomain protein 2-like [Brassica oleracea var. oleracea]	RecName: Full=Zinc-finger homeodomain protein 2; Short=AtZHD2; AltName: Full=Homeobox protein 22; Short=AtHB-22; AltName: Full=Protein MATERNAL EFFECT EMBRYO ARREST 68;	SubName: Full=Uncharacterized protein {ECO:0000313|EnsemblPlants:Bo8g050400.1};	--	GO:0005634,nucleus; GO:0003677,DNA binding; GO:0046872,metal ion binding; GO:0042803,protein homodimerization activity; GO:0009793,embryo development ending in seed dormancy; GO:0006355,regulation of transcription, DNA-templated; GO:0006351,transcription, DNA-templated	ZF-HD protein dimerisation region
Cluster-17807.75121	0	0	0	2.22	1.98	1.74	2.33	1.86	2.12	2.755	3.44	2.07	10.2982	up	10.5069	up	10.8825	up	K07052 uncharacterized protein | (RefSeq) uncharacterized protein LOC106387688 (A)	uncharacterized protein LOC106387688 [Brassica napus]	RecName: Full=Embryogenesis-associated protein EMB8; EC=3.1.1.-;	SubName: Full=BnaC09g41100D protein {ECO:0000313|EMBL:CDY16983.1};	--	GO:0052689,carboxylic ester hydrolase activity	--
Cluster-17807.121161	0	0	0	19.99	14.55	9.11	6.02	31.45	26.41	12.17	10.86	13.48	10.8459	up	11.5347	up	10.7228	up	--	BnaA10g11270D [Brassica napus]	--	SubName: Full=Uncharacterized protein {ECO:0000313|EnsemblPlants:Bo9g130960.1};	--	--	--
Cluster-17807.124784	12.95	12.41	10.37	43.07	37.35	31.63	38.02	28.22	30.44	34.305	34.96	33.65	1.56522	up	1.45976	up	1.56141	up	--	uncharacterized protein BNAC09G15130D [Brassica napus]	--	SubName: Full=BnaC09g15130D protein {ECO:0000313|EMBL:CDY30893.1};	--	--	Protein of unknown function (DUF1336)
Cluster-17807.81151	2.28	2.16	2.47	0.21	0.21	0.21	0.65	1.35	0.84	0.79	1.13	0.45	-3.51097	down	-1.25088	down	-1.51751	down	--	PREDICTED: uncharacterized protein LOC106294608 [Brassica oleracea var. oleracea]	RecName: Full=Uncharacterized protein At5g02240;	SubName: Full=Uncharacterized protein {ECO:0000313|EnsemblPlants:Bo5g022130.1};	Predicted dehydrogenase	GO:0048046,apoplast; GO:0009570,chloroplast stroma; GO:0005829,cytosol; GO:0005886,plasma membrane; GO:0005774,vacuolar membrane; GO:0009737,response to abscisic acid	TrkA-N domain
Cluster-17807.81152	20.3	37.7	6.2	1380.73	1064.66	748.6	84.7	71.72	145.29	216.82	193.76	239.88	5.53136	up	2.27273	up	3.36708	up	K06617 raffinose synthase [EC:2.4.1.82] | (RefSeq) probable galactinol--sucrose galactosyltransferase 6 (A)	PREDICTED: probable galactinol--sucrose galactosyltransferase 6 [Brassica oleracea var. oleracea]	RecName: Full=Probable galactinol--sucrose galactosyltransferase 6; EC=2.4.1.82; AltName: Full=Protein DARK INDUCIBLE 10; AltName: Full=Raffinose synthase 6;	SubName: Full=Uncharacterized protein {ECO:0000313|EnsemblPlants:Bo2g020750.1};	--	GO:0047274,galactinol-sucrose galactosyltransferase activity; GO:0005975,carbohydrate metabolic process	Raffinose synthase or seed imbibition protein Sip1
Cluster-17807.56684	0.36	0.5	0.55	6.33	5.69	5.05	3.01	1.26	3.22	3.08	4.03	2.13	3.46231	up	2.39438	up	2.69217	up	--	PREDICTED: protein PLANT CADMIUM RESISTANCE 10 isoform X1 [Brassica oleracea var. oleracea]	RecName: Full=Protein PLANT CADMIUM RESISTANCE 10; Short=AtPCR10;	SubName: Full=BnaC04g56760D protein {ECO:0000313|EMBL:CDY57571.1};	--	GO:0016021,integral component of membrane	PLAC8 family
Cluster-17807.79516	24.17	15.85	6.92	0.17	0.085	0	0.9	5.11	3.63	1.115	0.94	1.29	-7.74046	down	-2.23177	down	-3.76533	down	K07418 cytochrome P450 family 2 subfamily J [EC:1.14.14.1] | (RefSeq) cytochrome P450 71B34-like (A)	PREDICTED: cytochrome P450 71B26-like [Brassica oleracea var. oleracea]	RecName: Full=Cytochrome P450 71B26; EC=1.14.-.-;	SubName: Full=Uncharacterized protein {ECO:0000313|EnsemblPlants:Bo9g007900.1};	Cytochrome P450 CYP2 subfamily	GO:0016021,integral component of membrane; GO:0016020,membrane; GO:0020037,heme binding; GO:0005506,iron ion binding; GO:0016709,oxidoreductase activity, acting on paired donors, with incorporation or reduction of molecular oxygen, NAD(P)H as one donor, and incorporation of one atom of oxygen; GO:0044550,secondary metabolite biosynthetic process	Cytochrome P450
Cluster-17807.82912	59.4	47.37	25.3	0	0	0	4.88	18.82	4.12	0.55	0.36	0.74	-10.9576	down	-2.26514	down	-6.18024	down	--	PREDICTED: late embryogenesis abundant protein Lea5 [Brassica oleracea var. oleracea]	RecName: Full=Late embryogenis abundant protein 2 {ECO:0000303|PubMed:25005920};	SubName: Full=Uncharacterized protein {ECO:0000313|EnsemblPlants:Bo5g003400.1};	--	GO:0005829,cytosol; GO:0005634,nucleus; GO:0009651,response to salt stress; GO:0009414,response to water deprivation	Late embryogenesis abundant protein
Cluster-17807.25894	0	0	0	5.62	6.3	6.98	7.06	3.96	5.7	4.65	4.01	5.29	10.3202	up	10.2449	up	9.99314	up	K10268 F-box and leucine-rich repeat protein 2/20 | (RefSeq) BTB/POZ domain-containing protein FBL11 (A)	PREDICTED: BTB/POZ domain-containing protein FBL11 isoform X2 [Brassica oleracea var. oleracea]	RecName: Full=BTB/POZ domain-containing protein FBL11;	SubName: Full=Uncharacterized protein {ECO:0000313|EnsemblPlants:Bo4g186190.1};	Leucine rich repeat proteins, some proteins contain F-box	GO:0016567,protein ubiquitination	Leucine Rich repeats (2 copies)
Cluster-17807.46529	8.6	7.96	7.72	25.06	22.165	19.27	22.84	21.48	10.37	20.61	16.67	24.55	1.37154	up	1.17686	up	1.3892	up	K21852 dedicator of cytokinesis protein 6/7/8 | (RefSeq) LOW QUALITY PROTEIN: guanine nucleotide exchange factor SPIKE 1 (A)	PREDICTED: protein GUCD1 [Brassica oleracea var. oleracea]	--	SubName: Full=Uncharacterized protein {ECO:0000313|EnsemblPlants:Bo9g176710.1};	Uncharacterized conserved protein	--	Papain-like cysteine protease AvrRpt2
Cluster-17807.103030	6.44	9.39	13.74	0.41	0.245	0.08	1.32	2.38	3.15	2.715	3.76	1.67	-5.43872	down	-2.06123	down	-1.83661	down	--	PREDICTED: uncharacterized protein LOC106319748 [Brassica oleracea var. oleracea]	RecName: Full=Galactan beta-1,4-galactosyltransferase GALS2 {ECO:0000305}; EC=2.4.1.- {ECO:0000305}; AltName: Full=Beta-1,4-galactan synthase; AltName: Full=Galactan synthase 2 {ECO:0000303|PubMed:23243126};	SubName: Full=Uncharacterized protein {ECO:0000313|EnsemblPlants:Bo00613s010.1};	Extracellular protein with conserved cysteines	GO:0005737,cytoplasm; GO:0000139,Golgi membrane; GO:0016021,integral component of membrane; GO:0005773,vacuole; GO:0016757,transferase activity, transferring glycosyl groups; GO:0042546,cell wall biogenesis; GO:0071555,cell wall organization	Glycosyl transferase family 2
Cluster-17807.134595	0.79	1.45	0.46	20.63	17.265	13.9	3.38	2.68	7.07	3.36	4.36	2.36	4.17808	up	2.34295	up	1.92942	up	--	PREDICTED: protein PHLOEM PROTEIN 2-LIKE A10-like [Brassica oleracea var. oleracea]	RecName: Full=Protein PHLOEM PROTEIN 2-LIKE A10; Short=AtPP2-A10;	SubName: Full=Uncharacterized protein {ECO:0000313|EnsemblPlants:Bo1g080120.1};	--	GO:0016021,integral component of membrane; GO:0030246,carbohydrate binding	--
Cluster-17807.147153	12.3	17.29	15.81	0.43	0.215	0	4.38	5.79	4.67	6.27	8.98	3.56	-6.35858	down	-1.60498	down	-1.24145	down	K06228 fused [EC:2.7.11.1] | (RefSeq) hypothetical protein (A)	PREDICTED: uncharacterized protein LOC106345042 [Brassica oleracea var. oleracea]	RecName: Full=Retrovirus-related Pol polyprotein from transposon TNT 1-94; Includes: RecName: Full=Protease; EC=3.4.23.-; Includes: RecName: Full=Reverse transcriptase; EC=2.7.7.49; Includes: RecName: Full=Endonuclease;	SubName: Full=Gag-Pol {ECO:0000313|EMBL:AQY61293.1}; Flags: Precursor;	FOG: Transposon-encoded proteins with TYA, reverse transcriptase, integrase domains in various combinations	GO:0004190,aspartic-type endopeptidase activity; GO:0004519,endonuclease activity; GO:0003676,nucleic acid binding; GO:0003964,RNA-directed DNA polymerase activity; GO:0008270,zinc ion binding; GO:0015074,DNA integration	RNase H
Cluster-17807.96989	0	0	0	9.22	14.2	19.18	12.34	9.3	12.76	3.175	2.18	4.17	10.8713	up	10.6528	up	8.81181	up	K02918 large subunit ribosomal protein L35e | (RefSeq) hypothetical protein (A)	protein SLOW GREEN 1, chloroplastic [Brassica napus]	RecName: Full=protein SLOW GREEN 1, chloroplastic {ECO:0000303|PubMed:24420572}; Flags: Precursor;	SubName: Full=Uncharacterized protein {ECO:0000313|EnsemblPlants:Bo4g186900.1};	--	GO:0009507,chloroplast; GO:0009941,chloroplast envelope; GO:0009536,plastid; GO:0009658,chloroplast organization	Tetratricopeptide repeat
Cluster-17807.40751	10.42	8.98	6.63	0.13	0.065	0	0	0	0	3.035	3.77	2.3	-7.10519	down	-9.95437	down	-1.47922	down	K13254 spastin [EC:3.6.4.3] | (RefSeq) spastin-like (A)	PREDICTED: spastin-like [Brassica oleracea var. oleracea]	RecName: Full=ATPase family AAA domain-containing protein FIGL1 {ECO:0000305}; AltName: Full=AAA-ATPase FIDGETIN-LIKE 1 {ECO:0000303|PubMed:26161528}; EC=3.6.4.- {ECO:0000305};	SubName: Full=Uncharacterized protein {ECO:0000313|EnsemblPlants:Bo4g195600.1};	AAA+-type ATPase	GO:0005634,nucleus; GO:0005524,ATP binding; GO:0016787,hydrolase activity; GO:0006310,DNA recombination; GO:0006281,DNA repair; GO:0045128,negative regulation of reciprocal meiotic recombination; GO:0010569,regulation of double-strand break repair via homologous recombination	AAA ATPase domain
Cluster-17807.104953	4.65	5.96	4.42	0.44	0.345	0.25	0.57	1.6	1.5	1.43	1.54	1.32	-3.94577	down	-1.99424	down	-1.77933	down	K10143 E3 ubiquitin-protein ligase RFWD2 [EC:2.3.2.27] | (RefSeq) WD repeat-containing protein RUP2 (A)	PREDICTED: WD repeat-containing protein RUP2 [Brassica oleracea var. oleracea]	RecName: Full=WD repeat-containing protein RUP2; AltName: Full=Protein EARLY FLOWERING BY OVEREXPRESSION 2; AltName: Full=Protein EPRESSOR OF UV-B PHOTOMORPHOGENESIS 2;	SubName: Full=Uncharacterized protein {ECO:0000313|EnsemblPlants:Bo9g013960.1};	--	GO:0080008,Cul4-RING E3 ubiquitin ligase complex; GO:0005829,cytosol; GO:0005634,nucleus; GO:0009658,chloroplast organization; GO:0009908,flower development; GO:0043496,regulation of protein homodimerization activity; GO:0010224,response to UV-B	Anaphase-promoting complex subunit 4 WD40 domain
Cluster-17807.107048	0	0	0	16.79	21.725	26.66	11.24	0	20.52	25.66	24.95	26.37	10.536	up	9.61064	up	10.8794	up	K11463 polycomb protein SUZ12 | (RefSeq) polycomb group protein VERNALIZATION 2-like (A)	BnaAnng19140D [Brassica napus]	RecName: Full=Sec-independent protein translocase protein TATB, chloroplastic; AltName: Full=Protein HIGH CHLOROPHYLL FLUORESCENCE 106; AltName: Full=Protein TWIN-ARGININE TRANSLOCATION B; Flags: Precursor;	SubName: Full=Uncharacterized protein {ECO:0000313|EnsemblPlants:Bo5g078770.1};	--	GO:0009507,chloroplast; GO:0009941,chloroplast envelope; GO:0009534,chloroplast thylakoid; GO:0009535,chloroplast thylakoid membrane; GO:0016021,integral component of membrane; GO:0033281,TAT protein transport complex; GO:0009579,thylakoid; GO:0009977,proton motive force dependent protein transmembrane transporter activity; GO:1902458,positive regulation of stomatal opening; GO:0045038,protein im…	--
Cluster-17807.63803	0.64	0.95	0.5	7.24	8.385	9.53	5.25	6.49	8.01	9.075	10.06	8.09	3.53135	up	3.29028	up	3.75465	up	K16298 serine carboxypeptidase-like clade IV [EC:3.4.16.-] | (RefSeq) serine carboxypeptidase-like 48 (A)	PREDICTED: uncharacterized protein LOC106335854 [Brassica oleracea var. oleracea]	RecName: Full=Serine carboxypeptidase-like 48; EC=3.4.16.-; Flags: Precursor;	SubName: Full=Uncharacterized protein {ECO:0000313|EnsemblPlants:Bra019414.1-P};	Ubiquitin C-terminal hydrolase	GO:0005576,extracellular region; GO:0005773,vacuole; GO:0004185,serine-type carboxypeptidase activity; GO:0051603,proteolysis involved in cellular protein catabolic process	Ribosomal L18 of archaea, bacteria, mitoch. and chloroplast
Cluster-17807.76805	7	12.62	11.5	68.52	85.64	102.76	57.61	54.76	91.01	47.69	62.98	32.4	2.96699	up	2.74418	up	2.2229	up	K09775 uncharacterized protein | (RefSeq) uncharacterized protein LOC111283728 isoform X1 (A)	PREDICTED: uncharacterized protein LOC106341896 [Brassica oleracea var. oleracea]	--	SubName: Full=Uncharacterized protein {ECO:0000313|EnsemblPlants:Bo4g125690.1};	--	GO:0016020,membrane; GO:0008375,acetylglucosaminyltransferase activity	Core-2/I-Branching enzyme
Cluster-17807.70738	7.53	6.46	6.46	0.09	0.045	0	1.82	2.39	2.57	2.495	2.29	2.7	-7.42837	down	-1.55652	down	-1.40435	down	K03238 translation initiation factor 2 subunit 2 | (RefSeq) uncharacterized protein LOC106302895 (A)	uncharacterized protein LOC106393338 [Brassica napus]	--	SubName: Full=BnaA07g04090D protein {ECO:0000313|EMBL:CDY36648.1};	FOG: Reverse transcriptase	--	zinc-binding in reverse transcriptase
Cluster-17807.102841	0	0	0	7.29	8.725	10.16	1.76	9.93	7.35	3.36	6.72	0	10.3247	up	9.97631	up	9.03642	up	--	PREDICTED: uncharacterized membrane protein At1g16860-like [Brassica oleracea var. oleracea]	RecName: Full=Uncharacterized membrane protein At1g16860;	SubName: Full=Uncharacterized protein {ECO:0000313|EnsemblPlants:Bo2g094730.1};	--	GO:0016021,integral component of membrane; GO:0005886,plasma membrane	--
Cluster-17807.58395	2.79	2.5	3.36	10.47	12.095	13.72	12.55	21.61	17.74	12.625	18.73	6.52	1.99544	up	2.62409	up	2.15296	up	K00232 acyl-CoA oxidase [EC:1.3.3.6] | (RefSeq) uncharacterized protein LOC107952742 isoform X1 (A)	PREDICTED: uncharacterized protein LOC106342612 isoform X2 [Brassica oleracea var. oleracea]	RecName: Full=Increased DNA methylation 1 {ECO:0000303|PubMed:22700931}; AltName: Full=Histone H3 acetyltransferase IDM1 {ECO:0000305}; EC=2.3.1.- {ECO:0000255|PROSITE-ProRule:PRU00532}; AltName: Full=Protein ROS4 {ECO:0000303|PubMed:22733760}; AltName: Full=Repressor of silencing 4 {ECO:0000303|PubMed:22733760};	SubName: Full=Uncharacterized protein {ECO:0000313|EnsemblPlants:Bo4g187000.1};	--	GO:0005634,nucleus; GO:0009506,plasmodesma; GO:0010385,double-stranded methylated DNA binding; GO:0004402,histone acetyltransferase activity; GO:0042393,histone binding; GO:0046872,metal ion binding; GO:0044154,histone H3-K14 acetylation; GO:0043971,histone H3-K18 acetylation; GO:0043972,histone H3-K23 acetylation; GO:0044030,regulation of DNA methylation; GO:0006355,regulation of transcription, …	PHD-like zinc-binding domain
Cluster-17807.121707	3.63	2.55	1.03	40.22	46.695	53.17	17.07	48.74	61	8.3	9.98	6.62	4.26013	up	4.17192	up	1.87347	up	--	--	--	--	--	--	--
Cluster-17807.28728	18.25	19.07	19.3	0.18	0.26	0.34	6.92	5.91	11.41	8.165	8.17	8.16	-6.06731	down	-1.23473	down	-1.15941	down	--	--	--	--	--	--	--
Cluster-17807.94313	0	0	0	2.9	2.955	3.01	1.75	1.08	2.55	1.115	0.93	1.3	10.0019	up	9.41403	up	8.71611	up	K18422 helicase MOV-10 [EC:3.6.4.13] | (RefSeq) probable RNA helicase SDE3 (A)	PREDICTED: probable RNA helicase SDE3 [Brassica oleracea var. oleracea]	RecName: Full=Probable RNA helicase SDE3; EC=3.6.4.13; AltName: Full=Silencing defective protein 3;	SubName: Full=Uncharacterized protein {ECO:0000313|EnsemblPlants:Bo5g005640.1};	RNA helicase	GO:0005737,cytoplasm; GO:0005524,ATP binding; GO:0003724,RNA helicase activity; GO:0035194,posttranscriptional gene silencing by RNA; GO:0009616,virus induced gene silencing	PhoH-like protein
Cluster-17807.84277	75.47	89.11	133.95	19.93	16.435	12.94	7.51	24.71	44	5.885	4.51	7.26	-2.68864	down	-1.92383	down	-4.02881	down	K08907 light-harvesting complex I chlorophyll a/b binding protein 1 | (RefSeq) chlorophyll a-b binding protein 6, chloroplastic isoform X1 (A)	PREDICTED: chlorophyll a-b binding protein 6, chloroplastic isoform X1 [Brassica oleracea var. oleracea]	RecName: Full=Chlorophyll a-b binding protein 6, chloroplastic; AltName: Full=LHCI-730; AltName: Full=LHCII type III CAB-6; AltName: Full=Light-harvesting complex protein Lhca1 {ECO:0000303|PubMed:10366881}; Flags: Precursor;	RecName: Full=Chlorophyll a-b binding protein, chloroplastic {ECO:0000256|RuleBase:RU363080};	--	GO:0009507,chloroplast; GO:0009941,chloroplast envelope; GO:0009534,chloroplast thylakoid; GO:0009535,chloroplast thylakoid membrane; GO:0016021,integral component of membrane; GO:0016020,membrane; GO:0009522,photosystem I; GO:0010287,plastoglobule; GO:0009579,thylakoid; GO:0016168,chlorophyll binding; GO:0046872,metal ion binding; GO:0031409,pigment binding; GO:0019904,protein domain specific bi…	Chlorophyll A-B binding protein
Cluster-17807.31258	0	0	0	18.15	22.285	26.42	7.72	0	17.36	22.775	25.29	20.26	10.2362	up	8.93575	up	10.3735	up	--	PREDICTED: uncharacterized protein LOC106313603 [Brassica oleracea var. oleracea]	RecName: Full=Sec-independent protein translocase protein TATB, chloroplastic; AltName: Full=Protein HIGH CHLOROPHYLL FLUORESCENCE 106; AltName: Full=Protein TWIN-ARGININE TRANSLOCATION B; Flags: Precursor;	SubName: Full=BnaAnng19140D protein {ECO:0000313|EMBL:CDY64014.1};	--	GO:0009507,chloroplast; GO:0009941,chloroplast envelope; GO:0009534,chloroplast thylakoid; GO:0009535,chloroplast thylakoid membrane; GO:0016021,integral component of membrane; GO:0033281,TAT protein transport complex; GO:0009579,thylakoid; GO:0009977,proton motive force dependent protein transmembrane transporter activity; GO:1902458,positive regulation of stomatal opening; GO:0045038,protein im…	--
Cluster-17807.56600	0	0	0.47	27.17	32.145	37.12	7.3	10.45	34.52	14.525	10.97	18.08	7.75379	up	6.97361	up	6.72644	up	K02953 small subunit ribosomal protein S13e | (RefSeq) hypothetical protein (A)	hypothetical protein AALP_AA6G001200 [Arabis alpina]	RecName: Full=40S ribosomal protein S13-2;	SubName: Full=40S ribosomal protein S13-2 {ECO:0000313|EMBL:JAU15655.1}; Flags: Fragment;	40S ribosomal protein S13	GO:0022627,cytosolic small ribosomal subunit; GO:0005783,endoplasmic reticulum; GO:0016020,membrane; GO:0005730,nucleolus; GO:0070181,small ribosomal subunit rRNA binding; GO:0003735,structural constituent of ribosome; GO:0000911,cytokinesis by cell plate formation; GO:0009965,leaf morphogenesis; GO:0006412,translation; GO:0010090,trichome morphogenesis	Ribosomal protein S15
Cluster-17807.57227	0.22	0.44	0.02	13.59	13.205	12.82	3.57	13.97	20.74	5	4.15	5.85	5.75561	up	5.84254	up	4.47463	up	K19073 divinyl chlorophyllide a 8-vinyl-reductase [EC:1.3.1.75] | (RefSeq) divinyl chlorophyllide a 8-vinyl-reductase, chloroplastic (A)	PREDICTED: divinyl chlorophyllide a 8-vinyl-reductase, chloroplastic [Brassica oleracea var. oleracea]	RecName: Full=Divinyl chlorophyllide a 8-vinyl-reductase, chloroplastic; EC=1.3.1.75 {ECO:0000269|PubMed:15632054, ECO:0000269|PubMed:17991629}; AltName: Full=Protein PALE-GREEN AND CHLOROPHYLL B REDUCED 2; Flags: Precursor;	SubName: Full=Uncharacterized protein {ECO:0000313|EnsemblPlants:Bo9g154670.1};	Predicted dehydrogenase	GO:0009507,chloroplast; GO:0009941,chloroplast envelope; GO:0009534,chloroplast thylakoid; GO:0016020,membrane; GO:0051744,3,8-divinyl protochlorophyllide a 8-vinyl reductase activity; GO:0033728,divinyl chlorophyllide a 8-vinyl-reductase activity; GO:0015995,chlorophyll biosynthetic process	Saccharopine dehydrogenase NADP binding domain
Cluster-17807.57959	0.04	0.01	0	20.73	38.395	56.06	4.63	6.86	4.94	2.08	3.76	0.4	10.7321	up	7.99189	up	6.59375	up	K19044 E3 ubiquitin-protein ligase XBAT32/33 [EC:2.3.2.27] | (RefSeq) E3 ubiquitin-protein ligase XB3 (A)	BnaC04g15350D [Brassica napus]	RecName: Full=Putative E3 ubiquitin-protein ligase XBAT31; EC=2.3.2.27; AltName: Full=Ankyrin repeat domain and RING finger-containing protein XBAT31; AltName: Full=Protein XB3 homolog 1; AltName: Full=RING-type E3 ubiquitin transferase XB31;	SubName: Full=BnaC04g15350D protein {ECO:0000313|EMBL:CDY15789.1};	--	GO:0046872,metal ion binding; GO:0016740,transferase activity; GO:0016567,protein ubiquitination	Zinc finger, C3HC4 type (RING finger)
Cluster-17807.52540	10.36	13.5	16.22	103.38	82.295	61.21	24.23	30.64	33.24	36.97	33.2	40.74	2.53023	up	1.14453	up	1.51158	up	--	uncharacterized protein BNAC05G12850D [Brassica napus]	--	SubName: Full=BnaC05g12850D protein {ECO:0000313|EMBL:CDY40030.1};	--	--	--
Cluster-17807.82788	289.06	280.32	329.62	76.31	92.5	108.69	106.59	128.99	148.95	108.79	107.05	110.53	-1.76394	down	-1.1877	down	-1.42529	down	K02115 F-type H+-transporting ATPase subunit gamma | (RefSeq) hypothetical protein (A)	hypothetical protein EUTSA_v10029134mg [Eutrema salsugineum]	RecName: Full=ATP synthase gamma chain 1, chloroplastic; AltName: Full=F-ATPase gamma subunit 1; Flags: Precursor;	SubName: Full=Uncharacterized protein {ECO:0000313|EMBL:ESQ38130.1};	F0F1-type ATP synthase, gamma subunit	GO:0009507,chloroplast; GO:0009544,chloroplast ATP synthase complex; GO:0009941,chloroplast envelope; GO:0009534,chloroplast thylakoid; GO:0009535,chloroplast thylakoid membrane; GO:0016020,membrane; GO:0045261,proton-transporting ATP synthase complex, catalytic core F(1); GO:0009579,thylakoid; GO:0030234,enzyme regulator activity; GO:0046933,proton-transporting ATP synthase activity, rotational …	ATP synthase
Cluster-17807.159519	12.56	12.16	6.42	0.09	0.045	0	1.66	3.79	1.86	2.935	2.21	3.66	-7.92471	down	-2.07688	down	-1.77926	down	K11426 SET and MYND domain-containing protein | (RefSeq) hypothetical protein (A)	PREDICTED: uncharacterized protein LOC106325652 [Brassica oleracea var. oleracea]	--	SubName: Full=Uncharacterized protein {ECO:0000313|EnsemblPlants:Bo2g167760.1};	--	--	Protein of unknown function (DUF620)
Cluster-17807.78175	0	0	0	3.07	5.735	8.4	1.69	8.9	7.07	3.67	3.49	3.85	10.9189	up	11.0655	up	10.3673	up	K01870 isoleucyl-tRNA synthetase [EC:6.1.1.5] | (RefSeq) isoleucine--tRNA ligase, cytoplasmic (A)	BnaUnng00270D [Brassica napus]	RecName: Full=Isoleucine--tRNA ligase, cytoplasmic {ECO:0000305}; EC=6.1.1.5 {ECO:0000305}; AltName: Full=Isoleucyl-tRNA synthetase {ECO:0000305}; Short=IleRS {ECO:0000305};	SubName: Full=BnaUnng00270D protein {ECO:0000313|EMBL:CDY27677.1};	Isoleucyl-tRNA synthetase	GO:0005737,cytoplasm; GO:0005829,cytosol; GO:0002161,aminoacyl-tRNA editing activity; GO:0005524,ATP binding; GO:0004822,isoleucine-tRNA ligase activity; GO:0000049,tRNA binding; GO:0006428,isoleucyl-tRNA aminoacylation; GO:0046686,response to cadmium ion	tRNA synthetases class I (M)
Cluster-17807.90823	3.39	4.94	5.05	0	0	0	0	0	0	0.405	0.81	0	-10.2103	down	-10.2006	down	-3.46899	down	K10891 fanconi anemia group D2 protein | (RefSeq) Fanconi anemia group D2 protein homolog (A)	PREDICTED: cellulose synthase-like protein B3 isoform X1 [Brassica rapa]	RecName: Full=Cellulose synthase-like protein B3; Short=AtCslB3; EC=2.4.1.-;	SubName: Full=BnaCnng21680D protein {ECO:0000313|EMBL:CDY52052.1};	--	GO:0005794,Golgi apparatus; GO:0000139,Golgi membrane; GO:0016021,integral component of membrane; GO:0005886,plasma membrane; GO:0016760,cellulose synthase (UDP-forming) activity; GO:0016759,cellulose synthase activity; GO:0071555,cell wall organization; GO:0030244,cellulose biosynthetic process; GO:0009833,plant-type primary cell wall biogenesis	Cellulose synthase
Cluster-17807.15122	0	0	0	10.35	8.71	7.07	3.78	6.74	5.08	2.295	2.05	2.54	9.99302	up	9.36252	up	8.19469	up	--	BnaCnng24600D, partial [Brassica napus]	--	SubName: Full=Uncharacterized protein {ECO:0000313|EnsemblPlants:Bo00534s140.1};	--	--	--
Cluster-17807.4413	0	0	0	4.56	7.12	9.68	7.21	6.24	3.84	3.86	2.78	4.94	10.563	up	10.336	up	9.77903	up	K14486 auxin response factor | (RefSeq) auxin response factor 3-like (A)	auxin response factor 3-like [Brassica napus]	RecName: Full=Auxin response factor 3; AltName: Full=Protein ETTIN;	RecName: Full=Auxin response factor {ECO:0000256|RuleBase:RU004561};	--	GO:0005634,nucleus; GO:0003677,DNA binding; GO:0003700,DNA-binding transcription factor activity; GO:0010158,abaxial cell fate specification; GO:0009850,auxin metabolic process; GO:0009734,auxin-activated signaling pathway; GO:0010582,floral meristem determinacy; GO:0009733,response to auxin; GO:0006351,transcription, DNA-templated; GO:0010050,vegetative phase change	B3 DNA binding domain
Cluster-17807.54101	0	0	0	2.85	4.17	5.49	4.49	2	6.88	2.7	2.72	2.68	10.4263	up	10.6446	up	9.8953	up	K00232 acyl-CoA oxidase [EC:1.3.3.6] | (RefSeq) uncharacterized protein LOC107952742 isoform X1 (A)	PREDICTED: uncharacterized protein LOC106342654 [Brassica oleracea var. oleracea]	RecName: Full=Increased DNA methylation 1 {ECO:0000303|PubMed:22700931}; AltName: Full=Histone H3 acetyltransferase IDM1 {ECO:0000305}; EC=2.3.1.- {ECO:0000255|PROSITE-ProRule:PRU00532}; AltName: Full=Protein ROS4 {ECO:0000303|PubMed:22733760}; AltName: Full=Repressor of silencing 4 {ECO:0000303|PubMed:22733760};	SubName: Full=Uncharacterized protein {ECO:0000313|EnsemblPlants:Bo4g186380.1};	--	GO:0005634,nucleus; GO:0009506,plasmodesma; GO:0010385,double-stranded methylated DNA binding; GO:0004402,histone acetyltransferase activity; GO:0042393,histone binding; GO:0046872,metal ion binding; GO:0044154,histone H3-K14 acetylation; GO:0043971,histone H3-K18 acetylation; GO:0043972,histone H3-K23 acetylation; GO:0044030,regulation of DNA methylation; GO:0006355,regulation of transcription, …	PHD-finger
Cluster-17807.62884	16.5	12.28	17.41	0.89	0.695	0.5	2.95	5.93	1.29	2.915	4.03	1.8	-4.55925	down	-2.2507	down	-2.36171	down	--	uncharacterized protein BNAC09G06990D isoform X2 [Brassica napus]	--	SubName: Full=Uncharacterized protein {ECO:0000313|EnsemblPlants:Bra031856.1-P};	--	--	--
Cluster-17807.131244	1.27	3.37	1.52	33.57	30.485	27.4	15.27	14.8	18.83	18.07	21.51	14.63	3.79919	up	3.00054	up	3.16514	up	K15920 xylan 1,4-beta-xylosidase [EC:3.2.1.37] | (RefSeq) beta-D-xylosidase 1-like (A)	xylosidase [Arabidopsis thaliana]	RecName: Full=Beta-D-xylosidase 1; Short=AtBXL1; EC=3.2.1.-; AltName: Full=Alpha-L-arabinofuranosidase; EC=3.2.1.55; Flags: Precursor;	SubName: Full=Xylosidase {ECO:0000313|EMBL:BAF00595.1};	--	GO:0048046,apoplast; GO:0009505,plant-type cell wall; GO:0005578,NA; GO:0046556,alpha-L-arabinofuranosidase activity; GO:0005975,carbohydrate metabolic process; GO:0010214,seed coat development	--
Cluster-17807.85741	0	0	0	2.83	3.42	4.01	1.07	6.46	3.97	2.93	2.04	3.82	10.0481	up	10.3308	up	9.93268	up	K20478 golgin subfamily B member 1 | (RefSeq) putative leucine-rich repeat-containing protein DDB_G0290503 (A)	PREDICTED: myosin-11-like isoform X2 [Brassica oleracea var. oleracea]	RecName: Full=COP1-interactive protein 1 {ECO:0000303|PubMed:7753789};	SubName: Full=Uncharacterized protein {ECO:0000313|EnsemblPlants:Bo4g142600.1};	--	GO:0009507,chloroplast; GO:0005856,cytoskeleton; GO:0005886,plasma membrane; GO:0005774,vacuolar membrane; GO:0005773,vacuole; GO:0003779,actin binding; GO:0009738,abscisic acid-activated signaling pathway; GO:0071215,cellular response to abscisic acid stimulus; GO:0009789,positive regulation of abscisic acid-activated signaling pathway; GO:0042306,regulation of protein import into nucleus; GO:00…	Intra-flagellar transport protein 57
Cluster-17807.125680	0	0	0	13.13	12.21	11.29	5.29	16.69	18.97	8.155	16.31	0	9.80137	up	10.0757	up	9.31849	up	K11592 endoribonuclease Dicer [EC:3.1.26.-] | (RefSeq) dicer-like protein 4 isoform X1 (A)	PREDICTED: ribonuclease 3-like protein 1 isoform X1 [Brassica oleracea var. oleracea]	RecName: Full=Ribonuclease 3-like protein 1; AltName: Full=Ribonuclease III-like protein 1; Short=RNase III-like protein 1; AltName: Full=Ribonuclease three-like protein 1;	SubName: Full=Uncharacterized protein {ECO:0000313|EnsemblPlants:Bo2g095770.1};	--	GO:0003723,RNA binding	Double-stranded RNA binding motif
Cluster-17807.98110	7.93	9.52	7.92	38.24	32.95	27.66	18.66	17.47	17.1	21.765	14.94	28.59	1.8788	up	1.07094	up	1.41236	up	K08596 sentrin-specific protease 7 [EC:3.4.22.68] | (RefSeq) probable ubiquitin-like-specific protease 2B isoform X1 (A)	PREDICTED: outer envelope protein 61-like [Raphanus sativus]	RecName: Full=Outer envelope protein 61; AltName: Full=Tetratricopeptide repeat domain-containing protein 7;	SubName: Full=Uncharacterized protein {ECO:0000313|EnsemblPlants:Bo2g023650.1};	--	GO:0009707,chloroplast outer membrane; GO:0005829,cytosol; GO:0005789,endoplasmic reticulum membrane; GO:0016021,integral component of membrane; GO:0046967,cytosol to ER transport; GO:0015031,protein transport	Tetratricopeptide repeat
Cluster-17807.5949	0	0	0	6.03	8.145	10.26	3.89	12.09	12.01	2.425	1.14	3.71	10.2191	up	10.5274	up	8.57741	up	K21374 7-deoxyloganetin glucosyltransferase [EC:2.4.1.324] | (RefSeq) hypothetical protein (A)	PREDICTED: UDP-glycosyltransferase 86A2 [Brassica oleracea var. oleracea]	RecName: Full=UDP-glycosyltransferase 86A2; EC=2.4.1.-;	RecName: Full=Glycosyltransferase {ECO:0000256|RuleBase:RU362057}; EC=2.4.1.- {ECO:0000256|RuleBase:RU362057};	UDP-glucuronosyl and UDP-glucosyl transferase	GO:0043231,intracellular membrane-bounded organelle; GO:0080043,quercetin 3-O-glucosyltransferase activity; GO:0080044,quercetin 7-O-glucosyltransferase activity; GO:0008152,metabolic process	UDP-glucoronosyl and UDP-glucosyl transferase
Cluster-17807.105544	0.67	0.36	0	60.4	100.85	141.3	40.5	107.18	169.52	41.365	23.79	58.94	8.15966	up	8.18444	up	6.98421	up	--	--	--	--	--	--	--
Cluster-17807.130851	0	0	0	5.63	6.545	7.46	9.52	5.87	4.37	3.515	3.32	3.71	9.93984	up	10.0282	up	9.14909	up	--	uncharacterized protein LOC106391846 [Brassica napus]	--	SubName: Full=BnaC04g48860D protein {ECO:0000313|EMBL:CDY23358.1};	Predicted methyltransferase	--	Methyltransferase domain
Cluster-17807.57067	3.9	4.87	2.93	19.62	22.11	24.6	10.47	6.02	22.22	21.225	19.81	22.64	2.42919	up	1.77735	up	2.47989	up	K09580 protein disulfide-isomerase A1 [EC:5.3.4.1] | (RefSeq) protein disulfide-isomerase 5-2 (A)	PREDICTED: uncharacterized protein LOC106296043 isoform X3 [Brassica oleracea var. oleracea]	RecName: Full=Protein disulfide-isomerase 5-2; Short=AtPDIL5-2; AltName: Full=Protein disulfide-isomerase 7-1; Short=AtPDIL7-1; AltName: Full=Protein disulfide-isomerase 8; Short=PDI8; Flags: Precursor;	SubName: Full=Uncharacterized protein {ECO:0000313|EnsemblPlants:Bo5g113530.1};	Protein disulfide isomerase (prolyl 4-hydroxylase beta subunit)	GO:0005783,endoplasmic reticulum; GO:0016021,integral component of membrane; GO:0009505,plant-type cell wall; GO:0009506,plasmodesma; GO:0005774,vacuolar membrane; GO:0003756,protein disulfide isomerase activity; GO:0045454,cell redox homeostasis; GO:0006457,protein folding; GO:0034976,response to endoplasmic reticulum stress	Thioredoxin
Cluster-17807.81226	96.95	111.16	85.59	297.49	269.545	241.6	221.35	247.58	201.23	238.29	236.78	239.8	1.3771	up	1.21118	up	1.31804	up	K18470 Rho GTPase-activating protein 1 | (RefSeq) uncharacterized Rho GTPase-activating protein At5g61530-like (A)	uncharacterized Rho GTPase-activating protein At5g61530-like [Brassica napus]	RecName: Full=Uncharacterized Rho GTPase-activating protein At5g61530;	SubName: Full=BnaC07g31260D protein {ECO:0000313|EMBL:CDY23061.1};	GTPase-activator protein	GO:0005737,cytoplasm; GO:0005096,GTPase activator activity; GO:0043087,regulation of GTPase activity; GO:0007165,signal transduction	RhoGAP domain
Cluster-17807.154879	0	0	0	8.57	8.195	7.82	9.07	0	2.55	2.34	0.68	4	9.73545	up	8.72644	up	8.05669	up	--	PREDICTED: uncharacterized protein LOC106292988 [Brassica oleracea var. oleracea]	--	SubName: Full=Uncharacterized protein {ECO:0000313|EnsemblPlants:Bo5g002650.1};	FOG: Reverse transcriptase	GO:0016021,integral component of membrane	Cephalosporin hydroxylase
Cluster-17807.91908	22.22	26.12	26.13	2.75	4.04	5.33	7.81	7.21	15.01	9.405	7.76	11.05	-2.6858	down	-1.25761	down	-1.36291	down	--	PREDICTED: MATE efflux family protein 4, chloroplastic-like [Brassica oleracea var. oleracea]	RecName: Full=Protein DETOXIFICATION 46, chloroplastic {ECO:0000303|PubMed:11739388}; Short=AtDTX46 {ECO:0000303|PubMed:11739388}; AltName: Full=Multidrug and toxic compound extrusion protein 46 {ECO:0000305}; Short=MATE protein 46 {ECO:0000305}; AltName: Full=Protein EDS5 HOMOLOGUE {ECO:0000303|PubMed:26055508}; Flags: Precursor;	RecName: Full=Protein DETOXIFICATION {ECO:0000256|RuleBase:RU004914}; AltName: Full=Multidrug and toxic compound extrusion protein {ECO:0000256|RuleBase:RU004914};	Uncharacterized membrane protein, predicted efflux pump	GO:0009507,chloroplast; GO:0009941,chloroplast envelope; GO:0031969,chloroplast membrane; GO:0016021,integral component of membrane; GO:0015297,antiporter activity; GO:0015238,drug transmembrane transporter activity	Polysaccharide biosynthesis C-terminal domain
Cluster-17807.75595	11.9	5.9	8.6	0.19	0.095	0	2.58	2.8	1.19	2.745	2.25	3.24	-6.44532	down	-1.99659	down	-1.62516	down	--	uncharacterized protein LOC106360498 [Brassica napus]	--	SubName: Full=Uncharacterized protein {ECO:0000313|EnsemblPlants:Bo3g179900.1};	--	GO:0046872,metal ion binding; GO:0050832,defense response to fungus; GO:0030001,metal ion transport; GO:1900425,negative regulation of defense response to bacterium	--
Cluster-17807.113416	0	0	0	5.44	4.715	3.99	13.02	12.64	5.24	5.005	10.01	0	9.81264	up	11.0347	up	9.99785	up	--	patatin-like protein 7 [Brassica napus]	RecName: Full=Patatin-like protein 7; Short=AtPLP7; EC=3.1.1.-; AltName: Full=Patatin-related phospholipase A IIIbeta; Short=pPLAIIIb; AltName: Full=Phospholipase A IIIA; Short=AtPLAIIIA;	RecName: Full=Patatin {ECO:0000256|RuleBase:RU361262}; EC=3.1.1.- {ECO:0000256|RuleBase:RU361262};	Ca2+-independent phospholipase A2	GO:0005886,plasma membrane; GO:0047617,acyl-CoA hydrolase activity; GO:0004620,phospholipase activity; GO:0019374,galactolipid metabolic process; GO:0016042,lipid catabolic process; GO:0006644,phospholipid metabolic process; GO:0040008,regulation of growth; GO:0051707,response to other organism	Patatin-like phospholipase
Cluster-17807.145726	1.13	1.79	0.89	13.83	14.105	14.38	4.45	3.78	3.24	3.91	3.06	4.76	3.38839	up	1.55733	up	1.66341	up	K09422 transcription factor MYB, plant | (RefSeq) hypothetical protein (A)	hypothetical protein EUTSA_v10028861mg [Eutrema salsugineum]	RecName: Full=Transcription repressor MYB6; AltName: Full=Myb-related protein 6; Short=AtMYB6;	SubName: Full=Uncharacterized protein {ECO:0000313|EMBL:ESQ38643.1};	Transcription factor, Myb superfamily	GO:0005634,nucleus; GO:0003700,DNA-binding transcription factor activity; GO:0000981,DNA-binding transcription factor activity, RNA polymerase II-specific; GO:0043565,sequence-specific DNA binding; GO:0001135,RNA polymerase II transcription regulator recruiting activity; GO:0044212,transcription regulatory region DNA binding; GO:0030154,cell differentiation; GO:0006357,regulation of transcription…	SLIDE
Cluster-17807.100033	16.59	14.77	11.97	54.43	46.62	38.81	25.31	33.97	38.8	44.4	43.03	45.77	1.60863	up	1.22556	up	1.65718	up	K00787 farnesyl diphosphate synthase [EC:2.5.1.1 2.5.1.10] | (RefSeq) putative WEB family protein At4g17210 (A)	PREDICTED: WEB family protein At5g55860 [Brassica oleracea var. oleracea]	RecName: Full=WEB family protein At5g55860;	SubName: Full=Uncharacterized protein {ECO:0000313|EnsemblPlants:Bo9g121090.1};	--	GO:0005829,cytosol; GO:0005886,plasma membrane; GO:0009904,chloroplast accumulation movement; GO:0009903,chloroplast avoidance movement	Weak chloroplast movement under blue light
Cluster-17807.48665	0	0	0	24.11	32.095	40.08	17.2	14.68	45.58	24.765	25.21	24.32	10.1375	up	9.89604	up	9.87072	up	K02221 YggT family protein | (RefSeq) ylmG homolog protein 2, chloroplastic (A)	PREDICTED: ylmG homolog protein 1-2, chloroplastic-like [Raphanus sativus]	RecName: Full=YlmG homolog protein 1-2, chloroplastic {ECO:0000305}; Short=AtYLMG1-2 {ECO:0000303|PubMed:20359373}; AltName: Full=YGGT family protein YLMG1-2 {ECO:0000305}; Flags: Precursor;	SubName: Full=Uncharacterized protein {ECO:0000313|EnsemblPlants:Bra022457.1-P};	--	GO:0009507,chloroplast; GO:0009941,chloroplast envelope; GO:0009535,chloroplast thylakoid membrane; GO:0016021,integral component of membrane	--
Cluster-17807.143848	0	0	0	13.3	20.745	28.19	8.09	13.6	22.7	13.705	13.23	14.18	10.4093	up	10.0119	up	9.90545	up	K01069 hydroxyacylglutathione hydrolase [EC:3.1.2.6] | (RefSeq) hydroxyacylglutathione hydrolase 1, mitochondrial-like (A)	BnaA04g25070D [Brassica napus]	RecName: Full=Hydroxyacylglutathione hydrolase 1, mitochondrial; EC=3.1.2.6; AltName: Full=Glyoxalase II; Short=Glx II; Flags: Precursor;	SubName: Full=BnaA04g25070D protein {ECO:0000313|EMBL:CDY30406.1};	Glyoxylase	GO:0005739,mitochondrion; GO:0008800,beta-lactamase activity; GO:0004416,hydroxyacylglutathione hydrolase activity; GO:0046872,metal ion binding; GO:0008270,zinc ion binding; GO:0017001,antibiotic catabolic process; GO:0019243,methylglyoxal catabolic process to D-lactate via S-lactoyl-glutathione; GO:0043200,response to amino acid; GO:0034059,response to anoxia; GO:0009651,response to salt stress	Hydroxyacylglutathione hydrolase C-terminus
Cluster-17807.81722	0	0	0	3.01	3.645	4.28	1.3	0.43	5.09	1.275	1.08	1.47	9.94274	up	9.42139	up	8.53626	up	K10563 formamidopyrimidine-DNA glycosylase [EC:3.2.2.23 4.2.99.18] | (RefSeq) formamidopyrimidine-DNA glycosylase isoform X1 (A)	PREDICTED: haloalkane dehalogenase 2 [Brassica oleracea var. oleracea]	RecName: Full=Formamidopyrimidine-DNA glycosylase; Short=Fapy-DNA glycosylase; EC=3.2.2.23; EC=4.2.99.18; AltName: Full=DNA-(apurinic or apyrimidinic site) lyase FPG1; AltName: Full=Formamidopyrimidine-DNA glycosylase 1; Short=AtFPG-1; AltName: Full=Formamidopyrimidine-DNA glycosylase 2; Short=AtFPG-2; AltName: Full=Protein MutM homolog 1; Short=AtMMH-1; AltName: Full=Protein MutM homolog 2; Shor…	SubName: Full=Uncharacterized protein {ECO:0000313|EnsemblPlants:Bra030380.1-P};	Predicted hydrolase/acyltransferase (alpha/beta hydrolase superfamily)	GO:0005634,nucleus; GO:0140078,class I DNA-(apurinic or apyrimidinic site) endonuclease activity; GO:0140080,class III/IV DNA-(apurinic or apyrimidinic site) endonuclease activity; GO:0003684,damaged DNA binding; GO:0019104,DNA N-glycosylase activity; GO:0008534,oxidized purine nucleobase lesion DNA N-glycosylase activity; GO:0008270,zinc ion binding; GO:0006284,base-excision repair; GO:0006281,D…	Alpha/beta hydrolase of unknown function (DUF1057)
Cluster-17807.94938	3.33	3.56	3.31	0.91	0.785	0.66	1.22	0.9	0.19	0.465	0.34	0.59	-2.19859	down	-2.15016	down	-2.8122	down	K08150 MFS transporter, SP family, solute carrier family 2 (myo-inositol transporter), member 13 | (RefSeq) hypothetical protein (A)	BnaC03g34490D [Brassica napus]	RecName: Full=Sugar transport protein 6; AltName: Full=Hexose transporter 6;	SubName: Full=BnaC03g34490D protein {ECO:0000313|EMBL:CDY49992.1};	Predicted transporter (major facilitator superfamily)	GO:0016021,integral component of membrane; GO:0005355,glucose transmembrane transporter activity; GO:0015145,monosaccharide transmembrane transporter activity; GO:0005351,carbohydrate:proton symporter activity; GO:0034219,carbohydrate transmembrane transport; GO:0046323,glucose import; GO:0035428,NA	Major Facilitator Superfamily
Cluster-17807.133986	6.42	4.39	5.8	27.53	22.915	18.3	13.36	15.2	18.66	20.335	18.36	22.31	1.96683	up	1.54685	up	1.91603	up	K11982 E3 ubiquitin-protein ligase RNF115/126 [EC:2.3.2.27] | (RefSeq) hypothetical protein (A)	E3 ubiquitin-protein ligase SIRP1-like [Brassica napus]	RecName: Full=E3 ubiquitin-protein ligase SIRP1 {ECO:0000305}; EC=2.3.2.27 {ECO:0000269|PubMed:27118216}; AltName: Full=Salt-induced RING finger protein 1 {ECO:0000303|PubMed:27118216}; Short=OsSIRP1 {ECO:0000303|PubMed:27118216};	SubName: Full=Uncharacterized protein {ECO:0000313|EnsemblPlants:Bo9g124810.1};	FOG: Predicted E3 ubiquitin ligase	GO:0005737,cytoplasm; GO:0046872,metal ion binding; GO:0061630,ubiquitin protein ligase activity; GO:0043161,proteasome-mediated ubiquitin-dependent protein catabolic process; GO:0000209,protein polyubiquitination; GO:0042787,NA	Hydrogenase/urease nickel incorporation, metallochaperone, hypA
Cluster-17807.130192	0	0	0	1.66	1.515	1.37	1.05	2.58	3.01	0.795	0.56	1.03	9.67869	up	10.3651	up	8.86474	up	K14303 nuclear pore complex protein Nup160 | (RefSeq) nuclear pore complex protein NUP160-like isoform X1 (A)	nuclear pore complex protein NUP160-like isoform X1 [Brassica napus]	RecName: Full=Nuclear pore complex protein NUP160 {ECO:0000303|PubMed:21189294}; Short=AtNUP160; AltName: Full=Nucleoporin 160; AltName: Full=Protein SUPPRESSOR OF AUXIN RESISTANCE 1 {ECO:0000303|PubMed:16751346};	SubName: Full=BnaCnng44970D protein {ECO:0000313|EMBL:CDY64796.1};	Nuclear pore complex, Nup160 component	GO:0005635,nuclear envelope; GO:0031965,nuclear membrane; GO:0005643,nuclear pore; GO:0005487,NA; GO:0006952,defense response; GO:0016973,poly(A)+ mRNA export from nucleus; GO:0009733,response to auxin; GO:0009409,response to cold	Nucleoporin Nup120/160
Cluster-17807.57499	0	0	0	16.29	10.965	5.64	2.03	17.59	17.59	6.58	4.87	8.29	10.5528	up	10.8833	up	9.95804	up	K11276 nucleophosmin 1 | (RefSeq) histone deacetylase HDT1-like (A)	PREDICTED: LOW QUALITY PROTEIN: F-box/FBD/LRR-repeat protein At5g22660 [Brassica oleracea var. oleracea]	RecName: Full=F-box/FBD/LRR-repeat protein At5g22660;	SubName: Full=BnaC09g36350D protein {ECO:0000313|EMBL:CDY26948.1};	--	--	FBD
Cluster-17807.112519	0	0	0	11.17	22.75	34.33	2.41	1.99	12.53	3.865	4.34	3.39	10.8209	up	8.93197	up	8.35397	up	--	PREDICTED: uncharacterized protein LOC106342755 [Brassica oleracea var. oleracea]	--	SubName: Full=Uncharacterized protein {ECO:0000313|EnsemblPlants:Bo4g183270.1}; Flags: Fragment;	--	--	--
Cluster-17807.113862	2.23	4.03	2.39	0.14	0.17	0.2	0.44	0.54	0.33	0.14	0.26	0.02	-4.18766	down	-2.69487	down	-4.39528	down	K09843 (+)-abscisic acid 8'-hydroxylase [EC:1.14.13.93] | (RefSeq) abscisic acid 8'-hydroxylase 2-like (A)	abscisic acid 8'-hydroxylase 2 isoform X3 [Brassica napus]	RecName: Full=Abscisic acid 8'-hydroxylase 2; Short=ABA 8'-hydroxylase 2; EC=1.14.13.93; AltName: Full=Cytochrome P450 707A2;	SubName: Full=BnaA04g16900D protein {ECO:0000313|EMBL:CDY31754.1};	Cytochrome P450 CYP4/CYP19/CYP26 subfamilies	GO:0016021,integral component of membrane; GO:0010295,(+)-abscisic acid 8'-hydroxylase activity; GO:0020037,heme binding; GO:0005506,iron ion binding; GO:0046345,abscisic acid catabolic process; GO:0009687,abscisic acid metabolic process; GO:0016132,brassinosteroid biosynthetic process; GO:0010268,brassinosteroid homeostasis; GO:0048838,release of seed from dormancy; GO:0010114,response to red li…	Cytochrome P450
Cluster-17807.48451	10.36	5.02	11.94	0.86	0.625	0.39	2.4	2.61	3.53	1.405	0.27	2.54	-3.94076	down	-1.62091	down	-2.6349	down	K03237 translation initiation factor 2 subunit 1 | (RefSeq) eukaryotic translation initiation factor 2 subunit alpha-like (A)	uncharacterized protein LOC106375476 [Brassica napus]	RecName: Full=Eukaryotic translation initiation factor 2 subunit alpha homolog {ECO:0000305};	SubName: Full=Uncharacterized protein {ECO:0000313|EnsemblPlants:Bo9g175970.1};	Translation initiation factor 2, alpha subunit (eIF-2alpha)	GO:0005829,cytosol; GO:0033290,eukaryotic 48S preinitiation complex; GO:0005850,eukaryotic translation initiation factor 2 complex; GO:0005851,eukaryotic translation initiation factor 2B complex; GO:0043614,multi-eIF complex; GO:0005634,nucleus; GO:0005840,ribosome; GO:0003729,mRNA binding; GO:0043022,ribosome binding; GO:0003743,translation initiation factor activity; GO:0006413,translational in…	--
Cluster-17807.79838	0	0	0	11.89	21.34	30.79	12.62	0	25.27	11.045	12.39	9.7	10.5893	up	9.93906	up	9.72938	up	--	PREDICTED: uncharacterized protein LOC103868798 [Brassica rapa]	--	SubName: Full=Uncharacterized protein {ECO:0000313|EnsemblPlants:Bra040386.1-P};	Predicted membrane protein	GO:0016021,integral component of membrane	Uncharacterised protein family (UPF0220)
Cluster-17807.26083	18.26	20.87	11.42	109.27	94.455	79.64	38.72	35.98	66.93	41.555	53.27	29.84	2.40186	up	1.51468	up	1.33628	up	K16569 gamma-tubulin complex component 2 | (RefSeq) gamma-tubulin complex component 2 (A)	PREDICTED: uncharacterized protein LOC106295471 [Brassica oleracea var. oleracea]	--	SubName: Full=Uncharacterized protein {ECO:0000313|EnsemblPlants:Bo5g005200.1};	DRIM (Down-regulated in metastasis)-like proteins	GO:0005768,endosome; GO:0016021,integral component of membrane; GO:0005802,trans-Golgi network	Protein of unknown function (DUF1068)
Cluster-17807.104731	24.63	24.62	40.77	6.13	6.53	6.93	12.81	17.19	13.18	11.835	9.36	14.31	-2.27683	down	-1.02381	down	-1.3058	down	K10405 kinesin family member C1 | (RefSeq) kinesin-like protein KIN-14B (A)	PREDICTED: kinesin-like protein KCA1 isoform X2 [Brassica oleracea var. oleracea]	RecName: Full=Kinesin-like protein KIN-14A {ECO:0000305}; AltName: Full=Geminivirus Rep-interacting motor protein {ECO:0000303|PubMed:12172024}; AltName: Full=Geminivirus replication protein-interacting protein {ECO:0000312|EMBL:AAM49809.1}; AltName: Full=Kinesin CDKA-1-associated protein 1 {ECO:0000303|PubMed:15247388}; AltName: Full=Kinesin-like protein KCA1 {ECO:0000303|PubMed:15247388}; AltNa…	SubName: Full=Uncharacterized protein {ECO:0000313|EnsemblPlants:Bo3g005630.1};	Kinesin (KAR3 subfamily)	GO:0009504,cell plate; GO:0009941,chloroplast envelope; GO:0005694,chromosome; GO:0005829,cytosol; GO:0005871,kinesin complex; GO:0016020,membrane; GO:0005874,microtubule; GO:0005634,nucleus; GO:0009524,phragmoplast; GO:0005886,plasma membrane; GO:0005819,spindle; GO:0005524,ATP binding; GO:0016887,ATPase activity; GO:0008017,microtubule binding; GO:0003777,microtubule motor activity; GO:0009904,…	Microtubule binding
Cluster-17807.94956	4.12	8.08	6.87	0.15	0.075	0	0.62	0	0	1.34	1.34	1.34	-6.61201	down	-4.97134	down	-2.21717	down	K21989 calcium permeable stress-gated cation channel | (RefSeq) CSC1-like protein RXW8 (A)	CSC1-like protein RXW8 [Brassica napus]	RecName: Full=CSC1-like protein RXW8;	SubName: Full=Uncharacterized protein {ECO:0000313|EnsemblPlants:Bo1g090170.1};	Uncharacterized conserved protein	GO:0016021,integral component of membrane; GO:0006811,ion transport	Calcium-dependent channel, 7TM region, putative phosphate
Cluster-17807.23732	0	0	0	3.67	3.825	3.98	1.04	0	4.91	2.265	2.35	2.18	9.63724	up	8.86544	up	8.98759	up	K14855 ribosome assembly protein 4 | (RefSeq) notchless protein homolog (A)	actin-interacting protein 1-2-like [Brassica napus]	RecName: Full=Actin-interacting protein 1-2 {ECO:0000303|PubMed:12417710};	SubName: Full=Uncharacterized protein {ECO:0000313|EnsemblPlants:Bo5g121250.1}; Flags: Fragment;	WD40 repeat stress protein/actin interacting protein	GO:0042643,actomyosin, actin portion; GO:0030864,cortical actin cytoskeleton; GO:0080008,Cul4-RING E3 ubiquitin ligase complex; GO:0005829,cytosol; GO:0051015,actin filament binding; GO:0030042,actin filament depolymerization; GO:0030836,positive regulation of actin filament depolymerization	WD40 region of Ge1, enhancer of mRNA-decapping protein
Cluster-17807.112244	0.91	0.62	1.16	15.63	10.98	6.33	4.7	3.46	8.73	7.13	5.65	8.61	3.51537	up	2.70799	up	3.02429	up	K01590 histidine decarboxylase [EC:4.1.1.22] | (RefSeq) serine decarboxylase-like (A)	PREDICTED: serine decarboxylase-like [Brassica oleracea var. oleracea]	RecName: Full=Serine decarboxylase; Short=AtSDC; EC=4.1.1.-; AltName: Full=Protein EMBRYO DEFECTIVE 1075; AltName: Full=Serine decarboxylase 1; Short=AtSDC1;	SubName: Full=Uncharacterized protein {ECO:0000313|EnsemblPlants:Bo9g055730.1};	Glutamate decarboxylase and related proteins	GO:0005829,cytosol; GO:0005886,plasma membrane; GO:0016831,carboxy-lyase activity; GO:0030170,pyridoxal phosphate binding; GO:0019752,carboxylic acid metabolic process; GO:0006580,ethanolamine metabolic process	Pyridoxal-dependent decarboxylase conserved domain
Cluster-17807.108385	15.9	18.24	12.94	1.86	2.54	3.22	7.18	7.43	7.22	5.565	4.58	6.55	-2.6864	down	-1.08027	down	-1.45554	down	--	PREDICTED: myb-like protein X [Brassica oleracea var. oleracea]	--	SubName: Full=Uncharacterized protein {ECO:0000313|EnsemblPlants:Bo4g151060.1};	--	GO:0016021,integral component of membrane	--
Cluster-17807.66983	1.93	1.87	3.59	0	0	0	0.73	0.75	0.15	0.54	0.38	0.7	-10.2106	down	-2.16503	down	-2.14651	down	K15398 fatty acid omega-hydroxylase [EC:1.14.-.-] | (RefSeq) cytochrome P450 86A2 (A)	PREDICTED: cytochrome P450 86A2 [Brassica oleracea var. oleracea]	RecName: Full=Cytochrome P450 86A2; EC=1.14.14.1; AltName: Full=Protein ABERRANT INDUCTION OF TYPE THREE 1;	SubName: Full=Uncharacterized protein {ECO:0000313|EnsemblPlants:Bo9g002280.1};	Cytochrome P450 CYP4/CYP19/CYP26 subfamilies	GO:0016021,integral component of membrane; GO:0018685,alkane 1-monooxygenase activity; GO:0070330,aromatase activity; GO:0020037,heme binding; GO:0005506,iron ion binding; GO:0006952,defense response; GO:0006631,fatty acid metabolic process	Cytochrome P450
Cluster-17807.62986	3.97	7.18	5.09	31.55	30.49	29.43	13.53	9.88	9.8	15.835	15.02	16.65	2.40258	up	1.04244	up	1.57769	up	K04733 interleukin-1 receptor-associated kinase 4 [EC:2.7.11.1] | (RefSeq) hypothetical protein (A)	cold-responsive protein kinase 1-like [Brassica napus]	RecName: Full=Cold-responsive protein kinase 1 {ECO:0000303|PubMed:28344081}; EC=2.7.11.1 {ECO:0000255|PROSITE-ProRule:PRU00159, ECO:0000269|PubMed:28344081};	SubName: Full=Uncharacterized protein {ECO:0000313|EnsemblPlants:Bo8g066730.1};	Serine/threonine protein kinase	GO:0005886,plasma membrane; GO:0005524,ATP binding; GO:0004674,protein serine/threonine kinase activity; GO:0033160,positive regulation of protein import into nucleus, translocation; GO:0046777,protein autophosphorylation; GO:0009409,response to cold; GO:0050826,response to freezing; GO:0009625,response to insect; GO:0002237,response to molecule of bacterial origin	Haspin like kinase domain
Cluster-17807.47114	0	0	0	7.15	9.745	12.34	10.38	5.55	9.88	4.155	4.26	4.05	10.0033	up	9.91332	up	8.87072	up	K07901 Ras-related protein Rab-8A | (RefSeq) ras-related protein RABE1c-like (A)	PREDICTED: probable inactive poly [ADP-ribose]	RecName: Full=Probable inactive poly [ADP-ribose] polymerase SRO1; AltName: Full=Protein SIMILAR TO RCD ONE 1;	SubName: Full=Uncharacterized protein {ECO:0000313|EnsemblPlants:Bra017317.1-P};	--	GO:0016363,nuclear matrix; GO:0003950,NAD+ ADP-ribosyltransferase activity; GO:0009793,embryo development ending in seed dormancy; GO:0010102,lateral root morphogenesis; GO:0048573,photoperiodism, flowering; GO:0006970,response to osmotic stress; GO:0006979,response to oxidative stress; GO:0009651,response to salt stress	RCD1-SRO-TAF4 (RST) plant domain
Cluster-17807.101462	0.45	0.72	0.6	7.71	11.105	14.5	3.79	3.49	4.77	2.925	4.22	1.63	4.14693	up	2.76118	up	2.30668	up	K12741 heterogeneous nuclear ribonucleoprotein A1/A3 | (RefSeq) UBP1-associated protein 2A-like (A)	PREDICTED: RNA-binding protein 24-like [Brassica oleracea var. oleracea]	RecName: Full=Probable RNA-binding protein ARP1; AltName: Full=ABA-regulated RNA-binding protein 1 {ECO:0000303|PubMed:23040517};	SubName: Full=Uncharacterized protein {ECO:0000313|EnsemblPlants:Bo7g061320.1};	Predicted RNA-binding protein SEB4 (RRM superfamily)	GO:0005634,nucleus; GO:0003729,mRNA binding; GO:0010029,regulation of seed germination; GO:0009737,response to abscisic acid; GO:0009651,response to salt stress; GO:0009414,response to water deprivation	RNA recognition motif. (a.k.a. RRM, RBD, or RNP domain)
Cluster-17807.139127	4.72	4.42	4.05	0.28	0.435	0.59	1.83	2.08	1.81	0.905	1.27	0.54	-3.37566	down	-1.16907	down	-2.25636	down	K09286 EREBP-like factor | (RefSeq) ethylene-responsive transcription factor ERF043 (A)	BnaC04g03870D [Brassica napus]	RecName: Full=Ethylene-responsive transcription factor ERF034;	SubName: Full=BnaC04g03870D protein {ECO:0000313|EMBL:CDY18963.1};	--	GO:0005634,nucleus; GO:0003700,DNA-binding transcription factor activity; GO:0044212,transcription regulatory region DNA binding; GO:0009873,ethylene-activated signaling pathway; GO:0006351,transcription, DNA-templated	AP2 domain
Cluster-17807.89572	4.37	3.5	6.66	0	0	0	0.27	1.21	0.27	1.095	0.4	1.79	-10.0125	down	-3.03259	down	-2.09088	down	K01883 cysteinyl-tRNA synthetase [EC:6.1.1.16] | (RefSeq) cysteine--tRNA ligase-like (A)	PREDICTED: uncharacterized protein LOC106328239 [Brassica oleracea var. oleracea]	--	SubName: Full=Uncharacterized protein {ECO:0000313|EnsemblPlants:Bo3g028240.1};	--	GO:0016021,integral component of membrane	CPBP intramembrane metalloprotease
Cluster-17807.70291	8.89	8.87	7.28	19.87	20.205	20.54	19.51	13.4	19.63	23.395	23.79	23	1.19964	up	1.10774	up	1.52094	up	--	PREDICTED: uncharacterized protein LOC106318967 isoform X1 [Brassica oleracea var. oleracea]	--	SubName: Full=Uncharacterized protein {ECO:0000313|EnsemblPlants:Bo9g035430.1};	--	--	Domain of unknown function (DUF4378)
Cluster-17807.122865	3.68	5.49	1.47	76.42	62.52	48.62	28.24	7.52	48.92	10.05	11.01	9.09	4.04607	up	3.04336	up	1.53302	up	K22763 deubiquitinase DESI2 [EC:3.4.19.12] | (Kazusa) Lj2g3v1989220.3; - (A)	PREDICTED: nudix hydrolase 8 [Brassica oleracea var. oleracea]	RecName: Full=Nudix hydrolase 8; Short=AtNUDT8; EC=3.6.1.-;	SubName: Full=Uncharacterized protein {ECO:0000313|EnsemblPlants:Bo7g077450.1};	Predicted NUDIX hydrolase FGF-2 and related proteins	GO:0016787,hydrolase activity; GO:0046872,metal ion binding; GO:0009611,response to wounding	NUDIX domain
Cluster-17807.36266	0	0	0	3.16	3.145	3.13	0.49	0.28	1.37	2.68	3.07	2.29	9.51325	up	7.53169	up	9.39241	up	K17492 ubinuclein | (RefSeq) ubinuclein-1 (A)	PREDICTED: uncharacterized protein LOC106296653 isoform X1 [Brassica oleracea var. oleracea]	RecName: Full=Ubinuclein-2 {ECO:0000303|PubMed:25086063}; Short=AtUBN2 {ECO:0000303|PubMed:25086063}; AltName: Full=Ubiquitously expressed nuclear protein 2 {ECO:0000303|PubMed:25086063};	SubName: Full=Uncharacterized protein {ECO:0000313|EnsemblPlants:Bo6g121250.1};	--	GO:0005730,nucleolus; GO:0005634,nucleus; GO:0030875,rDNA protrusion; GO:0016569,covalent chromatin modification	HPC2 and ubinuclein domain
Cluster-17807.52114	12.36	14.4	11.81	40.72	50.035	59.35	28.68	42.25	51.21	32.395	45.22	19.57	1.88949	up	1.71115	up	1.35783	up	K10268 F-box and leucine-rich repeat protein 2/20 | (RefSeq) F-box/LRR-repeat protein 12-like (A)	PREDICTED: F-box/LRR-repeat protein 12 [Brassica oleracea var. oleracea]	RecName: Full=F-box/LRR-repeat protein 12;	SubName: Full=BnaC05g44410D protein {ECO:0000313|EMBL:CDY28039.1};	Leucine rich repeat proteins, some proteins contain F-box	--	Leucine Rich repeats (2 copies)
Cluster-17807.88652	0	0	0.16	16.89	15.935	14.98	0.84	2.18	6.06	3.015	5.44	0.59	8.18612	up	5.93925	up	5.90139	up	K07199 5'-AMP-activated protein kinase, regulatory beta subunit | (RefSeq) SNF1-related protein kinase regulatory subunit beta-1-like isoform X1 (A)	PREDICTED: SNF1-related protein kinase regulatory subunit beta-1-like isoform X3 [Brassica oleracea var. oleracea]	RecName: Full=SNF1-related protein kinase regulatory subunit beta-1; Short=AKIN subunit beta-1; Short=AKINB1; Short=AKINbeta1;	SubName: Full=Uncharacterized protein {ECO:0000313|EnsemblPlants:Bo2g023500.1};	Protein involved in Snf1 protein kinase complex assembly	GO:0005524,ATP binding; GO:0005975,carbohydrate metabolic process; GO:0006633,fatty acid biosynthetic process; GO:0042128,nitrate assimilation	Glycogen recognition site of AMP-activated protein kinase
Cluster-17807.82320	4.58	8.44	6.06	0	0	0	0	0.91	0.87	0.285	0	0.57	-10.001	down	-3.37493	down	-4.433	down	--	uncharacterized protein LOC106351077 [Brassica napus]	--	SubName: Full=BnaC03g14520D protein {ECO:0000313|EMBL:CDY43819.1};	--	--	--
Cluster-17807.466	2.59	1.92	1.53	31.34	22.675	14.01	6.86	4.19	19.11	10.225	6.36	14.09	3.40329	up	2.3754	up	2.3959	up	K01590 histidine decarboxylase [EC:4.1.1.22] | (RefSeq) serine decarboxylase-like (A)	PREDICTED: serine decarboxylase-like [Brassica oleracea var. oleracea]	RecName: Full=Serine decarboxylase; Short=AtSDC; EC=4.1.1.-; AltName: Full=Protein EMBRYO DEFECTIVE 1075; AltName: Full=Serine decarboxylase 1; Short=AtSDC1;	SubName: Full=Uncharacterized protein {ECO:0000313|EnsemblPlants:Bo9g055730.1};	Glutamate decarboxylase and related proteins	GO:0005829,cytosol; GO:0005886,plasma membrane; GO:0016831,carboxy-lyase activity; GO:0030170,pyridoxal phosphate binding; GO:0019752,carboxylic acid metabolic process; GO:0006580,ethanolamine metabolic process	Pyridoxal-dependent decarboxylase conserved domain
Cluster-17807.71699	0	0	0	3.51	3.06	2.61	11.12	6.33	7.25	7.175	11.38	2.97	9.53738	up	11.0779	up	10.8755	up	K04733 interleukin-1 receptor-associated kinase 4 [EC:2.7.11.1] | (RefSeq) protein LYK5-like (A)	PREDICTED: protein LYK5 [Brassica oleracea var. oleracea]	RecName: Full=Protein LYK5; AltName: Full=LysM domain receptor-like kinase 5; AltName: Full=LysM-containing receptor-like kinase 5; Flags: Precursor;	SubName: Full=Uncharacterized protein {ECO:0000313|EnsemblPlants:Bo4g182040.1};	--	GO:0016021,integral component of membrane; GO:0005886,plasma membrane; GO:0005524,ATP binding; GO:0008061,chitin binding; GO:0042803,protein homodimerization activity; GO:0004675,transmembrane receptor protein serine/threonine kinase activity; GO:0007166,cell surface receptor signaling pathway; GO:0071323,cellular response to chitin; GO:0045087,innate immune response; GO:0006468,protein phosphory…	LysM domain
Cluster-17807.119526	10.51	8.49	15.13	1.65	1.705	1.76	4.03	5.61	5.28	2.845	2.48	3.21	-2.80897	down	-1.15956	down	-1.95123	down	K09286 EREBP-like factor | (RefSeq) ethylene-responsive transcription factor ERF060-like (A)	PREDICTED: ethylene-responsive transcription factor ERF060-like [Brassica oleracea var. oleracea]	RecName: Full=Ethylene-responsive transcription factor ERF060;	SubName: Full=Uncharacterized protein {ECO:0000313|EnsemblPlants:Bo3g152610.1};	--	GO:0005634,nucleus; GO:0003677,DNA binding; GO:0003700,DNA-binding transcription factor activity; GO:0009873,ethylene-activated signaling pathway; GO:0006351,transcription, DNA-templated	AP2 domain
Cluster-17807.107013	0	0	0	5.51	4.545	3.58	2.46	0	5.16	3.085	2.04	4.13	9.62256	up	8.94155	up	9.19202	up	K09422 transcription factor MYB, plant | (RefSeq) myb-like protein L (A)	myb-like protein L [Brassica napus]	RecName: Full=Transcription factor MYB3R-4 {ECO:0000303|PubMed:11597504}; AltName: Full=Myb-related protein 3R-4 {ECO:0000303|PubMed:11597504}; AltName: Full=Protein ENHANCED DEFECTIVE CYTOKINESIS {ECO:0000303|PubMed:25806785};	SubName: Full=Uncharacterized protein {ECO:0000313|EnsemblPlants:Bo00828s010.1};	Transcription factor, Myb superfamily	GO:0005634,nucleus; GO:0003700,DNA-binding transcription factor activity; GO:0000981,DNA-binding transcription factor activity, RNA polymerase II-specific; GO:0043565,sequence-specific DNA binding; GO:0003713,transcription coactivator activity; GO:0001135,RNA polymerase II transcription regulator recruiting activity; GO:0044212,transcription regulatory region DNA binding; GO:0030154,cell differen…	SLIDE
Cluster-17807.75520	31.85	26.45	30.09	5.4	3.625	1.85	11.2	12.46	10.97	4.905	4.85	4.96	-3.11871	down	-1.31969	down	-2.55026	down	K21734 sphingolipid 8-(E/Z)-desaturase [EC:1.14.19.29] | (RefSeq) delta(8)-fatty-acid desaturase 1 (A)	PREDICTED: delta(8)-fatty-acid desaturase 1 [Brassica oleracea var. oleracea]	RecName: Full=Delta(8)-fatty-acid desaturase 1; EC=1.14.19.29 {ECO:0000269|PubMed:22023480, ECO:0000269|PubMed:9786850}; AltName: Full=Delta(8)-sphingolipid desaturase 1; AltName: Full=Sphingoid long-chain base desaturase 1; Short=Sphingoid LCB desaturase 1; AltName: Full=Sphingolipid 8-(E/Z)-desaturase 1;	SubName: Full=Uncharacterized protein {ECO:0000313|EnsemblPlants:Bo8g096080.1};	Delta 6-fatty acid desaturase/delta-8 sphingolipid desaturase	GO:0005783,endoplasmic reticulum; GO:0005789,endoplasmic reticulum membrane; GO:0016021,integral component of membrane; GO:0046872,metal ion binding; GO:0052631,sphingolipid delta-8 desaturase activity; GO:0070417,cellular response to cold; GO:0006629,lipid metabolic process; GO:0030148,sphingolipid biosynthetic process	Cytochrome b5-like Heme/Steroid binding domain
Cluster-17807.15578	2.23	3.13	4.3	18.34	19.41	20.48	8.76	7.75	9.99	10.955	11.63	10.28	2.5143	up	1.49067	up	1.80057	up	K00021 hydroxymethylglutaryl-CoA reductase (NADPH) [EC:1.1.1.34] | (RefSeq) 3-hydroxy-3-methylglutaryl-coenzyme A reductase 1-like (A)	3-hydroxy-3-methylglutaryl-coenzyme A reductase 1-like [Brassica napus]	RecName: Full=3-hydroxy-3-methylglutaryl-coenzyme A reductase 1; Short=AtHMGR1; Short=HMG-CoA reductase 1; EC=1.1.1.34;	RecName: Full=3-hydroxy-3-methylglutaryl coenzyme A reductase {ECO:0000256|RuleBase:RU361219}; Short=HMG-CoA reductase {ECO:0000256|RuleBase:RU361219}; EC=1.1.1.34 {ECO:0000256|RuleBase:RU361219};	3-hydroxy-3-methylglutaryl-CoA (HMG-CoA) reductase	GO:0005783,endoplasmic reticulum; GO:0005789,endoplasmic reticulum membrane; GO:0016021,integral component of membrane; GO:0004420,hydroxymethylglutaryl-CoA reductase (NADPH) activity; GO:0042282,hydroxymethylglutaryl-CoA reductase activity; GO:0050661,NADP binding; GO:0015936,coenzyme A metabolic process; GO:0019287,isopentenyl diphosphate biosynthetic process, mevalonate pathway; GO:0008299,iso…	Hydroxymethylglutaryl-coenzyme A reductase
Cluster-17807.70867	0	0	0	2.64	3.31	3.98	3.08	0	3.89	3.41	3.52	3.3	9.73376	up	9.35225	up	9.88038	up	K14326 regulator of nonsense transcripts 1 [EC:3.6.4.-] | (RefSeq) uncharacterized protein LOC111904613 (A)	PREDICTED: uncharacterized protein LOC106296099 [Brassica oleracea var. oleracea]	--	SubName: Full=Uncharacterized protein {ECO:0000313|EnsemblPlants:Bo5g049300.1};	--	--	Protein of unknown function (DUF 659)
Cluster-17807.66397	20.93	25.87	18.28	0.67	0.35	0.03	6.18	5.47	2.96	9.205	9.24	9.17	-6.08663	down	-2.1461	down	-1.2059	down	K13424 WRKY transcription factor 33 | (RefSeq) WRKY transcription factor WRKY24 (A)	WRKY transcription factor [Brassica oleracea var. capitata]	RecName: Full=Probable WRKY transcription factor 3; AltName: Full=WRKY DNA-binding protein 3;	SubName: Full=WRKY17 protein {ECO:0000313|EMBL:AJA32872.1};	--	GO:0005634,nucleus; GO:0003700,DNA-binding transcription factor activity; GO:0043565,sequence-specific DNA binding; GO:0006351,transcription, DNA-templated	WRKY DNA -binding domain
Cluster-17807.68873	0	0	0	1.38	2.95	4.52	2.64	2.13	4.73	0.955	0.39	1.52	10.6483	up	10.8654	up	9.12258	up	K14303 nuclear pore complex protein Nup160 | (RefSeq) nuclear pore complex protein NUP160-like isoform X1 (A)	nuclear pore complex protein NUP160-like isoform X1 [Brassica napus]	RecName: Full=Nuclear pore complex protein NUP160 {ECO:0000303|PubMed:21189294}; Short=AtNUP160; AltName: Full=Nucleoporin 160; AltName: Full=Protein SUPPRESSOR OF AUXIN RESISTANCE 1 {ECO:0000303|PubMed:16751346};	SubName: Full=BnaCnng44970D protein {ECO:0000313|EMBL:CDY64796.1};	Nuclear pore complex, Nup160 component	GO:0005635,nuclear envelope; GO:0031965,nuclear membrane; GO:0005643,nuclear pore; GO:0005487,NA; GO:0006952,defense response; GO:0016973,poly(A)+ mRNA export from nucleus; GO:0009733,response to auxin; GO:0009409,response to cold	Nucleoporin Nup120/160
Cluster-17807.102553	0	0	0	7.63	23.785	39.94	3.17	8.63	15.58	2.535	2.57	2.5	11.2391	up	9.958	up	8.09297	up	--	PREDICTED: probable inactive shikimate kinase like 2, chloroplastic [Brassica rapa]	RecName: Full=Probable inactive shikimate kinase like 2, chloroplastic; Short=AtSKL2; Flags: Precursor;	SubName: Full=Uncharacterized protein {ECO:0000313|EnsemblPlants:Bra017318.1-P};	--	GO:0009507,chloroplast; GO:0000287,magnesium ion binding	CS domain
Cluster-17807.98040	109.1	66.09	97.06	16.45	11.36	6.27	22.91	23.16	15.1	23.07	16.37	29.77	-3.08652	down	-2.14134	down	-1.92438	down	K08145 MFS transporter, SP family, solute carrier family 2 (facilitated glucose transporter), member 8 | (RefSeq) sugar transporter ERD6-like 4 (A)	PREDICTED: sugar transporter ERD6-like 4 [Brassica oleracea var. oleracea]	RecName: Full=Sugar transporter ERD6-like 4;	SubName: Full=Uncharacterized protein {ECO:0000313|EnsemblPlants:Bo5g027480.1};	Predicted transporter (major facilitator superfamily)	GO:0016021,integral component of membrane; GO:0005774,vacuolar membrane; GO:0005773,vacuole; GO:0005355,glucose transmembrane transporter activity; GO:0005351,carbohydrate:proton symporter activity; GO:0046323,glucose import; GO:0035428,NA	Sugar (and other) transporter
Cluster-17807.31625	4.92	6.32	3.56	26.77	33.47	40.17	10.89	15	14.54	12.585	14.71	10.46	2.69299	up	1.4714	up	1.38254	up	--	--	RecName: Full=Protein IMPAIRED IN BABA-INDUCED STERILITY 1 {ECO:0000303|PubMed:15722464}; EC=2.7.11.- {ECO:0000255|PROSITE-ProRule:PRU00159};	SubName: Full=Uncharacterized protein {ECO:0000313|EnsemblPlants:Bo5g103680.1};	Cdc2-related protein kinase	GO:0005634,nucleus; GO:0005886,plasma membrane; GO:0005524,ATP binding; GO:0004693,cyclin-dependent protein serine/threonine kinase activity; GO:0042742,defense response to bacterium; GO:0002229,defense response to oomycetes; GO:1900426,positive regulation of defense response to bacterium; GO:1902290,positive regulation of defense response to oomycetes; GO:0006468,protein phosphorylation; GO:2000…	--
Cluster-17807.79295	26.02	29.4	25.97	75.02	87.96	100.9	81.54	108.62	87.15	59.63	62.07	57.19	1.62575	up	1.78996	up	1.1715	up	K22909 zinc finger CCCH domain-containing protein 13 | (RefSeq) hypothetical protein (A)	PREDICTED: CAX-interacting protein 4-like [Brassica oleracea var. oleracea]	RecName: Full=CAX-interacting protein 4;	SubName: Full=Uncharacterized protein {ECO:0000313|EnsemblPlants:Bo01765s020.1};	Uncharacterized conserved protein	GO:0005737,cytoplasm; GO:0005634,nucleus; GO:0003676,nucleic acid binding; GO:0008270,zinc ion binding	Zinc knuckle
Cluster-17807.48346	1.03	0.42	0.43	7.09	9.065	11.04	3.56	2.9	1.02	2.465	3.15	1.78	3.78945	up	1.99417	up	1.99819	up	K12133 MYB-related transcription factor LHY | (RefSeq) hypothetical protein (A)	BnaC06g12130D [Brassica napus]	RecName: Full=Protein REVEILLE 2; AltName: Full=MYB family transcription factor Circadian 1;	SubName: Full=BnaC06g12130D protein {ECO:0000313|EMBL:CDY26997.1};	Zuotin and related molecular chaperones (DnaJ superfamily), contains DNA-binding domains	GO:0005634,nucleus; GO:0003677,DNA binding; GO:0003700,DNA-binding transcription factor activity; GO:0007623,circadian rhythm; GO:0009909,regulation of flower development; GO:0006355,regulation of transcription, DNA-templated; GO:0009737,response to abscisic acid; GO:0009733,response to auxin; GO:0009723,response to ethylene; GO:0009739,response to gibberellin; GO:0009753,response to jasmonic aci…	Myb DNA-binding like
Cluster-17807.102579	0	0	0	1.9	4.83	7.76	3.28	3.05	0	1.425	2.25	0.6	10.8812	up	9.7278	up	9.19119	up	K14326 regulator of nonsense transcripts 1 [EC:3.6.4.-] | (RefSeq) uncharacterized protein LOC111904613 (A)	uncharacterized protein LOC106358772 [Brassica napus]	RecName: Full=CBL-interacting serine/threonine-protein kinase 22; EC=2.7.11.1; AltName: Full=SNF1-related kinase 3.19; AltName: Full=SOS2-like protein kinase PKS14;	SubName: Full=Uncharacterized protein {ECO:0000313|EnsemblPlants:Bo3g055160.1};	--	GO:0005622,intracellular; GO:0005524,ATP binding; GO:0004674,protein serine/threonine kinase activity; GO:0035556,intracellular signal transduction; GO:0018105,peptidyl-serine phosphorylation; GO:0018107,peptidyl-threonine phosphorylation	Protein of unknown function (DUF 659)
Cluster-17807.95083	3.96	5.49	5.5	0	0.055	0.11	0.9	1.88	2.43	0.61	0.44	0.78	-6.63989	down	-1.46742	down	-2.98015	down	--	uncharacterized WD repeat-containing protein C2A9.03-like isoform X3 [Brassica napus]	--	SubName: Full=Uncharacterized protein {ECO:0000313|EnsemblPlants:Bo6g121720.1};	--	--	Anaphase-promoting complex subunit 4 WD40 domain
Cluster-17807.100607	6.64	7.82	4.9	30.34	28.095	25.85	25.88	26.95	33.13	17.06	23.49	10.63	2.0407	up	2.16734	up	1.43142	up	--	PREDICTED: uncharacterized protein LOC106325431 isoform X1 [Brassica oleracea var. oleracea]	--	SubName: Full=BnaC02g02150D protein {ECO:0000313|EMBL:CDY14098.1};	--	--	--
Cluster-17807.138143	0	0	0	9.81	15.295	20.78	2.03	5.21	21.06	6.97	7.5	6.44	10.0492	up	9.4798	up	9.00733	up	--	PREDICTED: uncharacterized protein LOC103865305 [Brassica rapa]	--	SubName: Full=Uncharacterized protein {ECO:0000313|EnsemblPlants:Bo4g182300.1};	--	GO:0016021,integral component of membrane	--
Cluster-17807.84830	40.73	30.36	23.96	169.3	140.005	110.71	88.65	69.78	92.56	96.36	132.72	60	2.06465	up	1.42479	up	1.64206	up	--	--	--	--	--	--	--
Cluster-17807.35370	0	0	0	1.51	2.095	2.68	2.26	0	2.85	2.13	2.48	1.78	9.81807	up	9.64667	up	9.9348	up	K05666 ATP-binding cassette, subfamily C (CFTR/MRP), member 2 | (RefSeq) LOW QUALITY PROTEIN: ABC transporter C family member 4-like (A)	PREDICTED: LOW QUALITY PROTEIN: ABC transporter C family member 4-like [Brassica oleracea var. oleracea]	RecName: Full=ABC transporter C family member 4; Short=ABC transporter ABCC.4; Short=AtABCC4; EC=3.6.3.44; AltName: Full=ATP-energized glutathione S-conjugate pump 4; AltName: Full=Glutathione S-conjugate-transporting ATPase 4; AltName: Full=Multidrug resistance-associated protein 4;	SubName: Full=BnaA05g17490D protein {ECO:0000313|EMBL:CDY23680.1};	Multidrug resistance-associated protein/mitoxantrone resistance protein, ABC superfamily	GO:0005794,Golgi apparatus; GO:0016021,integral component of membrane; GO:0000325,plant-type vacuole; GO:0005886,plasma membrane; GO:0009506,plasmodesma; GO:0005774,vacuolar membrane; GO:0005773,vacuole; GO:0005524,ATP binding; GO:0042626,ATPase activity, coupled to transmembrane movement of substances; GO:0008559,xenobiotic transmembrane transporting ATPase activity; GO:0006855,drug transmembran…	P-loop containing region of AAA domain
Cluster-17807.142928	1.15	1.74	0.81	13.45	13.355	13.26	36.93	6.42	2.63	8.97	10.43	7.51	3.36672	up	3.56627	up	2.90915	up	--	PREDICTED: uncharacterized protein LOC106298416 [Brassica oleracea var. oleracea]	--	SubName: Full=Uncharacterized protein {ECO:0000313|EnsemblPlants:Bo6g068200.1};	--	--	--
Cluster-17807.110624	0	0	0	3.3	4.215	5.13	3.77	4.36	3.49	2.835	2.56	3.11	9.6448	up	9.61387	up	9.17291	up	--	outer envelope pore protein 37, chloroplastic [Brassica napus]	RecName: Full=Outer envelope pore protein 37, chloroplastic; AltName: Full=Chloroplastic outer envelope pore protein of 37 kDa; Short=AtOEP37; Flags: Precursor;	SubName: Full=Uncharacterized protein {ECO:0000313|EnsemblPlants:Bo4g194760.1}; Flags: Fragment;	--	GO:0009507,chloroplast; GO:0009941,chloroplast envelope; GO:0009706,chloroplast inner membrane; GO:0031359,integral component of chloroplast outer membrane; GO:0016020,membrane; GO:0005739,mitochondrion; GO:0009536,plastid; GO:0046930,pore complex; GO:0042802,identical protein binding; GO:0005216,ion channel activity; GO:0015288,porin activity; GO:0006812,cation transport	--
Cluster-17807.75246	3.15	3.69	3.19	0	0	0	0	0	0	0	0	0	-9.41833	down	-9.40916	down	-9.38431	down	K01285 lysosomal Pro-X carboxypeptidase [EC:3.4.16.2] | (RefSeq) lysosomal Pro-X carboxypeptidase-like (A)	PREDICTED: lysosomal Pro-X carboxypeptidase-like [Brassica oleracea var. oleracea]	RecName: Full=Probable serine protease EDA2; EC=3.4.-.-; AltName: Full=Protein EMBRYO SAC DEVELOPMENT ARREST 2; Flags: Precursor;	SubName: Full=Uncharacterized protein {ECO:0000313|EnsemblPlants:Bo4g154420.1};	Prolylcarboxypeptidase (angiotensinase C)	GO:0005576,extracellular region; GO:0008239,dipeptidyl-peptidase activity; GO:0008236,serine-type peptidase activity; GO:0009561,megagametogenesis; GO:0006508,proteolysis	Alpha/beta hydrolase family
Cluster-17807.19553	3.78	4.4	3.15	12.82	13.525	14.23	10.75	5.91	11.64	12.22	11.81	12.63	1.76675	up	1.3595	up	1.73261	up	K09510 DnaJ homolog subfamily B member 4 | (RefSeq) dnaJ homolog subfamily B member 4-like (A)	uncharacterized protein LOC106388836 [Brassica napus]	RecName: Full=Chaperone protein dnaJ A6, chloroplastic {ECO:0000305}; Short=atDjA6 {ECO:0000303|PubMed:23894646}; AltName: Full=Chaperone protein dnaJ A26 {ECO:0000303|PubMed:11599562}; Short=AtDjA26 {ECO:0000303|PubMed:11599562}; Flags: Precursor;	SubName: Full=BnaC03g34670D protein {ECO:0000313|EMBL:CDY08056.1};	--	GO:0009507,chloroplast; GO:0009941,chloroplast envelope; GO:0009535,chloroplast thylakoid membrane; GO:0005524,ATP binding; GO:0031072,heat shock protein binding; GO:0046872,metal ion binding; GO:0051082,unfolded protein binding; GO:0006457,protein folding; GO:0009408,response to heat	DnaJ domain
Cluster-17807.50766	13.37	14.31	11.37	44.78	42.26	39.74	37.72	28.18	28.2	34.465	37.8	31.13	1.62811	up	1.22852	up	1.45897	up	--	PREDICTED: uncharacterized protein LOC106313254 [Brassica oleracea var. oleracea]	--	SubName: Full=Uncharacterized protein {ECO:0000313|EnsemblPlants:Bo9g046580.1};	--	GO:0005886,plasma membrane	Protein of unknown function (DUF1336)
Cluster-17807.105656	5.29	8.28	6.84	0	0	0	0	0	0	2.325	3.09	1.56	-9.65731	down	-9.64743	down	-1.52973	down	K06199 fluoride exporter | (RefSeq) uncharacterized protein LOC106337342 (A)	BnaC04g47810D [Brassica napus]	--	SubName: Full=BnaC04g47810D protein {ECO:0000313|EMBL:CDY14784.1};	--	GO:0016021,integral component of membrane	CrcB-like protein, Camphor Resistance (CrcB)
Cluster-17807.76983	7.92	8.91	7.7	27.37	29.805	32.24	36.49	33.08	34.7	16.275	11.86	20.69	1.79625	up	2.08237	up	1.04315	up	--	PREDICTED: stromal cell-derived factor 2-like protein [Brassica oleracea var. oleracea]	RecName: Full=Stromal cell-derived factor 2-like protein; Short=AtSDF2; Short=SDF2-like protein; Flags: Precursor;	SubName: Full=Uncharacterized protein {ECO:0000313|EnsemblPlants:Bo4g157390.1};	Uncharacterized secreted protein SDF2 (Stromal cell-derived factor 2), contains MIR domains	GO:0005783,endoplasmic reticulum; GO:0016020,membrane; GO:0000030,mannosyltransferase activity; GO:0042742,defense response to bacterium; GO:0050832,defense response to fungus; GO:0052033,pathogen-associated molecular pattern dependent induction by symbiont of host innate immune response; GO:0006486,protein glycosylation	--
Cluster-17807.121076	0	0	0	12.92	8.305	3.69	4.49	11.34	11.25	4.21	6.5	1.92	10.4326	up	10.7039	up	9.58114	up	K01191 alpha-mannosidase [EC:3.2.1.24] | (RefSeq) alpha-mannosidase At3g26720-like (A)	PREDICTED: uncharacterized protein LOC106300160 [Brassica oleracea var. oleracea]	RecName: Full=Clathrin interactor EPSIN 1; AltName: Full=EPSIN-related 1;	SubName: Full=Uncharacterized protein {ECO:0000313|EnsemblPlants:Bo6g106570.1};	--	GO:0005884,actin filament; GO:0030136,clathrin-coated vesicle; GO:0005794,Golgi apparatus; GO:0005770,late endosome; GO:0009579,thylakoid; GO:0030276,clathrin binding; GO:0002020,protease binding; GO:0006623,protein targeting to vacuole	Protein of unknown function (DUF1644)
Cluster-17807.115097	0	0	0	3.3	5.43	7.56	3.98	3.53	6.2	3.915	4.6	3.23	10.0715	up	9.92638	up	9.68254	up	K00864 glycerol kinase [EC:2.7.1.30] | (RefSeq) glycerol kinase-like (A)	BnaA08g03870D [Brassica napus]	RecName: Full=Glycerol kinase; Short=Glycerokinase; EC=2.7.1.30; AltName: Full=ATP:glycerol 3-phosphotransferase; AltName: Full=Protein GLYCEROL INSENSITIVE 1; AltName: Full=Protein NONHOST RESISTANCE TO P. S. PHASEOLICOLA 1;	SubName: Full=Uncharacterized protein {ECO:0000313|EnsemblPlants:Bra014074.1-P};	Ribulose kinase and related carbohydrate kinases	GO:0005829,cytosol; GO:0005739,mitochondrion; GO:0005524,ATP binding; GO:0004370,glycerol kinase activity; GO:0042742,defense response to bacterium; GO:0019563,glycerol catabolic process; GO:0046167,glycerol-3-phosphate biosynthetic process; GO:0009617,response to bacterium; GO:0080167,response to karrikin; GO:0010188,response to microbial phytotoxin; GO:0002237,response to molecule of bacterial …	--
Cluster-17807.85332	30.91	39.41	24.64	126.32	118.02	109.72	89.31	92.49	83.51	118.785	123.11	114.46	1.81463	up	1.50347	up	1.94092	up	K10290 F-box protein 3 | (RefSeq) F-box protein SKIP16-like (A)	PREDICTED: F-box protein SKIP16-like [Brassica oleracea var. oleracea]	RecName: Full=F-box protein SKIP16; AltName: Full=SKP1-interacting partner 16;	SubName: Full=Uncharacterized protein {ECO:0000313|EnsemblPlants:Bo8g005980.1};	Putative Mg2+ and Co2+ transporter CorD	GO:0019005,SCF ubiquitin ligase complex; GO:0016567,protein ubiquitination	SMI1 / KNR4 family (SUKH-1)
Cluster-17807.92831	0.65	1.33	1.19	8.14	7.93	7.72	3.86	1.93	4.44	3.87	4.26	3.48	2.81589	up	1.7199	up	1.89528	up	K01969 3-methylcrotonyl-CoA carboxylase beta subunit [EC:6.4.1.4] | (RefSeq) methylcrotonoyl-CoA carboxylase beta chain, mitochondrial-like (A)	PREDICTED: methylcrotonoyl-CoA carboxylase beta chain, mitochondrial-like [Brassica oleracea var. oleracea]	RecName: Full=Methylcrotonoyl-CoA carboxylase beta chain, mitochondrial; Short=MCCase subunit beta; EC=6.4.1.4; AltName: Full=3-methylcrotonyl-CoA carboxylase 2; AltName: Full=3-methylcrotonyl-CoA:carbon dioxide ligase subunit beta; Flags: Precursor;	SubName: Full=Uncharacterized protein {ECO:0000313|EnsemblPlants:Bo3g169220.1};	3-Methylcrotonyl-CoA carboxylase, non-biotin containing subunit/Acetyl-CoA carboxylase carboxyl transferase, subunit beta	GO:0005759,mitochondrial matrix; GO:0005739,mitochondrion; GO:0005524,ATP binding; GO:0050897,cobalt ion binding; GO:0004485,methylcrotonoyl-CoA carboxylase activity; GO:0008270,zinc ion binding; GO:0006552,leucine catabolic process	Malonate decarboxylase gamma subunit (MdcE)
Cluster-17807.83154	10481.7	8055.78	11994.5	1658.3	2056.54	2454.78	589.88	3888.96	4580.98	869.795	982.25	757.34	-2.28216	down	-2.1562	down	-3.34623	down	K08912 light-harvesting complex II chlorophyll a/b binding protein 1 | (RefSeq) chlorophyll a-b binding protein 1D (A)	RecName: Full=Chlorophyll a-b binding of LHCII type 1 protein; AltName: Full=Chlorophyll a-b binding of LHCII type I protein; Short=CAB; Short=LHCP CAA34640.1 chlorophyll a/b binding protein (124 AA), partial [Raphanus sativus]	RecName: Full=Chlorophyll a-b binding of LHCII type 1 protein; AltName: Full=Chlorophyll a-b binding of LHCII type I protein; Short=CAB; Short=LHCP; Flags: Fragment;	RecName: Full=Chlorophyll a-b binding protein, chloroplastic {ECO:0000256|RuleBase:RU363080};	--	GO:0009535,chloroplast thylakoid membrane; GO:0016021,integral component of membrane; GO:0009522,photosystem I; GO:0009523,photosystem II; GO:0016168,chlorophyll binding; GO:0046872,metal ion binding; GO:0009765,photosynthesis, light harvesting; GO:0018298,protein-chromophore linkage	2,3-bisphosphoglycerate-independent phosphoglycerate mutase
Cluster-17807.103847	9.61	7.71	12.4	38.59	46.9	55.21	39.41	36.31	19.91	27.215	33.06	21.37	2.17925	up	1.69826	up	1.49237	up	K14498 serine/threonine-protein kinase SRK2 [EC:2.7.11.1] | (RefSeq) serine/threonine-protein kinase SRK2A-like (A)	PREDICTED: serine/threonine-protein kinase SRK2A-like [Brassica oleracea var. oleracea]	RecName: Full=Serine/threonine-protein kinase SRK2B; EC=2.7.11.1; AltName: Full=OST1-kinase-like 6; AltName: Full=SNF1-related kinase 2.10; Short=SnRK2.10;	SubName: Full=Sucrose non-fermenting 1-related protein kinase 2 {ECO:0000313|EMBL:ALO51450.1};	Serine/threonine protein kinase	GO:0005829,cytosol; GO:0005634,nucleus; GO:0005524,ATP binding; GO:0016301,kinase activity; GO:0070300,phosphatidic acid binding; GO:0004672,protein kinase activity; GO:0004674,protein serine/threonine kinase activity; GO:0035556,intracellular signal transduction; GO:0048527,lateral root development; GO:0006970,response to osmotic stress; GO:0009651,response to salt stress	WhiA C-terminal HTH domain
Cluster-17807.52097	1.29	1.41	1.45	0.04	0.06	0.08	0.28	0.65	0.6	0.255	0.23	0.28	-4.59345	down	-1.39453	down	-2.43117	down	K02045 sulfate transport system ATP-binding protein [EC:3.6.3.25] | (RefSeq) CysA-like protein (A)	ABC transporter I family member 11, chloroplastic isoform X2 [Brassica napus]	RecName: Full=ABC transporter I family member 11, chloroplastic; Short=ABC transporter ABCI.11; Short=AtABCI11; AltName: Full=Non-intrinsic ABC protein 14; Flags: Precursor;	SubName: Full=Uncharacterized protein {ECO:0000313|EnsemblPlants:Bo9g166160.1};	Multidrug/pheromone exporter, ABC superfamily	GO:0009507,chloroplast; GO:0009941,chloroplast envelope; GO:0016020,membrane; GO:0005524,ATP binding; GO:0016887,ATPase activity; GO:0005215,transporter activity	AAA domain
Cluster-17807.114012	0	0	0	4.47	6.545	8.62	0	4.42	8.87	6.385	8.27	4.5	9.83846	up	9.415	up	9.89429	up	K00864 glycerol kinase [EC:2.7.1.30] | (RefSeq) glycerol kinase-like (A)	BnaA08g03870D [Brassica napus]	RecName: Full=Glycerol kinase; Short=Glycerokinase; EC=2.7.1.30; AltName: Full=ATP:glycerol 3-phosphotransferase; AltName: Full=Protein GLYCEROL INSENSITIVE 1; AltName: Full=Protein NONHOST RESISTANCE TO P. S. PHASEOLICOLA 1;	SubName: Full=Uncharacterized protein {ECO:0000313|EnsemblPlants:Bra014074.1-P};	Ribulose kinase and related carbohydrate kinases	GO:0005829,cytosol; GO:0005739,mitochondrion; GO:0005524,ATP binding; GO:0004370,glycerol kinase activity; GO:0042742,defense response to bacterium; GO:0019563,glycerol catabolic process; GO:0046167,glycerol-3-phosphate biosynthetic process; GO:0009617,response to bacterium; GO:0080167,response to karrikin; GO:0010188,response to microbial phytotoxin; GO:0002237,response to molecule of bacterial …	--
Cluster-17807.89248	0.19	0.26	0.29	2.05	2.875	3.7	1.33	1.07	1.12	1.185	1.29	1.08	3.47043	up	2.28199	up	2.2961	up	K00294 1-pyrroline-5-carboxylate dehydrogenase [EC:1.2.1.88] | (RefSeq) delta-1-pyrroline-5-carboxylate dehydrogenase 12A1, mitochondrial-like (A)	delta-1-pyrroline-5-carboxylate dehydrogenase 12A1, mitochondrial-like [Brassica napus]	RecName: Full=Delta-1-pyrroline-5-carboxylate dehydrogenase 12A1, mitochondrial; Short=AtP5CDH; Short=P5C dehydrogenase; EC=1.2.1.88; AltName: Full=Aldehyde dehydrogenase family 12 member A1; AltName: Full=L-glutamate gamma-semialdehyde dehydrogenase; Flags: Precursor;	SubName: Full=Uncharacterized protein {ECO:0000313|EnsemblPlants:Bo3g107500.1};	Aldehyde dehydrogenase	GO:0009507,chloroplast; GO:0005759,mitochondrial matrix; GO:0005739,mitochondrion; GO:0003842,1-pyrroline-5-carboxylate dehydrogenase activity; GO:0050897,cobalt ion binding; GO:0008270,zinc ion binding; GO:0010133,proline catabolic process to glutamate; GO:0006560,proline metabolic process; GO:0072593,reactive oxygen species metabolic process; GO:0009651,response to salt stress	Aldehyde dehydrogenase family
Cluster-17807.35544	14.36	20.65	30.74	143.07	136.805	130.54	217.69	184.59	72.42	84.03	102.92	65.14	2.55764	up	2.83111	up	1.97152	up	K03113 translation initiation factor 1 | (RefSeq) uncharacterized LOC103844945 (A)	PREDICTED: uncharacterized protein LOC103844945 [Brassica rapa]	RecName: Full=Protein translation factor SUI1 homolog 1;	SubName: Full=Uncharacterized protein {ECO:0000313|EnsemblPlants:Bo9g118990.1};	Translation initiation factor 1 (eIF-1/SUI1)	GO:0003743,translation initiation factor activity; GO:0006417,regulation of translation	Domain of Unknown function (DUF542)
Cluster-17807.104246	3.27	4.19	7.21	0.21	0.18	0.15	0.47	1.34	1.28	0.565	0.73	0.4	-4.8206	down	-2.1869	down	-3.08383	down	K15283 solute carrier family 35, member E1 | (RefSeq) phosphoenolpyruvate/phosphate translocator 2, chloroplastic isoform X1 (A)	PREDICTED: phosphoenolpyruvate/phosphate translocator 2, chloroplastic isoform X1 [Brassica oleracea var. oleracea]	RecName: Full=Phosphoenolpyruvate/phosphate translocator 2, chloroplastic; Short=AtPPT2; Flags: Precursor;	SubName: Full=Uncharacterized protein {ECO:0000313|EMBL:EFH58433.1};	Glucose-6-phosphate/phosphate and phosphoenolpyruvate/phosphate antiporter	GO:0031969,chloroplast membrane; GO:0016021,integral component of membrane; GO:0015121,phosphoenolpyruvate:phosphate antiporter activity; GO:0015120,phosphoglycerate transmembrane transporter activity; GO:0015714,phosphoenolpyruvate transport; GO:0015713,phosphoglycerate transmembrane transport	EamA-like transporter family
Cluster-17807.130919	0.33	0.34	0.35	3.45	2.755	2.06	3.39	1.59	1.04	2.155	3.4	0.91	2.95504	up	2.59869	up	2.70995	up	K14431 transcription factor TGA | (RefSeq) T27G7.2 (A)	uncharacterized protein LOC106424290 [Brassica napus]	RecName: Full=U-box domain-containing protein 4; EC=2.3.2.27; AltName: Full=Plant U-box protein 4; AltName: Full=RING-type E3 ubiquitin transferase PUB4 {ECO:0000305};	SubName: Full=Uncharacterized protein {ECO:0000313|EnsemblPlants:Bo01196s010.1};	--	GO:0005634,nucleus; GO:0004842,ubiquitin-protein transferase activity	alpha/beta hydrolase fold
Cluster-17807.51029	33.42	26.6	31.71	10.43	9.6	8.77	11.64	12.68	14.24	7.545	6.53	8.56	-1.74559	down	-1.27124	down	-1.95347	down	K01188 beta-glucosidase [EC:3.2.1.21] | (RefSeq) beta-glucosidase 10-like (A)	PREDICTED: beta-glucosidase 10-like [Brassica oleracea var. oleracea]	RecName: Full=Beta-glucosidase 10; Short=AtBGLU10; EC=3.2.1.21; Flags: Precursor;	SubName: Full=Uncharacterized protein {ECO:0000313|EnsemblPlants:Bra007699.1-P};	Beta-glucosidase, lactase phlorizinhydrolase, and related proteins	GO:0005773,vacuole; GO:0008422,beta-glucosidase activity; GO:0102483,scopolin beta-glucosidase activity; GO:0046283,anthocyanin-containing compound metabolic process; GO:0005975,carbohydrate metabolic process; GO:1901657,glycosyl compound metabolic process	Cellulase (glycosyl hydrolase family 5)
Cluster-17807.7177	0.64	1.44	0.73	9.5	8.845	8.19	4.51	5.39	2.63	4.13	6.1	2.16	3.14292	up	2.15794	up	2.14823	up	K17573 meiosis arrest female protein 1 | (RefSeq) uncharacterized protein LOC105169000 (A)	uncharacterized protein LOC106410567 isoform X2 [Brassica napus]	--	SubName: Full=BnaC07g31050D protein {ECO:0000313|EMBL:CDY23082.1};	--	GO:0005777,peroxisome; GO:0003676,nucleic acid binding; GO:0008270,zinc ion binding; GO:0010468,regulation of gene expression	Zinc-finger double-stranded RNA-binding
Cluster-17807.83409	54.47	35.53	121.41	0.89	0.445	0	3.38	14.56	15.84	6.66	9.67	3.65	-7.43405	down	-2.60103	down	-3.37132	down	K08914 light-harvesting complex II chlorophyll a/b binding protein 3 | (RefSeq) chlorophyll a-b binding protein 13, chloroplastic (A)	PREDICTED: chlorophyll a-b binding protein 13, chloroplastic [Brassica oleracea var. oleracea]	RecName: Full=Chlorophyll a-b binding protein 3, chloroplastic; AltName: Full=Light-harvesting chlorophyll B-binding protein 3 {ECO:0000312|EMBL:AED96477.1}; Short=LHCB3*1 {ECO:0000303|PubMed:11245797}; Short=Lhcb3 {ECO:0000303|PubMed:11245797}; Flags: Precursor;	RecName: Full=Chlorophyll a-b binding protein, chloroplastic {ECO:0000256|RuleBase:RU363080};	--	GO:0009507,chloroplast; GO:0009941,chloroplast envelope; GO:0009534,chloroplast thylakoid; GO:0009535,chloroplast thylakoid membrane; GO:0016021,integral component of membrane; GO:0009522,photosystem I; GO:0009523,photosystem II; GO:0010287,plastoglobule; GO:0009579,thylakoid; GO:0042651,thylakoid membrane; GO:0016168,chlorophyll binding; GO:0046872,metal ion binding; GO:0031409,pigment binding; …	Chlorophyll A-B binding protein
Cluster-17807.78521	27.81	37.42	21.57	126.1	150.925	175.75	74.11	57.67	72.4	67.67	69.1	66.24	2.30812	up	1.26404	up	1.25634	up	K12761 carbon catabolite-derepressing protein kinase [EC:2.7.11.1] | (RefSeq) hypothetical protein (A)	PREDICTED: CBL-interacting serine/threonine-protein kinase 15 [Brassica oleracea var. oleracea]	RecName: Full=CBL-interacting serine/threonine-protein kinase 15; EC=2.7.11.1; AltName: Full=SNF1-related kinase 3.1; AltName: Full=SOS-interacting protein 2; AltName: Full=SOS2-like protein kinase PKS3; AltName: Full=Serine/threonine-protein kinase ATPK10;	RecName: Full=Non-specific serine/threonine protein kinase {ECO:0000256|SAAS:SAAS00351747}; EC=2.7.11.1 {ECO:0000256|SAAS:SAAS00351747};	Serine/threonine protein kinase	GO:0005622,intracellular; GO:0005524,ATP binding; GO:0004672,protein kinase activity; GO:0004674,protein serine/threonine kinase activity; GO:0009738,abscisic acid-activated signaling pathway; GO:0035556,intracellular signal transduction; GO:0009788,negative regulation of abscisic acid-activated signaling pathway; GO:0018105,peptidyl-serine phosphorylation; GO:0018107,peptidyl-threonine phosphory…	Phosphotransferase enzyme family
Cluster-17807.99360	0	0	0	6.93	8.69	10.45	5.22	6.22	9.25	4.375	4.16	4.59	9.51445	up	9.28529	up	8.62213	up	K07466 replication factor A1 | (RefSeq) uncharacterized protein At4g28440-like (A)	BnaC04g44260D [Brassica napus]	RecName: Full=Uncharacterized protein At4g28440;	SubName: Full=BnaC04g44260D protein {ECO:0000313|EMBL:CDY57208.1};	--	GO:0005829,cytosol; GO:0003729,mRNA binding	--
Cluster-17807.93875	48.72	38.66	35.82	7.56	9.785	12.01	4.5	10.95	13.23	12.81	12.53	13.09	-2.1288	down	-2.05869	down	-1.63843	down	--	PREDICTED: protein COFACTOR ASSEMBLY OF COMPLEX C SUBUNIT B CCB1, chloroplastic [Brassica oleracea var. oleracea]	RecName: Full=Protein COFACTOR ASSEMBLY OF COMPLEX C SUBUNIT B CCB1, chloroplastic {ECO:0000305}; Flags: Precursor;	SubName: Full=Uncharacterized protein {ECO:0000313|EnsemblPlants:Bo00285s410.1};	--	GO:0009507,chloroplast; GO:0009535,chloroplast thylakoid membrane; GO:0016021,integral component of membrane; GO:0010190,cytochrome b6f complex assembly	Cofactor assembly of complex C subunit B
Cluster-17807.75406	0.12	0.13	0.12	1.96	2.13	2.3	1.3	3.55	4.31	1.49	2.86	0.12	3.99618	up	4.64811	up	3.57925	up	K10875 DNA repair and recombination protein RAD54 and RAD54-like protein [EC:3.6.4.-] | (RefSeq) protein CHROMATIN REMODELING 25-like (A)	uncharacterized protein BNAC02G19650D [Brassica napus]	--	SubName: Full=BnaC02g19650D protein {ECO:0000313|EMBL:CDY42991.1};	--	--	--
Cluster-17807.83491	13.57	15.93	8.5	70.75	62.775	54.8	30.45	27.02	44.64	36.42	29.06	43.78	2.22334	up	1.47317	up	1.55957	up	K04365 B-Raf proto-oncogene serine/threonine-protein kinase [EC:2.7.11.1] | (RefSeq) serine/threonine-protein kinase STY46 (A)	PREDICTED: serine/threonine-protein kinase CTR1-like isoform X1 [Brassica oleracea var. oleracea]	RecName: Full=Serine/threonine-protein kinase STY46 {ECO:0000305}; EC=2.7.11.1 {ECO:0000269|PubMed:17090544}; AltName: Full=Serine/threonine/tyrosine-protein kinase 46 {ECO:0000303|PubMed:16429265};	SubName: Full=Uncharacterized protein {ECO:0000313|EnsemblPlants:Bo1g001100.1};	Tyrosine kinase specific for activated (GTP-bound) p21cdc42Hs	GO:0005829,cytosol; GO:0005524,ATP binding; GO:0004674,protein serine/threonine kinase activity; GO:0004712,protein serine/threonine/tyrosine kinase activity; GO:0004871,NA; GO:0009658,chloroplast organization; GO:0035556,intracellular signal transduction	ACT domain
Cluster-17807.85766	0	0	0	3.96	6.1	8.24	8.34	3.8	10.69	5.6	5.36	5.84	9.83864	up	10.2619	up	9.80979	up	--	BnaCnng52020D [Brassica napus]	RecName: Full=Haloacid dehalogenase-like hydrolase domain-containing protein At2g33255; EC=3.1.3.-;	SubName: Full=BnaCnng52020D protein {ECO:0000313|EMBL:CDY66711.1};	--	GO:0009507,chloroplast; GO:0046872,metal ion binding; GO:0016791,phosphatase activity; GO:0016311,dephosphorylation	Mitochondrial PGP phosphatase
Cluster-17807.75273	22.6	32.93	22.19	163.71	131.05	98.39	91.05	107.62	91.15	72.35	74.28	70.42	2.24342	up	1.91059	up	1.5151	up	K09566 peptidyl-prolyl isomerase G (cyclophilin G) [EC:5.2.1.8] | (RefSeq) CAX-interacting protein 4 (A)	PREDICTED: sarcoplasmic reticulum histidine-rich calcium-binding protein-like [Brassica rapa]	--	SubName: Full=Uncharacterized protein {ECO:0000313|EnsemblPlants:Bra014343.1-P};	--	--	--
Cluster-17807.138993	0.22	1.48	1.12	31.58	29.41	27.24	5.06	6.73	7.26	4.725	3.68	5.77	4.88592	up	2.7824	up	2.37903	up	K05387 glutamate receptor, ionotropic, plant | (RefSeq) glutamate receptor 2.1-like (A)	uncharacterized protein LOC109826924 [Asparagus officinalis]	RecName: Full=Retrovirus-related Pol polyprotein from transposon RE1; AltName: Full=Retro element 1 {ECO:0000303|PubMed:10689195}; Short=AtRE1 {ECO:0000303|PubMed:10689195}; Includes: RecName: Full=Protease RE1; EC=3.4.23.-; Includes: RecName: Full=Reverse transcriptase RE1; EC=2.7.7.49; Includes: RecName: Full=Endonuclease RE1;	SubName: Full=Retrovirus-related Pol polyprotein from transposon TNT 1-94 {ECO:0000313|EMBL:JAU08363.1};	FOG: Transposon-encoded proteins with TYA, reverse transcriptase, integrase domains in various combinations	GO:0004190,aspartic-type endopeptidase activity; GO:0004519,endonuclease activity; GO:0046872,metal ion binding; GO:0003676,nucleic acid binding; GO:0003964,RNA-directed DNA polymerase activity; GO:0015074,DNA integration; GO:0006310,DNA recombination	--
Cluster-17807.80928	1381.31	1015	1222.76	305.99	376.1	446.21	396.12	491.28	534.38	524.8	432.73	616.87	-1.7374	down	-1.3458	down	-1.14625	down	K03146 thiamine thiazole synthase | (RefSeq) thiamine thiazole synthase, chloroplastic (A)	PREDICTED: thiamine thiazole synthase, chloroplastic [Brassica oleracea var. oleracea]	RecName: Full=Thiamine thiazole synthase, chloroplastic {ECO:0000255|HAMAP-Rule:MF_03158}; AltName: Full=Thiazole biosynthetic enzyme {ECO:0000255|HAMAP-Rule:MF_03158}; Flags: Precursor;	RecName: Full=Thiamine thiazole synthase, chloroplastic {ECO:0000256|HAMAP-Rule:MF_03158}; AltName: Full=Thiazole biosynthetic enzyme {ECO:0000256|HAMAP-Rule:MF_03158};	Protein involved in thiamine biosynthesis and DNA damage tolerance	GO:0009507,chloroplast; GO:0009941,chloroplast envelope; GO:0009570,chloroplast stroma; GO:0005829,cytosol; GO:0005739,mitochondrion; GO:0005886,plasma membrane; GO:0010319,stromule; GO:0009579,thylakoid; GO:0005506,iron ion binding; GO:0019904,protein domain specific binding; GO:0042803,protein homodimerization activity; GO:0008270,zinc ion binding; GO:0006974,cellular response to DNA damage sti…	GMC oxidoreductase
Cluster-17807.95395	8.95	8.16	6.14	25.69	23.995	22.3	18.52	11.47	17.87	18.385	17.41	19.36	1.55237	up	1.06846	up	1.28411	up	K08490 syntaxin 5 | (RefSeq) syntaxin-31 (A)	PREDICTED: syntaxin-31 [Brassica oleracea var. oleracea]	RecName: Full=Syntaxin-31; Short=AtSED5; Short=AtSYP31;	SubName: Full=Uncharacterized protein {ECO:0000313|EnsemblPlants:Bo3g003490.1};	SNARE protein SED5/Syntaxin 5	GO:0009504,cell plate; GO:0005768,endosome; GO:0000139,Golgi membrane; GO:0016021,integral component of membrane; GO:0043231,intracellular membrane-bounded organelle; GO:0031201,SNARE complex; GO:0005484,SNAP receptor activity; GO:0000149,SNARE binding; GO:0006888,ER to Golgi vesicle-mediated transport; GO:0006886,intracellular protein transport; GO:0048278,vesicle docking; GO:0006906,vesicle fus…	Syntaxin
Cluster-17807.76446	0	0	0	17.79	13.865	9.94	0	3.61	10.38	21.6	21.29	21.91	9.49722	up	8.0807	up	10.2677	up	K12877 protein mago nashi | (RefSeq) protein mago nashi homolog (A)	PREDICTED: protein mago nashi homolog [Brassica rapa]	RecName: Full=Protein mago nashi homolog {ECO:0000305}; Short=AtMAGO {ECO:0000303|PubMed:24416299};	SubName: Full=Uncharacterized protein {ECO:0000313|EnsemblPlants:Bo5g001330.1};	Exon-exon junction complex, Magoh component	GO:0009507,chloroplast; GO:0035145,exon-exon junction complex; GO:0016607,nuclear speck; GO:0005730,nucleolus; GO:0005654,nucleoplasm; GO:0000932,P-body; GO:0003723,RNA binding; GO:0009793,embryo development ending in seed dormancy; GO:0006397,mRNA processing; GO:0051028,mRNA transport; GO:0000184,nuclear-transcribed mRNA catabolic process, nonsense-mediated decay; GO:0010183,pollen tube guidance…	Mago nashi protein
Cluster-17807.61557	12.44	15.4	10.83	43.34	40.205	37.07	20.54	23.12	43.15	38.785	43.45	34.12	1.55715	up	1.21806	up	1.61968	up	K08286 protein-serine/threonine kinase [EC:2.7.11.-] | (RefSeq) serine/threonine-protein kinase D6PKL2 (A)	PREDICTED: serine/threonine-protein kinase D6PKL2 [Brassica oleracea var. oleracea]	RecName: Full=Serine/threonine-protein kinase D6PKL2; EC=2.7.11.1; AltName: Full=D6 protein kinase-like 2; AltName: Full=Serine/threonine-protein kinase AtPK5;	SubName: Full=Uncharacterized protein {ECO:0000313|EnsemblPlants:Bo7g077900.1};	Putative serine/threonine protein kinase	GO:0005737,cytoplasm; GO:0005730,nucleolus; GO:0005634,nucleus; GO:0005886,plasma membrane; GO:0005524,ATP binding; GO:0016301,kinase activity; GO:0004672,protein kinase activity; GO:0004674,protein serine/threonine kinase activity; GO:0009734,auxin-activated signaling pathway; GO:0010540,basipetal auxin transport; GO:0035556,intracellular signal transduction; GO:0006468,protein phosphorylation	Protein tyrosine kinase
Cluster-17807.63477	8.81	11.44	3.99	0.16	0.08	0	2.39	1.82	1.14	2.41	2.09	2.73	-6.73295	down	-2.16472	down	-1.7099	down	--	CGLD27 [Arabidopsis thaliana]	RecName: Full=Protein CONSERVED IN THE GREEN LINEAGE AND DIATOMS 27, chloroplastic {ECO:0000303|PubMed:23043051}; Flags: Precursor;	SubName: Full=Uncharacterized protein {ECO:0000313|EnsemblPlants:Bo2g167980.1};	--	GO:0009507,chloroplast; GO:0016021,integral component of membrane; GO:1990641,response to iron ion starvation	Conserved in the green lineage and diatoms 27
Cluster-17807.78843	0	0	0	8.06	13.13	18.2	4.26	14.53	15.64	5.52	3.15	7.89	9.88406	up	9.77638	up	8.73545	up	K02865 large subunit ribosomal protein L10Ae | (RefSeq) 60S ribosomal protein L10a-3-like (A)	PREDICTED: 60S ribosomal protein L10a-3-like [Brassica oleracea var. oleracea]	RecName: Full=60S ribosomal protein L10a-3;	RecName: Full=Ribosomal protein {ECO:0000256|RuleBase:RU000659};	60S ribosomal protein L10A	GO:0022625,cytosolic large ribosomal subunit; GO:0022626,cytosolic ribosome; GO:0005730,nucleolus; GO:0042788,polysomal ribosome; GO:0003723,RNA binding; GO:0003735,structural constituent of ribosome; GO:0000470,maturation of LSU-rRNA; GO:0006412,translation	Ribosomal protein L1p/L10e family
Cluster-17807.68390	0	0.65	0.42	52.46	55.005	57.55	28.92	13.03	28.01	19.83	19.97	19.69	7.1726	up	6.05015	up	5.82132	up	K09754 coumaroylquinate(coumaroylshikimate) 3'-monooxygenase [EC:1.14.13.36] | (RefSeq) cytochrome P450 98A3-like (A)	PREDICTED: cytochrome P450 98A3-like [Brassica oleracea var. oleracea]	RecName: Full=Cytochrome P450 98A3; EC=1.14.-.-; AltName: Full=Protein REDUCED EPIDERMAL FLUORESCENCE 8; AltName: Full=p-coumaroylshikimate/quinate 3'-hydrolxylase; Short=C3'H;	SubName: Full=Uncharacterized protein {ECO:0000313|EnsemblPlants:Bo4g190570.1};	Cytochrome P450 CYP2 subfamily	GO:0005783,endoplasmic reticulum; GO:0016021,integral component of membrane; GO:0043231,intracellular membrane-bounded organelle; GO:0005739,mitochondrion; GO:0005886,plasma membrane; GO:0020037,heme binding; GO:0042802,identical protein binding; GO:0005506,iron ion binding; GO:0004497,monooxygenase activity; GO:0016709,oxidoreductase activity, acting on paired donors, with incorporation or reduc…	Cytochrome P450
Cluster-17807.66118	6.24	6.88	3.78	26.03	25.42	24.81	11.59	13.9	18.16	19.465	18.99	19.94	2.09373	up	1.41807	up	1.82195	up	K18081 myotubularin-related protein 1/2 [EC:3.1.3.64 3.1.3.95] | (RefSeq) hypothetical protein (A)	uncharacterized protein LOC106371898 isoform X2 [Brassica napus]	RecName: Full=Protein disulfide-isomerase 5-2; Short=AtPDIL5-2; AltName: Full=Protein disulfide-isomerase 7-1; Short=AtPDIL7-1; AltName: Full=Protein disulfide-isomerase 8; Short=PDI8; Flags: Precursor;	SubName: Full=Uncharacterized protein {ECO:0000313|EnsemblPlants:Bo5g113640.1};	--	GO:0005783,endoplasmic reticulum; GO:0016021,integral component of membrane; GO:0009505,plant-type cell wall; GO:0009506,plasmodesma; GO:0005774,vacuolar membrane; GO:0003756,protein disulfide isomerase activity; GO:0045454,cell redox homeostasis; GO:0006457,protein folding; GO:0034976,response to endoplasmic reticulum stress	Thioredoxin
Cluster-17807.50286	4.93	3.46	4.69	0	0	0	0	0	0	0.115	0	0.23	-9.25322	down	-9.24586	down	-5.23399	down	K01807 ribose 5-phosphate isomerase A [EC:5.3.1.6] | (RefSeq) probable ribose-5-phosphate isomerase 3, chloroplastic (A)	BnaC05g47040D [Brassica napus]	RecName: Full=Probable ribose-5-phosphate isomerase 3, chloroplastic; EC=5.3.1.6; AltName: Full=Phosphoriboisomerase 3; AltName: Full=Protein EMBRYO DEFECTIVE 3119; Flags: Precursor;	SubName: Full=BnaC05g47040D protein {ECO:0000313|EMBL:CDY41900.1};	Ribose 5-phosphate isomerase	GO:0009507,chloroplast; GO:0009941,chloroplast envelope; GO:0009570,chloroplast stroma; GO:0009535,chloroplast thylakoid membrane; GO:0009579,thylakoid; GO:0004751,ribose-5-phosphate isomerase activity; GO:0042742,defense response to bacterium; GO:0009052,pentose-phosphate shunt, non-oxidative branch; GO:0019253,reductive pentose-phosphate cycle; GO:0009735,response to cytokinin	DeoR C terminal sensor domain
Cluster-17807.58124	4.58	6.78	4.83	21.92	20.225	18.53	11.73	21.04	18.02	19.84	21.51	18.17	1.82063	up	1.68815	up	1.90836	up	--	AT-rich interactive domain-containing protein 4 [Brassica napus]	RecName: Full=AT-rich interactive domain-containing protein 4; Short=ARID domain-containing protein 4;	SubName: Full=Uncharacterized protein {ECO:0000313|EnsemblPlants:Bo3g127310.1};	--	GO:0005634,nucleus; GO:0003677,DNA binding; GO:0046872,metal ion binding; GO:0006355,regulation of transcription, DNA-templated; GO:0006351,transcription, DNA-templated	PHD-finger
Cluster-17807.110500	52.07	51.13	49.47	9.4	12.78	16.16	13.93	22.42	19.25	23.455	15.89	31.02	-2.05531	down	-1.42838	down	-1.07218	down	K13035 beta-cyano-L-alanine hydratase/nitrilase [EC:3.5.5.4 4.2.1.65] | (RefSeq) bifunctional nitrilase/nitrile hydratase NIT4 (A)	PREDICTED: bifunctional nitrilase/nitrile hydratase NIT4 [Brassica oleracea var. oleracea]	RecName: Full=Bifunctional nitrilase/nitrile hydratase NIT4; EC=3.5.5.1; EC=3.5.5.4; EC=4.2.1.65; AltName: Full=Cyanoalanine nitrilase; AltName: Full=Nitrilase 4;	SubName: Full=Uncharacterized protein {ECO:0000313|EnsemblPlants:Bo2g023830.1};	Carbon-nitrogen hydrolase	GO:0005886,plasma membrane; GO:0047558,3-cyanoalanine hydratase activity; GO:0047427,cyanoalanine nitrilase activity; GO:0080061,indole-3-acetonitrile nitrilase activity; GO:0000257,nitrilase activity; GO:0018822,nitrile hydratase activity; GO:0019499,cyanide metabolic process; GO:0051410,detoxification of nitrogen compound	Carbon-nitrogen hydrolase
Cluster-17807.74096	137.79	174.5	198.74	518.14	505.885	493.63	371.9	226.5	449.24	392.955	426.46	359.45	1.48975	up	1.05593	up	1.24255	up	K00052 3-isopropylmalate dehydrogenase [EC:1.1.1.85] | (RefSeq) 3-isopropylmalate dehydrogenase 2, chloroplastic-like (A)	PREDICTED: uncharacterized protein LOC106328618 [Brassica oleracea var. oleracea]	--	SubName: Full=Uncharacterized protein {ECO:0000313|EnsemblPlants:Bo3g061790.1};	--	--	--
Cluster-17807.119643	27.54	30.3	23.83	97.24	82.345	67.45	42.75	77.65	80.6	65.875	57.7	74.05	1.51063	up	1.3312	up	1.31515	up	K15456 protein KTI12 | (RefSeq) protein KTI12 homolog (A)	protein KTI12 homolog [Brassica napus]	RecName: Full=Protein KTI12 homolog {ECO:0000303|PubMed:20836892}; Short=AtKTI12 {ECO:0000303|PubMed:20836892}; AltName: Full=At1g13870; AltName: Full=Protein DEFORMED ROOTS AND LEAVES 1 {ECO:0000303|PubMed:8392411}; Short=AtDRL1 {ECO:0000303|PubMed:8392411}; AltName: Full=Protein ELONGATA4 {ECO:0000303|PubMed:10353913};	SubName: Full=Uncharacterized protein {ECO:0000313|EnsemblPlants:Bo8g065700.1};	RNA polymerase II elongator associated protein	GO:0005737,cytoplasm; GO:0033588,Elongator holoenzyme complex; GO:0005634,nucleus; GO:0005524,ATP binding; GO:0005516,calmodulin binding; GO:0080178,5-carbamoylmethyl uridine residue modification; GO:0048366,leaf development; GO:0009933,meristem structural organization; GO:0006357,regulation of transcription by RNA polymerase II; GO:0010449,root meristem growth; GO:0006351,transcription, DNA-temp…	Adenylylsulphate kinase
Cluster-17807.86267	5.62	9.78	9.27	0.13	0.065	0	0.33	2.52	2.14	1.14	1.54	0.74	-7.20632	down	-2.26185	down	-2.84854	down	K01738 cysteine synthase A [EC:2.5.1.47] | (RefSeq) bifunctional cystathionine gamma-lyase/cysteine synthase isoform X1 (A)	PREDICTED: bifunctional cystathionine gamma-lyase/cysteine synthase isoform X1 [Brassica oleracea var. oleracea]	RecName: Full=Bifunctional cystathionine gamma-lyase/cysteine synthase; EC=2.5.1.47 {ECO:0000269|PubMed:19955263}; EC=4.4.1.1 {ECO:0000269|PubMed:19955263}; AltName: Full=Beta-substituted Ala synthase 4;3; Short=ARAth-Bsas4;3; AltName: Full=L-cysteine desulfhydrase 1; Short=DES1; AltName: Full=O-acetylserine (thiol)-lyase; Short=OASTL; AltName: Full=Protein CS-LIKE;	RecName: Full=Cysteine synthase {ECO:0000256|RuleBase:RU003985}; EC=2.5.1.47 {ECO:0000256|RuleBase:RU003985};	Cystathionine beta-synthase and related enzymes	GO:0005737,cytoplasm; GO:0004123,cystathionine gamma-lyase activity; GO:0004124,cysteine synthase activity; GO:0080146,L-cysteine desulfhydrase activity; GO:0044540,L-cystine L-cysteine-lyase (deaminating); GO:0030170,pyridoxal phosphate binding; GO:0016740,transferase activity; GO:0006535,cysteine biosynthetic process from serine; GO:0080145,cysteine homeostasis	PRMT5 arginine-N-methyltransferase
Cluster-17807.122335	0.98	1.27	0.49	12.72	11.23	9.74	12.61	0.89	8.5	5.935	2.81	9.06	3.54887	up	3.00217	up	2.758	up	--	PREDICTED: ORM1-like protein 3 [Brassica oleracea var. oleracea]	--	SubName: Full=Uncharacterized protein {ECO:0000313|EnsemblPlants:Bo5g002620.1};	Predicted membrane protein	GO:0005789,endoplasmic reticulum membrane; GO:0016021,integral component of membrane	ORMDL family
Cluster-17807.69286	4.45	8.74	8.31	0	0	0	1.52	0.52	1.5	2.755	1.72	3.79	-9.72166	down	-2.57002	down	-1.34568	down	K09841 xanthoxin dehydrogenase [EC:1.1.1.288] | (RefSeq) xanthoxin dehydrogenase-like (A)	momilactone A synthase [Brassica napus]	RecName: Full=Short-chain dehydrogenase reductase 2a; Short=AtSDR2a; EC=1.1.1.-;	SubName: Full=BnaC02g36330D protein {ECO:0000313|EMBL:CDY28527.1};	Reductases with broad range of substrate specificities	GO:0016491,oxidoreductase activity	NAD dependent epimerase/dehydratase family
Cluster-17807.25205	0	0	0	2.91	2.055	1.2	1.31	5.94	5.72	1.29	2.58	0	9.73628	up	10.9672	up	9.17692	up	K20403 TELO2-interacting protein 1 | (RefSeq) TELO2-interacting protein 1 homolog isoform X1 (A)	uncharacterized protein BNAC02G25560D isoform X1 [Brassica napus]	--	SubName: Full=BnaC02g25560D protein {ECO:0000313|EMBL:CDY22252.1};	Uncharacterized conserved protein	--	--
Cluster-17807.14853	0	0	0	7.31	7.925	8.54	9.05	6.66	13.18	8.755	9.7	7.81	9.13885	up	9.51972	up	9.38931	up	K21552 methyl halide transferase [EC:2.1.1.165] | (RefSeq) probable thiol methyltransferase 2 (A)	probable thiol methyltransferase 2 [Brassica napus]	RecName: Full=Probable thiol methyltransferase 2; EC=2.1.1.9; AltName: Full=Protein HARMLESS TO OZONE LAYER 3; Short=AtHOL3;	SubName: Full=BnaC04g49370D protein {ECO:0000313|EMBL:CDY23409.1};	--	GO:0009507,chloroplast; GO:0009941,chloroplast envelope; GO:0018708,thiol S-methyltransferase activity	Methyltransferase domain
Cluster-17807.89943	23.77	17.68	22.23	2	3.195	4.39	10.03	8.48	8.63	7.695	7.66	7.73	-2.79102	down	-1.20383	down	-1.42465	down	K10529 alpha-dioxygenase [EC:1.14.99.-] | (RefSeq) alpha-dioxygenase 2 (A)	PREDICTED: alpha-dioxygenase 2 [Brassica oleracea var. oleracea]	RecName: Full=Alpha-dioxygenase 2; Short=Alpha DOX2; EC=1.14.99.-; AltName: Full=Fatty acid dioxygenase AlphaDOX2; Flags: Precursor;	SubName: Full=Uncharacterized protein {ECO:0000313|EnsemblPlants:Bo6g087590.1};	Peroxidase/oxygenase	GO:0051213,dioxygenase activity; GO:0020037,heme binding; GO:0046872,metal ion binding; GO:0004601,peroxidase activity; GO:0006631,fatty acid metabolic process; GO:0010150,leaf senescence; GO:0001676,long-chain fatty acid metabolic process; GO:0031408,oxylipin biosynthetic process; GO:0006979,response to oxidative stress	Animal haem peroxidase
Cluster-17807.133675	7.22	7.22	7.6	1.88	1.545	1.21	1.85	1.67	2.19	2.745	3.25	2.24	-2.35575	down	-1.94667	down	-1.39234	down	K09510 DnaJ homolog subfamily B member 4 | (RefSeq) hypothetical protein (A)	PREDICTED: chaperone protein DnaJ-like isoform X2 [Brassica oleracea var. oleracea]	RecName: Full=DnaJ protein ERDJ3B; AltName: Full=Chaperone protein dnaJ 19; Short=AtDjB19; Short=AtJ19; AltName: Full=Endoplasmic reticulum dnaJ domain-containing protein 3B; Short=AtERdj3B; AltName: Full=Protein SCJ1 homolog ERDJ3B; Flags: Precursor;	SubName: Full=Uncharacterized protein {ECO:0000313|EnsemblPlants:Bo1g155080.1};	Molecular chaperone (DnaJ superfamily)	GO:0005783,endoplasmic reticulum; GO:0005788,endoplasmic reticulum lumen; GO:0005886,plasma membrane; GO:0051082,unfolded protein binding; GO:0052033,pathogen-associated molecular pattern dependent induction by symbiont of host innate immune response; GO:0006457,protein folding	DnaJ domain
Cluster-17807.128986	1.61	1.23	1.5	4.43	5.13	5.83	3.07	9.17	8.1	3.405	5.07	1.74	1.75897	up	2.28537	up	1.26391	up	--	hypothetical protein CCACVL1_08114 [Corchorus capsularis]	--	SubName: Full=Uncharacterized protein {ECO:0000313|EMBL:OMO88910.1};	--	GO:0016021,integral component of membrane	Protein of unknown function (DUF3685)
Cluster-17807.79354	23.45	14.57	28.34	1.77	2.375	2.98	0	0	0	9.09	11.86	6.32	-3.27415	down	-10.1476	down	-1.24262	down	K11817 indole-3-acetaldehyde oxidase [EC:1.2.3.7] | (RefSeq) indole-3-acetaldehyde oxidase (A)	PREDICTED: indole-3-acetaldehyde oxidase [Brassica oleracea var. oleracea]	RecName: Full=Indole-3-acetaldehyde oxidase; Short=IAA oxidase; EC=1.2.3.7; AltName: Full=Aldehyde oxidase 1; Short=AO-1; Short=AtAO-1; Short=AtAO1;	SubName: Full=Uncharacterized protein {ECO:0000313|EnsemblPlants:Bo9g150160.1};	Xanthine dehydrogenase	GO:0005829,cytosol; GO:0051537,2 iron, 2 sulfur cluster binding; GO:0004031,aldehyde oxidase activity; GO:0009055,electron transfer activity; GO:0050660,flavin adenine dinucleotide binding; GO:0050302,indole-3-acetaldehyde oxidase activity; GO:0005506,iron ion binding; GO:0016614,oxidoreductase activity, acting on CH-OH group of donors; GO:0009688,abscisic acid biosynthetic process; GO:0009851,au…	Molybdopterin-binding domain of aldehyde dehydrogenase
Cluster-17807.35937	0	0	0.12	20.44	18.075	15.71	18.26	13.81	26.31	10.435	11.26	9.61	8.83342	up	9.0335	up	8.16576	up	K10144 RING finger and CHY zinc finger domain-containing protein 1 [EC:2.3.2.27] | (RefSeq) RING finger and CHY zinc finger domain-containing protein 1 (A)	PREDICTED: RING finger and CHY zinc finger domain-containing protein 1 [Brassica oleracea var. oleracea]	RecName: Full=E3 ubiquitin-protein ligase MIEL1 {ECO:0000303|PubMed:23403577}; EC=2.3.2.27 {ECO:0000305}; AltName: Full=MYB30-interacting E3 ligase 1 {ECO:0000303|PubMed:23403577}; AltName: Full=Pirh2-like protein 1 {ECO:0000303|PubMed:21526181}; Short=AtPILP1 {ECO:0000303|PubMed:21526181}; AltName: Full=RING-type E3 ubiquitin transferase MIEL1 {ECO:0000305};	SubName: Full=Uncharacterized protein {ECO:0000313|EnsemblPlants:Bo9g154680.1};	Zn-finger protein	GO:0005737,cytoplasm; GO:0005634,nucleus; GO:0008134,transcription factor binding; GO:0004842,ubiquitin-protein transferase activity; GO:0008270,zinc ion binding; GO:0006952,defense response; GO:1900425,negative regulation of defense response to bacterium; GO:1901485,positive regulation of transcription factor catabolic process; GO:0016567,protein ubiquitination	CHY zinc finger
Cluster-17807.90820	0	0	0	1.05	1.6	2.15	0.99	0.18	3.39	0.705	0.51	0.9	9.60902	up	9.6877	up	8.53215	up	--	--	--	SubName: Full=Uncharacterized protein {ECO:0000313|EnsemblPlants:Bo8g034360.1};	--	--	--
Cluster-17807.59681	0	0	0.07	11.19	12.59	13.99	1.54	14.66	14.92	5.86	6.21	5.51	8.88692	up	8.71926	up	7.88944	up	K15376 gephyrin [EC:2.10.1.1 2.7.7.75] | (RefSeq) molybdopterin biosynthesis protein CNX1 (A)	BnaC09g36890D [Brassica napus]	RecName: Full=Molybdopterin biosynthesis protein CNX1; AltName: Full=Molybdenum cofactor biosynthesis enzyme CNX1; Includes: RecName: Full=Molybdopterin molybdenumtransferase; Short=MPT Mo-transferase; EC=2.10.1.1; AltName: Full=Domain E; Includes: RecName: Full=Molybdopterin adenylyltransferase; Short=MPT adenylyltransferase; EC=2.7.7.75; AltName: Full=Domain G;	SubName: Full=BnaC09g36890D protein {ECO:0000313|EMBL:CDY16584.1};	Molybdopterin biosynthesis protein	GO:0005829,cytosol; GO:0005524,ATP binding; GO:0030151,molybdenum ion binding; GO:0061598,molybdopterin adenylyltransferase activity; GO:0061599,molybdopterin molybdotransferase activity; GO:0008940,nitrate reductase activity; GO:0009734,auxin-activated signaling pathway; GO:0006777,Mo-molybdopterin cofactor biosynthetic process; GO:0018315,molybdenum incorporation into molybdenum-molybdopterin c…	FAM27 D and E protein family
Cluster-17807.74227	6.69	8.67	4.4	33.38	32.345	31.31	24.8	10.39	37	53.545	68.18	38.91	2.21198	up	1.92637	up	3.04684	up	K04733 interleukin-1 receptor-associated kinase 4 [EC:2.7.11.1] | (RefSeq) C-type lectin receptor-like tyrosine-protein kinase At1g52310 isoform X1 (A)	PREDICTED: C-type lectin receptor-like tyrosine-protein kinase At1g52310 isoform X2 [Brassica oleracea var. oleracea]	RecName: Full=C-type lectin receptor-like tyrosine-protein kinase At1g52310; EC=2.7.10.1; Flags: Precursor;	SubName: Full=Uncharacterized protein {ECO:0000313|EnsemblPlants:Bo3g181060.1};	Serine/threonine protein kinase	GO:0016021,integral component of membrane; GO:0005886,plasma membrane; GO:0005524,ATP binding; GO:0030246,carbohydrate binding; GO:0004674,protein serine/threonine kinase activity; GO:0004714,transmembrane receptor protein tyrosine kinase activity	Lectin C-type domain
Cluster-17807.145928	5.51	2.1	5.46	0.1	0.05	0	0.11	0.32	0	0	0	0	-6.57636	down	-4.88599	down	-10.2107	down	K16298 serine carboxypeptidase-like clade IV [EC:3.4.16.-] | (RefSeq) serine carboxypeptidase-like 48 (A)	PREDICTED: serine carboxypeptidase-like 48 [Brassica oleracea var. oleracea]	RecName: Full=Serine carboxypeptidase-like 48; EC=3.4.16.-; Flags: Precursor;	RecName: Full=Carboxypeptidase {ECO:0000256|RuleBase:RU361156}; EC=3.4.16.- {ECO:0000256|RuleBase:RU361156};	Serine carboxypeptidases (lysosomal cathepsin A)	GO:0005576,extracellular region; GO:0005773,vacuole; GO:0004185,serine-type carboxypeptidase activity; GO:0051603,proteolysis involved in cellular protein catabolic process	Serine carboxypeptidase
Cluster-17807.77294	0.24	0	0.21	13.63	11.37	9.11	14.54	7.81	0.76	30.485	32.31	28.66	6.1803	up	5.69833	up	7.71027	up	K00451 homogentisate 1,2-dioxygenase [EC:1.13.11.5] | (RefSeq) homogentisate 1,2-dioxygenase (A)	PREDICTED: endonuclease MutS2 [Brassica oleracea var. oleracea]	RecName: Full=Homogentisate 1,2-dioxygenase; EC=1.13.11.5; AltName: Full=Homogentisate oxygenase; AltName: Full=Homogentisic acid oxidase; AltName: Full=Homogentisicase;	SubName: Full=BnaC02g13830D protein {ECO:0000313|EMBL:CDY41773.1};	--	GO:0005829,cytosol; GO:0004411,homogentisate 1,2-dioxygenase activity; GO:0046872,metal ion binding; GO:1902000,homogentisate catabolic process; GO:0006559,L-phenylalanine catabolic process; GO:0006572,tyrosine catabolic process	MutS domain V
Cluster-17807.100921	0.3	0	0	38.34	43.045	47.75	22.76	44.36	41.87	22.68	10.82	34.54	8.66645	up	8.52723	up	7.84284	up	K12896 splicing factor, arginine/serine-rich 7 | (RefSeq) serine/arginine-rich splicing factor RSZ22A (A)	PREDICTED: serine/arginine-rich splicing factor RSZ22A [Brassica rapa]	RecName: Full=Serine/arginine-rich splicing factor RSZ22A; AltName: Full=RS-containing zinc finger protein 22A; Short=At-RSZ22a; Short=At-RSZp22a; Short=AtRSZ22a;	SubName: Full=Serine/arginine-rich splicing factor RSZ22A {ECO:0000313|EMBL:JAU40904.1}; Flags: Fragment;	Alternative splicing factor SRp20/9G8 (RRM superfamily)	GO:0005829,cytosol; GO:0005730,nucleolus; GO:0005681,spliceosomal complex; GO:0003676,nucleic acid binding; GO:0008270,zinc ion binding; GO:0006397,mRNA processing; GO:0008380,RNA splicing	RNA recognition motif
Cluster-17807.45689	0	0	0	2.29	2.935	3.58	0.66	0	4.37	3.16	3.02	3.3	9.29815	up	8.65357	up	9.50623	up	K14638 solute carrier family 15 (peptide/histidine transporter), member 3/4 | (RefSeq) protein NRT1/ PTR FAMILY 1.1 (A)	PREDICTED: protein NRT1/ PTR FAMILY 1.1 [Brassica oleracea var. oleracea]	RecName: Full=Protein NRT1/ PTR FAMILY 1.1; Short=AtNPF1.1; AltName: Full=Nitrate transporter 1.12;	SubName: Full=Uncharacterized protein {ECO:0000313|EnsemblPlants:Bo5g126360.1};	H+/oligopeptide symporter	GO:0016021,integral component of membrane; GO:0005886,plasma membrane; GO:0080054,low-affinity nitrate transmembrane transporter activity; GO:0015706,nitrate transport	POT family
Cluster-17807.71553	6.98	4.46	4.58	22.37	28.375	34.38	16.87	12.21	28.7	15.755	18.29	13.22	2.354	up	1.90112	up	1.60115	up	K08515 vesicle-associated membrane protein 7 | (RefSeq) vesicle-associated membrane protein 711-like (A)	vesicle-associated membrane protein 711-like [Brassica napus]	RecName: Full=Vesicle-associated membrane protein 711 {ECO:0000303|PubMed:11115874}; Short=AtVAMP711 {ECO:0000303|PubMed:11115874}; AltName: Full=v-SNARE synaptobrevin 7C {ECO:0000303|Ref.1}; Short=AtVAMP7C {ECO:0000303|Ref.1};	SubName: Full=Uncharacterized protein {ECO:0000313|EnsemblPlants:Bo1g010660.1};	Synaptobrevin/VAMP-like protein	GO:0016021,integral component of membrane; GO:0031902,late endosome membrane; GO:0005886,plasma membrane; GO:0031201,SNARE complex; GO:0005774,vacuolar membrane; GO:0005773,vacuole; GO:0005484,SNAP receptor activity; GO:0000149,SNARE binding; GO:0006887,exocytosis; GO:0061025,membrane fusion; GO:0015031,protein transport; GO:0009737,response to abscisic acid; GO:0009651,response to salt stress; G…	Regulated-SNARE-like domain
Cluster-17807.35128	11.8	14.51	10.65	1.4	0.85	0.3	5.47	7.15	4.95	4.415	3.9	4.93	-3.95636	down	-1.04837	down	-1.44873	down	--	PREDICTED: uncharacterized protein LOC106336014 [Brassica oleracea var. oleracea]	--	SubName: Full=Uncharacterized protein {ECO:0000313|EnsemblPlants:Bo3g021130.1};	--	--	--
Cluster-17807.29387	9.34	11.06	7.13	50.25	41.185	32.12	28.04	20.28	17.97	23.375	23.54	23.21	2.077	up	1.27531	up	1.38571	up	--	PREDICTED: uncharacterized protein LOC106298922 [Brassica oleracea var. oleracea]	--	SubName: Full=Uncharacterized protein {ECO:0000313|EnsemblPlants:Bo6g034480.1};	--	--	--
Cluster-17807.90696	0.1	0.11	0.3	8.41	13.01	17.61	16.73	24.39	23.13	9.89	6.64	13.14	6.20174	up	6.97624	up	5.91196	up	--	--	--	--	--	--	--
Cluster-17807.149011	4.21	3.56	3.98	0.21	0.105	0	0	0.23	0.26	1.055	1.24	0.87	-5.48817	down	-4.61152	down	-1.86474	down	K06199 fluoride exporter | (RefSeq) uncharacterized protein LOC106337342 (A)	PREDICTED: uncharacterized protein LOC106337342 [Brassica oleracea var. oleracea]	--	SubName: Full=Uncharacterized protein {ECO:0000313|EnsemblPlants:Bo4g191030.1};	--	GO:0016021,integral component of membrane	CrcB-like protein, Camphor Resistance (CrcB)
Cluster-17807.112556	15.07	37.73	26.48	2.19	2.565	2.94	6.58	4.78	5.96	82.26	104.71	59.81	-3.44877	down	-2.19047	down	1.6617	up	K18834 WRKY transcription factor 1 | (RefSeq) WRKY transcription factor 1-like (A)	probable WRKY transcription factor 40 [Brassica napus]	RecName: Full=Probable WRKY transcription factor 40; AltName: Full=WRKY DNA-binding protein 40;	SubName: Full=Uncharacterized protein {ECO:0000313|EnsemblPlants:Bo6g124190.1}; Flags: Fragment;	--	GO:0005634,nucleus; GO:0003700,DNA-binding transcription factor activity; GO:0043565,sequence-specific DNA binding; GO:0044212,transcription regulatory region DNA binding; GO:0042742,defense response to bacterium; GO:0050832,defense response to fungus; GO:0045892,negative regulation of transcription, DNA-templated; GO:0031347,regulation of defense response; GO:0010200,response to chitin; GO:00022…	WRKY DNA -binding domain
Cluster-17807.80323	2.66	1.63	3.02	0	0	0	0.17	0.73	0.22	1.015	0.66	1.37	-9.32507	down	-2.68277	down	-1.21066	down	K18159 NADH dehydrogenase [ubiquinone] 1 alpha subcomplex assembly factor 1 | (RefSeq) hypothetical protein (A)	PREDICTED: uncharacterized protein LOC106313176 isoform X3 [Brassica oleracea var. oleracea]	RecName: Full=Probable complex I intermediate-associated protein 30;	SubName: Full=Uncharacterized protein {ECO:0000313|EnsemblPlants:Bo1g019960.1};	Predicted dehydrogenase	GO:0005739,mitochondrion	TrkA-N domain
Cluster-17807.81244	3.45	2.72	4.02	0.1	0.075	0.05	0.72	1.27	1.21	0.67	0.67	0.67	-5.57686	down	-1.62972	down	-2.28418	down	K02641 ferredoxin--NADP+ reductase [EC:1.18.1.2] | (RefSeq) ferredoxin--NADP reductase, leaf isozyme 2, chloroplastic (A)	hypothetical protein AALP_AA1G219100 [Arabis alpina]	RecName: Full=Ferredoxin--NADP reductase, leaf isozyme 2, chloroplastic; EC=1.18.1.2 {ECO:0000269|Ref.5}; AltName: Full=Leaf FNR 2 {ECO:0000303|Ref.5}; Short=AtLFNR2 {ECO:0000303|Ref.5}; Short=FNR-2 {ECO:0000303|Ref.5}; Flags: Precursor;	RecName: Full=Ferredoxin--NADP reductase {ECO:0000256|RuleBase:RU004465}; EC=1.18.1.2 {ECO:0000256|RuleBase:RU004465};	NADP/FAD dependent oxidoreductase	GO:0048046,apoplast; GO:0009507,chloroplast; GO:0009570,chloroplast stroma; GO:0009534,chloroplast thylakoid; GO:0009535,chloroplast thylakoid membrane; GO:0098807,chloroplast thylakoid membrane protein complex; GO:0009579,thylakoid; GO:0004324,ferredoxin-NADP+ reductase activity; GO:0008266,poly(U) RNA binding; GO:0042742,defense response to bacterium; GO:0009817,defense response to fungus, inco…	DNA methylase
Cluster-17807.121149	0	0	0	2.78	2.77	2.76	0.83	5.4	4.9	2.545	3.04	2.05	8.94965	up	9.50148	up	8.93731	up	K18469 TBC1 domain family member 5 | (RefSeq) TBC1 domain family member 5 homolog B (A)	PREDICTED: TBC1 domain family member 5 homolog B [Brassica oleracea var. oleracea]	--	SubName: Full=Uncharacterized protein {ECO:0000313|EnsemblPlants:Bo9g130950.1};	Ypt/Rab-specific GTPase-activating protein GYP6	--	Rab-GTPase-TBC domain
Cluster-17807.25736	4.2	3.65	3.95	0	0	0	0	0	0	1.125	0.57	1.68	-8.94091	down	-8.9329	down	-1.75155	down	--	PREDICTED: uncharacterized protein LOC106339347 [Brassica oleracea var. oleracea]	RecName: Full=ATG8-interacting protein 1 {ECO:0000303|PubMed:22253227};	SubName: Full=Uncharacterized protein {ECO:0000313|EnsemblPlants:Bo4g195950.1};	Uncharacterized membrane protein, predicted efflux pump	GO:0031969,chloroplast membrane; GO:0009570,chloroplast stroma; GO:0005829,cytosol; GO:0005783,endoplasmic reticulum; GO:0005789,endoplasmic reticulum membrane; GO:0016021,integral component of membrane; GO:0043231,intracellular membrane-bounded organelle; GO:1904962,plastid to vacuole vesicle-mediated transport; GO:0071211,protein targeting to vacuole involved in autophagy	--
Cluster-17807.43409	0	0	0	2.99	9.515	16.04	1.96	0	8.14	2.92	1.31	4.53	10.6655	up	9.30518	up	9.05077	up	K03327 multidrug resistance protein, MATE family | (RefSeq) protein DETOXIFICATION 21 (A)	PREDICTED: protein DETOXIFICATION 21 isoform X1 [Brassica rapa]	RecName: Full=Protein DETOXIFICATION 21 {ECO:0000303|PubMed:11739388}; Short=AtDTX21 {ECO:0000303|PubMed:11739388}; AltName: Full=Multidrug and toxic compound extrusion protein 21 {ECO:0000305}; Short=MATE protein 21 {ECO:0000305};	RecName: Full=Protein DETOXIFICATION {ECO:0000256|RuleBase:RU004914}; AltName: Full=Multidrug and toxic compound extrusion protein {ECO:0000256|RuleBase:RU004914};	Uncharacterized membrane protein, predicted efflux pump	GO:0016021,integral component of membrane; GO:0015297,antiporter activity; GO:0015238,drug transmembrane transporter activity; GO:0006855,drug transmembrane transport	Polysaccharide biosynthesis C-terminal domain
Cluster-17807.54722	88.04	38.73	87.52	11.31	11.965	12.62	24.93	29.24	20.72	13.04	7.25	18.83	-2.63871	down	-1.48978	down	-2.39715	down	K10523 speckle-type POZ protein | (RefSeq) hypothetical protein (A)	uncharacterized protein BNAC02G40310D [Brassica napus]	RecName: Full=Ubiquitin carboxyl-terminal hydrolase 12; EC=3.4.19.12; AltName: Full=Deubiquitinating enzyme 12; Short=AtUBP12; AltName: Full=Ubiquitin thioesterase 12; AltName: Full=Ubiquitin-specific-processing protease 12;	SubName: Full=BnaC02g40310D protein {ECO:0000313|EMBL:CDY24977.1};	Speckle-type POZ protein SPOP and related proteins with TRAF, MATH and BTB/POZ domains	GO:0005737,cytoplasm; GO:0005829,cytosol; GO:0005634,nucleus; GO:0004843,thiol-dependent ubiquitin-specific protease activity; GO:0009867,jasmonic acid mediated signaling pathway; GO:0016579,protein deubiquitination; GO:0006511,ubiquitin-dependent protein catabolic process	MATH domain
Cluster-17807.52606	0.08	0	0	3.23	5.38	7.53	1.89	1.85	10.07	5.235	6.62	3.85	7.72084	up	7.65328	up	7.75278	up	K19613 leucine-rich repeat protein SHOC2 | (RefSeq) hypothetical protein (A)	PREDICTED: disease resistance protein RML1A-like [Raphanus sativus]	RecName: Full=Disease resistance protein RML1A {ECO:0000305}; AltName: Full=Protein RESISTANCE TO LEPTOSPHAERIA MACULANS 1A {ECO:0000303|PubMed:16623885};	SubName: Full=Uncharacterized protein {ECO:0000313|EnsemblPlants:Bra025494.1-P};	--	GO:0043531,ADP binding; GO:0005524,ATP binding; GO:0050832,defense response to fungus; GO:0007165,signal transduction	Leucine Rich repeats (2 copies)
Cluster-17807.74558	0	0	0	1.8	3.29	4.78	1.74	4.81	1.86	1.505	2.65	0.36	9.77175	up	9.62178	up	8.72108	up	K17398 DNA (cytosine-5)-methyltransferase 3A [EC:2.1.1.37] | (RefSeq) uncharacterized LOC104415567 (A)	PREDICTED: enolase-phosphatase E1-like isoform X1 [Brassica oleracea var. oleracea]	RecName: Full=Serine/threonine-protein kinase ATM; EC=2.7.11.1; AltName: Full=Ataxia telangiectasia mutated homolog; Short=AtATM;	SubName: Full=Uncharacterized protein {ECO:0000313|EnsemblPlants:Bo4g118430.1};	--	GO:0005634,nucleus; GO:0005524,ATP binding; GO:0003677,DNA binding; GO:0004674,protein serine/threonine kinase activity; GO:0006974,cellular response to DNA damage stimulus; GO:0051321,meiotic cell cycle	RNA recognition motif. (a.k.a. RRM, RBD, or RNP domain)
Cluster-17807.80602	1.57	1.38	0.73	0	0	0	0	0	0	0	0	0	-9.44304	down	-9.43529	down	-9.41206	down	K05665 ATP-binding cassette, subfamily C (CFTR/MRP), member 1 [EC:7.6.2.3] | (RefSeq) hypothetical protein (A)	PREDICTED: ABC transporter C family member 1 [Brassica oleracea var. oleracea]	RecName: Full=ABC transporter C family member 1; Short=ABC transporter ABCC.1; Short=AtABCC1; EC=3.6.3.44; AltName: Full=ATP-energized glutathione S-conjugate pump 1; AltName: Full=Glutathione S-conjugate-transporting ATPase 1; AltName: Full=Multidrug resistance-associated protein 1;	SubName: Full=Uncharacterized protein {ECO:0000313|EnsemblPlants:Bo3g149010.1};	Multidrug resistance-associated protein/mitoxantrone resistance protein, ABC superfamily	GO:0016021,integral component of membrane; GO:0000325,plant-type vacuole; GO:0009506,plasmodesma; GO:0005774,vacuolar membrane; GO:0005773,vacuole; GO:1902417,(+)-abscisic acid D-glucopyranosyl ester transmembrane transporter activity; GO:0005524,ATP binding; GO:0042626,ATPase activity, coupled to transmembrane movement of substances; GO:0015446,ATPase-coupled arsenite transmembrane transporter a…	Ras of Complex, Roc, domain of DAPkinase
Cluster-17807.81455	10.59	15.95	9.72	51.32	50.075	48.83	26.71	37.05	45.71	50.46	45.24	55.68	1.96704	up	1.62734	up	2.09705	up	K05747 Wiskott-Aldrich syndrome protein | (RefSeq) formin-like protein 5 (A)	PREDICTED: ninja-family protein AFP2 [Brassica oleracea var. oleracea]	RecName: Full=Ninja-family protein AFP2; AltName: Full=ABI five-binding protein 2; Short=ABI5-binding protein 2;	SubName: Full=Uncharacterized protein {ECO:0000313|EnsemblPlants:Bo5g017800.1};	--	GO:0005634,nucleus; GO:0009737,response to abscisic acid; GO:0009414,response to water deprivation; GO:0007165,signal transduction	Putative nuclear localisation signal
Cluster-17807.87740	5.35	5.04	7.76	0	0	0	0.74	2.49	0.66	1.22	1.3	1.14	-9.14099	down	-2.21621	down	-2.27157	down	K08145 MFS transporter, SP family, solute carrier family 2 (facilitated glucose transporter), member 8 | (RefSeq) sugar transporter ERD6-like 4 (A)	PREDICTED: sugar transporter ERD6-like 4 [Brassica oleracea var. oleracea]	RecName: Full=Sugar transporter ERD6-like 4;	SubName: Full=Uncharacterized protein {ECO:0000313|EnsemblPlants:Bo5g027480.1};	Predicted transporter (major facilitator superfamily)	GO:0016021,integral component of membrane; GO:0005774,vacuolar membrane; GO:0005773,vacuole; GO:0005355,glucose transmembrane transporter activity; GO:0005351,carbohydrate:proton symporter activity; GO:0046323,glucose import; GO:0035428,NA	Sugar (and other) transporter
Cluster-17807.106917	12.48	15.34	13.43	1.72	2.57	3.42	3.01	3.71	3.86	2.94	0.84	5.04	-2.48999	down	-1.92418	down	-2.17708	down	K12129 pseudo-response regulator 7 | (RefSeq) two-component response regulator-like APRR7 (A)	PREDICTED: two-component response regulator-like APRR7 isoform X2 [Brassica rapa]	RecName: Full=Two-component response regulator-like APRR7; AltName: Full=Pseudo-response regulator 7;	SubName: Full=Uncharacterized protein {ECO:0000313|EnsemblPlants:Bo2g002750.1};	GATA-4/5/6 transcription factors	GO:0005739,mitochondrion; GO:0005634,nucleus; GO:0003677,DNA binding; GO:0007623,circadian rhythm; GO:0045892,negative regulation of transcription, DNA-templated; GO:0000160,phosphorelay signal transduction system; GO:0010017,red or far-red light signaling pathway; GO:0006355,regulation of transcription, DNA-templated; GO:0006351,transcription, DNA-templated	Response regulator receiver domain
Cluster-17807.97036	0.16	0.14	0.24	2.05	2.765	3.48	3.93	5.29	4.85	2.215	1.49	2.94	3.90431	up	4.7614	up	3.68352	up	K12655 OTU domain-containing protein 5 [EC:3.4.19.12] | (RefSeq) uncharacterized protein LOC106424332 (A)	uncharacterized protein LOC106424332 [Brassica napus]	--	SubName: Full=Uncharacterized protein {ECO:0000313|EnsemblPlants:Bo4g163670.1};	OTU (ovarian tumor)-like cysteine protease	GO:0004843,thiol-dependent ubiquitin-specific protease activity; GO:0016579,protein deubiquitination	OTU-like cysteine protease
Cluster-17807.63956	15.53	16.51	10.42	56.9	51.075	45.25	47.92	24.82	33.72	156.505	183.64	129.37	1.76955	up	1.34212	up	3.50118	up	K13899 cystatin-C | (RefSeq) cysteine proteinase inhibitor 5-like (A)	PREDICTED: cysteine proteinase inhibitor 4-like [Brassica oleracea var. oleracea]	RecName: Full=Cysteine proteinase inhibitor 4; Short=AtCYS-4; Flags: Precursor;	RecName: Full=Cysteine proteinase inhibitor {ECO:0000256|RuleBase:RU362130};	--	GO:0005618,cell wall; GO:0005829,cytosol; GO:0005576,extracellular region; GO:0009506,plasmodesma; GO:0005773,vacuole; GO:0004869,cysteine-type endopeptidase inhibitor activity; GO:0002020,protease binding; GO:0006952,defense response; GO:2000117,negative regulation of cysteine-type endopeptidase activity	Phloem filament protein PP1 cystatin-like domain
Cluster-17807.21201	0.2	0	0	8.21	7.78	7.35	4.06	4.6	6.25	2.7	2.18	3.22	6.74377	up	6.20208	up	5.35387	up	K23222 nuclease HARBI1 [EC:3.1.-.-] | (RefSeq) protein ALP1-like (A)	PREDICTED: uncharacterized protein LOC106298515 [Brassica oleracea var. oleracea]	RecName: Full=UPF0725 protein At2g20625;	SubName: Full=Uncharacterized protein {ECO:0000313|EMBL:EOA19196.1};	Predicted transposase	--	--
Cluster-17807.157045	5.75	3.82	3.25	0.23	0.35	0.47	1.27	1.44	0.98	1.77	2.04	1.5	-3.62387	down	-1.77784	down	-1.23399	down	K19041 E3 ubiquitin-protein ligase RNF38/44 [EC:2.3.2.27] | (RefSeq) RING-H2 finger protein ATL52-like (A)	PREDICTED: RING-H2 finger protein ATL51-like [Brassica oleracea var. oleracea]	RecName: Full=RING-H2 finger protein ATL51; EC=2.3.2.27 {ECO:0000305}; AltName: Full=RING-type E3 ubiquitin transferase ATL51 {ECO:0000305};	SubName: Full=Uncharacterized protein {ECO:0000313|EnsemblPlants:Bo1g154710.1};	FOG: Predicted E3 ubiquitin ligase	GO:0016021,integral component of membrane; GO:0046872,metal ion binding; GO:0061630,ubiquitin protein ligase activity; GO:0043161,proteasome-mediated ubiquitin-dependent protein catabolic process; GO:0080167,response to karrikin	Prokaryotic RING finger family 4
Cluster-17807.4147	1.9	2.26	0.88	14.61	13.82	13.03	6.98	5.04	3.02	6.905	6.95	6.86	2.96235	up	1.58084	up	2.0794	up	K16222 Dof zinc finger protein DOF5.5 | (RefSeq) CDF1; cycling DOF factor 1 (A)	PREDICTED: dof zinc finger protein DOF1.5-like [Brassica oleracea var. oleracea]	RecName: Full=Dof zinc finger protein DOF1.5; Short=AtDOF1.5;	SubName: Full=Uncharacterized protein {ECO:0000313|EnsemblPlants:Bo7g045730.1};	--	GO:0005634,nucleus; GO:0003700,DNA-binding transcription factor activity; GO:0046872,metal ion binding; GO:0044212,transcription regulatory region DNA binding; GO:0006355,regulation of transcription, DNA-templated; GO:0010214,seed coat development; GO:0006351,transcription, DNA-templated	Dof domain, zinc finger
Cluster-17807.95301	0.88	1.09	1.46	7.66	7.27	6.88	1.94	4.17	8.37	5.065	6.05	4.08	2.59278	up	2.13065	up	2.1825	up	K18801 glucuronoxylan 4-O-methyltransferase [EC:2.1.1.112] | (RefSeq) glucuronoxylan 4-O-methyltransferase 1 (A)	PREDICTED: probable methyltransferase At1g27930 [Brassica rapa]	RecName: Full=Probable methyltransferase At1g27930; EC=2.1.1.- {ECO:0000305};	SubName: Full=Glucuronoxylan 4-O-methyltransferase 1 {ECO:0000313|EMBL:JAU56382.1}; Flags: Fragment;	--	GO:0005768,endosome; GO:0005794,Golgi apparatus; GO:0000139,Golgi membrane; GO:0016021,integral component of membrane; GO:0005802,trans-Golgi network; GO:0008168,methyltransferase activity; GO:0045492,xylan biosynthetic process	--
Cluster-17807.60790	0	0	0	4.19	3.225	2.26	0.7	0	5.59	1.17	0.82	1.52	9.15056	up	8.72492	up	7.81863	up	K13513 lysocardiolipin and lysophospholipid acyltransferase [EC:2.3.1.- 2.3.1.51] | (RefSeq) probable 1-acyl-sn-glycerol-3-phosphate acyltransferase 5 (A)	PREDICTED: probable 1-acyl-sn-glycerol-3-phosphate acyltransferase 5 [Brassica oleracea var. oleracea]	RecName: Full=Probable 1-acyl-sn-glycerol-3-phosphate acyltransferase 5; EC=2.3.1.51; AltName: Full=Lysophosphatidyl acyltransferase 5;	SubName: Full=Uncharacterized protein {ECO:0000313|EnsemblPlants:Bo5g116910.1};	Lysophosphatidic acid acyltransferase LPAAT and related acyltransferases	GO:0016021,integral component of membrane; GO:0003841,1-acylglycerol-3-phosphate O-acyltransferase activity; GO:0016024,CDP-diacylglycerol biosynthetic process	Acyltransferase C-terminus
Cluster-17807.75537	4.31	6.84	3.19	37.86	31.92	25.98	12.15	16.02	26.18	14.745	12.73	16.76	2.64394	up	1.96493	up	1.65583	up	K00232 acyl-CoA oxidase [EC:1.3.3.6] | (RefSeq) acyl-coenzyme A oxidase 4, peroxisomal-like (A)	PREDICTED: acyl-coenzyme A oxidase 4, peroxisomal-like [Brassica oleracea var. oleracea]	RecName: Full=Acyl-coenzyme A oxidase 4, peroxisomal; Short=AOX 4; EC=1.3.3.6; AltName: Full=G6p; AltName: Full=Short-chain acyl-CoA oxidase; Short=AtCX4; Short=AtG6; Short=SAOX;	SubName: Full=Uncharacterized protein {ECO:0000313|EnsemblPlants:Bo8g081230.1};	Glutaryl-CoA dehydrogenase	GO:0009514,glyoxysome; GO:0005777,peroxisome; GO:0003995,acyl-CoA dehydrogenase activity; GO:0003997,acyl-CoA oxidase activity; GO:0050660,flavin adenine dinucleotide binding; GO:0009793,embryo development ending in seed dormancy; GO:0006635,fatty acid beta-oxidation; GO:0046459,short-chain fatty acid metabolic process	Acyl-CoA dehydrogenase, middle domain
Cluster-17807.46950	0	0	0	124.01	204.865	285.72	136.37	134.44	93.14	74.83	35.69	113.97	9.66896	up	8.51091	up	8.3447	up	K08081 tropinone reductase I [EC:1.1.1.206] | (RefSeq) tropinone reductase homolog At2g29340-like (A)	PREDICTED: tropinone reductase homolog At2g29320-like isoform X2 [Brassica rapa]	RecName: Full=Tropinone reductase homolog At2g29320 {ECO:0000305}; EC=1.1.1.- {ECO:0000305};	SubName: Full=Uncharacterized protein {ECO:0000313|EnsemblPlants:Bra039971.1-P};	Reductases with broad range of substrate specificities	GO:0016491,oxidoreductase activity	Enoyl-(Acyl carrier protein) reductase
Cluster-17807.82353	5.48	4.42	4.6	11.54	12.155	12.77	12.92	10.14	16.3	20.15	22.23	18.07	1.2614	up	1.48682	up	2.09678	up	K20715 phototropin [EC:2.7.11.1] | (RefSeq) phototropin-1 (A)	protein TWIN LOV 1 isoform X2 [Brassica napus]	RecName: Full=Protein TWIN LOV 1;	SubName: Full=Uncharacterized protein {ECO:0000313|EnsemblPlants:Bra024812.1-P};	--	GO:0005622,intracellular; GO:0000155,phosphorelay sensor kinase activity; GO:0009881,photoreceptor activity; GO:0018298,protein-chromophore linkage	PAS domain
Cluster-17807.139996	3.36	5.22	3.03	17.99	20.085	22.18	9.91	9.83	13.99	23.285	23.31	23.26	2.30067	up	1.57585	up	2.62505	up	--	PREDICTED: uncharacterized protein LOC106296850 [Brassica oleracea var. oleracea]	RecName: Full=Probable LRR receptor-like serine/threonine-protein kinase At1g74360; EC=2.7.11.1; Flags: Precursor;	SubName: Full=Uncharacterized protein {ECO:0000313|EnsemblPlants:Bo6g087080.1};	--	GO:0016021,integral component of membrane; GO:0031966,mitochondrial membrane; GO:0005739,mitochondrion; GO:0005886,plasma membrane; GO:0005524,ATP binding; GO:0004674,protein serine/threonine kinase activity; GO:0002215,defense response to nematode	Zinc finger, C3HC4 type (RING finger)
Cluster-17807.112690	3.9	3.66	3.46	11.93	15.36	18.79	14.41	5.58	9.22	28.61	32.4	24.82	1.99845	up	1.42981	up	2.99393	up	K15285 solute carrier family 35, member E3 | (RefSeq) uncharacterized protein LOC104781510 isoform X1 (A)	protein LURP-one-related 15-like [Brassica napus]	RecName: Full=Protein LURP-one-related 15;	SubName: Full=Uncharacterized protein {ECO:0000313|EnsemblPlants:Bo2g001150.1};	--	GO:0009507,chloroplast; GO:0019904,protein domain specific binding	Scaffold protein Nfu/NifU N terminal
Cluster-17807.79355	143.86	163.39	107.28	428.52	410.25	391.98	260.86	230.2	341.4	499.13	505.44	492.82	1.48978	up	1.03538	up	1.88924	up	K11275 histone H1/5 | (RefSeq) histone H1 (A)	PREDICTED: histone H1 [Brassica oleracea var. oleracea]	RecName: Full=Histone H1;	SubName: Full=Uncharacterized protein {ECO:0000313|EnsemblPlants:Bo9g026260.1};	--	GO:0000786,nucleosome; GO:0005634,nucleus; GO:0003677,DNA binding; GO:0006334,nucleosome assembly	linker histone H1 and H5 family
Cluster-17807.124224	6.27	7.73	5.76	32.06	25.895	19.73	20.28	17.31	12.85	16.855	16.97	16.74	1.8833	up	1.3692	up	1.3889	up	K13354 solute carrier family 25 (peroxisomal adenine nucleotide transporter), member 17 | (RefSeq) peroxisomal adenine nucleotide carrier 1-like (A)	PREDICTED: peroxisomal adenine nucleotide carrier 2 [Brassica oleracea var. oleracea]	RecName: Full=Peroxisomal adenine nucleotide carrier 2;	SubName: Full=Uncharacterized protein {ECO:0000313|EnsemblPlants:Bo7g093660.1};	Predicted mitochondrial carrier protein	GO:0005779,integral component of peroxisomal membrane; GO:0005743,mitochondrial inner membrane; GO:0005777,peroxisome; GO:0015217,ADP transmembrane transporter activity; GO:0015297,antiporter activity; GO:0005347,ATP transmembrane transporter activity; GO:0015866,ADP transport; GO:0015867,ATP transport; GO:0006635,fatty acid beta-oxidation; GO:0080024,indolebutyric acid metabolic process; GO:0006…	Predicted transmembrane protein 161AB
Cluster-17807.35676	18.66	26.29	18.63	74.97	70.595	66.22	41.31	36.04	52.1	66.265	69.36	63.17	1.65243	up	1.03709	up	1.6818	up	K11274 chromosome transmission fidelity protein 4 | (RefSeq) predicted protein (A)	polyadenylate-binding protein RBP47B [Brassica napus]	RecName: Full=Polyadenylate-binding protein RBP47A; Short=Poly(A)-binding protein RBP47A; AltName: Full=RNA-binding protein 47A; Short=AtRBP47A;	SubName: Full=Uncharacterized protein {ECO:0000313|EnsemblPlants:Bo5g115580.1};	FOG: RRM domain	GO:0010494,cytoplasmic stress granule; GO:0005829,cytosol; GO:0005634,nucleus; GO:0003729,mRNA binding; GO:0008143,poly(A) binding; GO:0034605,cellular response to heat; GO:0006397,mRNA processing; GO:0009735,response to cytokinin	RNA binding motif
Cluster-17807.99074	0.57	1.31	0.44	12.19	10.12	8.05	2.65	1.9	5.23	4.02	4.01	4.03	3.60718	up	2.11888	up	2.40177	up	K16292 KDEL-tailed cysteine endopeptidase [EC:3.4.22.-] | (RefSeq) hypothetical protein (A)	PREDICTED: cysteine proteinase RD21a isoform X2 [Brassica oleracea var. oleracea]	RecName: Full=Probable cysteine protease RD21B {ECO:0000305}; EC=3.4.22.- {ECO:0000305}; Flags: Precursor;	SubName: Full=Uncharacterized protein {ECO:0000313|EnsemblPlants:Bo4g078510.1};	Cysteine proteinase Cathepsin L	GO:0005829,cytosol; GO:0005783,endoplasmic reticulum; GO:0005615,extracellular space; GO:0005764,lysosome; GO:0005773,vacuole; GO:0004197,cysteine-type endopeptidase activity; GO:0051603,proteolysis involved in cellular protein catabolic process; GO:0009651,response to salt stress	Granulin
Cluster-17807.137336	0	0	0	6.84	6.185	5.53	0.99	12	10.72	6.975	13.95	0	8.80418	up	9.26989	up	9.07439	up	K01099 inositol polyphosphate 5-phosphatase INPP5B/F [EC:3.1.3.36] | (RefSeq) type I inositol polyphosphate 5-phosphatase 13-like (A)	BnaA08g28320D [Brassica napus]	RecName: Full=Type I inositol polyphosphate 5-phosphatase 13 {ECO:0000303|PubMed:15574849}; Short=At5PTase13 {ECO:0000303|PubMed:15574849}; EC=3.1.3.56 {ECO:0000269|PubMed:15574849};	SubName: Full=Uncharacterized protein {ECO:0000313|EnsemblPlants:Bo9g157250.1}; Flags: Fragment;	Inositol polyphosphate 5-phosphatase and related proteins	GO:0005634,nucleus; GO:0052659,inositol-1,3,4,5-tetrakisphosphate 5-phosphatase activity; GO:0052658,inositol-1,4,5-trisphosphate 5-phosphatase activity; GO:0004445,inositol-polyphosphate 5-phosphatase activity; GO:0046872,metal ion binding; GO:0010252,auxin homeostasis; GO:0009630,gravitropism; GO:0046855,inositol phosphate dephosphorylation; GO:0010087,phloem or xylem histogenesis; GO:0046856,p…	--
Cluster-17807.84765	221.38	288.83	114.02	1444.44	1379.38	1314.31	427.16	444.18	1449.67	958.545	1044.05	873.04	2.6442	up	1.96626	up	2.23205	up	K12309 beta-galactosidase [EC:3.2.1.23] | (RefSeq) beta-galactosidase 2 (A)	PREDICTED: beta-galactosidase 1 [Brassica oleracea var. oleracea]	RecName: Full=Beta-galactosidase 1; Short=Lactase 1; EC=3.2.1.23; Flags: Precursor;	RecName: Full=Beta-galactosidase {ECO:0000256|RuleBase:RU000675}; EC=3.2.1.23 {ECO:0000256|RuleBase:RU000675};	Beta-galactosidase	GO:0048046,apoplast; GO:0005618,cell wall; GO:0009505,plant-type cell wall; GO:0009506,plasmodesma; GO:0005773,vacuole; GO:0004565,beta-galactosidase activity; GO:0030246,carbohydrate binding; GO:0005975,carbohydrate metabolic process	Beta-galactosidase
Cluster-17807.68902	0.38	0.36	0.39	5.65	4.73	3.81	3.91	6.55	1.23	8.29	10.71	5.87	3.6271	up	3.42197	up	4.55388	up	--	BnaCnng05920D [Brassica napus]	--	SubName: Full=BnaCnng05920D protein {ECO:0000313|EMBL:CDY28706.1};	--	GO:0004722,protein serine/threonine phosphatase activity	--
Cluster-17807.37985	0	0	0	1.91	3.225	4.54	2.97	5.17	3.77	0.545	0.25	0.84	9.49395	up	9.89196	up	7.03292	up	K14486 auxin response factor | (RefSeq) auxin response factor 3-like (A)	auxin response factor 3-like [Brassica napus]	RecName: Full=Auxin response factor 3; AltName: Full=Protein ETTIN;	RecName: Full=Auxin response factor {ECO:0000256|RuleBase:RU004561};	--	GO:0005634,nucleus; GO:0003677,DNA binding; GO:0003700,DNA-binding transcription factor activity; GO:0010158,abaxial cell fate specification; GO:0009850,auxin metabolic process; GO:0009734,auxin-activated signaling pathway; GO:0010582,floral meristem determinacy; GO:0009733,response to auxin; GO:0006351,transcription, DNA-templated; GO:0010050,vegetative phase change	B3 DNA binding domain
Cluster-17807.18022	0	0	0	7.98	12.105	16.23	12.39	7.64	11.97	7.68	6.17	9.19	9.32369	up	9.20163	up	8.77507	up	--	PREDICTED: uncharacterized protein LOC106339129 [Brassica oleracea var. oleracea]	--	SubName: Full=Uncharacterized protein {ECO:0000313|EnsemblPlants:Bo4g184790.1}; Flags: Fragment;	--	--	--
Cluster-17807.56695	14.98	10.16	5.98	58.28	67.585	76.89	33.86	36.28	15.92	28.095	25.82	30.37	2.64362	up	1.48709	up	1.48043	up	K14997 solute carrier family 38 (sodium-coupled neutral amino acid transporter), member 11 | (RefSeq) putative sodium-coupled neutral amino acid transporter 7 (A)	PREDICTED: putative sodium-coupled neutral amino acid transporter 7 [Brassica oleracea var. oleracea]	RecName: Full=Amino acid transporter AVT6D {ECO:0000305}; Short=AtAvt6D {ECO:0000303|PubMed:27925655};	SubName: Full=Uncharacterized protein {ECO:0000313|EnsemblPlants:Bo4g190110.1};	Amino acid transporter protein	GO:0016021,integral component of membrane; GO:0005774,vacuolar membrane; GO:0015171,amino acid transmembrane transporter activity; GO:0003333,amino acid transmembrane transport	Tryptophan/tyrosine permease family
Cluster-17807.40196	13.77	7.81	9.7	94.84	76.21	57.58	28.96	47	92.31	60.875	49.86	71.89	2.78753	up	2.24758	up	2.64313	up	--	PREDICTED: cation/H(+) antiporter 16 [Raphanus sativus]	RecName: Full=Cation/H(+) antiporter 16; AltName: Full=Protein CATION/H+ EXCHANGER 16; Short=AtCHX16;	SubName: Full=BnaA09g11430D protein {ECO:0000313|EMBL:CDY34401.1};	Predicted K+/H+-antiporter	GO:0005783,endoplasmic reticulum; GO:0016021,integral component of membrane; GO:0015299,solute:proton antiporter activity; GO:0015672,monovalent inorganic cation transport; GO:0006813,potassium ion transport; GO:0006885,regulation of pH	--
Cluster-17807.145065	0	0	0	0.78	1.03	1.28	0.99	1.06	0.87	1.365	1.93	0.8	9.06327	up	9.09104	up	9.56419	up	K15710 E3 ubiquitin-protein ligase SHPRH [EC:3.6.4.- 2.3.2.27] | (RefSeq) LOW QUALITY PROTEIN: E3 ubiquitin-protein ligase SHPRH (A)	PREDICTED: LOW QUALITY PROTEIN: E3 ubiquitin-protein ligase SHPRH [Brassica oleracea var. oleracea]	RecName: Full=DNA repair protein RAD5A {ECO:0000305}; EC=3.6.4.- {ECO:0000305}; AltName: Full=Putative SWI/SNF-related matrix-associated actin-dependent regulator of chromatin subfamily A member 3-like 2 {ECO:0000305}; Short=SMARCA3-like protein 2 {ECO:0000305}; AltName: Full=RAD5 homolog A {ECO:0000303|PubMed:18310306}; Short=AtRAD5a {ECO:0000303|PubMed:18310306};	SubName: Full=BnaC04g47380D protein {ECO:0000313|EMBL:CDY14741.1};	DEAD box-containing helicase-like transcription factor/DNA repair protein	GO:0005634,nucleus; GO:0005524,ATP binding; GO:0004386,helicase activity; GO:0003676,nucleic acid binding; GO:0008270,zinc ion binding; GO:0016569,covalent chromatin modification; GO:0009294,DNA mediated transformation; GO:0000724,double-strand break repair via homologous recombination; GO:0045003,double-strand break repair via synthesis-dependent strand annealing	RING-type zinc-finger
Cluster-3135.0	0.13	0.11	0.33	3.48	3.21	2.94	2.43	0.36	1.48	2.005	2.88	1.13	3.98692	up	2.92204	up	3.41852	up	K07393 glutathionyl-hydroquinone reductase [EC:1.8.5.7] | (RefSeq) hypothetical protein (A)	putative UPF0481 protein At3g02645 [Brassica napus]	RecName: Full=UPF0481 protein At3g47200;	SubName: Full=Uncharacterized protein {ECO:0000313|EnsemblPlants:Bra003414.1-P};	--	GO:0016021,integral component of membrane; GO:0005886,plasma membrane	Plant protein of unknown function
Cluster-17807.52585	6.07	7.95	6.82	0.61	0.945	1.28	3.3	1.97	0.66	2.12	1.83	2.41	-2.95454	down	-1.82044	down	-1.66873	down	K07761 metalloendoproteinase 5-MMP [EC:3.4.24.-] | (RefSeq) metalloendoproteinase 5-MMP (A)	PREDICTED: metalloendoproteinase 3-MMP [Brassica oleracea var. oleracea]	RecName: Full=Metalloendoproteinase 3-MMP {ECO:0000303|PubMed:10574937}; Short=At3-MMP {ECO:0000303|PubMed:10574937}; EC=3.4.24.- {ECO:0000305}; Flags: Precursor;	SubName: Full=Uncharacterized protein {ECO:0000313|EnsemblPlants:Bo5g041130.1};	Gelatinase A and related matrix metalloproteases	GO:0031225,anchored component of membrane; GO:0031012,extracellular matrix; GO:0005886,plasma membrane; GO:0004222,metalloendopeptidase activity; GO:0008270,zinc ion binding	Putative peptidoglycan binding domain
Cluster-17807.77132	0.04	0	0	8.78	5.555	2.33	6.86	13.44	0.49	2.295	2.86	1.73	8.70675	up	9.14262	up	7.55179	up	K04733 interleukin-1 receptor-associated kinase 4 [EC:2.7.11.1] | (RefSeq) probable serine/threonine-protein kinase PBL17 (A)	ATG8-interacting protein 2-like [Brassica napus]	RecName: Full=Probable serine/threonine-protein kinase PBL17 {ECO:0000305}; EC=2.7.11.1 {ECO:0000305}; AltName: Full=PBS1-like protein 17 {ECO:0000303|PubMed:20413097};	SubName: Full=Uncharacterized protein {ECO:0000313|EnsemblPlants:Bo2g110600.1};	Serine/threonine protein kinase	GO:0005886,plasma membrane; GO:0005524,ATP binding; GO:0004675,transmembrane receptor protein serine/threonine kinase activity; GO:0007166,cell surface receptor signaling pathway; GO:0006952,defense response; GO:0006468,protein phosphorylation	--
Cluster-17807.110643	17.83	14.74	20.2	3.52	2.355	1.19	55.42	50.61	66.24	106.975	103.49	110.46	-3.00353	down	1.74562	up	2.64227	up	K16222 Dof zinc finger protein DOF5.5 | (RefSeq) cyclic dof factor 1-like (A)	PREDICTED: cyclic dof factor 2 [Brassica oleracea var. oleracea]	RecName: Full=Cyclic dof factor 2; AltName: Full=Dof zinc finger protein DOF5.2; Short=AtDOF5.2;	SubName: Full=Uncharacterized protein {ECO:0000313|EnsemblPlants:Bo00578s060.1};	--	GO:0005634,nucleus; GO:0003700,DNA-binding transcription factor activity; GO:0046872,metal ion binding; GO:0043565,sequence-specific DNA binding; GO:0009908,flower development; GO:0006355,regulation of transcription, DNA-templated; GO:0006351,transcription, DNA-templated	Dof domain, zinc finger
Cluster-17807.125814	0	0	0	10.92	6.7	2.48	7.2	16.32	10.47	2.96	5.92	0	10.0208	up	10.9151	up	8.9693	up	K00993 ethanolaminephosphotransferase [EC:2.7.8.1] | (RefSeq) choline/ethanolaminephosphotransferase 2-like (A)	PREDICTED: choline/ethanolaminephosphotransferase 2-like [Brassica oleracea var. oleracea]	RecName: Full=Choline/ethanolaminephosphotransferase 2; EC=2.7.8.1; EC=2.7.8.2; AltName: Full=Aminoalcohol phosphotransferase 2; Short=AtAAPT2;	SubName: Full=Uncharacterized protein {ECO:0000313|EnsemblPlants:Bo7g081780.1};	sn-1,2-diacylglycerol ethanolamine- and cholinephosphotranferases	GO:0016021,integral component of membrane; GO:0004142,diacylglycerol cholinephosphotransferase activity; GO:0004307,ethanolaminephosphotransferase activity; GO:0046872,metal ion binding; GO:0006646,phosphatidylethanolamine biosynthetic process	CDP-alcohol phosphatidyltransferase
Cluster-17807.60242	31.8	34.89	26.4	80.75	74.345	67.94	63.55	60.08	71.2	76.3	72.4	80.2	1.1781	up	1.10274	up	1.33251	up	K04523 ubiquilin | (RefSeq) ubiquitin domain-containing protein DSK2b-like (A)	ubiquitin domain-containing protein DSK2b-like [Brassica napus]	RecName: Full=Ubiquitin domain-containing protein DSK2b;	SubName: Full=BnaC03g47520D protein {ECO:0000313|EMBL:CDY07870.1};	Ubiquitin-like protein	GO:0005829,cytosol; GO:0005634,nucleus; GO:0031593,polyubiquitin modification-dependent protein binding	DUF2407 ubiquitin-like domain
Cluster-17807.77028	1.79	1.63	2.39	0.22	0.185	0.15	0.3	0.7	0.71	0.695	0.86	0.53	-3.47312	down	-1.69519	down	-1.46069	down	K05931 type I protein arginine methyltransferase [EC:2.1.1.319] | (RefSeq) probable histone-arginine methyltransferase 1.3 (A)	BnaC05g49560D [Brassica napus]	RecName: Full=Probable histone-arginine methyltransferase 1.3; Short=AtPRMT13; EC=2.1.1.319 {ECO:0000250|UniProtKB:Q99873}; AltName: Full=Coactivator-associated methyltransferase 1A; AltName: Full=Protein arginine N-methyltransferase 4B; Short=AtPRMT4B;	SubName: Full=Uncharacterized protein {ECO:0000313|EnsemblPlants:Bo5g020200.1}; Flags: Fragment;	Protein arginine N-methyltransferase CARM1	GO:0005737,cytoplasm; GO:0005829,cytosol; GO:0005634,nucleus; GO:0016277,[myelin basic protein]-arginine N-methyltransferase activity; GO:0008469,histone-arginine N-methyltransferase activity; GO:0046982,protein heterodimerization activity; GO:0042803,protein homodimerization activity; GO:0035242,protein-arginine omega-N asymmetric methyltransferase activity; GO:0035241,protein-arginine omega-N m…	PROCT (NUC072) domain
Cluster-17807.115090	0	0	0	3.29	3.05	2.81	3.26	1.14	3.9	2.815	3.68	1.95	8.73215	up	8.71673	up	8.72786	up	K00864 glycerol kinase [EC:2.7.1.30] | (RefSeq) glycerol kinase-like (A)	BnaA08g03870D [Brassica napus]	RecName: Full=Glycerol kinase; Short=Glycerokinase; EC=2.7.1.30; AltName: Full=ATP:glycerol 3-phosphotransferase; AltName: Full=Protein GLYCEROL INSENSITIVE 1; AltName: Full=Protein NONHOST RESISTANCE TO P. S. PHASEOLICOLA 1;	SubName: Full=Uncharacterized protein {ECO:0000313|EnsemblPlants:Bra014074.1-P};	Ribulose kinase and related carbohydrate kinases	GO:0005829,cytosol; GO:0005739,mitochondrion; GO:0005524,ATP binding; GO:0004370,glycerol kinase activity; GO:0042742,defense response to bacterium; GO:0019563,glycerol catabolic process; GO:0046167,glycerol-3-phosphate biosynthetic process; GO:0009617,response to bacterium; GO:0080167,response to karrikin; GO:0010188,response to microbial phytotoxin; GO:0002237,response to molecule of bacterial …	--
Cluster-17807.132540	12.26	17.46	9.81	66.91	97.27	127.63	47.52	34.91	56.66	61.07	68.84	53.3	2.82133	up	1.82235	up	2.25071	up	K14491 two-component response regulator ARR-B family | (RefSeq) two-component response regulator ARR12-like (A)	PREDICTED: transcription factor LUX-like [Brassica oleracea var. oleracea]	RecName: Full=Transcription factor HHO2 {ECO:0000305}; AltName: Full=MYB-domain transcription factor HHO2 {ECO:0000305}; AltName: Full=Protein HRS1 HOMOLOG 2 {ECO:0000303|PubMed:27016098};	SubName: Full=Uncharacterized protein {ECO:0000313|EnsemblPlants:Bo6g107160.1};	--	GO:0005634,nucleus; GO:0003677,DNA binding; GO:0003700,DNA-binding transcription factor activity; GO:0055062,phosphate ion homeostasis; GO:0006355,regulation of transcription, DNA-templated; GO:0009737,response to abscisic acid; GO:0006351,transcription, DNA-templated	Myb-like DNA-binding domain
Cluster-17807.86300	1.01	1.16	0.87	8.11	6.59	5.07	3.73	2.93	5.89	3.845	4.94	2.75	2.62191	up	2.08915	up	1.95881	up	--	PREDICTED: uncharacterized protein LOC106303554 [Brassica oleracea var. oleracea]	--	SubName: Full=Uncharacterized protein {ECO:0000313|EnsemblPlants:Bo7g112050.1};	--	--	PDDEXK-like family of unknown function
Cluster-17807.37066	0	0	0	6.94	12.42	17.9	2.85	7.56	11.68	4.695	1.59	7.8	9.51946	up	8.84839	up	8.22455	up	--	uncharacterized protein LOC106393909 [Brassica napus]	--	SubName: Full=BnaAnng23970D protein {ECO:0000313|EMBL:CDY67285.1}; Flags: Fragment;	--	--	--
Cluster-17807.93680	2.13	3.86	1.27	0	0	0	0.26	0	0	0.12	0.24	0	-9.70884	down	-4.79811	down	-4.33753	down	K20283 golgin subfamily A member 4 | (RefSeq) myosin-1 (A)	BnaCnng59680D, partial [Brassica napus]	RecName: Full=COP1-interactive protein 1 {ECO:0000303|PubMed:7753789};	SubName: Full=BnaCnng59680D protein {ECO:0000313|EMBL:CDY68594.1}; Flags: Fragment;	--	GO:0009507,chloroplast; GO:0005856,cytoskeleton; GO:0005886,plasma membrane; GO:0005774,vacuolar membrane; GO:0005773,vacuole; GO:0003779,actin binding; GO:0009738,abscisic acid-activated signaling pathway; GO:0071215,cellular response to abscisic acid stimulus; GO:0009789,positive regulation of abscisic acid-activated signaling pathway; GO:0042306,regulation of protein import into nucleus; GO:00…	TolA binding protein trimerisation
Cluster-17807.85030	1.43	1.68	1.02	12.75	9.645	6.54	10.64	8.81	4.66	9.015	9.51	8.52	2.71765	up	2.55648	up	2.7502	up	K00232 acyl-CoA oxidase [EC:1.3.3.6] | (RefSeq) acyl-coenzyme A oxidase 4, peroxisomal (A)	PREDICTED: acyl-coenzyme A oxidase 4, peroxisomal [Brassica oleracea var. oleracea]	RecName: Full=Acyl-coenzyme A oxidase 4, peroxisomal; Short=AOX 4; EC=1.3.3.6; AltName: Full=G6p; AltName: Full=Short-chain acyl-CoA oxidase; Short=AtCX4; Short=AtG6; Short=SAOX;	SubName: Full=Uncharacterized protein {ECO:0000313|EnsemblPlants:Bo4g125890.1};	Glutaryl-CoA dehydrogenase	GO:0009514,glyoxysome; GO:0005777,peroxisome; GO:0003995,acyl-CoA dehydrogenase activity; GO:0003997,acyl-CoA oxidase activity; GO:0050660,flavin adenine dinucleotide binding; GO:0009793,embryo development ending in seed dormancy; GO:0006635,fatty acid beta-oxidation; GO:0046459,short-chain fatty acid metabolic process	Acyl-CoA dehydrogenase, middle domain
Cluster-17807.60730	11.13	9.22	6.92	31.02	34.805	38.59	14.68	31.25	44.63	25.135	27.46	22.81	1.87209	up	1.77306	up	1.5087	up	--	--	--	SubName: Full=Uncharacterized protein {ECO:0000313|EnsemblPlants:Bo7g026520.1}; Flags: Fragment;	--	--	--
Cluster-17807.60971	0	0	0	0.77	2.335	3.9	4.92	0.95	4.38	2.38	2.37	2.39	10.2924	up	10.9371	up	10.4012	up	K15710 E3 ubiquitin-protein ligase SHPRH [EC:3.6.4.- 2.3.2.27] | (RefSeq) E3 ubiquitin-protein ligase SHPRH-like (A)	E3 ubiquitin-protein ligase SHPRH-like [Brassica napus]	RecName: Full=DNA repair protein RAD5A {ECO:0000305}; EC=3.6.4.- {ECO:0000305}; AltName: Full=Putative SWI/SNF-related matrix-associated actin-dependent regulator of chromatin subfamily A member 3-like 2 {ECO:0000305}; Short=SMARCA3-like protein 2 {ECO:0000305}; AltName: Full=RAD5 homolog A {ECO:0000303|PubMed:18310306}; Short=AtRAD5a {ECO:0000303|PubMed:18310306};	SubName: Full=BnaC04g47380D protein {ECO:0000313|EMBL:CDY14741.1};	DEAD box-containing helicase-like transcription factor/DNA repair protein	GO:0005634,nucleus; GO:0005524,ATP binding; GO:0004386,helicase activity; GO:0003676,nucleic acid binding; GO:0008270,zinc ion binding; GO:0016569,covalent chromatin modification; GO:0009294,DNA mediated transformation; GO:0000724,double-strand break repair via homologous recombination; GO:0045003,double-strand break repair via synthesis-dependent strand annealing	PHD-finger
Cluster-17807.56579	61.72	57.93	104.22	16.72	17.58	18.44	35.37	29.35	19.61	29.43	25.84	33.02	-2.15782	down	-1.40767	down	-1.29929	down	K02995 small subunit ribosomal protein S8e | (RefSeq) 40S ribosomal protein S8-1-like (A)	PREDICTED: 40S ribosomal protein S8-1-like [Brassica oleracea var. oleracea]	RecName: Full=40S ribosomal protein S8;	RecName: Full=40S ribosomal protein S8 {ECO:0000256|RuleBase:RU000669};	40S ribosomal protein S8	GO:0043253,chloroplast ribosome; GO:0003735,structural constituent of ribosome; GO:0042255,ribosome assembly; GO:0006412,translation	Ribosomal protein S8e
Cluster-17807.4511	0	0	0	6.22	7.72	9.22	11.72	14.55	9.91	5.495	5.98	5.01	8.90776	up	9.62471	up	8.52953	up	K06268 serine/threonine-protein phosphatase 2B regulatory subunit | (RefSeq) calcineurin subunit B (A)	PREDICTED: calcineurin subunit B [Brassica rapa]	RecName: Full=Calmodulin-like protein 9; Short=AtCaM-9;	SubName: Full=Uncharacterized protein {ECO:0000313|EnsemblPlants:Bra021896.1-P};	Ca2+/calmodulin-dependent protein phosphatase (calcineurin subunit B), EF-Hand superfamily protein	GO:0005829,cytosol; GO:0005634,nucleus; GO:0005509,calcium ion binding; GO:0019722,calcium-mediated signaling; GO:0005513,detection of calcium ion; GO:0009737,response to abscisic acid; GO:0009651,response to salt stress; GO:0009414,response to water deprivation	EF-hand domain
Cluster-17807.101579	0	0	0	2.57	2.34	2.11	0.91	3.73	1.63	1.085	1.09	1.08	8.68189	up	8.62861	up	7.68593	up	K17964 leucine-rich PPR motif-containing protein, mitochondrial | (RefSeq) F1N19.15 (A)	pentatricopeptide repeat-containing protein At5g41170, mitochondrial isoform X1 [Brassica napus]	RecName: Full=Pentatricopeptide repeat-containing protein At5g41170, mitochondrial; Flags: Precursor;	SubName: Full=BnaC04g33130D protein {ECO:0000313|EMBL:CDY46394.1};	FOG: PPR repeat	GO:0005739,mitochondrion; GO:0004519,endonuclease activity; GO:0003723,RNA binding; GO:0080156,mitochondrial mRNA modification; GO:0006397,mRNA processing	Mitochondrial 28S ribosomal protein S27
Cluster-17807.77587	0.14	0.17	0.65	6.8	8.295	9.79	1.47	3.01	3.9	3.95	4.59	3.31	4.59318	up	3.14633	up	3.62545	up	K00626 acetyl-CoA C-acetyltransferase [EC:2.3.1.9] | (RefSeq) hypothetical protein (A)	hypothetical protein EUTSA_v10000897mg [Eutrema salsugineum]	RecName: Full=Probable acetyl-CoA acetyltransferase, cytosolic 2; EC=2.3.1.9; AltName: Full=Cytosolic acetoacetyl-CoA thiolase 2; Short=Thiolase 2;	SubName: Full=Uncharacterized protein {ECO:0000313|EMBL:ESQ39925.1};	Acetyl-CoA acetyltransferase	GO:0005829,cytosol; GO:0003985,acetyl-CoA C-acetyltransferase activity; GO:0046872,metal ion binding; GO:0006635,fatty acid beta-oxidation	Beta-ketoacyl synthase, N-terminal domain
Cluster-17807.95134	28.74	39.43	36.34	7.85	5.42	2.99	13.7	17.8	18.31	16.64	17.1	16.18	-2.7892	down	-1.04419	down	-1.03274	down	--	BnaCnng37870D [Brassica napus]	--	SubName: Full=BnaCnng37870D protein {ECO:0000313|EMBL:CDY61484.1};	--	GO:0016021,integral component of membrane	--
Cluster-17807.35491	5.87	6.69	9.17	0.06	0.03	0	1.67	2.02	1.43	1.895	2.14	1.65	-8.58809	down	-2.05863	down	-1.89661	down	--	--	--	SubName: Full=Uncharacterized protein {ECO:0000313|EnsemblPlants:Bo5g045080.1};	--	--	--
Cluster-17807.120943	0	0	0	4.78	7.445	10.11	3.79	7.75	7.64	2.38	0.89	3.87	9.22192	up	9.08939	up	7.69409	up	K23288 syndetin | (RefSeq) LOW QUALITY PROTEIN: syndetin (A)	PREDICTED: LOW QUALITY PROTEIN: syndetin [Brassica oleracea var. oleracea]	--	SubName: Full=Uncharacterized protein {ECO:0000313|EnsemblPlants:Bra034376.1-P};	Uncharacterized conserved protein	--	Protein of unknown function C-terminus (DUF2451)
Cluster-17807.6748	6.73	5	5.7	16.66	16.57	16.48	12.78	20.64	12.49	14.375	13.22	15.53	1.44157	up	1.40628	up	1.35521	up	K02906 large subunit ribosomal protein L3 | (RefSeq) Ribosomal protein L3 family protein (A)	PREDICTED: 50S ribosomal protein L3-1, chloroplastic [Raphanus sativus]	RecName: Full=50S ribosomal protein L3-1, chloroplastic; Flags: Precursor;	SubName: Full=Uncharacterized protein {ECO:0000313|EMBL:OAP09272.1};	Mitochondrial/chloroplast ribosomal protein L3	GO:0009507,chloroplast; GO:0009941,chloroplast envelope; GO:0009570,chloroplast stroma; GO:0016020,membrane; GO:0005840,ribosome; GO:0019843,rRNA binding; GO:0003735,structural constituent of ribosome; GO:0006412,translation	--
Cluster-17807.61454	0	0	0	1.17	1.99	2.81	2.6	4.9	2.79	3.5	2.62	4.38	9.33632	up	10.2162	up	10.2481	up	K20283 golgin subfamily A member 4 | (RefSeq) myosin-1 (A)	PREDICTED: putative leucine-rich repeat-containing protein DDB_G0290503 isoform X1 [Brassica oleracea var. oleracea]	RecName: Full=COP1-interactive protein 1 {ECO:0000303|PubMed:7753789};	SubName: Full=Uncharacterized protein {ECO:0000313|EnsemblPlants:Bo4g142600.1};	--	GO:0009507,chloroplast; GO:0005856,cytoskeleton; GO:0005886,plasma membrane; GO:0005774,vacuolar membrane; GO:0005773,vacuole; GO:0003779,actin binding; GO:0009738,abscisic acid-activated signaling pathway; GO:0071215,cellular response to abscisic acid stimulus; GO:0009789,positive regulation of abscisic acid-activated signaling pathway; GO:0042306,regulation of protein import into nucleus; GO:00…	CorA-like Mg2+ transporter protein
Cluster-17807.34653	0.24	0.07	0.11	4.09	3.425	2.76	2.42	4.1	3	2.335	0.45	4.22	4.59309	up	4.58941	up	4.18636	up	K13099 CD2 antigen cytoplasmic tail-binding protein 2 | (RefSeq) protein LIN1-like isoform X1 (A)	PREDICTED: protein LIN1-like isoform X1 [Brassica oleracea var. oleracea]	--	SubName: Full=Uncharacterized protein {ECO:0000313|EnsemblPlants:Bo4g136960.1};	Uncharacterized protein involved in protein-protein interaction, contains polyproline-binding GYF domain	--	--
Cluster-17807.79780	3.36	3.68	3.44	0.46	0.625	0.79	1.01	1.16	0.78	0.655	0.86	0.45	-2.55331	down	-1.79274	down	-2.38597	down	K00384 thioredoxin reductase (NADPH) [EC:1.8.1.9] | (RefSeq) NADPH-dependent thioredoxin reductase 3-like (A)	PREDICTED: NADPH-dependent thioredoxin reductase 3-like [Brassica oleracea var. oleracea]	RecName: Full=NADPH-dependent thioredoxin reductase 3; Short=NTR3; EC=1.8.1.9; AltName: Full=NADPH-dependent thioredoxin reductase C; Short=ANTR-C; Short=AtNTRC; Flags: Precursor;	RecName: Full=Thioredoxin reductase {ECO:0000256|RuleBase:RU003881}; EC=1.8.1.9 {ECO:0000256|RuleBase:RU003881};	Thioredoxin reductase	GO:0009507,chloroplast; GO:0009570,chloroplast stroma; GO:0008047,enzyme activator activity; GO:0042802,identical protein binding; GO:0016671,oxidoreductase activity, acting on a sulfur group of donors, disulfide as acceptor; GO:0004791,thioredoxin-disulfide reductase activity; GO:0045454,cell redox homeostasis; GO:0042744,hydrogen peroxide catabolic process; GO:0043085,positive regulation of cat…	FAD binding domain
Cluster-17807.39519	7.94	6.64	6.89	0.32	0.16	0	0.11	1.43	0.48	0.155	0.22	0.09	-5.43128	down	-3.3828	down	-5.39636	down	K08081 tropinone reductase I [EC:1.1.1.206] | (RefSeq) tropinone reductase homolog At2g29310-like (A)	tropinone reductase homolog At2g29310-like [Brassica napus]	RecName: Full=Tropinone reductase homolog At2g29320 {ECO:0000305}; EC=1.1.1.- {ECO:0000305};	SubName: Full=Uncharacterized protein {ECO:0000313|EnsemblPlants:Bra039967.1-P};	Reductases with broad range of substrate specificities	GO:0016491,oxidoreductase activity	short chain dehydrogenase
Cluster-17807.81597	4.87	11.51	8.75	0.22	0.11	0	0.49	2.46	1.11	2.07	1.63	2.51	-6.27123	down	-2.62958	down	-1.986	down	K01738 cysteine synthase A [EC:2.5.1.47] | (RefSeq) bifunctional cystathionine gamma-lyase/cysteine synthase isoform X1 (A)	PREDICTED: bifunctional cystathionine gamma-lyase/cysteine synthase isoform X1 [Brassica oleracea var. oleracea]	RecName: Full=Bifunctional cystathionine gamma-lyase/cysteine synthase; EC=2.5.1.47 {ECO:0000269|PubMed:19955263}; EC=4.4.1.1 {ECO:0000269|PubMed:19955263}; AltName: Full=Beta-substituted Ala synthase 4;3; Short=ARAth-Bsas4;3; AltName: Full=L-cysteine desulfhydrase 1; Short=DES1; AltName: Full=O-acetylserine (thiol)-lyase; Short=OASTL; AltName: Full=Protein CS-LIKE;	RecName: Full=Cysteine synthase {ECO:0000256|RuleBase:RU003985}; EC=2.5.1.47 {ECO:0000256|RuleBase:RU003985};	Cystathionine beta-synthase and related enzymes	GO:0005737,cytoplasm; GO:0004123,cystathionine gamma-lyase activity; GO:0004124,cysteine synthase activity; GO:0080146,L-cysteine desulfhydrase activity; GO:0044540,L-cystine L-cysteine-lyase (deaminating); GO:0030170,pyridoxal phosphate binding; GO:0016740,transferase activity; GO:0006535,cysteine biosynthetic process from serine; GO:0080145,cysteine homeostasis	PRMT5 arginine-N-methyltransferase
Cluster-17807.81660	173.41	203.88	150.69	535.81	469.12	402.43	402.01	332.25	336.34	401.57	385.56	417.58	1.32762	up	1.04699	up	1.22344	up	K19996 phosphatidylinositol transfer protein SFH5 | (RefSeq) patellin-3-like (A)	patellin-1 [Brassica napus]	RecName: Full=Patellin-1;	SubName: Full=Uncharacterized protein {ECO:0000313|EnsemblPlants:Bo2g075410.1};	Phosphatidylinositol transfer protein SEC14 and related proteins	GO:0048046,apoplast; GO:0009507,chloroplast; GO:0005794,Golgi apparatus; GO:0016020,membrane; GO:0005886,plasma membrane; GO:0009506,plasmodesma; GO:0005773,vacuole; GO:0008289,lipid binding; GO:0002020,protease binding; GO:0007049,cell cycle; GO:0051301,cell division; GO:0009860,pollen tube growth	CRAL/TRIO, N-terminal domain
Cluster-17807.47669	55.08	26.28	83.51	1.39	0.695	0	3.88	2.5	0	0.72	0	1.44	-6.46483	down	-4.86926	down	-6.20982	down	K04733 interleukin-1 receptor-associated kinase 4 [EC:2.7.11.1] | (RefSeq) putative cysteine-rich receptor-like protein kinase 31 (A)	PREDICTED: LOW QUALITY PROTEIN: putative cysteine-rich receptor-like protein kinase 12 [Brassica oleracea var. oleracea]	RecName: Full=Putative cysteine-rich receptor-like protein kinase 12; Short=Cysteine-rich RLK12; EC=2.7.11.-; Flags: Precursor;	SubName: Full=Uncharacterized protein {ECO:0000313|EnsemblPlants:Bo7g108610.1};	--	GO:0016021,integral component of membrane; GO:0005886,plasma membrane; GO:0005524,ATP binding; GO:0004674,protein serine/threonine kinase activity; GO:0042742,defense response to bacterium; GO:0006468,protein phosphorylation	Salt stress response/antifungal
Cluster-17807.40096	0	0	0	8.75	12.51	16.27	11.91	12.81	12.16	3.635	2.15	5.12	9.02389	up	9.04323	up	7.34739	up	--	PREDICTED: uncharacterized protein At2g27730, mitochondrial [Brassica oleracea var. oleracea]	RecName: Full=Uncharacterized protein At2g27730, mitochondrial; Flags: Precursor;	SubName: Full=Uncharacterized protein {ECO:0000313|EnsemblPlants:Bo4g164790.1};	--	GO:0031966,mitochondrial membrane; GO:0005747,mitochondrial respiratory chain complex I; GO:0005739,mitochondrion; GO:0005730,nucleolus; GO:0045271,respiratory chain complex I; GO:0005773,vacuole; GO:0005507,copper ion binding; GO:0009853,photorespiration	--
Cluster-17807.74884	0	0	0	5.94	8.88	11.82	4.25	8.35	8.65	2.745	1.37	4.12	9.10254	up	8.85049	up	7.51882	up	--	PREDICTED: pentatricopeptide repeat-containing protein At2g27800, mitochondrial [Brassica oleracea var. oleracea]	--	SubName: Full=Uncharacterized protein {ECO:0000313|EnsemblPlants:Bo4g164820.1};	--	--	--
Cluster-17807.131520	0	0	0	10.14	9.69	9.24	0.81	22.13	11.42	7.025	7.92	6.13	8.56934	up	8.88368	up	8.22506	up	K07901 Ras-related protein Rab-8A | (RefSeq) ras-related protein RABE1c-like isoform X3 (A)	ras-related protein RABE1c-like isoform X4 [Brassica napus]	RecName: Full=Ras-related protein RABE1c; Short=AtRABE1c; AltName: Full=Ras-related protein Ara-3; AltName: Full=Ras-related protein Rab8A; Short=AtRab8A;	SubName: Full=Ras-related protein RABE1c {ECO:0000313|EMBL:JAU49904.1}; Flags: Fragment;	GTP-binding protein SEC4, small G protein superfamily, and related Ras family GTP-binding proteins	GO:0000139,Golgi membrane; GO:0005886,plasma membrane; GO:0005774,vacuolar membrane; GO:0005773,vacuole; GO:0005525,GTP binding; GO:0003924,GTPase activity; GO:0009873,ethylene-activated signaling pathway; GO:0009306,protein secretion; GO:0017157,regulation of exocytosis; GO:0006904,vesicle docking involved in exocytosis	Ras of Complex, Roc, domain of DAPkinase
Cluster-17807.144786	10.66	7.9	11.35	27.33	25.245	23.16	24.16	23.21	17.52	22.305	17.83	26.78	1.26331	up	1.14233	up	1.20543	up	K16054 methylthioribulose 1-phosphate dehydratase / enolase-phosphatase E1 [EC:4.2.1.109 3.1.3.77] | (RefSeq) probable bifunctional methylthioribulose-1-phosphate dehydratase/enolase-phosphatase E1 (A)	PREDICTED: probable bifunctional methylthioribulose-1-phosphate dehydratase/enolase-phosphatase E1 [Brassica oleracea var. oleracea]	RecName: Full=Probable bifunctional methylthioribulose-1-phosphate dehydratase/enolase-phosphatase E1 {ECO:0000255|HAMAP-Rule:MF_03118}; Includes: RecName: Full=Methylthioribulose-1-phosphate dehydratase {ECO:0000255|HAMAP-Rule:MF_03118}; Short=MTRu-1-P dehydratase {ECO:0000255|HAMAP-Rule:MF_03118}; EC=4.2.1.109 {ECO:0000255|HAMAP-Rule:MF_03118}; Includes: RecName: Full=Enolase-phosphatase E1 {EC…	RecName: Full=Probable bifunctional methylthioribulose-1-phosphate dehydratase/enolase-phosphatase E1 {ECO:0000256|HAMAP-Rule:MF_03118}; Includes: RecName: Full=Enolase-phosphatase E1 {ECO:0000256|HAMAP-Rule:MF_03118}; EC=3.1.3.77 {ECO:0000256|HAMAP-Rule:MF_03118}; AltName: Full=2,3-diketo-5-methylthio-1-phosphopentane phosphatase {ECO:0000256|HAMAP-Rule:MF_03118}; Includes: RecName: Full=Methylt…	Class II aldolase/adducin N-terminal domain protein	GO:0009507,chloroplast; GO:0009570,chloroplast stroma; GO:0005829,cytosol; GO:0043874,acireductone synthase activity; GO:0000287,magnesium ion binding; GO:0046570,methylthioribulose 1-phosphate dehydratase activity; GO:0019509,L-methionine salvage from methylthioadenosine	Haloacid dehalogenase-like hydrolase
Cluster-17807.36478	15.86	15.44	14.67	6.03	5.425	4.82	6.14	5.31	8.98	6.425	6.38	6.47	-1.57683	down	-1.15555	down	-1.21279	down	K16226 disease resistance protein RPS4 | (RefSeq) disease resistance protein RPS4-like (A)	BnaC09g39440D [Brassica napus]	RecName: Full=Disease resistance-like protein DSC2 {ECO:0000305}; AltName: Full=Protein DOMINANT SUPRESSOR OF CAMTA3 NUMBER 2 {ECO:0000303|PubMed:28407487};	SubName: Full=Uncharacterized protein {ECO:0000313|EnsemblPlants:Bo9g156070.1};	--	GO:0043531,ADP binding; GO:0005524,ATP binding; GO:0042742,defense response to bacterium; GO:0009626,plant-type hypersensitive response; GO:0007165,signal transduction	Leucine Rich Repeat
Cluster-17807.70039	38.38	17.2	26.95	2.18	1.24	0.3	5.8	12.98	6.54	7.555	4.71	10.4	-4.54355	down	-1.68832	down	-1.80635	down	K03327 multidrug resistance protein, MATE family | (RefSeq) protein TRANSPARENT TESTA 12-like (A)	BnaC01g31860D [Brassica napus]	RecName: Full=Protein DETOXIFICATION 40 {ECO:0000303|PubMed:11739388}; Short=AtDTX40 {ECO:0000303|PubMed:11739388}; AltName: Full=Multidrug and toxic compound extrusion protein 40 {ECO:0000305}; Short=MATE protein 40 {ECO:0000305};	RecName: Full=Protein DETOXIFICATION {ECO:0000256|RuleBase:RU004914}; AltName: Full=Multidrug and toxic compound extrusion protein {ECO:0000256|RuleBase:RU004914};	Uncharacterized membrane protein, predicted efflux pump	GO:0016021,integral component of membrane; GO:0005774,vacuolar membrane; GO:0005773,vacuole; GO:0015297,antiporter activity; GO:0015238,drug transmembrane transporter activity; GO:0006855,drug transmembrane transport	MatE
Cluster-17807.78779	53.37	70.6	31.7	262.45	277.08	291.71	120.48	94.36	116.51	111.13	109.96	112.3	2.3376	up	1.11443	up	1.13137	up	K08762 diazepam-binding inhibitor (GABA receptor modulator, acyl-CoA-binding protein) | (RefSeq) hypothetical protein (A)	PREDICTED: acyl-CoA-binding domain-containing protein 3-like isoform X2 [Brassica oleracea var. oleracea]	RecName: Full=Acyl-CoA-binding domain-containing protein 3; Short=Acyl-CoA binding protein 3; Flags: Precursor;	SubName: Full=Uncharacterized protein {ECO:0000313|EnsemblPlants:Bo7g109420.1};	Acyl-CoA-binding protein	GO:0005615,extracellular space; GO:0000062,fatty-acyl-CoA binding; GO:0008289,lipid binding	Acyl CoA binding protein
Cluster-17807.61628	0	0	0	3.45	5.92	8.39	3.46	6.75	7.56	4.05	6.15	1.95	9.29511	up	9.39032	up	8.83016	up	--	--	--	SubName: Full=Uncharacterized protein {ECO:0000313|EnsemblPlants:Bo2g041630.1};	--	--	--
Cluster-17807.26820	0.72	1.3	1.35	0	0	0	0	0	0	0	0	0	-9.05327	down	-9.04305	down	-9.01637	down	K14303 nuclear pore complex protein Nup160 | (RefSeq) nuclear pore complex protein NUP160-like (A)	PREDICTED: nuclear pore complex protein NUP160-like [Brassica oleracea var. oleracea]	RecName: Full=Nuclear pore complex protein NUP160 {ECO:0000303|PubMed:21189294}; Short=AtNUP160; AltName: Full=Nucleoporin 160; AltName: Full=Protein SUPPRESSOR OF AUXIN RESISTANCE 1 {ECO:0000303|PubMed:16751346};	SubName: Full=Uncharacterized protein {ECO:0000313|EnsemblPlants:Bo4g165220.1};	Nuclear pore complex, Nup160 component	GO:0005635,nuclear envelope; GO:0031965,nuclear membrane; GO:0005643,nuclear pore; GO:0005487,NA; GO:0006952,defense response; GO:0016973,poly(A)+ mRNA export from nucleus; GO:0009733,response to auxin; GO:0009409,response to cold	Nucleoporin Nup120/160
Cluster-17807.55543	6.11	2.64	5.04	26.98	28.94	30.9	33.53	8.71	25.15	23.635	20.54	26.73	2.58805	up	2.27007	up	2.41269	up	K12863 protein CWC15 | (RefSeq) protein CWC15 homolog isoform X1 (A)	PREDICTED: protein CWC15 homolog isoform X1 [Brassica oleracea var. oleracea]	--	SubName: Full=Uncharacterized protein {ECO:0000313|EnsemblPlants:Bo5g132830.1};	Uncharacterized conserved protein	GO:0005681,spliceosomal complex; GO:0000398,mRNA splicing, via spliceosome	Cwf15/Cwc15 cell cycle control protein
Cluster-17807.122859	0	0	0	7.92	11.685	15.45	8.84	10.58	15.89	11.155	12	10.31	9.03405	up	9.11003	up	9.06873	up	K15285 solute carrier family 35, member E3 | (RefSeq) uncharacterized membrane protein At1g06890-like isoform X1 (A)	Nucleotide/sugar transporter family protein [Zea mays]	RecName: Full=UDP-xylose transporter 2 {ECO:0000312|EMBL:AKA88213.1};	SubName: Full=Nucleotide/sugar transporter family protein {ECO:0000313|EMBL:AQK70413.1};	Glucose-6-phosphate/phosphate and phosphoenolpyruvate/phosphate antiporter	GO:0005794,Golgi apparatus; GO:0000139,Golgi membrane; GO:0016021,integral component of membrane; GO:0015297,antiporter activity; GO:0005464,UDP-xylose transmembrane transporter activity; GO:0008643,carbohydrate transport; GO:0015790,UDP-xylose transmembrane transport	--
Cluster-17807.59665	35.72	37.66	31.24	90.9	114.03	137.16	64.11	92.75	89.67	98.485	134.22	62.75	1.64162	up	1.27002	up	1.52664	up	K18195 rhamnogalacturonan endolyase [EC:4.2.2.23] | (RefSeq) uncharacterized protein LOC104807150 isoform X1 (A)	PREDICTED: uncharacterized protein LOC106336482 [Brassica oleracea var. oleracea]	--	SubName: Full=Uncharacterized protein {ECO:0000313|EnsemblPlants:Bo4g115300.1};	FOG: Reverse transcriptase	--	zinc-binding in reverse transcriptase
Cluster-17807.79103	0	0	0	0.97	0.805	0.64	0	1.9	1.6	1.08	2.16	0	8.6748	up	9.36292	up	9.20131	up	K16055 trehalose 6-phosphate synthase/phosphatase [EC:2.4.1.15 3.1.3.12] | (RefSeq) LOW QUALITY PROTEIN: probable alpha,alpha-trehalose-phosphate synthase [UDP-forming] 8 (A)	PREDICTED: LOW QUALITY PROTEIN: probable alpha,alpha-trehalose-phosphate synthase [UDP-forming]	RecName: Full=Probable alpha,alpha-trehalose-phosphate synthase [UDP-forming] 8; EC=2.4.1.15; AltName: Full=Trehalose-6-phosphate synthase 8; Short=AtTPS8;	SubName: Full=Uncharacterized protein {ECO:0000313|EnsemblPlants:Bo2g068060.1};	Trehalose-6-phosphate synthase component TPS1 and related subunits	GO:0005737,cytoplasm; GO:0016791,phosphatase activity; GO:0016757,transferase activity, transferring glycosyl groups; GO:0005992,trehalose biosynthetic process; GO:0070413,trehalose metabolism in response to stress	Sucrose-6F-phosphate phosphohydrolase
Cluster-17807.49276	19.26	17.19	8.78	0	0	0	0.67	3.43	0.88	4.32	2.73	5.91	-9.08903	down	-3.21142	down	-1.74047	down	--	PREDICTED: uncharacterized protein LOC106294902 [Brassica oleracea var. oleracea]	--	SubName: Full=Uncharacterized protein {ECO:0000313|EnsemblPlants:Bo5g130340.1};	--	--	--
Cluster-17807.78640	36.34	48.08	34	113.06	123.88	134.7	93.49	88.09	91.08	87.175	69.52	104.83	1.57286	up	1.22196	up	1.18083	up	K17278 membrane-associated progesterone receptor component | (RefSeq) probable steroid-binding protein 3 (A)	PREDICTED: probable steroid-binding protein 3 [Brassica oleracea var. oleracea]	RecName: Full=Probable steroid-binding protein 3; Short=AtMP3; AltName: Full=Membrane-associated progesterone-binding protein 2 {ECO:0000303|Ref.5}; Short=AtMAPR2 {ECO:0000303|Ref.5};	SubName: Full=Uncharacterized protein {ECO:0000313|EnsemblPlants:Bo4g157240.1};	Putative steroid membrane receptor Hpr6.6/25-Dx	GO:0005829,cytosol; GO:0012505,endomembrane system; GO:0016020,membrane; GO:0005634,nucleus; GO:0020037,heme binding; GO:0005496,steroid binding	Cytochrome b5-like Heme/Steroid binding domain
Cluster-17807.89378	7.2	6.1	5.64	0.54	0.625	0.71	0.87	1.66	2.02	2.175	2.79	1.56	-3.39061	down	-2.03358	down	-1.49157	down	--	--	--	--	--	--	--
Cluster-17807.43122	0	0	0	2.24	2.285	2.33	0.02	1.64	1.55	1.365	1.07	1.66	8.54189	up	7.5887	up	7.9163	up	--	uncharacterized protein LOC17898829 isoform X1 [Capsella rubella]	--	SubName: Full=Uncharacterized protein {ECO:0000313|EMBL:OAY26443.1};	--	GO:0008168,methyltransferase activity; GO:0003723,RNA binding	RNA cap guanine-N2 methyltransferase
Cluster-17807.112397	0	0	0	3.28	8.39	13.5	1.67	1.21	10.14	6.66	0.04	13.28	9.86013	up	9.03957	up	9.62752	up	K14165 atypical dual specificity phosphatase [EC:3.1.3.16 3.1.3.48] | (RefSeq) putative dual specificity protein phosphatase DSP8 (A)	PREDICTED: putative dual specificity protein phosphatase DSP8 [Brassica oleracea var. oleracea]	RecName: Full=Putative dual specificity protein phosphatase DSP8; EC=3.1.3.16; EC=3.1.3.48;	SubName: Full=BnaC04g44700D protein {ECO:0000313|EMBL:CDY32096.1};	Dual specificity phosphatase	GO:0004439,phosphatidylinositol-4,5-bisphosphate 5-phosphatase activity; GO:0004725,protein tyrosine phosphatase activity; GO:0008138,protein tyrosine/serine/threonine phosphatase activity	--
Cluster-17807.82517	2.77	1.41	4.21	0	0	0	0.43	0	0.29	0.705	0.77	0.64	-9.3575	down	-3.50263	down	-1.94097	down	--	PREDICTED: uncharacterized protein LOC106328239 [Brassica oleracea var. oleracea]	--	SubName: Full=Uncharacterized protein {ECO:0000313|EnsemblPlants:Bo3g028240.1};	--	GO:0016021,integral component of membrane	--
Cluster-17807.78284	0	0	0	0.89	1.005	1.12	0.43	3.72	3.85	1.195	2.39	0	8.61104	up	10.158	up	8.94599	up	--	BnaC02g25630D [Brassica napus]	--	SubName: Full=BnaC02g25630D protein {ECO:0000313|EMBL:CDY22259.1};	--	--	--
Cluster-17807.137412	4.48	7.21	5.27	0	0.025	0.05	0.24	1.15	1.92	1.03	1.2	0.86	-8.4878	down	-2.30305	down	-2.43912	down	--	PREDICTED: uncharacterized protein LOC106316309 [Brassica oleracea var. oleracea]	--	SubName: Full=Uncharacterized protein {ECO:0000313|EnsemblPlants:Bo9g175830.1};	--	--	Cotton fibre expressed protein
Cluster-17807.20081	4.85	8.37	5.63	26.29	31.29	36.29	13.34	9.53	15.59	15.25	17.63	12.87	2.23861	up	1.06225	up	1.30677	up	K17535 serine/threonine-protein kinase TNNI3K [EC:2.7.11.1] | (RefSeq) serine/threonine-protein kinase STY46-like (A)	BnaCnng23380D [Brassica napus]	RecName: Full=Serine/threonine-protein kinase STY46 {ECO:0000305}; EC=2.7.11.1 {ECO:0000269|PubMed:17090544}; AltName: Full=Serine/threonine/tyrosine-protein kinase 46 {ECO:0000303|PubMed:16429265};	SubName: Full=BnaCnng23380D protein {ECO:0000313|EMBL:CDY52799.1};	Tyrosine kinase specific for activated (GTP-bound) p21cdc42Hs	GO:0005829,cytosol; GO:0005524,ATP binding; GO:0004674,protein serine/threonine kinase activity; GO:0004712,protein serine/threonine/tyrosine kinase activity; GO:0004871,NA; GO:0009658,chloroplast organization; GO:0035556,intracellular signal transduction	Haspin like kinase domain
Cluster-17807.47370	50.32	46.09	33.58	126.68	152.65	178.62	93.8	103.99	149.51	117.815	171.89	63.74	1.75229	up	1.45097	up	1.47505	up	K08503 syntaxin of plants SYP5 | (RefSeq) syntaxin-52 (A)	PREDICTED: syntaxin-52 [Brassica oleracea var. oleracea]	RecName: Full=Syntaxin-52; Short=AtSYP52;	SubName: Full=Uncharacterized protein {ECO:0000313|EnsemblPlants:Bra008425.1-P};	SNARE protein TLG1/Syntaxin 6	GO:0010008,endosome membrane; GO:0005794,Golgi apparatus; GO:0016021,integral component of membrane; GO:0031902,late endosome membrane; GO:0031201,SNARE complex; GO:0005773,vacuole; GO:0005484,SNAP receptor activity; GO:0000149,SNARE binding; GO:0006886,intracellular protein transport; GO:0048278,vesicle docking; GO:0006906,vesicle fusion; GO:0016192,vesicle-mediated transport	SNARE domain
Cluster-25342.0	10.63	3.75	10.56	0	0	0	0	0	0	1.475	0.82	2.13	-9.34489	down	-9.33854	down	-2.43238	down	K23518 O-acetyl-ADP-ribose deacetylase [EC:3.1.1.106] | (RefSeq) uncharacterized protein LOC106391611 (A)	uncharacterized protein LOC106391611 [Brassica napus]	--	SubName: Full=Expressed protein {ECO:0000313|EMBL:AAB87596.2};	Hismacro and SEC14 domain-containing proteins	--	Macro domain
Cluster-17807.61524	20.7	35.4	31.75	7.75	7.3	6.85	2.09	3.5	9.9	8.415	10.87	5.96	-2.09323	down	-2.44837	down	-1.77569	down	--	PREDICTED: uncharacterized protein LOC106336347 [Brassica oleracea var. oleracea]	--	SubName: Full=Uncharacterized protein {ECO:0000313|EnsemblPlants:Bo3g107220.1};	--	GO:0016021,integral component of membrane	HPP family
Cluster-17807.77253	30.94	41.45	27.81	7.49	5.075	2.66	19.1	10.22	13.91	8.495	8.85	8.14	-2.82471	down	-1.18352	down	-1.94639	down	K12121 phytochrome B | (RefSeq) phytochrome B (A)	PREDICTED: phytochrome B [Brassica oleracea var. oleracea]	RecName: Full=Phytochrome B {ECO:0000303|PubMed:2606345}; AltName: Full=Protein LONG HYPOCOTYL 3 {ECO:0000303|PubMed:8453299}; AltName: Full=Protein OUT OF PHASE 1 {ECO:0000303|PubMed:12177480};	RecName: Full=Phytochrome {ECO:0000256|PIRNR:PIRNR000084};	--	GO:0005829,cytosol; GO:0016604,nuclear body; GO:0016607,nuclear speck; GO:0005634,nucleus; GO:0031516,far-red light photoreceptor activity; GO:0042802,identical protein binding; GO:0000155,phosphorelay sensor kinase activity; GO:1990841,promoter-specific chromatin binding; GO:0042803,protein homodimerization activity; GO:0031517,red light photoreceptor activity; GO:0009883,red or far-red light ph…	PAS fold
Cluster-17807.104709	47.02	31.35	136.51	0.67	0.335	0	11.04	9.55	2.75	4.985	4.2	5.77	-7.87033	down	-3.19557	down	-3.80476	down	K10534 nitrate reductase (NAD(P)H) [EC:1.7.1.1 1.7.1.2 1.7.1.3] | (RefSeq) nitrate reductase [NADH], clone PBNBR1405 (A)	PREDICTED: nitrate reductase [NADH]	RecName: Full=Nitrate reductase [NADH], clone PBNBR1405; Short=NR; EC=1.7.1.1;	RecName: Full=Nitrate reductase {ECO:0000256|PIRNR:PIRNR000233};	Sulfite oxidase, molybdopterin-binding component	GO:0020037,heme binding; GO:0030151,molybdenum ion binding; GO:0043546,molybdopterin cofactor binding; GO:0009703,nitrate reductase (NADH) activity; GO:0050464,nitrate reductase (NADPH) activity; GO:0042128,nitrate assimilation; GO:0006809,nitric oxide biosynthetic process	Cytochrome b5-like Heme/Steroid binding domain
Cluster-17807.75314	8.28	3.91	7.81	31.47	39.73	47.99	17.03	16.91	46.22	33.665	38.14	29.19	2.51901	up	2.06934	up	2.37681	up	--	PREDICTED: CAX-interacting protein 4-like [Brassica oleracea var. oleracea]	RecName: Full=CAX-interacting protein 4;	SubName: Full=Uncharacterized protein {ECO:0000313|EnsemblPlants:Bo4g167880.1};	Uncharacterized conserved protein	GO:0005737,cytoplasm; GO:0005634,nucleus; GO:0003676,nucleic acid binding; GO:0008270,zinc ion binding	Zinc knuckle
Cluster-17807.58569	4.94	3.26	6.55	28.57	23.655	18.74	14.74	32.82	10.72	19.145	29.14	9.15	2.18665	up	2.00743	up	1.99153	up	K14709 solute carrier family 39 (zinc transporter), member 1/2/3 | (RefSeq) UDP-glucose flavonoid 3-O-glucosyltransferase 6-like (A)	PREDICTED: UDP-glycosyltransferase 71B5-like isoform X2 [Brassica oleracea var. oleracea]	RecName: Full=UDP-glycosyltransferase 71B5; EC=2.4.1.-;	SubName: Full=Uncharacterized protein {ECO:0000313|EnsemblPlants:Bo00945s060.1};	UDP-glucuronosyl and UDP-glucosyl transferase	GO:0043231,intracellular membrane-bounded organelle; GO:0080043,quercetin 3-O-glucosyltransferase activity; GO:0080044,quercetin 7-O-glucosyltransferase activity; GO:0008152,metabolic process	UDP-glucoronosyl and UDP-glucosyl transferase
Cluster-17807.128802	0	0	0	1.99	2.085	2.18	0.41	7.01	6.06	1.58	0.87	2.29	8.49185	up	9.73188	up	8.21741	up	K13459 disease resistance protein RPS2 | (RefSeq) putative disease resistance protein At1g63350 (A)	BnaUnng00420D [Brassica napus]	RecName: Full=Putative disease resistance protein At1g63350;	SubName: Full=Uncharacterized protein {ECO:0000313|EnsemblPlants:Bo4g142510.1};	Apoptotic ATPase	GO:0005886,plasma membrane; GO:0043531,ADP binding; GO:0005524,ATP binding; GO:0006952,defense response; GO:0007165,signal transduction	Leucine Rich repeats (2 copies)
Cluster-17807.64329	5.48	4.81	4.38	0.78	0.825	0.87	1.48	1.83	1.37	1.13	1.06	1.2	-2.63592	down	-1.63215	down	-2.05322	down	--	--	--	--	--	--	--
Cluster-17807.36340	5.21	5.68	2.69	23.96	23.025	22.09	9.36	8.42	11.26	11.515	12.44	10.59	2.26667	up	1.13539	up	1.3796	up	K03884 NADH-ubiquinone oxidoreductase chain 6 [EC:7.1.1.2] | (RefSeq) uncharacterized protein LOC109243048 (A)	alkaline/neutral invertase CINV1 [Brassica napus]	RecName: Full=Alkaline/neutral invertase CINV1 {ECO:0000305}; EC=3.2.1.26 {ECO:0000269|PubMed:21441406}; AltName: Full=Alkaline/neutral invertase G {ECO:0000305}; Short=A/N-INVG {ECO:0000303|PubMed:21441406}; AltName: Full=Cytosolic invertase 1 {ECO:0000303|PubMed:17508130}; Short=AtCYT-INV1 {ECO:0000303|PubMed:17508130};	SubName: Full=Uncharacterized protein {ECO:0000313|EnsemblPlants:Bo5g085060.1}; Flags: Fragment;	--	GO:0005829,cytosol; GO:0016020,membrane; GO:0005634,nucleus; GO:0005886,plasma membrane; GO:0004564,beta-fructofuranosidase activity; GO:0033926,glycopeptide alpha-N-acetylgalactosaminidase activity; GO:0004575,sucrose alpha-glucosidase activity; GO:0005975,carbohydrate metabolic process; GO:0006520,cellular amino acid metabolic process; GO:0042542,response to hydrogen peroxide; GO:0048364,root d…	Amylo-alpha-1,6-glucosidase
Cluster-17807.72330	10.27	8.75	6.93	0.1	0.05	0	0.85	0.18	0	0.865	0.58	1.15	-7.27447	down	-4.78911	down	-3.26352	down	K14431 transcription factor TGA | (RefSeq) transcription factor TGA3-like isoform X1 (A)	PREDICTED: transcription factor TGA3-like isoform X1 [Brassica oleracea var. oleracea]	RecName: Full=Transcription factor TGA3; AltName: Full=bZIP transcription factor 22; Short=AtbZIP22;	SubName: Full=Uncharacterized protein {ECO:0000313|EnsemblPlants:Bo8g071300.1};	--	GO:0005634,nucleus; GO:0005516,calmodulin binding; GO:0003700,DNA-binding transcription factor activity; GO:0043565,sequence-specific DNA binding; GO:0042742,defense response to bacterium; GO:0009626,plant-type hypersensitive response; GO:0009862,systemic acquired resistance, salicylic acid mediated signaling pathway; GO:0006351,transcription, DNA-templated	bZIP Maf transcription factor
Cluster-17807.137041	0	0	0	5.33	4.27	3.21	6.15	12.41	3.76	3.045	3.45	2.64	8.63562	up	9.52586	up	8.27008	up	--	BnaC03g75460D [Brassica napus]	--	SubName: Full=BnaC03g75460D protein {ECO:0000313|EMBL:CDY55023.1};	--	--	--
Cluster-17807.94095	0.04	0.22	0.09	2.46	3.385	4.31	0.56	1.72	1.3	0.61	0.48	0.74	4.76805	up	3.37067	up	2.38589	up	K03006 DNA-directed RNA polymerase II subunit RPB1 [EC:2.7.7.6] | (RefSeq) LOW QUALITY PROTEIN: DNA-directed RNA polymerase II subunit 1-like (A)	uncharacterized protein LOC109820868 [Asparagus officinalis]	RecName: Full=Retrovirus-related Pol polyprotein from transposon TNT 1-94; Includes: RecName: Full=Protease; EC=3.4.23.-; Includes: RecName: Full=Reverse transcriptase; EC=2.7.7.49; Includes: RecName: Full=Endonuclease;	SubName: Full=Retrovirus-related Pol polyprotein from transposon TNT 1-94 {ECO:0000313|EMBL:JAU08363.1};	FOG: Transposon-encoded proteins with TYA, reverse transcriptase, integrase domains in various combinations	GO:0004190,aspartic-type endopeptidase activity; GO:0004519,endonuclease activity; GO:0003676,nucleic acid binding; GO:0003964,RNA-directed DNA polymerase activity; GO:0008270,zinc ion binding; GO:0015074,DNA integration	GAG-polyprotein viral zinc-finger
Cluster-17807.48578	19.94	16.08	20.77	68.07	105.59	143.11	53.43	63.06	61.35	49.815	42.46	57.17	2.42853	up	1.65363	up	1.44457	up	K08081 tropinone reductase I [EC:1.1.1.206] | (RefSeq) tropinone reductase homolog At2g29340-like (A)	PREDICTED: tropinone reductase homolog At2g29340-like isoform X1 [Brassica rapa]	RecName: Full=Tropinone reductase homolog At2g29320 {ECO:0000305}; EC=1.1.1.- {ECO:0000305};	SubName: Full=Uncharacterized protein {ECO:0000313|EnsemblPlants:Bo4g169240.1};	Reductases with broad range of substrate specificities	GO:0016491,oxidoreductase activity	short chain dehydrogenase
Cluster-17807.59624	0.21	0.32	0.2	3.26	3.52	3.78	1.24	1.67	1.56	5.495	5.24	5.75	3.74503	up	2.58959	up	4.49851	up	--	PREDICTED: putative glycine-rich cell wall structural protein 1 [Brassica oleracea var. oleracea]	--	SubName: Full=Uncharacterized protein {ECO:0000313|EnsemblPlants:Bo3g040520.1};	--	GO:0016021,integral component of membrane	--
Cluster-17807.80192	82.72	44.02	34.03	329.35	290.995	252.64	188.06	156.37	135.61	126.175	135.93	116.42	2.374	up	1.60869	up	1.28103	up	K01373 cathepsin F [EC:3.4.22.41] | (RefSeq) cysteine protease RD19A (A)	cysteine protease RD19A [Brassica napus]	RecName: Full=Cysteine protease RD19A {ECO:0000305}; EC=3.4.22.- {ECO:0000305}; AltName: Full=Protein RESPONSIVE TO DEHYDRATION 19 {ECO:0000303|PubMed:8325504}; Short=RD19 {ECO:0000303|PubMed:8325504}; Flags: Precursor;	SubName: Full=BnaCnng71840D protein {ECO:0000313|EMBL:CDY71205.1};	Cysteine proteinase Cathepsin F	GO:0005615,extracellular space; GO:0005764,lysosome; GO:0000323,lytic vacuole; GO:0005634,nucleus; GO:0005773,vacuole; GO:0004197,cysteine-type endopeptidase activity; GO:0042742,defense response to bacterium; GO:0051603,proteolysis involved in cellular protein catabolic process; GO:0006970,response to osmotic stress; GO:0009651,response to salt stress	Peptidase C1-like family
Cluster-17807.55701	0	0	0	1.22	1.19	1.16	1.21	2.32	0	0.47	0.33	0.61	8.43203	up	8.4874	up	7.2047	up	K04706 E3 SUMO-protein ligase PIAS1 | (RefSeq) BNAC05G06470D; E4 SUMO-protein ligase PIAL1 (A)	E4 SUMO-protein ligase PIAL1 [Brassica napus]	RecName: Full=E4 SUMO-protein ligase PIAL1 {ECO:0000303|PubMed:25415977}; EC=2.3.2.- {ECO:0000269|PubMed:25415977}; AltName: Full=Protein EMBRYO DEFECTIVE 3001; AltName: Full=Protein INHIBITOR OF ACTIVATED STAT-LIKE 1 {ECO:0000303|PubMed:25415977};	SubName: Full=Uncharacterized protein {ECO:0000313|EnsemblPlants:Bra018593.1-P};	Zn-finger transcription factor	GO:0005634,nucleus; GO:0016874,ligase activity; GO:0019789,SUMO transferase activity; GO:0008270,zinc ion binding; GO:0051176,positive regulation of sulfur metabolic process; GO:0016925,protein sumoylation; GO:0009737,response to abscisic acid; GO:0006970,response to osmotic stress; GO:0009651,response to salt stress	--
Cluster-17807.126575	0	0	0	2.19	2.195	2.2	1.21	6	5.53	1.95	3.9	0	8.42449	up	9.50314	up	8.34914	up	K12854 pre-mRNA-splicing helicase BRR2 [EC:3.6.4.13] | (RefSeq) DExH-box ATP-dependent RNA helicase DExH12-like isoform X1 (A)	DExH-box ATP-dependent RNA helicase DExH12-like isoform X3 [Brassica napus]	RecName: Full=DExH-box ATP-dependent RNA helicase DExH12 {ECO:0000305}; EC=3.6.4.13 {ECO:0000305}; AltName: Full=BRR2 homolog A {ECO:0000305}; Short=AtBRR2A {ECO:0000303|PubMed:19261069}; AltName: Full=Pre-mRNA-splicing helicase BRR2A {ECO:0000305}; AltName: Full=Protein EMBRYO DEFECTIVE 1507 {ECO:0000303|PubMed:15266054};	SubName: Full=Uncharacterized protein {ECO:0000313|EnsemblPlants:Bo2g095290.1};	RNA helicase BRR2, DEAD-box superfamily	GO:0005829,cytosol; GO:0016020,membrane; GO:0005730,nucleolus; GO:0005681,spliceosomal complex; GO:0005524,ATP binding; GO:0004386,helicase activity; GO:0003723,RNA binding; GO:0006397,mRNA processing; GO:0008380,RNA splicing; GO:0010228,vegetative to reproductive phase transition of meristem	Type III restriction enzyme, res subunit
Cluster-17807.80795	15.43	18.99	26.3	81.62	73.195	64.77	40.93	43.32	57.36	49.42	60.31	38.53	1.76789	up	1.2612	up	1.3161	up	K15191 La-related protein 7 | (RefSeq) la-related protein 6B (A)	PREDICTED: uncharacterized protein LOC106306220 isoform X1 [Brassica oleracea var. oleracea]	RecName: Full=La-related protein 6B; Short=AtLARP6b; AltName: Full=VirF-interacting protein FIP1;	SubName: Full=BnaC07g12590D protein {ECO:0000313|EMBL:CDY28431.1};	--	GO:0030529,NA; GO:0005634,nucleus; GO:0003729,mRNA binding; GO:0006355,regulation of transcription, DNA-templated; GO:0006396,RNA processing; GO:0006351,transcription, DNA-templated	Domain of unknown function (DUF1338)
Cluster-17807.18366	0	0	0	4.64	5.305	5.97	2.43	2.71	6.94	4.485	4.98	3.99	8.52121	up	8.23573	up	8.39368	up	K04733 interleukin-1 receptor-associated kinase 4 [EC:2.7.11.1] | (RefSeq) proline-rich receptor-like protein kinase PERK1 isoform X1 (A)	PREDICTED: vesicle-associated protein 1-2 [Brassica rapa]	RecName: Full=Vesicle-associated protein 1-2; AltName: Full=Plant VAP homolog 12; Short=AtPVA12; AltName: Full=VAMP-associated protein 1-2; Contains: RecName: Full=Vesicle-associated protein 1-2, N-terminally processed;	SubName: Full=Uncharacterized protein {ECO:0000313|EnsemblPlants:Bo6g074400.1}; Flags: Fragment;	VAMP-associated protein involved in inositol metabolism	GO:0005829,cytosol; GO:0005783,endoplasmic reticulum; GO:0005789,endoplasmic reticulum membrane; GO:0016021,integral component of membrane; GO:0005634,nucleus; GO:0005886,plasma membrane; GO:0006605,protein targeting	MSP (Major sperm protein) domain
Cluster-17807.42890	6.55	6.09	7.44	19.57	21.285	23	14.17	14.5	12.71	28.635	30.09	27.18	1.59445	up	1.03293	up	2.13493	up	K10523 speckle-type POZ protein | (RefSeq) BTB/POZ and MATH domain-containing protein 2 (A)	PREDICTED: BTB/POZ and MATH domain-containing protein 2 [Brassica oleracea var. oleracea]	RecName: Full=BTB/POZ and MATH domain-containing protein 2; AltName: Full=Protein BTB-POZ AND MATH DOMAIN 2; Short=AtBPM2;	SubName: Full=Uncharacterized protein {ECO:0000313|EnsemblPlants:Bo00944s030.1};	Speckle-type POZ protein SPOP and related proteins with TRAF, MATH and BTB/POZ domains	GO:0005634,nucleus; GO:0071472,cellular response to salt stress; GO:0042631,cellular response to water deprivation; GO:0016567,protein ubiquitination; GO:0006970,response to osmotic stress	BTB/POZ domain
Cluster-17807.63598	27.2	25.45	26.42	93.36	75.385	57.41	49.03	73.48	80.89	66.12	77.98	54.26	1.42984	up	1.38078	up	1.36608	up	--	PREDICTED: uncharacterized protein LOC106325779 [Brassica oleracea var. oleracea]	--	SubName: Full=Uncharacterized protein {ECO:0000313|EnsemblPlants:Bo2g057740.1};	--	--	DNA-directed RNA polymerase III subunit Rpc31
Cluster-17807.101425	20.03	29.88	17.2	86.16	84.41	82.66	57.78	53.81	67.08	65.91	71.93	59.89	1.82955	up	1.44676	up	1.58583	up	K16616 actin-related protein 8, plant | (RefSeq) actin-related protein 8 (A)	PREDICTED: actin-related protein 8 [Brassica oleracea var. oleracea]	RecName: Full=Actin-related protein 8; AltName: Full=F-box protein ARP8;	SubName: Full=Uncharacterized protein {ECO:0000313|EnsemblPlants:Bo2g036490.1};	Actin and related proteins	GO:0005737,cytoplasm; GO:0005730,nucleolus; GO:0005634,nucleus; GO:0005524,ATP binding; GO:0005200,structural constituent of cytoskeleton; GO:0030029,actin filament-based process	F-box domain
Cluster-17807.81387	6.85	11.63	6.74	1.36	0.955	0.55	3.53	4.3	4.13	3.675	4.32	3.03	-3.24863	down	-1.05093	down	-1.16909	down	K12761 carbon catabolite-derepressing protein kinase [EC:2.7.11.1] | (RefSeq) CBL-interacting serine/threonine-protein kinase 7 (A)	PREDICTED: CBL-interacting serine/threonine-protein kinase 7 [Brassica oleracea var. oleracea]	RecName: Full=CBL-interacting serine/threonine-protein kinase 7; EC=2.7.11.1; AltName: Full=SNF1-related kinase 3.10; AltName: Full=SOS2-like protein kinase PKS7; AltName: Full=Serine/threonine-protein kinase SR2; Short=AtSR2; Short=AtSRPK1;	RecName: Full=Non-specific serine/threonine protein kinase {ECO:0000256|SAAS:SAAS00351747}; EC=2.7.11.1 {ECO:0000256|SAAS:SAAS00351747};	Serine/threonine protein kinase	GO:0005737,cytoplasm; GO:0005634,nucleus; GO:0005524,ATP binding; GO:0004674,protein serine/threonine kinase activity; GO:0035556,intracellular signal transduction; GO:0006468,protein phosphorylation; GO:0009409,response to cold	Lipopolysaccharide kinase (Kdo/WaaP) family
Cluster-17807.78460	0.16	0.05	0.23	2.45	5.05	7.65	5.42	1.62	3.95	2.235	1.83	2.64	4.95931	up	4.57926	up	3.86654	up	--	bZIP transcription factor 17-like [Brassica napus]	RecName: Full=bZIP transcription factor 17 {ECO:0000303|PubMed:11906833}; Short=AtbZIP17 {ECO:0000303|PubMed:11906833};	SubName: Full=Uncharacterized protein {ECO:0000313|EnsemblPlants:Bo4g190610.1};	--	GO:0005783,endoplasmic reticulum; GO:0005789,endoplasmic reticulum membrane; GO:0000139,Golgi membrane; GO:0016021,integral component of membrane; GO:0005634,nucleus; GO:0003677,DNA binding; GO:0003700,DNA-binding transcription factor activity; GO:0042538,hyperosmotic salinity response; GO:0045893,positive regulation of transcription, DNA-templated; GO:0006355,regulation of transcription, DNA-tem…	--
Cluster-17807.57065	4.9	7.01	4.01	19.78	21.065	22.35	13.17	11.66	13.15	11.525	11.75	11.3	1.9085	up	1.28853	up	1.14798	up	K07735 putative transcriptional regulator | (RefSeq) uncharacterized protein LOC112008318 (A)	PREDICTED: uncharacterized protein LOC106295044 isoform X2 [Brassica oleracea var. oleracea]	RecName: Full=Protein disulfide-isomerase 5-2; Short=AtPDIL5-2; AltName: Full=Protein disulfide-isomerase 7-1; Short=AtPDIL7-1; AltName: Full=Protein disulfide-isomerase 8; Short=PDI8; Flags: Precursor;	SubName: Full=Uncharacterized protein {ECO:0000313|EnsemblPlants:Bo5g113640.1};	--	GO:0005783,endoplasmic reticulum; GO:0016021,integral component of membrane; GO:0009505,plant-type cell wall; GO:0009506,plasmodesma; GO:0005774,vacuolar membrane; GO:0003756,protein disulfide isomerase activity; GO:0045454,cell redox homeostasis; GO:0006457,protein folding; GO:0034976,response to endoplasmic reticulum stress	Thioredoxin-like
Cluster-17807.8382	3.64	2.06	1.88	0	0	0	0.25	0	0	0.055	0	0.11	-8.77118	down	-4.86982	down	-5.33793	down	K20599 NB-LRR protein SUMM2 | (RefSeq) probable disease resistance protein At1g12280 (A)	BnaCnng64090D [Brassica napus]	RecName: Full=Disease resistance protein SUMM2 {ECO:0000305}; AltName: Full=Disease resistance protein At1g12280 {ECO:0000305}; AltName: Full=Protein SUPPRESSOR OF MKK1 MKK2 2 {ECO:0000303|PubMed:22423965};	SubName: Full=BnaCnng64090D protein {ECO:0000313|EMBL:CDY69543.1};	Apoptotic ATPase	GO:0005886,plasma membrane; GO:0043531,ADP binding; GO:0005524,ATP binding; GO:0006952,defense response; GO:0007165,signal transduction	Carbamoyltransferase N-terminus
Cluster-17807.147636	4.86	4.73	5.49	1.33	1.585	1.84	1.69	3.28	2.15	2.245	2.34	2.15	-1.72984	down	-1.04772	down	-1.12664	down	K14754 interferon-induced GTP-binding protein Mx1 | (RefSeq) dynamin-related protein 4C-like (A)	hypothetical protein AALP_AA2G039600 [Arabis alpina]	RecName: Full=Dynamin-related protein 4C;	SubName: Full=Uncharacterized protein {ECO:0000313|EMBL:KFK40778.1};	Vacuolar sorting protein VPS1, dynamin, and related proteins	GO:0005737,cytoplasm; GO:0005874,microtubule; GO:0005525,GTP binding; GO:0003924,GTPase activity; GO:0008017,microtubule binding; GO:0000266,mitochondrial fission	Dynamin family
Cluster-17807.103416	1.87	2.83	1.06	12.72	14.675	16.63	7.14	4.9	8.35	7.915	8.09	7.74	2.86231	up	1.86894	up	2.07733	up	K07953 GTP-binding protein SAR1 [EC:3.6.5.-] | (RefSeq) GTP-binding protein SAR1B-like (A)	PREDICTED: uncharacterized protein LOC106336577 [Brassica oleracea var. oleracea]	RecName: Full=AUGMIN subunit 6 {ECO:0000303|PubMed:22505726};	SubName: Full=Uncharacterized protein {ECO:0000313|EnsemblPlants:Bo4g140460.1};	--	GO:0070652,HAUS complex; GO:0005874,microtubule; GO:0009524,phragmoplast; GO:0005819,spindle; GO:0051011,microtubule minus-end binding; GO:0051301,cell division; GO:0009561,megagametogenesis; GO:0055046,microgametogenesis; GO:0000226,microtubule cytoskeleton organization; GO:0051225,spindle assembly	Nitrogen Permease regulator of amino acid transport activity 3
Cluster-17807.59623	17.15	8.21	13.82	0	0	0	0.39	1.47	0.31	0	0	0	-8.76332	down	-4.21974	down	-8.73459	down	K08145 MFS transporter, SP family, solute carrier family 2 (facilitated glucose transporter), member 8 | (RefSeq) sugar transporter ERD6-like 4 (A)	PREDICTED: sugar transporter ERD6-like 4 [Raphanus sativus]	RecName: Full=Sugar transporter ERD6-like 4;	SubName: Full=Uncharacterized protein {ECO:0000313|EnsemblPlants:Bo5g027480.1};	Predicted transporter (major facilitator superfamily)	GO:0016021,integral component of membrane; GO:0005774,vacuolar membrane; GO:0005773,vacuole; GO:0005355,glucose transmembrane transporter activity; GO:0005351,carbohydrate:proton symporter activity; GO:0046323,glucose import; GO:0035428,NA	Major Facilitator Superfamily
Cluster-17807.94774	4.25	4.96	4.57	1.68	1.48	1.28	0.75	2.11	1.85	0.485	0.57	0.4	-1.73149	down	-1.50116	down	-3.21865	down	K06911 uncharacterized protein | (RefSeq) F-box/LRR-repeat protein At3g59200-like isoform X1 (A)	PREDICTED: F-box/LRR-repeat protein At3g59210-like [Brassica oleracea var. oleracea]	RecName: Full=Putative F-box protein At1g58310;	SubName: Full=Uncharacterized protein {ECO:0000313|EnsemblPlants:Bo8g093100.1};	--	--	F-box-like
Cluster-17807.97682	3.68	3.55	2.71	12.57	20.5	28.43	7.2	10.92	15.95	7.96	10.07	5.85	2.57035	up	1.83615	up	1.29307	up	K04733 interleukin-1 receptor-associated kinase 4 [EC:2.7.11.1] | (RefSeq) inactive protein kinase SELMODRAFT_444075-like isoform X1 (A)	inactive protein kinase SELMODRAFT_444075-like [Brassica napus]	RecName: Full=Proline-rich receptor-like protein kinase PERK9; EC=2.7.11.1; AltName: Full=Proline-rich extensin-like receptor kinase 9; Short=AtPERK9;	SubName: Full=Uncharacterized protein {ECO:0000313|EnsemblPlants:Bo1g135020.1};	Serine/threonine protein kinase	GO:0016021,integral component of membrane; GO:0005886,plasma membrane; GO:0005524,ATP binding; GO:0019901,protein kinase binding; GO:0004675,transmembrane receptor protein serine/threonine kinase activity; GO:0007166,cell surface receptor signaling pathway; GO:0006468,protein phosphorylation	Universal stress protein family
Cluster-17807.110911	0	0	0	2.05	2.69	3.33	2.96	2.76	2.05	5.17	6.29	4.05	8.65144	up	8.68212	up	9.69323	up	K12393 AP-1 complex subunit mu | (RefSeq) AP-1 complex subunit mu-2 (A)	uncharacterized protein LOC106397387 [Brassica napus]	RecName: Full=Protein COFACTOR ASSEMBLY OF COMPLEX C SUBUNIT B CCB4, chloroplastic {ECO:0000305}; Flags: Precursor;	SubName: Full=Uncharacterized protein {ECO:0000313|EnsemblPlants:Bo3g065370.1};	--	GO:0009507,chloroplast; GO:0009535,chloroplast thylakoid membrane; GO:0016021,integral component of membrane; GO:0010190,cytochrome b6f complex assembly	--
Cluster-17807.43367	2.52	4.06	0.42	0	0	0	0	0	0	0	0	0	-10.5191	down	-10.5096	down	-10.4838	down	K23222 nuclease HARBI1 [EC:3.1.-.-] | (RefSeq) uncharacterized LOC103855381 (A)	glutathione S-transferase T2-like [Brassica napus]	RecName: Full=Glutathione S-transferase T2; Short=AtGSTT2; EC=2.5.1.18; AltName: Full=GST class-theta member 2; AltName: Full=Glutathione S-transferase 10B;	SubName: Full=Uncharacterized protein {ECO:0000313|EnsemblPlants:Bo1g049560.1};	--	GO:0005737,cytoplasm; GO:0005777,peroxisome; GO:0004364,glutathione transferase activity; GO:0006749,glutathione metabolic process; GO:0009407,toxin catabolic process	No apical meristem-associated C-terminal domain
Cluster-17807.64709	0	0	0	5.87	4.815	3.76	1.1	7.74	6.55	8.9	8.16	9.64	8.49769	up	8.71297	up	9.51386	up	--	PREDICTED: uncharacterized protein LOC106295184 [Brassica oleracea var. oleracea]	--	SubName: Full=Uncharacterized protein {ECO:0000313|EnsemblPlants:Bo5g127450.1};	--	GO:0016021,integral component of membrane	Protein of unknown function (DUF3082)
Cluster-17807.102937	0	0	0	1.73	2.93	4.13	1.02	0.77	2.23	0.71	1.33	0.09	9.0194	up	8.00103	up	7.0228	up	K13424 WRKY transcription factor 33 | (RefSeq) WRKY transcription factor WRKY24 (A)	WRKY transcription factor 3.1 [Brassica napus]	RecName: Full=Probable WRKY transcription factor 3; AltName: Full=WRKY DNA-binding protein 3;	SubName: Full=WRKY transcription factor 3.1 {ECO:0000313|EMBL:AGA37230.1};	--	GO:0005634,nucleus; GO:0003700,DNA-binding transcription factor activity; GO:0043565,sequence-specific DNA binding; GO:0006351,transcription, DNA-templated	WRKY DNA -binding domain
Cluster-17807.89321	1.32	1.37	1.74	0	0	0	0	0	0	0.075	0.13	0.02	-8.45149	down	-8.44274	down	-4.36619	down	K19613 leucine-rich repeat protein SHOC2 | (RefSeq) hypothetical protein (A)	PREDICTED: receptor-like protein 12 [Brassica rapa]	RecName: Full=Receptor like protein 42 {ECO:0000303|PubMed:18434605}; Short=AtRLP42 {ECO:0000303|PubMed:18434605}; AltName: Full=Protein RESPONSIVENESS TO BOTRYTIS POLYGALACTURONASES 1 {ECO:0000303|PubMed:24259685}; Flags: Precursor;	SubName: Full=Uncharacterized protein {ECO:0000313|EnsemblPlants:Bra021842.1-P};	FOG: Leucine rich repeat	GO:0016021,integral component of membrane; GO:0006952,defense response; GO:1900150,regulation of defense response to fungus; GO:1902288,regulation of defense response to oomycetes; GO:0002238,response to molecule of fungal origin	Leucine Rich repeat
Cluster-17807.89718	4.09	2.38	2.92	0.08	0.115	0.15	1.21	0.86	0.42	0.77	0.63	0.91	-4.99924	down	-1.93386	down	-1.98506	down	K00924 kinase [EC:2.7.1.-] | (RefSeq) probable serine/threonine-protein kinase Cx32, chloroplastic (A)	PREDICTED: probable serine/threonine-protein kinase Cx32, chloroplastic [Brassica oleracea var. oleracea]	RecName: Full=Probable serine/threonine-protein kinase CST {ECO:0000305}; EC=2.7.11.1 {ECO:0000305}; AltName: Full=Protein CAST AWAY {ECO:0000303|PubMed:21628627};	SubName: Full=Uncharacterized protein {ECO:0000313|EnsemblPlants:Bo7g117520.1};	Serine/threonine protein kinase	GO:0005634,nucleus; GO:0005886,plasma membrane; GO:0005524,ATP binding; GO:0004675,transmembrane receptor protein serine/threonine kinase activity; GO:0007166,cell surface receptor signaling pathway; GO:0060862,negative regulation of floral organ abscission	Protein kinase domain
Cluster-17807.136779	13.22	13.23	18.08	58.6	70.07	81.54	31.47	45.61	24.89	51.14	51.31	50.97	2.19459	up	1.06794	up	1.86219	up	K07901 Ras-related protein Rab-8A | (RefSeq) hypothetical protein (A)	putative small GTP-binding protein, partial [Elaeis guineensis]	RecName: Full=Ras-related protein RAB1BV;	SubName: Full=Uncharacterized protein {ECO:0000313|EnsemblPlants:Bra038265.1-P};	GTP-binding protein SEC4, small G protein superfamily, and related Ras family GTP-binding proteins	GO:0005886,plasma membrane; GO:0005525,GTP binding; GO:0003924,GTPase activity	Ras of Complex, Roc, domain of DAPkinase
Cluster-17807.118679	2.55	4.37	2.95	0	0	0	1.06	1.24	0.61	0.61	0.43	0.79	-8.70178	down	-1.75274	down	-2.40383	down	K08081 tropinone reductase I [EC:1.1.1.206] | (RefSeq) tropinone reductase homolog At1g07440 (A)	tropinone reductase homolog At1g07440 [Brassica napus]	RecName: Full=Tropinone reductase homolog At1g07440 {ECO:0000305}; EC=1.1.1.- {ECO:0000305};	SubName: Full=BnaC02g25030D protein {ECO:0000313|EMBL:CDY14610.1}; SubName: Full=BnaC05g05190D protein {ECO:0000313|EMBL:CDY10276.1};	Reductases with broad range of substrate specificities	GO:0016491,oxidoreductase activity	KR domain
Cluster-17807.76214	44.22	35.09	66.24	13.37	13.73	14.09	22.74	21.75	24.5	20.05	16.09	24.01	-1.89507	down	-1.03958	down	-1.2334	down	K00549 5-methyltetrahydropteroyltriglutamate--homocysteine methyltransferase [EC:2.1.1.14] | (RefSeq) 5-methyltetrahydropteroyltriglutamate-- homocysteine methyltransferase 1-like (A)	5-methyltetrahydropteroyltriglutamate--homocysteine methyltransferase 1-like [Brassica napus]	RecName: Full=5-methyltetrahydropteroyltriglutamate--homocysteine methyltransferase 1; EC=2.1.1.14; AltName: Full=Cobalamin-independent methionine synthase 1; Short=AtMS1; AltName: Full=Vitamin-B12-independent methionine synthase 1;	SubName: Full=BnaC09g39920D protein {ECO:0000313|EMBL:CDY25477.1};	Methionine synthase II (cobalamin-independent)	GO:0048046,apoplast; GO:0009507,chloroplast; GO:0009570,chloroplast stroma; GO:0005829,cytosol; GO:0016020,membrane; GO:0005777,peroxisome; GO:0005886,plasma membrane; GO:0009506,plasmodesma; GO:0005774,vacuolar membrane; GO:0003871,5-methyltetrahydropteroyltriglutamate-homocysteine S-methyltransferase activity; GO:0005507,copper ion binding; GO:0008705,methionine synthase activity; GO:0008270,zi…	Putative TM nitroreductase
Cluster-17807.124525	0	0	0	5.6	4.64	3.68	2.37	11.57	20.22	3.945	7.89	0	8.44607	up	9.87318	up	8.31421	up	K14517 ethylene-responsive transcription factor 2 | (RefSeq) LOW QUALITY PROTEIN: ethylene-responsive transcription factor 2 (A)	PREDICTED: LOW QUALITY PROTEIN: ethylene-responsive transcription factor 2 [Brassica oleracea var. oleracea]	RecName: Full=Ethylene-responsive transcription factor 2; Short=AtERF2; AltName: Full=Ethylene-responsive element-binding factor 2; Short=EREBP-2;	SubName: Full=Uncharacterized protein {ECO:0000313|EnsemblPlants:Bo7g077390.1};	--	GO:0005634,nucleus; GO:0003677,DNA binding; GO:0003700,DNA-binding transcription factor activity; GO:0051301,cell division; GO:0009873,ethylene-activated signaling pathway; GO:0009864,induced systemic resistance, jasmonic acid mediated signaling pathway; GO:0010087,phloem or xylem histogenesis; GO:0045893,positive regulation of transcription, DNA-templated; GO:0010200,response to chitin; GO:00063…	AP2 domain
Cluster-17807.75769	5.01	4.27	7.26	38.42	29.125	19.83	12.56	21.73	13.41	16.805	17.5	16.11	2.31087	up	1.55398	up	1.64326	up	K04123 ent-kaurenoic acid hydroxylase [EC:1.14.13.79] | (RefSeq) ent-kaurenoic acid oxidase 2 (A)	ent-kaurenoic acid oxidase 2 [Brassica napus]	RecName: Full=Ent-kaurenoic acid oxidase 2; Short=AtKAO2; EC=1.14.13.79; AltName: Full=Cytochrome P450 88A4;	SubName: Full=BnaC04g12350D protein {ECO:0000313|EMBL:CDY12205.1};	Cytochrome P450 CYP4/CYP19/CYP26 subfamilies	GO:0005783,endoplasmic reticulum; GO:0005789,endoplasmic reticulum membrane; GO:0016021,integral component of membrane; GO:0051777,ent-kaurenoate oxidase activity; GO:0020037,heme binding; GO:0005506,iron ion binding; GO:0016132,brassinosteroid biosynthetic process; GO:0010268,brassinosteroid homeostasis; GO:0009686,gibberellin biosynthetic process; GO:0007275,multicellular organism development; …	Cytochrome P450
Cluster-17807.57387	3.33	5.69	3.37	0	0.075	0.15	0.46	0.68	0.22	0.855	0.57	1.14	-5.6949	down	-3.15444	down	-2.22863	down	K13535 cardiolipin-specific phospholipase [EC:3.1.1.-] | (RefSeq) hypothetical protein (A)	pheophytinase, chloroplastic [Brassica napus]	RecName: Full=Pheophytinase, chloroplastic; EC=3.1.1.-; AltName: Full=Pheophytin pheophorbide hydrolase; AltName: Full=Protein CO-REGULATED WITH NYE1; Flags: Precursor;	SubName: Full=BnaC09g37850D protein {ECO:0000313|EMBL:CDY35853.1};	Predicted hydrolase/acyltransferase (alpha/beta hydrolase superfamily)	GO:0009507,chloroplast; GO:0009570,chloroplast stroma; GO:0009535,chloroplast thylakoid membrane; GO:0080124,pheophytinase activity; GO:0015996,chlorophyll catabolic process	Serine aminopeptidase, S33
Cluster-17807.84639	36.13	31.99	27.78	4.64	2.78	0.92	10.42	13.01	7.03	2.565	2.57	2.56	-3.62815	down	-1.62778	down	-3.60644	down	K12129 pseudo-response regulator 7 | (RefSeq) two-component response regulator-like APRR7 (A)	PREDICTED: two-component response regulator-like APRR7 isoform X2 [Brassica rapa]	RecName: Full=Two-component response regulator-like APRR7; AltName: Full=Pseudo-response regulator 7;	SubName: Full=Uncharacterized protein {ECO:0000313|EnsemblPlants:Bo2g002750.1};	GATA-4/5/6 transcription factors	GO:0005739,mitochondrion; GO:0005634,nucleus; GO:0003677,DNA binding; GO:0007623,circadian rhythm; GO:0045892,negative regulation of transcription, DNA-templated; GO:0000160,phosphorelay signal transduction system; GO:0010017,red or far-red light signaling pathway; GO:0006355,regulation of transcription, DNA-templated; GO:0006351,transcription, DNA-templated	Response regulator receiver domain
Cluster-17807.53151	0	0	0	7.57	5.35	3.13	4.45	3.79	3.45	1.79	1.91	1.67	8.85418	up	8.5077	up	7.40526	up	K09584 protein disulfide-isomerase A6 [EC:5.3.4.1] | (RefSeq) protein disulfide-isomerase like 2-2 (A)	PREDICTED: protein disulfide-isomerase like 2-2 [Brassica oleracea var. oleracea]	RecName: Full=Protein disulfide-isomerase like 2-2; Short=AtPDIL2-2; EC=5.3.4.1; AltName: Full=Protein disulfide-isomerase 10; Short=PDI10; AltName: Full=Protein disulfide-isomerase like 5-1; Short=AtPDIL5-1; Flags: Precursor;	SubName: Full=Uncharacterized protein {ECO:0000313|EnsemblPlants:Bo5g005110.1};	Thioredoxin/protein disulfide isomerase	GO:0005783,endoplasmic reticulum; GO:0005788,endoplasmic reticulum lumen; GO:0009505,plant-type cell wall; GO:0003756,protein disulfide isomerase activity; GO:0045454,cell redox homeostasis; GO:0006457,protein folding; GO:0034976,response to endoplasmic reticulum stress	--
Cluster-17807.65613	4.9	1.06	1.33	42.75	60.895	79.04	21.63	44.65	25.65	16.865	25.19	8.54	4.62038	up	3.55319	up	2.87321	up	K12309 beta-galactosidase [EC:3.2.1.23] | (RefSeq) hypothetical protein (A)	BnaCnng68980D, partial [Brassica napus]	RecName: Full=Beta-galactosidase 4; Short=Lactase 4; EC=3.2.1.23; Flags: Precursor;	SubName: Full=BnaCnng68980D protein {ECO:0000313|EMBL:CDY70594.1}; Flags: Fragment;	Beta-galactosidase	GO:0048046,apoplast; GO:0005618,cell wall; GO:0005773,vacuole; GO:0004565,beta-galactosidase activity; GO:0005975,carbohydrate metabolic process	--
Cluster-17807.72456	0	0.01	0.02	2.66	2.73	2.8	1.43	1.9	3.8	0.995	0.28	1.71	7.97739	up	7.91793	up	6.64704	up	K21407 adipocyte plasma membrane-associated protein | (RefSeq) hypothetical protein (A)	putative F-box/kelch-repeat protein At4g35120 isoform X2 [Brassica napus]	RecName: Full=Putative F-box/kelch-repeat protein At4g35120;	SubName: Full=Uncharacterized protein {ECO:0000313|EnsemblPlants:Bo4g163630.1};	FOG: Kelch repeat	--	Protein of unknown function (DUF1668)
Cluster-17807.88661	0	0	0	5.03	3.185	1.34	9.46	6.35	0.44	6.39	7.36	5.42	9.31826	up	10.172	up	10.4547	up	--	BnaC04g49420D [Brassica napus]	RecName: Full=Desiccation protectant protein Lea14 homolog;	SubName: Full=Uncharacterized protein {ECO:0000313|EnsemblPlants:Bo4g194790.1};	--	GO:0009269,response to desiccation	Late embryogenesis abundant protein
Cluster-17807.106617	0	0	0	42.12	54.045	65.97	20.16	16.12	68.87	35.84	32.56	39.12	8.63851	up	7.85069	up	8.1789	up	K02923 large subunit ribosomal protein L38e | (RefSeq) 60S ribosomal protein L38-like (A)	BnaC03g24210D [Brassica napus]	RecName: Full=60S ribosomal protein L38;	SubName: Full=BnaC03g24210D protein {ECO:0000313|EMBL:CDY44229.1};	60S ribosomal protein L38	GO:0022625,cytosolic large ribosomal subunit; GO:0022626,cytosolic ribosome; GO:0003723,RNA binding; GO:0003735,structural constituent of ribosome; GO:0022618,ribonucleoprotein complex assembly; GO:0006412,translation	Ribosomal L38e protein family
Cluster-17807.153214	0	0	0	2.55	4.045	5.54	3.76	7.69	3.72	1.98	2.28	1.68	8.8867	up	9.28593	up	7.94939	up	--	UPF0160 protein-like [Brassica napus]	--	SubName: Full=BnaCnng44010D protein {ECO:0000313|EMBL:CDY64489.1};	Predicted metal-binding protein	--	Uncharacterised protein family (UPF0160)
Cluster-17807.129264	0	0	0.07	2.88	2.265	1.65	0.26	1.78	2.03	1.195	1.03	1.36	6.6991	up	6.12527	up	5.90796	up	K23490 cytochrome b5 | (RefSeq) metal-nicotianamine transporter YSL3-like (A)	PREDICTED: metal-nicotianamine transporter YSL3 [Brassica oleracea var. oleracea]	RecName: Full=Metal-nicotianamine transporter YSL3; AltName: Full=Protein YELLOW STRIPE LIKE 3; Short=AtYSL3;	SubName: Full=Uncharacterized protein {ECO:0000313|EnsemblPlants:Bo9g111420.1};	--	GO:0016021,integral component of membrane; GO:0005886,plasma membrane; GO:0003006,developmental process involved in reproduction; GO:0006811,ion transport; GO:0055072,iron ion homeostasis; GO:0010039,response to iron ion; GO:0009624,response to nematode; GO:0048316,seed development; GO:0055085,transmembrane transport	OPT oligopeptide transporter protein
Cluster-17807.47138	0	0	0	0.91	1.445	1.98	1.15	2.21	1.99	0.865	1.26	0.47	8.86439	up	9.27369	up	8.2199	up	K01759 lactoylglutathione lyase [EC:4.4.1.5] | (RefSeq) lactoylglutathione lyase-like isoform X1 (A)	PREDICTED: uncharacterized protein LOC106340236 isoform X1 [Brassica oleracea var. oleracea]	RecName: Full=Lactoylglutathione lyase; EC=4.4.1.5; AltName: Full=Aldoketomutase; AltName: Full=Glyoxalase I; Short=Glx I; AltName: Full=Ketone-aldehyde mutase; AltName: Full=Methylglyoxalase; AltName: Full=S-D-lactoylglutathione methylglyoxal lyase;	SubName: Full=Uncharacterized protein {ECO:0000313|EnsemblPlants:Bo4g142540.1};	FOG: PPR repeat	GO:0004462,lactoylglutathione lyase activity; GO:0046872,metal ion binding; GO:0009651,response to salt stress; GO:0009414,response to water deprivation	Replication factor-A C terminal domain
Cluster-17807.72789	0	0	0	0.89	0.86	0.83	0.41	1.18	1.28	1.8	1.84	1.76	8.30501	up	8.59385	up	9.48228	up	K15405 midchain alkane hydroxylase | (RefSeq) alkane hydroxylase MAH1-like (A)	PREDICTED: uncharacterized protein LOC103828890 [Brassica rapa]	RecName: Full=Alkane hydroxylase MAH1 {ECO:0000303|PubMed:17905869}; EC=1.14.-.- {ECO:0000305|PubMed:17905869}; AltName: Full=Cytochrome P450 96A15 {ECO:0000305}; AltName: Full=Protein MID-CHAIN ALKANE HYDROXYLASE 1 {ECO:0000303|PubMed:17905869};	SubName: Full=Reverse transcriptase, putative; 16838-20266 {ECO:0000313|EMBL:AAG51783.1};	FOG: Reverse transcriptase	GO:0005783,endoplasmic reticulum; GO:0005789,endoplasmic reticulum membrane; GO:0016021,integral component of membrane; GO:0020037,heme binding; GO:0005506,iron ion binding; GO:0080133,midchain alkane hydroxylase activity; GO:0010025,wax biosynthetic process	zinc-binding in reverse transcriptase
Cluster-17807.79655	21.76	24.62	19.6	49.67	54.93	60.19	86.62	42.92	33.45	63.055	57.03	69.08	1.24631	up	1.3116	up	1.55591	up	K23048 RING finger protein unkempt | (RefSeq) zinc finger CCCH domain-containing protein 20-like (A)	PREDICTED: zinc finger CCCH domain-containing protein 20 [Brassica oleracea var. oleracea]	RecName: Full=Zinc finger CCCH domain-containing protein 20; Short=AtC3H20;	SubName: Full=Uncharacterized protein {ECO:0000313|EnsemblPlants:Bo7g005390.1};	CCCH-type Zn-finger protein	GO:0005886,plasma membrane; GO:0003677,DNA binding; GO:0003700,DNA-binding transcription factor activity; GO:0046872,metal ion binding; GO:0006355,regulation of transcription, DNA-templated; GO:0006979,response to oxidative stress	RNA-binding, Nab2-type zinc finger
[truncated: 983 more rows]
