# Supplementary material for: Differentially Expressed Genes Identification of Kohlrabi Seedlings (Brassica oleracea var. caulorapa L.) under Polyethylene Glycol Osmotic Stress and AP2/ERF Transcription Factor Family Analysis
Source: Plants (Basel). 2024 Apr 22;13(8):1167. doi: 10.3390/plants13081167 (PMC11054715; doi:10.3390/plants13081167)
Supplement: Supplementary file 1 [file plants-13-01167-s001.zip › supplementary materials/Table S4.xlsx]

## Sheet: Sheet1
ID	CK-1_fpkm	CK-2_fpkm	CK-3_fpkm	12h-1_fpkm	12h-2_fpkm	12h-3_fpkm	24h-1_fpkm	24h-2_fpkm	24h-3_fpkm	48h-1_fpkm	48h-2_fpkm	48h-3_fpkm	CK-1_count	CK-2_count	CK-3_count	12h-1_count	12h-2_count	12h-3_count	24h-1_count	24h-2_count	24h-3_count	48h-1_count	48h-2_count	48h-3_count	CK_vs_12h.log2FoldChange	CK_vs_12h.regulated	12h_vs_24h.log2FoldChange	12h_vs_24h.regulated	24h_vs_48h.log2FoldChange	24h_vs_48h.regulated	KEGG	NR	Swissprot	Tremble	KOG	GO	Pfam
Cluster-17807.78772	16.96	14.36	13.81	415.38	383.42	351.46	49.83	66.51	96.61	70.9	53.1	88.7	718.01	563.37	588.79	15788.5	14962.3	14136.2	1938.84	2875.98	4244.07	2993.32	2023.85	3962.8	4.59425	up	-2.30605	down	-0.0109101	false	K08472 mlo protein | (RefSeq) MLO-like protein 2 (A)	PREDICTED: sugar transport protein 1-like [Brassica oleracea var. oleracea]	RecName: Full=Sugar transport protein 1; AltName: Full=Glucose transporter; AltName: Full=Hexose transporter 1;	SubName: Full=BnaC05g08610D protein {ECO:0000313|EMBL:CDY19352.1};	Predicted transporter (major facilitator superfamily)	GO:0016021,integral component of membrane; GO:0005634,nucleus; GO:0005886,plasma membrane; GO:0009506,plasmodesma; GO:0005773,vacuole; GO:0005355,glucose transmembrane transporter activity; GO:0015145,monosaccharide transmembrane transporter activity; GO:0005351,carbohydrate:proton symporter activity; GO:0046323,glucose import; GO:0035428,NA; GO:0015749,monosaccharide transmembrane transport	Fungal trichothecene efflux pump (TRI12)
Cluster-17807.82300	1852.76	1708.51	1998.19	4.32	4.635	4.95	294.54	1336.34	1184.64	534.715	633.77	435.66	31268	26697.5	33857.8	65.34	72.415	79.49	4505.78	22740.3	20511.9	8712.18	9653.67	7770.69	-8.72264	down	7.7692	up	-0.810443	false	K08913 light-harvesting complex II chlorophyll a/b binding protein 2 | (RefSeq) chlorophyll a-b binding protein 5, chloroplastic-like (A)	photosystem II light harvesting complex protein 2.3 [Arabidopsis thaliana]	RecName: Full=Chlorophyll a-b binding protein 2.4, chloroplastic {ECO:0000303|PubMed:10366881}; AltName: Full=Photosystem II light harvesting complex gene 2.4 {ECO:0000303|PubMed:10366881}; AltName: Full=Protein LIGHT-HARVESTING CHLOROPHYLL B-BINDING 2.4 {ECO:0000303|PubMed:10366881}; Flags: Precursor;	RecName: Full=Chlorophyll a-b binding protein, chloroplastic {ECO:0000256|RuleBase:RU363080};	--	GO:0009941,chloroplast envelope; GO:0009535,chloroplast thylakoid membrane; GO:0016021,integral component of membrane; GO:0009522,photosystem I; GO:0009523,photosystem II; GO:0010287,plastoglobule; GO:0009517,PSII associated light-harvesting complex II; GO:0009579,thylakoid; GO:0016168,chlorophyll binding; GO:0046872,metal ion binding; GO:0031409,pigment binding; GO:0071215,cellular response to a…	Chlorophyll A-B binding protein
Cluster-17807.82632	3919.59	3325.21	4585.22	13.52	11.64	9.76	731.35	2674.91	3045.23	1190.78	1385.76	995.79	23679.5	18575.5	27586.7	72.6	64.59	56.58	3841.97	15681.4	18254.6	7005.02	7618.27	6391.76	-8.47184	down	7.58324	up	-0.793749	false	K08913 light-harvesting complex II chlorophyll a/b binding protein 2 | (RefSeq) chlorophyll a-b binding protein 2.4, chloroplastic-like (A)	PREDICTED: chlorophyll a-b binding protein 5, chloroplastic-like [Raphanus sativus]	RecName: Full=Chlorophyll a-b binding protein 2.4, chloroplastic {ECO:0000303|PubMed:10366881}; AltName: Full=Photosystem II light harvesting complex gene 2.4 {ECO:0000303|PubMed:10366881}; AltName: Full=Protein LIGHT-HARVESTING CHLOROPHYLL B-BINDING 2.4 {ECO:0000303|PubMed:10366881}; Flags: Precursor;	RecName: Full=Chlorophyll a-b binding protein, chloroplastic {ECO:0000256|RuleBase:RU363080};	--	GO:0009941,chloroplast envelope; GO:0009535,chloroplast thylakoid membrane; GO:0016021,integral component of membrane; GO:0009522,photosystem I; GO:0009523,photosystem II; GO:0010287,plastoglobule; GO:0009517,PSII associated light-harvesting complex II; GO:0009579,thylakoid; GO:0016168,chlorophyll binding; GO:0046872,metal ion binding; GO:0031409,pigment binding; GO:0071215,cellular response to a…	Chlorophyll A-B binding protein
Cluster-17807.86575	92.36	88.46	87.21	0.72	0.81	0.9	61.25	44.95	28.95	58.85	59.41	58.29	4468.77	3964.53	4248.72	31.15	36.335	41.52	2725.95	2222.7	1454.32	2780.82	2586.54	2975.09	-6.85649	down	5.89835	up	0.389715	false	K18159 NADH dehydrogenase [ubiquinone] 1 alpha subcomplex assembly factor 1 | (RefSeq) hypothetical protein (A)	PREDICTED: uncharacterized protein LOC106313176 isoform X3 [Brassica oleracea var. oleracea]	RecName: Full=Probable complex I intermediate-associated protein 30;	SubName: Full=Uncharacterized protein {ECO:0000313|EnsemblPlants:Bo1g019960.1};	Predicted dehydrogenase	GO:0005739,mitochondrion	TrkA-N domain
Cluster-17807.77370	163.33	188.58	176.19	1.24	1.065	0.89	108.91	152.61	159.09	192.905	204.7	181.11	8485.37	9076.03	9218.16	58.04	50.85	43.66	5207.36	8108.04	8584.98	9746.45	9568.44	9924.47	-7.45286	down	7.16328	up	0.44599	false	--	protein LNK2-like isoform X1 [Brassica napus]	RecName: Full=Protein LNK2 {ECO:0000303|PubMed:23818596}; AltName: Full=Night light-inducible and clock-regulated 2 {ECO:0000303|PubMed:23818596};	SubName: Full=Uncharacterized protein {ECO:0000313|EnsemblPlants:Bo6g068060.1};	--	GO:0005634,nucleus; GO:0006355,regulation of transcription, DNA-templated; GO:0048511,rhythmic process; GO:0006351,transcription, DNA-templated	--
Cluster-17807.84461	111.18	104.61	102.47	0.62	0.535	0.45	33.4	83.07	103.08	76.685	72.33	81.04	4508.59	3929.47	4183.33	22.65	20	17.35	1244.12	3438.47	4334.89	3053.72	2640.14	3467.3	-7.71066	down	7.22276	up	0.0512488	false	K00847 fructokinase [EC:2.7.1.4] | (RefSeq) probable fructokinase-4 (A)	PREDICTED: B-box zinc finger protein 25-like isoform X2 [Brassica oleracea var. oleracea]	RecName: Full=Fructokinase-2; EC=2.7.1.4;	SubName: Full=Uncharacterized protein {ECO:0000313|EnsemblPlants:Bra021733.1-P};	--	GO:0005524,ATP binding; GO:0008865,fructokinase activity; GO:0019252,starch biosynthetic process	Cytoplasmic polyadenylation element-binding protein ZZ domain
Cluster-17807.79934	1802.59	1693.09	1758.66	445.13	416.09	387.05	663.51	1317.67	2035.7	863.85	825.17	902.53	10212.9	8868.74	9914.63	2239.64	2173.39	2107.13	3254.63	7215.31	11404.2	4846.85	4257.87	5435.83	-2.14617	down	1.7417	up	-0.564193	false	K08909 light-harvesting complex I chlorophyll a/b binding protein 3 | (RefSeq) photosystem I chlorophyll a/b-binding protein 3-1, chloroplastic-like (A)	photosystem I chlorophyll a/b-binding protein 3-1, chloroplastic-like [Brassica napus]	RecName: Full=Photosystem I chlorophyll a/b-binding protein 3-1, chloroplastic {ECO:0000303|PubMed:8115553}; Short=Lhca3*1 {ECO:0000303|PubMed:8115553}; AltName: Full=LHCI type III LHCA3 {ECO:0000305}; Flags: Precursor;	RecName: Full=Chlorophyll a-b binding protein, chloroplastic {ECO:0000256|RuleBase:RU363080};	--	GO:0009507,chloroplast; GO:0009941,chloroplast envelope; GO:0009534,chloroplast thylakoid; GO:0009535,chloroplast thylakoid membrane; GO:0016021,integral component of membrane; GO:0016020,membrane; GO:0009522,photosystem I; GO:0010287,plastoglobule; GO:0009579,thylakoid; GO:0016168,chlorophyll binding; GO:0046872,metal ion binding; GO:0031409,pigment binding; GO:0019904,protein domain specific bi…	Chlorophyll A-B binding protein
Cluster-17807.83615	3118.76	3761.55	4070.16	36.81	39.03	41.25	493.66	1879.16	2866.09	926.43	1004.87	847.99	25286.2	28215.6	32970.4	266	293.02	320.04	3538.85	15013.6	23368	7339.83	7389.98	7289.68	-6.61996	down	5.56271	up	-0.885904	false	K08913 light-harvesting complex II chlorophyll a/b binding protein 2 | (RefSeq) chlorophyll a-b binding protein 151, chloroplastic-like (A)	PREDICTED: chlorophyll a-b binding protein 151, chloroplastic-like [Camelina sativa]	RecName: Full=Chlorophyll a-b binding protein 2.1, chloroplastic {ECO:0000303|PubMed:10366881}; AltName: Full=Photosystem II light harvesting complex gene 2.1 {ECO:0000303|PubMed:10366881}; AltName: Full=Protein LIGHT-HARVESTING CHLOROPHYLL B-BINDING 2.1 {ECO:0000303|PubMed:10366881}; Flags: Precursor;	RecName: Full=Chlorophyll a-b binding protein, chloroplastic {ECO:0000256|RuleBase:RU363080};	--	GO:0009507,chloroplast; GO:0009941,chloroplast envelope; GO:0009535,chloroplast thylakoid membrane; GO:0016021,integral component of membrane; GO:0016020,membrane; GO:0009522,photosystem I; GO:0009523,photosystem II; GO:0010287,plastoglobule; GO:0009517,PSII associated light-harvesting complex II; GO:0009579,thylakoid; GO:0016168,chlorophyll binding; GO:0046872,metal ion binding; GO:0031409,pigme…	Chlorophyll A-B binding protein
Cluster-17807.80699	116.48	111.56	99.93	4.39	4.545	4.7	109.02	146.14	104.61	64.735	81.91	47.56	3804.17	3374.74	3283.99	128.62	137.31	146	3262.88	4861.78	3536.42	2024.36	2409.31	1639.4	-4.66158	down	4.82622	up	-0.895436	false	K08193 MFS transporter, ACS family, solute carrier family 17 (sodium-dependent inorganic phosphate cotransporter), other | (RefSeq) sodium-dependent phosphate transport protein 1, chloroplastic (A)	PREDICTED: sodium-dependent phosphate transport protein 1, chloroplastic [Brassica oleracea var. oleracea]	RecName: Full=Sodium-dependent phosphate transport protein 1, chloroplastic; AltName: Full=Anion transporter 1; AltName: Full=Na(+)/PI cotransporter 1; AltName: Full=Phosphate transporter PHT4;1; AltName: Full=Sodium/phosphate cotransporter 1; Flags: Precursor;	SubName: Full=Uncharacterized protein {ECO:0000313|EnsemblPlants:Bo4g061270.1};	Permease of the major facilitator superfamily	GO:0009535,chloroplast thylakoid membrane; GO:0016021,integral component of membrane; GO:0009579,thylakoid; GO:0005315,inorganic phosphate transmembrane transporter activity; GO:0015293,symporter activity; GO:0009416,response to light stimulus; GO:0009624,response to nematode; GO:0006814,sodium ion transport	Transmembrane secretion effector
Cluster-17807.86516	162.81	132.46	134.09	2.37	2.665	2.96	131.06	153.27	142.73	96.29	95.51	97.07	4916.39	3704.89	4073.45	64.22	74.61	85	3623.29	4710.14	4457.7	2845.79	2597.75	3093.83	-5.8127	down	5.84227	up	-0.563743	false	K16222 Dof zinc finger protein DOF5.5 | (RefSeq) CDF1; cycling DOF factor 1 (A)	PREDICTED: cyclic dof factor 3 [Brassica oleracea var. oleracea]	RecName: Full=Cyclic dof factor 3; AltName: Full=Dof zinc finger protein DOF3.3; Short=AtDOF3.3; AltName: Full=H-protein promoter-binding factor 2a;	SubName: Full=Uncharacterized protein {ECO:0000313|EnsemblPlants:Bo3g134590.1};	--	GO:0005634,nucleus; GO:0003677,DNA binding; GO:0003700,DNA-binding transcription factor activity; GO:0046872,metal ion binding; GO:0009908,flower development; GO:0006355,regulation of transcription, DNA-templated; GO:0006351,transcription, DNA-templated	Dof domain, zinc finger
Cluster-17807.77715	137.03	118.2	126.55	6.11	6.57	7.03	67.53	128.46	5.37	94.875	63.36	126.39	3039.3	2427.83	2821.2	121.42	134.925	148.43	1365.02	2887.28	122.82	2113.87	1266.97	2960.77	-4.34837	down	3.42815	up	0.547928	false	K09838 zeaxanthin epoxidase [EC:1.14.15.21] | (RefSeq) zeaxanthin epoxidase, chloroplastic isoform X1 (A)	zeaxanthin epoxidase, chloroplastic isoform X2 [Brassica napus]	RecName: Full=Zeaxanthin epoxidase, chloroplastic; Short=AtZEP; EC=1.14.15.21; AltName: Full=Protein ABA DEFICIENT 1; Short=AtABA1; AltName: Full=Protein IMPAIRED IN BABA-INDUCED STERILITY 3; AltName: Full=Protein LOW EXPRESSION OF OSMOTIC STRESS-RESPONSIVE GENES 6; AltName: Full=Protein NON-PHOTOCHEMICAL QUENCHING 2; Flags: Precursor;	SubName: Full=Uncharacterized protein {ECO:0000313|EnsemblPlants:Bo7g064130.1};	Kynurenine 3-monooxygenase and related flavoprotein monooxygenases	GO:0009507,chloroplast; GO:0009941,chloroplast envelope; GO:0016020,membrane; GO:0071949,FAD binding; GO:0009540,zeaxanthin epoxidase [overall] activity; GO:0009688,abscisic acid biosynthetic process; GO:0009408,response to heat; GO:0010114,response to red light; GO:0009414,response to water deprivation; GO:0044550,secondary metabolite biosynthetic process; GO:0010182,sugar mediated signaling pat…	Pyridine nucleotide-disulphide oxidoreductase
Cluster-17807.80414	317.71	361.15	242.32	2.51	2.265	2.02	254.17	320.66	359.81	296.455	301.64	291.27	15822.4	16661.4	12152.6	112.4	103.87	95.34	11646.6	16326.3	18608.1	14409	13517.1	15300.9	-7.1703	down	7.23115	up	-0.0847718	false	--	protein LNK2-like isoform X1 [Brassica napus]	RecName: Full=Protein LNK2 {ECO:0000303|PubMed:23818596}; AltName: Full=Night light-inducible and clock-regulated 2 {ECO:0000303|PubMed:23818596};	SubName: Full=Uncharacterized protein {ECO:0000313|EnsemblPlants:Bo6g068060.1};	--	GO:0005634,nucleus; GO:0006355,regulation of transcription, DNA-templated; GO:0048511,rhythmic process; GO:0006351,transcription, DNA-templated	--
Cluster-17807.82787	60.25	55.72	54.48	3.42	3.475	3.53	76.74	62.63	13.28	52.195	45.28	59.11	1858.26	1591.89	1690.44	94.73	99.175	103.62	2167.54	1966.44	423.82	1591.16	1257.92	1924.4	-4.10148	down	3.95687	up	0.0647672	false	K00511 squalene monooxygenase [EC:1.14.14.17] | (RefSeq) squalene monooxygenase 1,1-like (A)	squalene monooxygenase 1,1-like [Brassica napus]	RecName: Full=Squalene monooxygenase 1,1; EC=1.14.14.17 {ECO:0000250|UniProtKB:Q9SM02}; AltName: Full=Squalene epoxidase 1,1; Short=SE 1,1;	SubName: Full=Uncharacterized protein {ECO:0000313|EnsemblPlants:Bo2g160650.1};	Squalene monooxygenase	GO:0016021,integral component of membrane; GO:0050660,flavin adenine dinucleotide binding; GO:0004506,squalene monooxygenase activity	FAD dependent oxidoreductase
Cluster-17807.83344	89.1	83.06	87.72	12.36	12.41	12.46	53.59	84.67	87.06	69.85	70.48	69.22	2324.11	2006.45	2300.91	289	299	309	1277.32	2243.51	2345.05	1781.48	1656.65	1906.31	-2.87856	down	2.70842	up	-0.107202	false	K07418 cytochrome P450 family 2 subfamily J [EC:1.14.14.1] | (RefSeq) cytochrome P450 71B17-like (A)	cytochrome P450 71B3-like [Brassica napus]	RecName: Full=Cytochrome P450 71B24; EC=1.14.-.-;	SubName: Full=Uncharacterized protein {ECO:0000313|EnsemblPlants:Bra025194.1-P};	Cytochrome P450 CYP2 subfamily	GO:0016021,integral component of membrane; GO:0016020,membrane; GO:0020037,heme binding; GO:0005506,iron ion binding; GO:0016709,oxidoreductase activity, acting on paired donors, with incorporation or reduction of molecular oxygen, NAD(P)H as one donor, and incorporation of one atom of oxygen; GO:0044550,secondary metabolite biosynthetic process	Cytochrome P450
Cluster-17807.84247	89.66	97.85	92	5.94	6.03	6.12	57.01	92.42	85.36	88.425	92.83	84.02	3371.8	3408.76	3482.68	200.49	209.59	218.69	1968.01	3545.32	3327.09	3238.74	3143.19	3334.29	-4.02718	down	3.81147	up	0.16788	false	K13600 chlorophyllide a oxygenase [EC:1.14.13.122] | (RefSeq) chlorophyllide a oxygenase, chloroplastic-like (A)	PREDICTED: chlorophyllide a oxygenase, chloroplastic-like [Brassica oleracea var. oleracea]	RecName: Full=Chlorophyllide a oxygenase, chloroplastic; Short=Chlorophyll a oxygenase; EC=1.14.13.122; AltName: Full=Chlorophyll b synthase; Short=AtCAO; Flags: Precursor;	SubName: Full=BnaAnng19090D protein {ECO:0000313|EMBL:CDY63862.1};	--	GO:0009507,chloroplast; GO:0009706,chloroplast inner membrane; GO:0009535,chloroplast thylakoid membrane; GO:0042651,thylakoid membrane; GO:0051537,2 iron, 2 sulfur cluster binding; GO:0010277,chlorophyllide a oxygenase [overall] activity; GO:0005506,iron ion binding; GO:0016705,oxidoreductase activity, acting on paired donors, with incorporation or reduction of molecular oxygen; GO:0015995,chlor…	Pheophorbide a oxygenase
Cluster-17807.79731	106.29	80.53	95.56	2.5	2.68	2.86	11.55	19.86	22.34	40.21	33.36	47.06	3287.26	2306.97	2973.45	69.4	76.67	83.94	327.2	625.35	714.77	1232.59	929.14	1536.04	-5.20375	down	2.85532	up	1.16324	up	K01381 saccharopepsin [EC:3.4.23.25] | (RefSeq) aspartyl protease family protein At5g10770-like (A)	PREDICTED: protein ASPARTIC PROTEASE IN GUARD CELL 2-like isoform X1 [Brassica oleracea var. oleracea]	RecName: Full=Aspartyl protease family protein At5g10770; EC=3.4.23.- {ECO:0000305}; Flags: Precursor;	SubName: Full=Uncharacterized protein {ECO:0000313|EnsemblPlants:Bo9g171790.1};	Aspartyl protease	GO:0031225,anchored component of membrane; GO:0005886,plasma membrane; GO:0004190,aspartic-type endopeptidase activity; GO:0030163,protein catabolic process; GO:0006508,proteolysis	Eukaryotic aspartyl protease
Cluster-17807.73018	163.16	204.64	160.52	0.72	0.785	0.85	98.37	130.02	109.83	90.725	91.74	89.71	5046.13	5862.07	4994.64	20	22.5	25	2786.17	4093.47	3514.1	2742	2555.46	2928.54	-7.89671	down	7.28088	up	-0.313302	false	K10755 replication factor C subunit 2/4 | (RefSeq) Replication factor C subunit 2 (A)	uncharacterized protein BNACNNG29080D [Brassica napus]	--	SubName: Full=BnaCnng29080D protein {ECO:0000313|EMBL:CDY55797.1};	--	--	Domain of unknown function (DUF4336)
Cluster-17807.80721	38.7	27.52	36.18	618.3	588.335	558.37	112.35	64.85	53.67	54.44	52.85	56.03	721.02	474.69	676.98	10317.5	10110.2	9902.9	1901.33	1220.59	1027.58	995.555	888.23	1102.88	4.03427	up	-2.84115	down	-0.476006	false	K12198 charged multivesicular body protein 5 | (RefSeq) vacuolar protein sorting-associated protein 32 homolog 2-like (A)	PREDICTED: light-regulated protein [Brassica oleracea var. oleracea]	RecName: Full=Light-regulated protein 1, chloroplastic {ECO:0000303|PubMed:8932388}; AltName: Full=Protein CCR-LIKE, chloroplastic {ECO:0000303|PubMed:16055688}; Flags: Precursor;	SubName: Full=Uncharacterized protein {ECO:0000313|EnsemblPlants:Bo00285s430.1};	--	GO:0009507,chloroplast; GO:0009941,chloroplast envelope; GO:0009570,chloroplast stroma; GO:0098807,chloroplast thylakoid membrane protein complex; GO:0071482,cellular response to light stimulus; GO:0007623,circadian rhythm	Light regulated protein Lir1
Cluster-17807.78453	30.87	27.16	30.53	0.74	0.665	0.59	39.34	35.09	32.95	24.015	22.35	25.68	1473.02	1200.61	1467.03	31.72	29.295	26.87	1726.29	1711.1	1631.94	1125.97	959.5	1292.45	-5.54678	down	5.86227	up	-0.57719	false	K14156 choline/ethanolamine kinase [EC:2.7.1.32 2.7.1.82] | (RefSeq) probable choline kinase 3 (A)	probable choline kinase 3 [Brassica napus]	RecName: Full=Probable choline kinase 3; EC=2.7.1.32;	SubName: Full=Uncharacterized protein {ECO:0000313|EnsemblPlants:Bo9g085810.1};	Choline kinase	GO:0005524,ATP binding; GO:0004103,choline kinase activity	Ecdysteroid kinase
Cluster-17807.71929	82.69	93.08	78.12	1.08	1.06	1.04	91.78	95.84	85.07	85.785	84.8	86.77	2255.27	2351.12	2142.91	26.32	26.66	27	2288.59	2656.89	2397.25	2291.14	2083.87	2498.42	-6.40007	down	6.53037	up	-0.0790607	false	--	PREDICTED: uncharacterized protein LOC106292681 isoform X1 [Brassica oleracea var. oleracea]	RecName: Full=Protein LNK3 {ECO:0000303|PubMed:23818596}; AltName: Full=Night light-inducible and clock-regulated 3 {ECO:0000303|PubMed:23818596};	SubName: Full=Uncharacterized protein {ECO:0000313|EnsemblPlants:Bo5g133500.1};	--	GO:0007623,circadian rhythm; GO:0006355,regulation of transcription, DNA-templated; GO:0006351,transcription, DNA-templated	--
Cluster-17807.84776	272.18	240.93	301.31	3.26	2.59	1.92	123.05	369.79	255.45	275.285	274.71	275.86	2525	2068.23	2796.03	27	22	17	1015.42	3399.49	2394.78	2510.02	2308.81	2711.23	-6.79655	down	6.67382	up	0.185932	false	K01097 N-acylneuraminate-9-phosphatase [EC:3.1.3.29] | (RefSeq) N-acylneuraminate-9-phosphatase isoform X1 (A)	hypothetical protein AALP_AA4G196300 [Arabis alpina]	--	SubName: Full=Uncharacterized protein {ECO:0000313|EMBL:KFK36973.1};	Predicted hydrolase (HAD superfamily)	GO:0016787,hydrolase activity; GO:0008152,metabolic process	Glycyl-tRNA synthetase alpha subunit
Cluster-17807.69290	395.19	438.35	354.35	12.61	10.6	8.59	99.33	40.8	79.06	251.485	216.41	286.56	7478	7680.76	6735.48	213.74	184.265	154.79	1707.97	780.17	1537.98	4711.69	3694.24	5729.14	-5.30944	down	2.89528	up	1.79672	up	K09841 xanthoxin dehydrogenase [EC:1.1.1.288] | (RefSeq) xanthoxin dehydrogenase-like (A)	momilactone A synthase [Brassica napus]	RecName: Full=Short-chain dehydrogenase reductase 2a; Short=AtSDR2a; EC=1.1.1.-;	SubName: Full=BnaA02g28260D protein {ECO:0000313|EMBL:CDY34214.1};	Reductases with broad range of substrate specificities	GO:0016491,oxidoreductase activity	NAD dependent epimerase/dehydratase family
Cluster-17807.93119	74.27	74.59	59.35	1.79	1.755	1.72	29.66	50.96	65.42	45.605	48.28	42.93	2635.14	2451.41	2119	57	57.5	58	965.32	1843	2404.42	1574.89	1542.37	1607.42	-5.3784	down	4.91079	up	-0.109913	false	K22499 armadillo repeat-containing protein 5 | (RefSeq) U-box domain-containing protein 4 (A)	PREDICTED: U-box domain-containing protein 4-like [Brassica oleracea var. oleracea]	RecName: Full=U-box domain-containing protein 4; EC=2.3.2.27; AltName: Full=Plant U-box protein 4; AltName: Full=RING-type E3 ubiquitin transferase PUB4 {ECO:0000305};	SubName: Full=Uncharacterized protein {ECO:0000313|EnsemblPlants:Bo7g104470.1};	FOG: Armadillo/beta-catenin-like repeats	GO:0005634,nucleus; GO:0004842,ubiquitin-protein transferase activity	HEAT repeats
Cluster-17807.82275	1130.12	1355.47	1369.81	15.42	18.68	21.94	129.89	579.34	1030.43	330.105	397.19	263.02	8856.09	9826.57	10721.2	107.69	136.15	164.61	898.44	4466.77	8109.21	2504.97	2824.13	2185.81	-6.16778	down	5.02878	up	-0.789958	false	K08913 light-harvesting complex II chlorophyll a/b binding protein 2 | (RefSeq) chlorophyll a-b binding protein 2.1, chloroplastic (A)	chlorophyll a-b binding protein 2.1, chloroplastic [Brassica napus]	RecName: Full=Chlorophyll a-b binding protein 2.4, chloroplastic {ECO:0000303|PubMed:10366881}; AltName: Full=Photosystem II light harvesting complex gene 2.4 {ECO:0000303|PubMed:10366881}; AltName: Full=Protein LIGHT-HARVESTING CHLOROPHYLL B-BINDING 2.4 {ECO:0000303|PubMed:10366881}; Flags: Precursor;	RecName: Full=Chlorophyll a-b binding protein, chloroplastic {ECO:0000256|RuleBase:RU363080};	--	GO:0009941,chloroplast envelope; GO:0009535,chloroplast thylakoid membrane; GO:0016021,integral component of membrane; GO:0009522,photosystem I; GO:0009523,photosystem II; GO:0010287,plastoglobule; GO:0009517,PSII associated light-harvesting complex II; GO:0009579,thylakoid; GO:0016168,chlorophyll binding; GO:0046872,metal ion binding; GO:0031409,pigment binding; GO:0071215,cellular response to a…	Chlorophyll A-B binding protein
Cluster-17807.78398	143.82	168.29	133.68	3.76	3.795	3.83	48.18	123.5	137.23	84.845	89.97	79.72	2886.59	3127.82	2695.84	67.55	70.355	73.16	879.79	2507.74	2834.13	1659.43	1628.61	1690.26	-5.37088	down	4.87215	up	-0.282435	false	K09872 aquaporin PIP | (RefSeq) aquaporin PIP2-2-like (A)	PREDICTED: aquaporin PIP2-2-like [Brassica oleracea var. oleracea]	RecName: Full=Aquaporin PIP2-2; AltName: Full=Plasma membrane intrinsic protein 2-2; Short=AtPIP2;2; AltName: Full=Plasma membrane intrinsic protein 2b; Short=PIP2b; AltName: Full=TMP2b;	SubName: Full=Uncharacterized protein {ECO:0000313|EnsemblPlants:Bo4g030820.1};	Aquaporin (major intrinsic protein family)	GO:0009507,chloroplast; GO:0005887,integral component of plasma membrane; GO:0005886,plasma membrane; GO:0009506,plasmodesma; GO:0003729,mRNA binding; GO:0015250,water channel activity; GO:0034220,ion transmembrane transport; GO:0009737,response to abscisic acid; GO:0009414,response to water deprivation; GO:0006833,water transport	Major intrinsic protein
Cluster-17807.88560	29.56	32.58	23.47	817.79	758.67	699.55	57.84	58.32	119.91	171.75	173.63	169.87	252	257	200	6217	5961	5705	437	491	1030	1438.5	1342	1535	4.65543	up	-3.18323	down	1.1575	up	--	PREDICTED: uncharacterized protein LOC106316000 [Brassica oleracea var. oleracea]	--	SubName: Full=Uncharacterized protein {ECO:0000313|EnsemblPlants:Bo9g076430.1};	--	--	Wound-induced protein
Cluster-17807.89937	46.97	43.98	44.66	1.94	1.57	1.2	38.36	53.87	22.65	29.115	32.52	25.71	1645.81	1427.49	1575.03	61	50.5	40	1232.87	1924.04	821.91	988.26	1025.89	950.63	-4.93776	down	4.72197	up	-0.388448	false	K07418 cytochrome P450 family 2 subfamily J [EC:1.14.14.1] | (RefSeq) cytochrome P450 71B11-like (A)	PREDICTED: cytochrome P450 71B11-like [Raphanus sativus]	RecName: Full=Cytochrome P450 71B11; EC=1.14.-.-;	SubName: Full=Uncharacterized protein {ECO:0000313|EnsemblPlants:Bo3g026980.1};	Cytochrome P450 CYP2 subfamily	GO:0016021,integral component of membrane; GO:0005886,plasma membrane; GO:0020037,heme binding; GO:0005506,iron ion binding; GO:0016709,oxidoreductase activity, acting on paired donors, with incorporation or reduction of molecular oxygen, NAD(P)H as one donor, and incorporation of one atom of oxygen; GO:0044550,secondary metabolite biosynthetic process	Cytochrome P450
Cluster-17807.81601	2741.7	2587.47	2943.99	606.83	589.735	572.64	181.39	1255.58	1649.47	256.745	245.55	267.94	5736.68	4986.96	5998.61	1105.23	1140.4	1175.57	293.07	2284.98	3115.86	541.065	477.91	604.22	-2.28147	down	0.716038	false	-1.77215	false	K08912 light-harvesting complex II chlorophyll a/b binding protein 1 | (RefSeq) chlorophyll a-b binding protein 1, chloroplastic-like (A)	PREDICTED: chlorophyll a-b binding protein 1, chloroplastic-like [Brassica rapa]	RecName: Full=Chlorophyll a-b binding protein 1, chloroplastic; AltName: Full=Chlorophyll a-b protein 140; Short=CAB-140; AltName: Full=LHCII type I CAB-1; Flags: Precursor;	RecName: Full=Chlorophyll a-b binding protein, chloroplastic {ECO:0000256|RuleBase:RU363080}; Flags: Fragment;	--	GO:0009507,chloroplast; GO:0009941,chloroplast envelope; GO:0009534,chloroplast thylakoid; GO:0009535,chloroplast thylakoid membrane; GO:0016021,integral component of membrane; GO:0009522,photosystem I; GO:0009523,photosystem II; GO:0010287,plastoglobule; GO:0009579,thylakoid; GO:0016168,chlorophyll binding; GO:0046872,metal ion binding; GO:0031409,pigment binding; GO:0019904,protein domain speci…	Chlorophyll A-B binding protein
Cluster-17807.106938	6.78	7.99	8.38	124.76	126.2	127.64	7.81	12.85	25.04	20.74	23.29	18.19	211	230.29	262.39	3484.55	3630.89	3777.22	222.71	407.19	806.53	625.445	652.99	597.9	3.95562	up	-2.92315	down	0.419072	false	K12135 zinc finger protein CONSTANS | (RefSeq) CONST-BR-1; zinc finger protein CONSTANS (A)	PREDICTED: zinc finger protein CONSTANS-LIKE 9-like [Brassica oleracea var. oleracea]	RecName: Full=Zinc finger protein CONSTANS-LIKE 9;	SubName: Full=Uncharacterized protein {ECO:0000313|EnsemblPlants:Bo1g147240.1};	--	GO:0005634,nucleus; GO:0003700,DNA-binding transcription factor activity; GO:0008270,zinc ion binding; GO:0007623,circadian rhythm; GO:0048579,negative regulation of long-day photoperiodism, flowering; GO:0006355,regulation of transcription, DNA-templated	B-box zinc finger
Cluster-17807.89999	10.57	7.17	8.7	129.8	127.56	125.32	19.99	17.68	34.26	42.85	35.32	50.38	321.36	201.89	266.15	3539.94	3580.84	3621.74	556.59	547.13	1077.53	1292.11	967.43	1616.79	3.78407	up	-2.28861	down	0.828592	false	K08869 aarF domain-containing kinase | (RefSeq) predicted protein (A)	transcription factor SRM1-like [Brassica napus]	RecName: Full=Transcription factor SRM1 {ECO:0000305}; AltName: Full=Myb-related protein SRM1 {ECO:0000305}; AltName: Full=Protein SALT-RELATED MYB 1 {ECO:0000303|PubMed:26243618};	SubName: Full=Uncharacterized protein {ECO:0000313|EnsemblPlants:Bo3g004970.1};	Zuotin and related molecular chaperones (DnaJ superfamily), contains DNA-binding domains	GO:0005634,nucleus; GO:0003677,DNA binding; GO:0003700,DNA-binding transcription factor activity; GO:0009738,abscisic acid-activated signaling pathway; GO:1901001,negative regulation of response to salt stress; GO:0010116,positive regulation of abscisic acid biosynthetic process; GO:1905615,positive regulation of developmental vegetative growth; GO:0045893,positive regulation of transcription, DN…	Myb-like DNA-binding domain
Cluster-17807.74529	153.59	115.15	118.88	2.72	3.225	3.73	11.9	42.31	47.54	16.43	16.64	16.22	3679.1	2554.65	2862.88	58.39	71.695	85	260.2	1028.28	1174.78	384.735	359.21	410.26	-5.38792	down	3.50367	up	-1.05442	false	K07418 cytochrome P450 family 2 subfamily J [EC:1.14.14.1] | (RefSeq) cytochrome P450 71B34-like (A)	PREDICTED: cytochrome P450 71B26-like [Brassica oleracea var. oleracea]	RecName: Full=Cytochrome P450 71B26; EC=1.14.-.-;	SubName: Full=Uncharacterized protein {ECO:0000313|EnsemblPlants:Bo9g007900.1};	Cytochrome P450 CYP2 subfamily	GO:0016021,integral component of membrane; GO:0016020,membrane; GO:0020037,heme binding; GO:0005506,iron ion binding; GO:0016709,oxidoreductase activity, acting on paired donors, with incorporation or reduction of molecular oxygen, NAD(P)H as one donor, and incorporation of one atom of oxygen; GO:0044550,secondary metabolite biosynthetic process	Cytochrome P450
Cluster-17807.32296	5.02	4.72	5.17	32.77	31.825	30.88	12.75	9.23	23.1	12.775	14.77	10.78	242.76	211.33	251.63	1422.63	1420.37	1418.11	567.34	456.47	1159.67	596.345	642.62	550.07	2.60107	up	-0.95082	false	-0.263754	false	K06630 14-3-3 protein epsilon | (RefSeq) probable methyltransferase PMT5 (A)	PREDICTED: probable pectin methyltransferase QUA2 [Brassica oleracea var. oleracea]	RecName: Full=Probable pectin methyltransferase QUA2; EC=2.1.1.-; AltName: Full=Protein OVERSENSITIVE TO SUGAR 1; AltName: Full=Protein QUASIMODO 2; AltName: Full=Protein TUMOROUS SHOOT DEVELOPMENT 2;	SubName: Full=Uncharacterized protein {ECO:0000313|EnsemblPlants:Bo6g121880.1};	--	GO:0005768,endosome; GO:0005794,Golgi apparatus; GO:0000139,Golgi membrane; GO:0016021,integral component of membrane; GO:0005802,trans-Golgi network; GO:0008168,methyltransferase activity; GO:0008757,S-adenosylmethionine-dependent methyltransferase activity; GO:0007155,cell adhesion; GO:0010289,homogalacturonan biosynthetic process; GO:0009735,response to cytokinin; GO:0048364,root development; …	Methyltransferase domain
Cluster-17807.84160	147.52	146.73	133.29	15.61	13.57	11.53	95.72	111.39	95.86	91.78	93.27	90.29	4694.97	4325.26	4268.02	445.52	397.06	348.6	2790.94	3609.9	3157.12	2853.05	2673.25	3032.84	-3.47567	down	3.01035	up	-0.13804	false	K03798 cell division protease FtsH [EC:3.4.24.-] | (RefSeq) ATP-dependent zinc metalloprotease FTSH 9, chloroplastic (A)	PREDICTED: ATP-dependent zinc metalloprotease FTSH 9, chloroplastic [Brassica oleracea var. oleracea]	RecName: Full=ATP-dependent zinc metalloprotease FTSH 9, chloroplastic; Short=AtFTSH9; EC=3.4.24.-; Flags: Precursor;	SubName: Full=Uncharacterized protein {ECO:0000313|EnsemblPlants:Bo9g135680.1};	AAA+-type ATPase containing the peptidase M41 domain	GO:0009507,chloroplast; GO:0009941,chloroplast envelope; GO:0009535,chloroplast thylakoid membrane; GO:0016021,integral component of membrane; GO:0005739,mitochondrion; GO:0005524,ATP binding; GO:0004176,ATP-dependent peptidase activity; GO:0004222,metalloendopeptidase activity; GO:0008237,metallopeptidase activity; GO:0008270,zinc ion binding; GO:0006508,proteolysis	AAA domain
Cluster-17807.81885	130.64	116.83	143.13	6.38	5.875	5.37	25.12	76.66	42.77	218.94	208.79	229.09	1171	969	1283	51	48.5	46	200	680	387	1936	1696	2176	-4.55116	down	3.11103	up	2.23534	up	--	PREDICTED: uncharacterized protein LOC106345048 [Brassica oleracea var. oleracea]	--	SubName: Full=Uncharacterized protein {ECO:0000313|EnsemblPlants:Bo1g050670.1};	--	--	--
Cluster-17807.83479	767.13	879.02	1110.99	1.94	1.28	0.62	229.02	703.54	773.81	305.345	285.59	325.1	5675.23	6015.51	8204.32	12.81	8.6	4.39	1491.05	5106.89	5735.27	2234.86	1918.16	2551.55	-9.57755	down	8.87766	up	-0.847513	false	K08913 light-harvesting complex II chlorophyll a/b binding protein 2 | (RefSeq) chlorophyll a-b binding protein 5, chloroplastic-like (A)	photosystem II light harvesting complex protein 2.3 [Arabidopsis thaliana]	RecName: Full=Chlorophyll a-b binding protein 2.4, chloroplastic {ECO:0000303|PubMed:10366881}; AltName: Full=Photosystem II light harvesting complex gene 2.4 {ECO:0000303|PubMed:10366881}; AltName: Full=Protein LIGHT-HARVESTING CHLOROPHYLL B-BINDING 2.4 {ECO:0000303|PubMed:10366881}; Flags: Precursor;	RecName: Full=Chlorophyll a-b binding protein, chloroplastic {ECO:0000256|RuleBase:RU363080};	--	GO:0009941,chloroplast envelope; GO:0009535,chloroplast thylakoid membrane; GO:0016021,integral component of membrane; GO:0009522,photosystem I; GO:0009523,photosystem II; GO:0010287,plastoglobule; GO:0009517,PSII associated light-harvesting complex II; GO:0009579,thylakoid; GO:0016168,chlorophyll binding; GO:0046872,metal ion binding; GO:0031409,pigment binding; GO:0071215,cellular response to a…	Chlorophyll A-B binding protein
Cluster-17807.92201	94.71	112.31	91.21	5.28	4.545	3.81	63.97	61.81	55.17	49.16	53.34	44.98	4465.38	4905.6	4330.35	223.3	196.885	170.47	2773.99	2978.39	2700.49	2250.18	2263.14	2237.22	-4.54181	down	3.85267	up	-0.302326	false	K03093 RNA polymerase sigma factor | (RefSeq) RNA polymerase sigma factor sigE, chloroplastic/mitochondrial isoform X2 (A)	RNA polymerase sigma factor sigE, chloroplastic/mitochondrial isoform X2 [Brassica napus]	RecName: Full=RNA polymerase sigma factor sigE, chloroplastic/mitochondrial; Short=Sigma factor E; Short=Sigma-E; AltName: Full=RNA polymerase sigma factor sig5; Short=Atsig5; Short=Sigma factor 5; Flags: Precursor;	SubName: Full=Uncharacterized protein {ECO:0000313|EnsemblPlants:Bo9g013770.1};	--	GO:0009507,chloroplast; GO:0005739,mitochondrion; GO:0003677,DNA binding; GO:0003700,DNA-binding transcription factor activity; GO:0001053,NA; GO:0016987,sigma factor activity; GO:0071483,cellular response to blue light; GO:0071472,cellular response to salt stress; GO:0009658,chloroplast organization; GO:0006352,DNA-templated transcription, initiation; GO:0009553,embryo sac development; GO:001020…	Bacterial regulatory proteins, luxR family
Cluster-17807.104790	36.48	39.55	42.34	0.98	1.18	1.38	12.11	30.67	22.32	33.065	27.49	38.64	2083.35	2092.51	2435.35	50.19	62.415	74.64	636.92	1792.31	1324.46	1869.76	1412.41	2327.1	-5.14011	down	4.31526	up	0.603346	false	K02958 small subunit ribosomal protein S15e | (RefSeq) uncharacterized protein LOC104815985 isoform X1 (A)	LOW QUALITY PROTEIN: uncharacterized protein LOC106407941 [Brassica napus]	--	SubName: Full=Uncharacterized protein {ECO:0000313|EnsemblPlants:Bo7g065620.1};	--	GO:0016593,Cdc73/Paf1 complex; GO:0003677,DNA binding; GO:0008270,zinc ion binding; GO:0040007,growth; GO:0016570,histone modification; GO:0006368,transcription elongation from RNA polymerase II promoter	Zinc knuckle
Cluster-17807.53346	58.44	65.62	54.39	4.51	4.17	3.83	44.76	55.25	71.78	54.105	57.76	50.45	2158.72	2245.48	2022.08	149.42	141.845	134.27	1517.4	2081.62	2747.52	1943.71	1921.03	1966.39	-3.92009	down	3.90532	up	-0.095969	false	K11296 high mobility group protein B3 | (RefSeq) high mobility group B protein 14 (A)	uncharacterized protein At2g34460, chloroplastic [Brassica napus]	RecName: Full=Uncharacterized protein At2g34460, chloroplastic; Flags: Precursor;	SubName: Full=Uncharacterized protein {ECO:0000313|EnsemblPlants:Bo4g182610.1};	Predicted dehydrogenase	GO:0009507,chloroplast; GO:0009941,chloroplast envelope; GO:0009534,chloroplast thylakoid; GO:0009535,chloroplast thylakoid membrane; GO:0005622,intracellular; GO:0010287,plastoglobule	Dihydrodipicolinate reductase, N-terminus
Cluster-17807.83165	76.69	86.6	79.39	10.88	10.885	10.89	57.52	73.92	77.48	56.41	55.5	57.32	5383.82	5632.22	5614.46	685.75	705.735	725.72	3723.64	5315.63	5658.25	3873.8	3504.21	4243.4	-2.97326	down	2.79889	up	-0.318117	false	K03798 cell division protease FtsH [EC:3.4.24.-] | (RefSeq) ATP-dependent zinc metalloprotease FTSH 9, chloroplastic (A)	PREDICTED: ATP-dependent zinc metalloprotease FTSH 9, chloroplastic [Brassica oleracea var. oleracea]	RecName: Full=ATP-dependent zinc metalloprotease FTSH 9, chloroplastic; Short=AtFTSH9; EC=3.4.24.-; Flags: Precursor;	SubName: Full=Uncharacterized protein {ECO:0000313|EnsemblPlants:Bo9g135680.1};	AAA+-type ATPase containing the peptidase M41 domain	GO:0009507,chloroplast; GO:0009941,chloroplast envelope; GO:0009535,chloroplast thylakoid membrane; GO:0016021,integral component of membrane; GO:0005739,mitochondrion; GO:0005524,ATP binding; GO:0004176,ATP-dependent peptidase activity; GO:0004222,metalloendopeptidase activity; GO:0008237,metallopeptidase activity; GO:0008270,zinc ion binding; GO:0006508,proteolysis	AAA domain
Cluster-17807.84152	46	40.49	45.58	176.11	175.96	175.81	42.09	84.12	90.67	49.645	39.83	59.46	1409.28	1148.81	1404.66	4839.56	4979.35	5119.13	1180.86	2623.17	2873.23	1510.95	1099.14	1922.77	1.9241	up	-1.16733	down	-0.544127	false	K08150 MFS transporter, SP family, solute carrier family 2 (myo-inositol transporter), member 13 | (RefSeq) inositol transporter 1-like (A)	PREDICTED: sugar transport protein 4 [Brassica oleracea var. oleracea]	RecName: Full=Sugar transport protein 4; AltName: Full=Hexose transporter 4;	SubName: Full=Uncharacterized protein {ECO:0000313|EnsemblPlants:Bo5g112370.1};	Predicted transporter (major facilitator superfamily)	GO:0005887,integral component of plasma membrane; GO:0005886,plasma membrane; GO:0005355,glucose transmembrane transporter activity; GO:0015145,monosaccharide transmembrane transporter activity; GO:0008506,sucrose:proton symporter activity; GO:0046323,glucose import; GO:0035428,NA; GO:0015770,sucrose transport	Ion channel regulatory protein UNC-93
Cluster-17807.86243	98.64	74.86	89.59	1.05	0.82	0.59	9.41	29.31	31.61	11.71	10.62	12.8	1574	1106	1435	15	12	9	136	471	517	184.5	153	216	-6.82219	down	4.95192	up	-0.993736	false	K07418 cytochrome P450 family 2 subfamily J [EC:1.14.14.1] | (RefSeq) cytochrome P450 71B34-like (A)	cytochrome P450 71B26-like [Brassica napus]	RecName: Full=Cytochrome P450 71B26; EC=1.14.-.-;	SubName: Full=BnaC09g01090D protein {ECO:0000313|EMBL:CDY22003.1};	Cytochrome P450 CYP2 subfamily	GO:0016021,integral component of membrane; GO:0016020,membrane; GO:0020037,heme binding; GO:0005506,iron ion binding; GO:0016709,oxidoreductase activity, acting on paired donors, with incorporation or reduction of molecular oxygen, NAD(P)H as one donor, and incorporation of one atom of oxygen; GO:0044550,secondary metabolite biosynthetic process	Cytochrome P450
Cluster-17807.81676	145.72	213.66	162.23	1.52	1.32	1.12	14.72	68.83	87.56	56.93	63.28	50.58	2465.38	3346.95	2755.63	23	20.5	18	225.75	1174.15	1519.86	935.355	966.22	904.49	-7.14594	down	5.56458	up	-0.0091297	false	K23051 NAD(P)H-quinone oxidoreductase subunit T, chloroplastic [EC:1.6.5.-] | (RefSeq) NAD(P)H-quinone oxidoreductase subunit T, chloroplastic (A)	PREDICTED: NAD(P)H-quinone oxidoreductase subunit T, chloroplastic [Brassica oleracea var. oleracea]	RecName: Full=NAD(P)H-quinone oxidoreductase subunit T, chloroplastic {ECO:0000305}; EC=1.6.5.- {ECO:0000305}; AltName: Full=DNA J PROTEIN C75 {ECO:0000303|PubMed:23894646}; AltName: Full=NAD(P)H dehydrogenase subunit T {ECO:0000303|PubMed:21785130}; Short=NDH subunit T {ECO:0000305}; AltName: Full=NADH-plastoquinone oxidoreductase subunit T {ECO:0000305}; AltName: Full=Protein CHLORORESPIRATORY …	SubName: Full=Uncharacterized protein {ECO:0000313|EnsemblPlants:Bo9g084660.1};	Molecular chaperone (DnaJ superfamily)	GO:0009507,chloroplast; GO:0009535,chloroplast thylakoid membrane; GO:0005829,cytosol; GO:0016021,integral component of membrane; GO:0010598,NAD(P)H dehydrogenase complex (plastoquinone); GO:0016491,oxidoreductase activity; GO:0048038,quinone binding	DnaJ domain
Cluster-17807.84877	757.96	1210.58	995.07	17	16.015	15.03	292.7	504.8	1508.25	546.61	683.63	409.59	4515.8	6669	5903	90	88	86	1515	2916	8909.64	3150	3707	2593	-6.02938	down	5.658	up	-0.453205	false	K08913 light-harvesting complex II chlorophyll a/b binding protein 2 | (RefSeq) chlorophyll a-b binding protein 5, chloroplastic-like (A)	PREDICTED: chlorophyll a-b binding protein 5, chloroplastic-like [Brassica oleracea var. oleracea]	RecName: Full=Chlorophyll a-b binding protein 2.4, chloroplastic {ECO:0000303|PubMed:10366881}; AltName: Full=Photosystem II light harvesting complex gene 2.4 {ECO:0000303|PubMed:10366881}; AltName: Full=Protein LIGHT-HARVESTING CHLOROPHYLL B-BINDING 2.4 {ECO:0000303|PubMed:10366881}; Flags: Precursor;	RecName: Full=Chlorophyll a-b binding protein, chloroplastic {ECO:0000256|RuleBase:RU363080};	--	GO:0009941,chloroplast envelope; GO:0009535,chloroplast thylakoid membrane; GO:0016021,integral component of membrane; GO:0009522,photosystem I; GO:0009523,photosystem II; GO:0010287,plastoglobule; GO:0009517,PSII associated light-harvesting complex II; GO:0009579,thylakoid; GO:0016168,chlorophyll binding; GO:0046872,metal ion binding; GO:0031409,pigment binding; GO:0071215,cellular response to a…	Chlorophyll A-B binding protein
Cluster-17807.139191	0.29	0.39	0.18	31.31	30.345	29.38	0.77	0.3	0.67	0	0	0	10.56	13.1	6.58	1022.03	1018.66	1015.3	25.75	11.08	25.18	0	0	0	6.62747	up	-5.60289	down	-6.81232	down	K07198 5'-AMP-activated protein kinase, catalytic alpha subunit [EC:2.7.11.11] | (RefSeq) CBL-interacting serine/threonine-protein kinase 21 (A)	CBL-interacting serine/threonine-protein kinase 21-like [Brassica napus]	RecName: Full=CBL-interacting serine/threonine-protein kinase 21; EC=2.7.11.1; AltName: Full=SNF1-related kinase 3.4; AltName: Full=SOS2-like protein kinase PKS23;	RecName: Full=Non-specific serine/threonine protein kinase {ECO:0000256|SAAS:SAAS00351747}; EC=2.7.11.1 {ECO:0000256|SAAS:SAAS00351747};	Serine/threonine protein kinase	GO:0005829,cytosol; GO:0005634,nucleus; GO:0009705,plant-type vacuole membrane; GO:0005524,ATP binding; GO:0004674,protein serine/threonine kinase activity; GO:0071470,cellular response to osmotic stress; GO:0071472,cellular response to salt stress; GO:0035556,intracellular signal transduction; GO:0006468,protein phosphorylation	Protein tyrosine kinase
Cluster-17807.82357	17366.6	13939.6	18140.5	1285.9	1405.37	1524.83	2787.32	8930.5	13768.3	3556.91	4113.19	3000.63	182136	135302	190489	12044.3	13658.3	15272.3	26130.5	93230.7	146491	36181.9	39043.8	33320.1	-3.61686	down	2.68676	up	-1.24509	false	K08912 light-harvesting complex II chlorophyll a/b binding protein 1 | (RefSeq) chlorophyll a-b binding protein 1, chloroplastic (A)	PREDICTED: chlorophyll a-b binding protein 1, chloroplastic [Brassica oleracea var. oleracea]	RecName: Full=Chlorophyll a-b binding protein 1, chloroplastic; AltName: Full=LHCII type I CAB-1; Short=LHCP; Flags: Precursor;	RecName: Full=Chlorophyll a-b binding protein, chloroplastic {ECO:0000256|RuleBase:RU363080};	--	GO:0009535,chloroplast thylakoid membrane; GO:0016021,integral component of membrane; GO:0009522,photosystem I; GO:0009523,photosystem II; GO:0016168,chlorophyll binding; GO:0046872,metal ion binding; GO:0009765,photosynthesis, light harvesting; GO:0018298,protein-chromophore linkage	Chlorophyll A-B binding protein
Cluster-17807.73907	139.28	126.89	170.46	8.29	7.13	5.97	122.03	163.92	140.07	126.97	119.74	134.2	3161.78	2667.75	3889.65	168.61	148.775	128.94	2525.82	3772.51	3277.72	2833.91	2450.43	3217.38	-4.43248	down	4.42444	up	-0.152995	false	K13600 chlorophyllide a oxygenase [EC:1.14.13.122] | (RefSeq) chlorophyllide a oxygenase, chloroplastic (A)	PREDICTED: chlorophyllide a oxygenase, chloroplastic [Brassica oleracea var. oleracea]	RecName: Full=Chlorophyllide a oxygenase, chloroplastic; Short=Chlorophyll a oxygenase; EC=1.14.13.122; AltName: Full=Chlorophyll b synthase; Short=AtCAO; Flags: Precursor;	SubName: Full=Uncharacterized protein {ECO:0000313|EnsemblPlants:Bo8g021880.1};	--	GO:0009507,chloroplast; GO:0009706,chloroplast inner membrane; GO:0009535,chloroplast thylakoid membrane; GO:0042651,thylakoid membrane; GO:0051537,2 iron, 2 sulfur cluster binding; GO:0010277,chlorophyllide a oxygenase [overall] activity; GO:0005506,iron ion binding; GO:0016705,oxidoreductase activity, acting on paired donors, with incorporation or reduction of molecular oxygen; GO:0015995,chlor…	Ciliary protein causing Leber congenital amaurosis disease
Cluster-17807.82133	41.19	34.21	32.38	309.9	281.425	252.95	57.52	81.77	61.74	101.745	90.78	112.71	723.59	556.44	571.09	4874.5	4552.67	4230.84	916.64	1449.4	1113.43	1765.54	1438.93	2092.15	2.89291	up	-1.97104	down	0.622906	false	--	--	--	--	--	--	--
Cluster-17807.91912	43.54	35.74	33.21	1.79	1.525	1.26	12	22.41	10.44	3.085	2.65	3.52	1543.9	1173.85	1184.93	56.94	49.66	42.38	390.24	810.04	383.3	108.2	84.59	131.81	-4.70147	down	3.40369	up	-2.26117	down	K21734 sphingolipid 8-(E/Z)-desaturase [EC:1.14.19.29] | (RefSeq) delta(8)-fatty-acid desaturase 1 (A)	PREDICTED: delta(8)-fatty-acid desaturase 1 [Brassica oleracea var. oleracea]	RecName: Full=Delta(8)-fatty-acid desaturase 1; EC=1.14.19.29 {ECO:0000269|PubMed:22023480, ECO:0000269|PubMed:9786850}; AltName: Full=Delta(8)-sphingolipid desaturase 1; AltName: Full=Sphingoid long-chain base desaturase 1; Short=Sphingoid LCB desaturase 1; AltName: Full=Sphingolipid 8-(E/Z)-desaturase 1;	SubName: Full=Uncharacterized protein {ECO:0000313|EnsemblPlants:Bo8g096080.1};	Delta 6-fatty acid desaturase/delta-8 sphingolipid desaturase	GO:0005783,endoplasmic reticulum; GO:0005789,endoplasmic reticulum membrane; GO:0016021,integral component of membrane; GO:0046872,metal ion binding; GO:0052631,sphingolipid delta-8 desaturase activity; GO:0070417,cellular response to cold; GO:0006629,lipid metabolic process; GO:0030148,sphingolipid biosynthetic process	Cytochrome b5-like Heme/Steroid binding domain
Cluster-17807.81182	59	64.89	59.31	8.61	7.93	7.25	15.21	47.17	67.29	53.58	44.94	62.22	2175.77	2216.48	2201.31	284.76	269.395	254.03	514.81	1773.96	2571.45	1956.49	1491.96	2421.03	-3.02823	down	2.57744	up	0.293473	false	K14491 two-component response regulator ARR-B family | (RefSeq) two-component response regulator ORR24-like isoform X1 (A)	PREDICTED: transcription activator GLK2 [Brassica oleracea var. oleracea]	RecName: Full=Transcription activator GLK2; AltName: Full=GBF'S PRO-RICH REGION-INTERACTING factor 2; AltName: Full=Golden2-like protein 2; Short=AtGLK2;	SubName: Full=Uncharacterized protein {ECO:0000313|EnsemblPlants:Bo7g067200.1};	--	GO:0005634,nucleus; GO:0003677,DNA binding; GO:0003700,DNA-binding transcription factor activity; GO:0009658,chloroplast organization; GO:0009910,negative regulation of flower development; GO:1900056,negative regulation of leaf senescence; GO:0045893,positive regulation of transcription, DNA-templated; GO:0010380,regulation of chlorophyll biosynthetic process; GO:0006351,transcription, DNA-templa…	PHD finger protein 20-like protein 1
Cluster-17807.71875	113.07	107.85	122.49	6.21	4.93	3.65	63.26	98.21	74.53	81.88	89.66	74.1	2772.32	2448.84	3019.59	136.5	110.75	85	1415.89	2443.79	1885.64	1949.77	1981.25	1918.28	-4.62717	down	4.11288	up	0.0606259	false	K13066 caffeic acid 3-O-methyltransferase [EC:2.1.1.68] | (RefSeq) flavone 3'-O-methyltransferase 1 (A)	PREDICTED: flavone 3'-O-methyltransferase 1 [Brassica rapa]	RecName: Full=Flavone 3'-O-methyltransferase 1; Short=AtOMT1; EC=2.1.1.42; AltName: Full=Acetylserotonin O-methyltransferase OMT1 {ECO:0000305}; EC=2.1.1.4 {ECO:0000269|PubMed:25039887}; AltName: Full=Caffeate O-methyltransferase 1; EC=2.1.1.68; AltName: Full=Quercetin 3'-O-methyltransferase 1;	SubName: Full=Uncharacterized protein {ECO:0000313|EnsemblPlants:Bra029041.1-P};	Hydroxyindole-O-methyltransferase and related SAM-dependent methyltransferases	GO:0005737,cytoplasm; GO:0005634,nucleus; GO:0005886,plasma membrane; GO:0009506,plasmodesma; GO:0017096,acetylserotonin O-methyltransferase activity; GO:0047763,caffeate O-methyltransferase activity; GO:0030744,luteolin O-methyltransferase activity; GO:0033799,myricetin 3'-O-methyltransferase activity; GO:0046983,protein dimerization activity; GO:0102822,quercetin 3'-O-methyltransferase activity…	AdoMet dependent proline di-methyltransferase
Cluster-17807.113724	43.87	37.3	39.5	239.48	246.31	253.14	28.19	43.04	28.14	9.55	8.38	10.72	425.28	334.66	383.17	2072.29	2208.66	2345.03	243.5	414.19	276.11	91.805	73.56	110.05	2.5454	up	-2.82591	down	-1.73988	down	K13195 cold-inducible RNA-binding protein | (RefSeq) hypothetical protein (A)	PREDICTED: glycine-rich RNA-binding protein 10 [Brassica oleracea var. oleracea]	RecName: Full=Glycine-rich RNA-binding protein 10;	SubName: Full=Uncharacterized protein {ECO:0000313|EnsemblPlants:Bo3g150050.1};	FOG: RRM domain	GO:0003723,RNA binding	RNA recognition motif. (a.k.a. RRM, RBD, or RNP domain)
Cluster-17807.77292	40.38	41.13	37.84	264.83	274.45	284.07	78.79	76.13	76.53	110.655	102.79	118.52	437	412	410.1	2560	2747.57	2935.14	763	821	841	1182.16	1006.53	1357.79	2.71506	up	-1.75375	down	0.559064	false	K18743 caprin-1 | (RefSeq) uncharacterized protein LOC110772868 (A)	uncharacterized protein BNAC08G20270D [Brassica napus]	--	SubName: Full=BnaC08g20270D protein {ECO:0000313|EMBL:CDY52255.1};	--	--	--
Cluster-17807.80657	2045.17	2405.98	2630.49	237.18	227.35	217.52	954.92	1754.76	958.77	1304.81	1319.03	1290.58	4071.69	4411.01	5092.18	410.43	417.97	425.51	1456.47	3016.39	1712.54	2609.13	2446.38	2771.88	-3.4357	down	2.29667	up	0.373804	false	K00511 squalene monooxygenase [EC:1.14.14.17] | (RefSeq) squalene monooxygenase 1,1 (A)	PREDICTED: squalene monooxygenase 1,1 [Brassica oleracea var. oleracea]	RecName: Full=Squalene epoxidase 6; Short=AtSQE6; EC=1.14.14.17 {ECO:0000250|UniProtKB:Q9SM02}; AltName: Full=Squalene monooxygenase 1,2; Short=SE 1,2;	SubName: Full=Uncharacterized protein {ECO:0000313|EnsemblPlants:Bo9g013760.1};	Squalene monooxygenase	GO:0005783,endoplasmic reticulum; GO:0016021,integral component of membrane; GO:0050660,flavin adenine dinucleotide binding; GO:0004506,squalene monooxygenase activity	Squalene epoxidase
Cluster-17807.133355	4.15	2.77	3.55	49.27	46.87	44.47	27.98	4.53	22.98	53.32	100.84	5.8	93	57.61	80	990.38	969.685	948.99	572	103	531.31	1088.18	2039.08	137.29	3.66863	up	-1.22764	false	1.49792	false	--	non-classical arabinogalactan protein 31-like [Brassica napus]	RecName: Full=Non-classical arabinogalactan protein 31 {ECO:0000303|PubMed:17885091}; AltName: Full=Hydroxyproline-rich arabinogalactan protein 31 {ECO:0000305}; Flags: Precursor;	SubName: Full=Uncharacterized protein {ECO:0000313|EnsemblPlants:Bo5g054730.1};	--	GO:0005576,extracellular region; GO:0009505,plant-type cell wall; GO:0005886,plasma membrane; GO:0009506,plasmodesma; GO:0009753,response to jasmonic acid	Carboxypeptidase regulatory-like domain
Cluster-17807.89900	62.29	52.35	59.96	0.92	0.785	0.65	29.94	58.23	59.02	56.92	41.67	72.17	906.81	705.67	875.81	12	10.5	9	393.66	852	879	829.545	548	1111.09	-6.31606	down	6.09389	up	0.237001	false	--	BnaC04g47560D [Brassica napus]	--	SubName: Full=BnaC04g47560D protein {ECO:0000313|EMBL:CDY14759.1};	Predicted hydrolase (HAD superfamily)	GO:0016787,hydrolase activity; GO:0008152,metabolic process	--
Cluster-17807.87822	62.43	56.41	74.98	2.67	2.465	2.26	51.06	53.66	40.44	34.21	26.85	41.57	1044.51	873.82	1259.48	40	38	36	774.11	905	694	570.19	405.38	735	-4.79043	down	4.38988	up	-0.471815	false	K16240 protein suppressor of PHYA-105 1 | (RefSeq) protein SUPPRESSOR OF PHYA-105 1 (A)	PREDICTED: protein SUPPRESSOR OF PHYA-105 1 [Brassica oleracea var. oleracea]	RecName: Full=Protein SUPPRESSOR OF PHYA-105 1; EC=2.7.-.-;	SubName: Full=Uncharacterized protein {ECO:0000313|EnsemblPlants:Bo4g009360.1};	eIF-2alpha kinase PEK/EIF2AK3	GO:0080008,Cul4-RING E3 ubiquitin ligase complex; GO:0016604,nuclear body; GO:0016607,nuclear speck; GO:0005634,nucleus; GO:0016605,PML body; GO:0005524,ATP binding; GO:0042802,identical protein binding; GO:0004672,protein kinase activity; GO:0009658,chloroplast organization; GO:0010100,negative regulation of photomorphogenesis; GO:0009640,photomorphogenesis; GO:0010017,red or far-red light signa…	--
Cluster-17807.41762	5.02	4.38	5.83	63.81	58.635	53.46	14.99	10.08	6.17	8.745	8.35	9.14	104.68	84.71	122.29	1193.01	1127.2	1061.39	284.67	213	132.6	179.275	157.15	201.4	3.44768	up	-2.3973	down	-0.231262	false	K16670 homeobox protein Meis2 | (RefSeq) homeobox protein knotted-1-like 4 (A)	PREDICTED: homeobox protein knotted-1-like 4 isoform X1 [Brassica oleracea var. oleracea]	RecName: Full=Homeobox protein knotted-1-like 4; AltName: Full=Protein KNAT4;	SubName: Full=Uncharacterized protein {ECO:0000313|EnsemblPlants:Bo3g006870.1};	Transcription factor MEIS1 and related HOX domain proteins	GO:0005829,cytosol; GO:0005634,nucleus; GO:0003677,DNA binding; GO:0003700,DNA-binding transcription factor activity; GO:0009416,response to light stimulus	ELK domain
Cluster-17807.49073	76.79	96.87	83.55	4.53	4.025	3.52	102.6	104.18	53.9	89.51	98.52	80.5	1433.73	1674.87	1566.95	75.73	69.165	62.6	1740.38	1965.47	1034.46	1623.83	1659.53	1588.13	-4.49568	down	4.52206	up	0.0649484	false	K08064 nuclear transcription factor Y, alpha | (RefSeq) nuclear transcription factor Y subunit A-4 (A)	nuclear transcription factor Y subunit A-4 [Brassica napus]	RecName: Full=Nuclear transcription factor Y subunit A-4; Short=AtNF-YA-4;	SubName: Full=Uncharacterized protein {ECO:0000313|EnsemblPlants:Bo4g039370.1};	CCAAT-binding factor, subunit B (HAP2)	GO:0016602,CCAAT-binding factor complex; GO:0005634,nucleus; GO:0003677,DNA binding; GO:0003700,DNA-binding transcription factor activity; GO:0045892,negative regulation of transcription, DNA-templated; GO:0048510,regulation of timing of transition from vegetative to reproductive phase; GO:0006351,transcription, DNA-templated	CCAAT-binding transcription factor (CBF-B/NF-YA) subunit B
Cluster-17807.72790	933.4	1537.96	1319.75	16.36	17.22	18.08	416.11	749.59	2059.73	697.095	807.02	587.17	2760	4196.03	3836.23	42.48	47.235	51.99	999.03	2019.26	5721.7	2029.62	2199.31	1859.92	-6.27087	down	5.95195	up	-0.483978	false	K08913 light-harvesting complex II chlorophyll a/b binding protein 2 | (RefSeq) chlorophyll a-b binding protein 5, chloroplastic-like (A)	PREDICTED: chlorophyll a-b binding protein 5, chloroplastic-like [Brassica oleracea var. oleracea]	RecName: Full=Chlorophyll a-b binding protein 2.2, chloroplastic {ECO:0000303|PubMed:10366881}; AltName: Full=Photosystem II light harvesting complex gene 2.2 {ECO:0000303|PubMed:10366881}; AltName: Full=Protein LIGHT-HARVESTING CHLOROPHYLL B-BINDING 2.2 {ECO:0000303|PubMed:10366881}; Flags: Precursor;	RecName: Full=Chlorophyll a-b binding protein, chloroplastic {ECO:0000256|RuleBase:RU363080};	--	GO:0009507,chloroplast; GO:0009941,chloroplast envelope; GO:0009534,chloroplast thylakoid; GO:0009535,chloroplast thylakoid membrane; GO:0016021,integral component of membrane; GO:0009522,photosystem I; GO:0009523,photosystem II; GO:0010287,plastoglobule; GO:0009517,PSII associated light-harvesting complex II; GO:0009579,thylakoid; GO:0005774,vacuolar membrane; GO:0016168,chlorophyll binding; GO:…	Chlorophyll A-B binding protein
Cluster-17807.21244	0.25	0.33	0.15	37.77	36.855	35.94	0.72	0.48	0.34	0.93	1.04	0.82	7.27	8.9	4.39	980.52	984.675	988.83	18.98	14.07	10.17	25.985	27.02	24.95	7.21161	up	-6.0899	down	0.875139	false	K07198 5'-AMP-activated protein kinase, catalytic alpha subunit [EC:2.7.11.11] | (RefSeq) CBL-interacting serine/threonine-protein kinase 21 (A)	CBL-interacting serine/threonine-protein kinase 21-like [Brassica napus]	RecName: Full=CBL-interacting serine/threonine-protein kinase 21; EC=2.7.11.1; AltName: Full=SNF1-related kinase 3.4; AltName: Full=SOS2-like protein kinase PKS23;	RecName: Full=Non-specific serine/threonine protein kinase {ECO:0000256|SAAS:SAAS00351747}; EC=2.7.11.1 {ECO:0000256|SAAS:SAAS00351747};	Serine/threonine protein kinase	GO:0005829,cytosol; GO:0005634,nucleus; GO:0009705,plant-type vacuole membrane; GO:0005524,ATP binding; GO:0004674,protein serine/threonine kinase activity; GO:0071470,cellular response to osmotic stress; GO:0071472,cellular response to salt stress; GO:0035556,intracellular signal transduction; GO:0006468,protein phosphorylation	RIO1 family
Cluster-17807.21704	3.53	3.39	2.44	133.48	113.335	93.19	6.31	39.42	43.22	16.955	15.09	18.82	42.81	38.1	29.7	1448.11	1263.58	1079.04	68.75	478.41	534.29	203.63	165.62	241.64	5.0981	up	-1.8302	down	-0.786049	false	--	BnaC08g40320D [Brassica napus]	RecName: Full=Trihelix transcription factor GT-1; AltName: Full=Trihelix DNA-binding protein GT-1;	SubName: Full=Uncharacterized protein {ECO:0000313|EnsemblPlants:Bra026903.1-P};	Transcription factor GT-2 and related proteins, contains trihelix DNA-binding/SANT domain	GO:0005634,nucleus; GO:0003700,DNA-binding transcription factor activity; GO:0042802,identical protein binding; GO:0000981,DNA-binding transcription factor activity, RNA polymerase II-specific; GO:0043565,sequence-specific DNA binding; GO:0006355,regulation of transcription, DNA-templated; GO:0006351,transcription, DNA-templated	--
Cluster-17807.118185	37.83	49.51	42.87	2.05	2.08	2.11	12.44	12.28	42.03	18.29	21.62	14.96	1492.33	1808.96	1702.26	72.58	75.875	79.17	450.59	494.47	1718.82	695.02	767.54	622.5	-4.46134	down	3.55299	up	-0.32222	false	K20310 trafficking protein particle complex subunit 13 | (RefSeq) PsbB mRNA maturation factor Mbb1, chloroplastic (A)	PREDICTED: protein high chlorophyll fluorescent 107 [Brassica oleracea var. oleracea]	RecName: Full=Protein high chlorophyll fluorescent 107 {ECO:0000312|EMBL:AEE75897.1}; Flags: Precursor;	SubName: Full=Uncharacterized protein {ECO:0000313|EnsemblPlants:Bo5g123520.1};	FOG: TPR repeat	GO:0009507,chloroplast; GO:0009941,chloroplast envelope; GO:0031969,chloroplast membrane; GO:0009570,chloroplast stroma; GO:0005774,vacuolar membrane; GO:0043621,protein self-association; GO:0003727,single-stranded RNA binding; GO:0006397,mRNA processing; GO:1901918,negative regulation of exoribonuclease activity; GO:0009657,plastid organization; GO:0006417,regulation of translation; GO:0010114,r…	Tetratricopeptide repeat
Cluster-17807.81575	391.23	731.82	589.95	6.31	6.54	6.77	207.45	311.66	850.79	338.735	367.39	310.08	4936.28	8547.4	7462.06	71.22	76.335	81.45	2354.37	3936.93	10945.2	4164.69	4190.34	4139.03	-6.53885	down	6.24074	up	-0.435122	false	K08913 light-harvesting complex II chlorophyll a/b binding protein 2 | (RefSeq) chlorophyll a-b binding protein 5, chloroplastic-like (A)	photosystem II light harvesting complex protein 2.3 [Arabidopsis thaliana]	RecName: Full=Chlorophyll a-b binding protein 2.4, chloroplastic {ECO:0000303|PubMed:10366881}; AltName: Full=Photosystem II light harvesting complex gene 2.4 {ECO:0000303|PubMed:10366881}; AltName: Full=Protein LIGHT-HARVESTING CHLOROPHYLL B-BINDING 2.4 {ECO:0000303|PubMed:10366881}; Flags: Precursor;	RecName: Full=Chlorophyll a-b binding protein, chloroplastic {ECO:0000256|RuleBase:RU363080};	--	GO:0009941,chloroplast envelope; GO:0009535,chloroplast thylakoid membrane; GO:0016021,integral component of membrane; GO:0009522,photosystem I; GO:0009523,photosystem II; GO:0010287,plastoglobule; GO:0009517,PSII associated light-harvesting complex II; GO:0009579,thylakoid; GO:0016168,chlorophyll binding; GO:0046872,metal ion binding; GO:0031409,pigment binding; GO:0071215,cellular response to a…	Chlorophyll A-B binding protein
Cluster-17807.88772	123.82	122.85	156.94	11.44	9.825	8.21	89.69	139.71	88.49	90.91	85.52	96.3	8668.68	7968.43	11069.8	719.43	632.575	545.72	5790.1	10020.1	6445.11	6247.26	5384.97	7109.54	-3.86068	down	3.55082	up	-0.22469	false	K02519 translation initiation factor IF-2 | (RefSeq) translation initiation factor IF-2, chloroplastic (A)	PREDICTED: translation initiation factor IF-2, chloroplastic [Brassica oleracea var. oleracea]	RecName: Full=Translation initiation factor IF-2, chloroplastic; Flags: Precursor;	SubName: Full=Uncharacterized protein {ECO:0000313|EnsemblPlants:Bo5g023600.1};	Mitochondrial translation initiation factor 2 (IF-2; GTPase)	GO:0009507,chloroplast; GO:0009941,chloroplast envelope; GO:0009570,chloroplast stroma; GO:0005525,GTP binding; GO:0003924,GTPase activity; GO:0003743,translation initiation factor activity	ADP-ribosylation factor family
Cluster-17807.27926	23.34	23.92	24.06	2.1	2.305	2.51	26.95	24.41	20.3	24.895	25.65	24.14	950.8	902.66	986.92	76.62	86.81	97	1008.38	1015.19	857.68	989.075	940.47	1037.68	-3.43993	down	3.47858	up	0.0584717	false	K03255 protein TIF31 | (RefSeq) hypothetical protein (A)	PREDICTED: telomere repeat-binding protein 4-like isoform X1 [Brassica oleracea var. oleracea]	RecName: Full=Telomere repeat-binding protein 4; AltName: Full=H-protein promoter binding factor-1; Short=AtTBP1; AltName: Full=Telomeric DNA-binding protein 1;	SubName: Full=Uncharacterized protein {ECO:0000313|EnsemblPlants:Bo2g011570.1};	--	GO:0000781,chromosome, telomeric region; GO:0000783,nuclear telomere cap complex; GO:0003677,DNA binding; GO:0003691,double-stranded telomeric DNA binding; GO:0042162,telomeric DNA binding; GO:0006355,regulation of transcription, DNA-templated; GO:0000723,telomere maintenance; GO:0031627,telomeric loop formation; GO:0006351,transcription, DNA-templated	Myb-like DNA-binding domain
Cluster-17807.90016	313.29	342.04	276.29	7.82	5.765	3.71	45.03	183.77	81.9	107.345	144.2	70.49	1670.4	1685.86	1464.57	37	28	19	206.93	943.13	430.28	550.26	700.79	399.73	-5.84494	down	4.21056	up	0.141586	false	--	PREDICTED: phytosulfokines 5 [Brassica oleracea var. oleracea]	RecName: Full=Phytosulfokines 5; Short=AtPSK5; Contains: RecName: Full=Phytosulfokine-alpha; Short=PSK-alpha; Short=Phytosulfokine-a; Contains: RecName: Full=Phytosulfokine-beta; Short=PSK-beta; Short=Phytosulfokine-b; Flags: Precursor;	SubName: Full=Uncharacterized protein {ECO:0000313|EnsemblPlants:Bo3g097620.1}; Flags: Fragment;	--	GO:0031012,extracellular matrix; GO:0008083,growth factor activity; GO:0030154,cell differentiation; GO:0008283,cell proliferation; GO:0007275,multicellular organism development	Phytosulfokine precursor protein (PSK)
Cluster-17807.99026	26.26	20.8	24.93	138.8	143.605	148.41	1.96	2.46	43.1	19.695	16.63	22.76	774.84	568.41	739.88	3673.61	3918.08	4162.55	53	74	1314.97	575.485	441.97	709	2.51014	up	-3.02566	down	0.263883	false	K19519 transforming growth factor-beta-induced protein | (RefSeq) fasciclin-like arabinogalactan protein 4 (A)	fasciclin-like arabinogalactan protein 2 isoform X1 [Brassica napus]	RecName: Full=Fasciclin-like arabinogalactan protein 2; Flags: Precursor;	SubName: Full=Uncharacterized protein {ECO:0000313|EnsemblPlants:Bo3g110950.1};	--	GO:0031225,anchored component of membrane; GO:0046658,anchored component of plasma membrane; GO:0016020,membrane; GO:0005886,plasma membrane; GO:0005774,vacuolar membrane	Fasciclin domain
Cluster-17807.90863	13.8	11.17	11.64	56.27	53.18	50.09	22.47	15.18	45.32	28.35	31.57	25.13	753.39	564.65	640	2757.61	2676.64	2595.67	1129.27	847.64	2569.95	1498.41	1550.33	1446.49	2.0472	up	-0.806333	false	0.00233298	false	K22950 acylphloroglucinol glucosyltransferase [EC:2.4.1.358] | (RefSeq) anthocyanidin 3-O-glucosyltransferase 2-like (A)	PREDICTED: UDP-glycosyltransferase 71D1-like [Brassica oleracea var. oleracea]	RecName: Full=UDP-glycosyltransferase 71D1; EC=2.4.1.-; AltName: Full=Flavonol 3-O-glucosyltransferase UGT71D1; EC=2.4.1.91;	RecName: Full=Glycosyltransferase {ECO:0000256|RuleBase:RU362057}; EC=2.4.1.- {ECO:0000256|RuleBase:RU362057};	UDP-glucuronosyl and UDP-glucosyl transferase	GO:0043231,intracellular membrane-bounded organelle; GO:0102360,daphnetin 3-O-glucosyltransferase activity; GO:0047893,flavonol 3-O-glucosyltransferase activity; GO:0102425,myricetin 3-O-glucosyltransferase activity; GO:0080043,quercetin 3-O-glucosyltransferase activity; GO:0080044,quercetin 7-O-glucosyltransferase activity; GO:0008152,metabolic process	UDP-glucoronosyl and UDP-glucosyl transferase
Cluster-17807.84148	88.33	80.12	75.87	859.85	986.895	1113.94	252.6	242.81	239.59	271.88	328.44	215.32	837.83	703.23	720.03	7279.06	8688.84	10098.6	2133.41	2284.31	2298.31	2492.81	2821.97	2163.65	3.53535	up	-1.94507	down	0.188006	false	--	PREDICTED: polyadenylate-binding protein-interacting protein 2 [Brassica oleracea var. oleracea]	RecName: Full=Polyadenylate-binding protein-interacting protein 2; Short=PABP-interacting protein 2; Short=Poly(A)-binding protein-interacting protein 2; AltName: Full=PAM2-containing protein CID2; AltName: Full=Protein CTC-INTERACTING DOMAIN 2;	SubName: Full=Uncharacterized protein {ECO:0000313|EnsemblPlants:Bo4g127150.1};	--	--	--
Cluster-17807.86451	2675.61	2037.35	3946.5	43.19	33.855	24.52	521.55	1538.69	3406.82	893.355	1081.35	705.36	13930.9	9805.43	20421.7	199.5	161.165	122.83	2336.43	7698.68	17451.9	4520.4	5133.73	3907.07	-6.49332	down	5.8197	up	-0.971508	false	K08913 light-harvesting complex II chlorophyll a/b binding protein 2 | (RefSeq) chlorophyll a-b binding protein 2.4, chloroplastic-like (A)	chlorophyll a-b binding protein 2.4, chloroplastic-like [Brassica napus]	RecName: Full=Chlorophyll a-b binding protein 2.4, chloroplastic {ECO:0000303|PubMed:10366881}; AltName: Full=Photosystem II light harvesting complex gene 2.4 {ECO:0000303|PubMed:10366881}; AltName: Full=Protein LIGHT-HARVESTING CHLOROPHYLL B-BINDING 2.4 {ECO:0000303|PubMed:10366881}; Flags: Precursor;	RecName: Full=Chlorophyll a-b binding protein, chloroplastic {ECO:0000256|RuleBase:RU363080};	--	GO:0009941,chloroplast envelope; GO:0009535,chloroplast thylakoid membrane; GO:0016021,integral component of membrane; GO:0009522,photosystem I; GO:0009523,photosystem II; GO:0010287,plastoglobule; GO:0009517,PSII associated light-harvesting complex II; GO:0009579,thylakoid; GO:0016168,chlorophyll binding; GO:0046872,metal ion binding; GO:0031409,pigment binding; GO:0071215,cellular response to a…	Chlorophyll A-B binding protein
Cluster-17807.80664	52.88	39.07	47.49	372.4	336.025	299.65	125.7	97.37	141.73	164.84	142.62	187.06	1867.36	1277.96	1687.73	11799.3	10926.4	10053.5	4071.07	3504.94	5183.9	5752.68	4534.69	6970.67	2.7772	up	-1.34514	down	0.435212	false	K11275 histone H1/5 | (RefSeq) HMG-Y-related protein A-like (A)	PREDICTED: trithorax group protein osa-like [Brassica oleracea var. oleracea]	RecName: Full=HMG-Y-related protein A; Short=AtHMGA; AltName: Full=High mobility group A protein;	SubName: Full=Uncharacterized protein {ECO:0000313|EnsemblPlants:Bo1g118990.1};	--	GO:0005730,nucleolus; GO:0000786,nucleosome; GO:0005634,nucleus; GO:0003677,DNA binding; GO:0006334,nucleosome assembly; GO:0006355,regulation of transcription, DNA-templated	linker histone H1 and H5 family
Cluster-17807.64240	66.74	61.13	75.02	3.38	2.665	1.95	84.08	85.68	45.54	45.385	45.4	45.37	1147.21	973.02	1294.84	52	42	32	1310.64	1485.57	803.42	764.255	704.34	824.17	-4.75171	down	4.84856	up	-0.634534	false	K07418 cytochrome P450 family 2 subfamily J [EC:1.14.14.1] | (RefSeq) cytochrome P450 71B11-like (A)	PREDICTED: cytochrome P450 71B11-like [Brassica oleracea var. oleracea]	RecName: Full=Cytochrome P450 71B11; EC=1.14.-.-;	SubName: Full=Uncharacterized protein {ECO:0000313|EnsemblPlants:Bo2g158970.1};	Cytochrome P450 CYP2 subfamily	GO:0016021,integral component of membrane; GO:0005886,plasma membrane; GO:0020037,heme binding; GO:0005506,iron ion binding; GO:0016709,oxidoreductase activity, acting on paired donors, with incorporation or reduction of molecular oxygen, NAD(P)H as one donor, and incorporation of one atom of oxygen; GO:0044550,secondary metabolite biosynthetic process	Cytochrome P450
Cluster-17807.75631	304.32	225.7	270.45	22.52	18.485	14.45	96.97	175.39	111.33	109.185	97.39	120.98	9100.43	6251.36	8136.15	604	507.295	410.59	2654.68	5336.96	3443.11	3220.95	2623.23	3818.67	-3.93287	down	2.90483	up	-0.220208	false	K06634 cyclin H | (RefSeq) uncharacterized LOC104456698 (A)	uncharacterized protein LOC106421358 [Brassica napus]	--	SubName: Full=Uncharacterized protein {ECO:0000313|EnsemblPlants:Bo3g052150.1};	--	--	--
Cluster-17807.73540	7.77	7.52	10.96	145.08	144.9	144.72	34.25	26.88	17.47	14.37	9.14	19.6	255.22	228.66	362	4272.71	4393.66	4514.62	1030.47	898.84	593.58	474.525	270.15	678.9	3.97169	up	-2.36576	down	-0.844896	false	K00318 proline dehydrogenase [EC:1.5.-.-] | (RefSeq) proline dehydrogenase 1, mitochondrial-like (A)	PREDICTED: proline dehydrogenase 1, mitochondrial-like [Brassica oleracea var. oleracea]	RecName: Full=Proline dehydrogenase 1, mitochondrial; EC=1.5.5.2; AltName: Full=Osmotic stress-induced proline dehydrogenase; AltName: Full=Proline oxidase; AltName: Full=Protein EARLY RESPONSIVE TO DEHYDRATION 5; Flags: Precursor;	RecName: Full=Proline dehydrogenase {ECO:0000256|RuleBase:RU364054}; EC=1.5.5.2 {ECO:0000256|RuleBase:RU364054};	Proline oxidase	GO:0005739,mitochondrion; GO:0071949,FAD binding; GO:0004657,proline dehydrogenase activity; GO:0042742,defense response to bacterium; GO:0010133,proline catabolic process to glutamate; GO:0006979,response to oxidative stress; GO:0009414,response to water deprivation	Proline dehydrogenase
Cluster-17807.76702	69.19	72.75	89.74	3.36	3.865	4.37	11.96	28.17	29.25	26.845	22.3	31.39	2064.87	2010.81	2694.04	90	107	124	326.77	855.51	902.81	793.98	599.33	988.63	-4.39213	down	2.69146	up	0.211152	false	K04733 interleukin-1 receptor-associated kinase 4 [EC:2.7.11.1] | (RefSeq) uncharacterized protein LOC110908553 (A)	PREDICTED: uncharacterized protein LOC106301000 [Brassica oleracea var. oleracea]	RecName: Full=IQ domain-containing protein IQM3 {ECO:0000305}; AltName: Full=IQ motif-containing protein 3 {ECO:0000303|Ref.4};	SubName: Full=Uncharacterized protein {ECO:0000313|EnsemblPlants:Bo6g066930.1};	--	GO:0005737,cytoplasm; GO:0005634,nucleus	IQ calmodulin-binding motif
Cluster-17807.88756	791.28	1113.67	668.29	23.02	24.245	25.47	286.13	799.47	687.99	574.46	655.55	493.37	14543.4	18953.6	12336.9	378.98	412.35	445.72	4775.82	14841.8	12993	10226.2	10870.7	9581.65	-5.22492	down	4.70772	up	-0.0385078	false	K09872 aquaporin PIP | (RefSeq) aquaporin PIP2-2-like (A)	PREDICTED: aquaporin PIP2-2-like [Brassica oleracea var. oleracea]	RecName: Full=Aquaporin PIP2-2; AltName: Full=Plasma membrane intrinsic protein 2-2; Short=AtPIP2;2; AltName: Full=Plasma membrane intrinsic protein 2b; Short=PIP2b; AltName: Full=TMP2b;	SubName: Full=Uncharacterized protein {ECO:0000313|EnsemblPlants:Bo4g030820.1};	Aquaporin (major intrinsic protein family)	GO:0009507,chloroplast; GO:0005887,integral component of plasma membrane; GO:0005886,plasma membrane; GO:0009506,plasmodesma; GO:0003729,mRNA binding; GO:0015250,water channel activity; GO:0034220,ion transmembrane transport; GO:0009737,response to abscisic acid; GO:0009414,response to water deprivation; GO:0006833,water transport	Major intrinsic protein
Cluster-17807.63625	14.93	11.32	13.18	1.4	1.365	1.33	7.62	7.7	6.64	6.61	6.29	6.93	1059	743.98	941.6	89	89.39	89.78	498.14	559.6	489.5	459.765	401.33	518.2	-3.34193	down	2.54104	up	-0.153365	false	K16240 protein suppressor of PHYA-105 1 | (RefSeq) protein SUPPRESSOR OF PHYA-105 1-like (A)	PREDICTED: protein SUPPRESSOR OF PHYA-105 1-like [Brassica oleracea var. oleracea]	RecName: Full=Protein SUPPRESSOR OF PHYA-105 1; EC=2.7.-.-;	SubName: Full=Uncharacterized protein {ECO:0000313|EnsemblPlants:Bo3g039180.1};	--	GO:0080008,Cul4-RING E3 ubiquitin ligase complex; GO:0016604,nuclear body; GO:0016607,nuclear speck; GO:0005634,nucleus; GO:0016605,PML body; GO:0005524,ATP binding; GO:0042802,identical protein binding; GO:0004672,protein kinase activity; GO:0009658,chloroplast organization; GO:0010100,negative regulation of photomorphogenesis; GO:0009640,photomorphogenesis; GO:0010017,red or far-red light signa…	Protein tyrosine kinase
Cluster-17807.75199	15.49	15.28	14.71	0.2	0.27	0.34	3.72	5.1	4.76	3.765	3.69	3.84	695.98	636.13	665.4	8.07	11.23	14.39	153.65	234.21	221.99	165.515	149.19	181.84	-5.91435	down	4.21166	up	-0.274499	false	K20456 oxysterol-binding protein 1 | (RefSeq) hypothetical protein (A)	PREDICTED: LOW QUALITY PROTEIN: MATE efflux family protein 4, chloroplastic [Brassica oleracea var. oleracea]	RecName: Full=Protein DETOXIFICATION 46, chloroplastic {ECO:0000303|PubMed:11739388}; Short=AtDTX46 {ECO:0000303|PubMed:11739388}; AltName: Full=Multidrug and toxic compound extrusion protein 46 {ECO:0000305}; Short=MATE protein 46 {ECO:0000305}; AltName: Full=Protein EDS5 HOMOLOGUE {ECO:0000303|PubMed:26055508}; Flags: Precursor;	RecName: Full=Protein DETOXIFICATION {ECO:0000256|RuleBase:RU004914}; AltName: Full=Multidrug and toxic compound extrusion protein {ECO:0000256|RuleBase:RU004914};	Uncharacterized membrane protein, predicted efflux pump	GO:0009507,chloroplast; GO:0009941,chloroplast envelope; GO:0031969,chloroplast membrane; GO:0016021,integral component of membrane; GO:0015297,antiporter activity; GO:0015238,drug transmembrane transporter activity	Polysaccharide biosynthesis C-terminal domain
Cluster-17807.52581	5.84	5.07	4.93	25.61	24.005	22.4	5.86	8.54	11.27	11.155	11.96	10.35	423.41	340.55	360.06	1669.23	1606.01	1542.79	391.89	634.55	850.85	786.075	780.27	791.88	2.1081	up	-1.35801	down	0.358081	false	K14432 ABA responsive element binding factor | (RefSeq) ABSCISIC ACID-INSENSITIVE 5-like protein 4 isoform X1 (A)	PREDICTED: probable receptor-like protein kinase At1g49730 isoform X1 [Brassica oleracea var. oleracea]	RecName: Full=Probable receptor-like protein kinase At1g49730; EC=2.7.11.1; Flags: Precursor;	SubName: Full=Uncharacterized protein {ECO:0000313|EnsemblPlants:Bo6g018470.1};	Serine/threonine protein kinase	GO:0016021,integral component of membrane; GO:0005886,plasma membrane; GO:0005524,ATP binding; GO:0004674,protein serine/threonine kinase activity	Phosphotransferase enzyme family
Cluster-17807.72636	259.41	504.71	435.06	4.41	3.555	2.7	300.35	250.87	229.9	312.765	479.73	145.8	9236.11	16645.2	15589.4	140.91	116.075	91.24	9809.23	9106.08	8479.32	10428.4	15378.9	5477.9	-6.91538	down	6.31503	up	0.248391	false	K01858 myo-inositol-1-phosphate synthase [EC:5.5.1.4] | (RefSeq) inositol-3-phosphate synthase (A)	inositol-3-phosphate synthase [Brassica napus]	RecName: Full=Inositol-3-phosphate synthase; Short=MIP synthase; EC=5.5.1.4; AltName: Full=Myo-inositol 1-phosphate synthase; Short=IPS; Short=MI-1-P synthase;	SubName: Full=Myo-inositol 1-phosphate synthase type 2 {ECO:0000313|EMBL:ACJ65004.1};	Myo-inositol-1-phosphate synthase	GO:0005737,cytoplasm; GO:0004512,inositol-3-phosphate synthase activity; GO:0006021,inositol biosynthetic process; GO:0008654,phospholipid biosynthetic process	Myo-inositol-1-phosphate synthase
Cluster-17807.73395	308.4	310.45	274.09	0.13	0.375	0.62	59.71	154.23	81.33	64.765	73.52	56.01	2597.02	2418.74	2306.79	1	3	5	445.37	1281.95	689.73	530.645	561.33	499.96	-9.66534	down	8.05575	up	-0.551247	false	--	PREDICTED: uncharacterized protein LOC106308100 isoform X1 [Brassica oleracea var. oleracea]	--	SubName: Full=Uncharacterized protein {ECO:0000313|EnsemblPlants:Bra007234.1-P};	--	--	GATA-type transcription activator, N-terminal
Cluster-17807.82620	86.69	77.02	93.62	4.19	5.115	6.04	73.33	88.64	85.36	79.895	81.15	78.64	2672.13	2198.84	2903.32	115.77	146.415	177.06	2069.8	2781.11	2722	2405.73	2252.89	2558.57	-4.13492	down	4.11426	up	-0.0472655	false	K13600 chlorophyllide a oxygenase [EC:1.14.13.122] | (RefSeq) chlorophyllide a oxygenase, chloroplastic-like (A)	PREDICTED: chlorophyllide a oxygenase, chloroplastic-like [Brassica oleracea var. oleracea]	RecName: Full=Chlorophyllide a oxygenase, chloroplastic; Short=Chlorophyll a oxygenase; EC=1.14.13.122; AltName: Full=Chlorophyll b synthase; Short=AtCAO; Flags: Precursor;	SubName: Full=BnaAnng19090D protein {ECO:0000313|EMBL:CDY63862.1};	--	GO:0009507,chloroplast; GO:0009706,chloroplast inner membrane; GO:0009535,chloroplast thylakoid membrane; GO:0042651,thylakoid membrane; GO:0051537,2 iron, 2 sulfur cluster binding; GO:0010277,chlorophyllide a oxygenase [overall] activity; GO:0005506,iron ion binding; GO:0016705,oxidoreductase activity, acting on paired donors, with incorporation or reduction of molecular oxygen; GO:0015995,chlor…	Pheophorbide a oxygenase
Cluster-17807.61289	10.09	10.54	10.83	58.15	60.375	62.6	16.9	22.99	11.99	10.745	9.16	12.33	425.7	411.68	459.88	2201.5	2354.75	2508	655.11	990	524.68	448.175	347.74	548.61	2.44897	up	-1.69982	down	-0.676831	false	K01613 phosphatidylserine decarboxylase [EC:4.1.1.65] | (RefSeq) phosphatidylserine decarboxylase proenzyme 3 (A)	phosphatidylserine decarboxylase proenzyme 3 [Brassica napus]	RecName: Full=Phosphatidylserine decarboxylase proenzyme 3; EC=4.1.1.65 {ECO:0000255|HAMAP-Rule:MF_03209}; Contains: RecName: Full=Phosphatidylserine decarboxylase 3 beta chain; Contains: RecName: Full=Phosphatidylserine decarboxylase 3 alpha chain;	RecName: Full=Phosphatidylserine decarboxylase proenzyme 2 {ECO:0000256|HAMAP-Rule:MF_03209}; EC=4.1.1.65 {ECO:0000256|HAMAP-Rule:MF_03209}; Contains: RecName: Full=Phosphatidylserine decarboxylase 2 alpha chain {ECO:0000256|HAMAP-Rule:MF_03209}; Contains: RecName: Full=Phosphatidylserine decarboxylase 2 beta chain {ECO:0000256|HAMAP-Rule:MF_03209};	Phosphatidylserine decarboxylase	GO:0005783,endoplasmic reticulum; GO:0005789,endoplasmic reticulum membrane; GO:0005509,calcium ion binding; GO:0004609,phosphatidylserine decarboxylase activity; GO:0006646,phosphatidylethanolamine biosynthetic process	N-terminal C2 in EEIG1 and EHBP1 proteins
Cluster-17807.85186	206.85	334.91	219.5	6.69	6.4	6.11	138.4	283.71	123.87	202.13	275.12	129.14	4687.14	7028.11	4999.51	135.92	133.8	131.68	2859.13	6517	2893.29	4355.31	5620.18	3090.44	-5.3951	down	4.92308	up	0.157303	false	K09872 aquaporin PIP | (RefSeq) aquaporin PIP2-2-like (A)	PREDICTED: aquaporin PIP2-2-like [Brassica oleracea var. oleracea]	RecName: Full=Aquaporin PIP2-2; AltName: Full=Plasma membrane intrinsic protein 2-2; Short=AtPIP2;2; AltName: Full=Plasma membrane intrinsic protein 2b; Short=PIP2b; AltName: Full=TMP2b;	SubName: Full=Uncharacterized protein {ECO:0000313|EnsemblPlants:Bo4g030810.1};	Aquaporin (major intrinsic protein family)	GO:0009507,chloroplast; GO:0005887,integral component of plasma membrane; GO:0005886,plasma membrane; GO:0009506,plasmodesma; GO:0003729,mRNA binding; GO:0015250,water channel activity; GO:0034220,ion transmembrane transport; GO:0009737,response to abscisic acid; GO:0009414,response to water deprivation; GO:0006833,water transport	Major intrinsic protein
Cluster-17807.88114	61.43	54.37	68.24	5.66	4.72	3.78	12.5	21.72	27.15	31.17	18.35	43.99	1706.18	1398.66	1906.31	141	120.435	99.87	317.59	613.44	779.15	874.515	459.16	1289.87	-3.78497	down	2.2416	up	0.612076	false	K14709 solute carrier family 39 (zinc transporter), member 1/2/3 | (RefSeq) zinc transporter 11-like (A)	zinc transporter 11-like [Brassica napus]	RecName: Full=Zinc transporter 11; AltName: Full=ZRT/IRT-like protein 11; Flags: Precursor;	SubName: Full=Uncharacterized protein {ECO:0000313|EnsemblPlants:Bo3g185690.1};	Fe2+/Zn2+ regulated transporter	GO:0016021,integral component of membrane; GO:0016020,membrane; GO:0005886,plasma membrane; GO:0005385,zinc ion transmembrane transporter activity; GO:0071577,zinc ion transmembrane transport	ZIP Zinc transporter
Cluster-17807.89550	71.86	95.63	80.94	2.69	3.105	3.52	61.47	180.16	50.71	36.63	50.12	23.14	1583.22	1951.34	1792.52	53.16	63.495	73.83	1234.31	4022.35	1151.17	767.025	995.65	538.4	-4.81525	down	5.05666	up	-1.39976	false	K10891 fanconi anemia group D2 protein | (RefSeq) Fanconi anemia group D2 protein homolog (A)	PREDICTED: cellulose synthase-like protein B3 [Brassica oleracea var. oleracea]	RecName: Full=Cellulose synthase-like protein B3; Short=AtCslB3; EC=2.4.1.-;	SubName: Full=Uncharacterized protein {ECO:0000313|EnsemblPlants:Bra021797.1-P};	--	GO:0005794,Golgi apparatus; GO:0000139,Golgi membrane; GO:0016021,integral component of membrane; GO:0005886,plasma membrane; GO:0016760,cellulose synthase (UDP-forming) activity; GO:0016759,cellulose synthase activity; GO:0071555,cell wall organization; GO:0030244,cellulose biosynthetic process; GO:0009833,plant-type primary cell wall biogenesis	Cellulose synthase
Cluster-17807.61369	32.31	21.66	37.53	0.68	0.585	0.49	7.7	12.03	32.64	33.72	26.12	41.32	2015.27	1251.28	2358.16	38.08	33.44	28.8	442.36	768.02	2116.44	2091.43	1465.18	2717.68	-5.79215	down	5.05568	up	0.919659	false	--	uncharacterized protein LOC106399256 [Brassica napus]	--	SubName: Full=Uncharacterized protein {ECO:0000313|EnsemblPlants:Bo6g049250.1};	--	--	--
Cluster-17807.39505	30.42	31.75	22.02	602.28	517.025	431.77	78.84	103.13	157.94	130.83	90.1	171.56	913.65	883.16	665.17	16222.5	14273.2	12323.8	2167.41	3151.36	4905.12	3937.64	2437.22	5438.07	4.11868	up	-2.06322	down	0.204937	false	K08150 MFS transporter, SP family, solute carrier family 2 (myo-inositol transporter), member 13 | (RefSeq) inositol transporter 1 (A)	PREDICTED: sugar transport protein 1 [Brassica oleracea var. oleracea]	RecName: Full=Sugar transport protein 1; AltName: Full=Glucose transporter; AltName: Full=Hexose transporter 1;	SubName: Full=Uncharacterized protein {ECO:0000313|EnsemblPlants:Bo8g109010.1};	Predicted transporter (major facilitator superfamily)	GO:0016021,integral component of membrane; GO:0005634,nucleus; GO:0005886,plasma membrane; GO:0009506,plasmodesma; GO:0005773,vacuole; GO:0005355,glucose transmembrane transporter activity; GO:0015145,monosaccharide transmembrane transporter activity; GO:0005351,carbohydrate:proton symporter activity; GO:0046323,glucose import; GO:0035428,NA; GO:0015749,monosaccharide transmembrane transport	Fungal trichothecene efflux pump (TRI12)
Cluster-17807.71197	44.07	46.44	38.26	4.96	4.74	4.52	20.18	33.26	6.44	12.61	12.1	13.12	1157	1129	1010	116.8	114.82	112.84	484	887	174.65	324.895	286.22	363.57	-3.25537	down	2.16078	up	-0.635758	false	K01369 legumain [EC:3.4.22.34] | (RefSeq) Vacuolar-processing enzyme beta-isozyme (A)	PREDICTED: uncharacterized protein LOC106343396 [Brassica oleracea var. oleracea]	--	SubName: Full=Uncharacterized protein {ECO:0000313|EnsemblPlants:Bo5g045070.1};	Predicted histone tail methylase containing SET domain	--	beta-1,4-mannooligosaccharide phosphorylase
Cluster-17807.78964	1781.48	1460.1	3035.63	24.79	19.42	14.05	455.2	1278.58	2804.22	645.56	663.38	627.74	22477.3	17053.4	38396.5	279.7	224.39	169.08	5166.12	16151	36075.7	7972.77	7566.19	8379.34	-6.8383	down	6.40666	up	-1.23072	false	K08913 light-harvesting complex II chlorophyll a/b binding protein 2 | (RefSeq) chlorophyll a-b binding protein 5, chloroplastic-like (A)	photosystem II light harvesting complex protein 2.3 [Arabidopsis thaliana]	RecName: Full=Chlorophyll a-b binding protein 2.4, chloroplastic {ECO:0000303|PubMed:10366881}; AltName: Full=Photosystem II light harvesting complex gene 2.4 {ECO:0000303|PubMed:10366881}; AltName: Full=Protein LIGHT-HARVESTING CHLOROPHYLL B-BINDING 2.4 {ECO:0000303|PubMed:10366881}; Flags: Precursor;	RecName: Full=Chlorophyll a-b binding protein, chloroplastic {ECO:0000256|RuleBase:RU363080};	--	GO:0009941,chloroplast envelope; GO:0009535,chloroplast thylakoid membrane; GO:0016021,integral component of membrane; GO:0009522,photosystem I; GO:0009523,photosystem II; GO:0010287,plastoglobule; GO:0009517,PSII associated light-harvesting complex II; GO:0009579,thylakoid; GO:0016168,chlorophyll binding; GO:0046872,metal ion binding; GO:0031409,pigment binding; GO:0071215,cellular response to a…	Chlorophyll A-B binding protein
Cluster-17807.114194	85.34	94.24	76.96	7.92	6.835	5.75	13.08	18.43	16.34	29.43	22.82	36.04	1354.78	1385.13	1226.17	112.48	99.74	87	187.9	294.59	265.85	465.93	327.04	604.82	-3.73109	down	1.32767	up	0.90684	false	--	uncharacterized protein LOC106360498 [Brassica napus]	--	SubName: Full=Uncharacterized protein {ECO:0000313|EnsemblPlants:Bo3g179900.1};	--	GO:0046872,metal ion binding; GO:0050832,defense response to fungus; GO:0030001,metal ion transport; GO:1900425,negative regulation of defense response to bacterium	Heavy-metal-associated domain
Cluster-17807.69152	115.54	115.76	108.74	37.92	36.06	34.2	69.02	77.98	35.82	65.525	75.99	55.06	2991.91	2776.28	2831.6	880.57	861.325	842.08	1633.01	2051.02	957.65	1639.35	1773.3	1505.4	-1.73092	down	0.854061	false	0.116161	false	K09838 zeaxanthin epoxidase [EC:1.14.15.21] | (RefSeq) Zep1-2; hypothetical protein (A)	BnaC04g44690D [Brassica napus]	RecName: Full=Monooxygenase 2 {ECO:0000303|PubMed:10216258}; Short=AtMO2 {ECO:0000303|PubMed:10216258}; EC=1.14.13.-;	SubName: Full=BnaC04g44690D protein {ECO:0000313|EMBL:CDY32097.1};	Kynurenine 3-monooxygenase and related flavoprotein monooxygenases	GO:0071949,FAD binding; GO:0004497,monooxygenase activity; GO:0002239,response to oomycetes; GO:0044550,secondary metabolite biosynthetic process	Pyridine nucleotide-disulphide oxidoreductase
Cluster-17807.86890	280.67	296.11	276.17	81.16	77.825	74.49	143.53	210.77	143.82	145.125	160.35	129.9	3283.41	3206.43	3237.32	848.48	840.01	831.54	1506.71	2463.06	1712.12	1652.4	1696.54	1608.26	-1.94636	down	1.17389	up	-0.162029	false	--	BnaC02g11570D [Brassica napus]	--	SubName: Full=BnaC02g11570D protein {ECO:0000313|EMBL:CDY42258.1};	--	GO:0016021,integral component of membrane	--
Cluster-17807.69452	54.47	33.06	39.16	0.64	0.505	0.37	10.23	0	0	29.275	25.04	33.51	1766.54	993.01	1277.98	18.54	14.9	11.26	304.06	0	0	939.095	731.25	1146.94	-6.46595	down	2.85452	false	3.13743	false	K07418 cytochrome P450 family 2 subfamily J [EC:1.14.14.1] | (RefSeq) cytochrome P450 71B17-like (A)	PREDICTED: cytochrome P450 71B4-like [Brassica rapa]	RecName: Full=Cytochrome P450 71B4; EC=1.14.-.-;	SubName: Full=BnaA02g27890D protein {ECO:0000313|EMBL:CDY40999.1};	Cytochrome P450 CYP2 subfamily	GO:0016021,integral component of membrane; GO:0016020,membrane; GO:0020037,heme binding; GO:0005506,iron ion binding; GO:0016709,oxidoreductase activity, acting on paired donors, with incorporation or reduction of molecular oxygen, NAD(P)H as one donor, and incorporation of one atom of oxygen; GO:0044550,secondary metabolite biosynthetic process	Cytochrome P450
Cluster-17807.77210	55.49	66.89	55.23	586.28	526.605	466.93	203.61	172.93	400.83	158.375	149.78	166.97	2199.37	2455.58	2203.52	20853.7	19216.5	17579.2	7410.37	6994.3	16471.2	6162.98	5343.71	6982.24	3.0669	up	-0.8898	false	-0.730825	false	K01365 cathepsin L [EC:3.4.22.15] | (RefSeq) cysteine proteinase RD21A-like (A)	senescence-associated cysteine protease [Brassica oleracea]	RecName: Full=Probable cysteine protease RD21B {ECO:0000305}; EC=3.4.22.- {ECO:0000305}; Flags: Precursor;	SubName: Full=Senescence-associated cysteine protease {ECO:0000313|EMBL:AAL60579.1};	Cysteine proteinase Cathepsin L	GO:0005829,cytosol; GO:0005783,endoplasmic reticulum; GO:0005615,extracellular space; GO:0005764,lysosome; GO:0005773,vacuole; GO:0004197,cysteine-type endopeptidase activity; GO:0051603,proteolysis involved in cellular protein catabolic process; GO:0009651,response to salt stress	Granulin
Cluster-17807.37060	4.95	4.44	3.69	87.14	89.73	92.32	20.8	9.4	17.84	41.87	53.46	30.28	35	29	26	548	586.5	625	129	65	126	285	343	227	4.29623	up	-2.43185	down	1.44024	up	--	PREDICTED: uncharacterized protein LOC106334475 [Brassica oleracea var. oleracea]	--	SubName: Full=Uncharacterized protein {ECO:0000313|EnsemblPlants:Bo3g015580.1}; Flags: Fragment;	--	--	--
Cluster-17807.74302	39.42	51.03	53.42	2.61	2.79	2.97	41.18	47.05	20.86	13.88	7.35	20.41	2035.71	2441.31	2778.07	120.91	133.28	145.65	1956.84	2484.72	1118.61	726.395	341.32	1111.47	-4.18302	down	3.80585	up	-1.3697	down	K00276 primary-amine oxidase [EC:1.4.3.21] | (RefSeq) primary amine oxidase-like (A)	PREDICTED: primary amine oxidase-like [Brassica oleracea var. oleracea]	RecName: Full=Primary amine oxidase; EC=1.4.3.21 {ECO:0000250|UniProtKB:P46883}; AltName: Full=Amine oxidase [copper-containing]; Flags: Precursor;	RecName: Full=Amine oxidase {ECO:0000256|RuleBase:RU000672}; EC=1.4.3.- {ECO:0000256|RuleBase:RU000672};	Copper amine oxidase	GO:0052595,aliphatic-amine oxidase activity; GO:0052594,aminoacetone:oxygen oxidoreductase(deaminating) activity; GO:0005507,copper ion binding; GO:0052596,phenethylamine:oxygen oxidoreductase (deaminating) activity; GO:0008131,primary amine oxidase activity; GO:0048038,quinone binding; GO:0052593,tryptamine:oxygen oxidoreductase (deaminating) activity; GO:0009738,abscisic acid-activated signalin…	Copper amine oxidase, N2 domain
Cluster-17807.79086	7.02	7.61	7.98	51.09	46.265	41.44	22.47	25.16	38.12	48.045	53.97	42.12	493.87	495.59	564.94	3225.96	2995.53	2765.09	1456.37	1811.96	2787.64	3267.53	3412.35	3122.71	2.53369	up	-0.562842	false	0.723666	false	--	BnaC07g03340D [Brassica napus]	RecName: Full=Uncharacterized protein At1g76660;	SubName: Full=BnaC07g03340D protein {ECO:0000313|EMBL:CDY13035.1};	--	GO:0005886,plasma membrane	--
Cluster-17807.78227	74.36	67.39	81.19	21.22	20.44	19.66	94.44	69.39	31.33	40.97	36.95	44.99	8899.02	7473	9793.35	2281.42	2256.61	2231.79	10445.9	8524.54	3907.67	4825.65	3975.43	5675.88	-1.94073	down	1.78043	up	-0.661947	false	K03255 protein TIF31 | (RefSeq) protein TSS (A)	BnaC05g00640D [Brassica napus]	RecName: Full=Protein TSS {ECO:0000303|PubMed:21185286}; AltName: Full=TPR-domain suppressor of STIMPY {ECO:0000303|PubMed:21185286};	SubName: Full=BnaC05g00640D protein {ECO:0000313|EMBL:CDY15185.1};	Uncharacterized protein CLU1/cluA/TIF31 involved in mitochondrial morphology/distribution, also found associated with eIF-3	GO:0007049,cell cycle; GO:0007275,multicellular organism development; GO:0009737,response to abscisic acid	Tetratricopeptide repeat
Cluster-17807.67481	188.39	191.67	227.79	8.37	10.49	12.61	98.11	160.88	179.17	154.78	116.53	193.03	9437.35	8894.71	11491.2	376.3	487.955	599.61	4521.91	8239.25	9320.45	7726.28	5252.76	10199.8	-4.341	down	3.91313	up	0.0768492	false	K13457 disease resistance protein RPM1 | (RefSeq) uncharacterized protein sll1770 (A)	PREDICTED: uncharacterized protein sll1770 [Brassica oleracea var. oleracea]	RecName: Full=Protein ACTIVITY OF BC1 COMPLEX KINASE 8, chloroplastic {ECO:0000303|PubMed:22694836}; Short=ABC1-LIKE KINASE 8 {ECO:0000303|PubMed:22694836}; EC=2.7.11.1 {ECO:0000250|UniProtKB:Q9MA15}; AltName: Full=ABC2 homolog protein 13 {ECO:0000303|PubMed:11346655}; Short=AtATH13 {ECO:0000303|PubMed:11346655}; AltName: Full=Oxidative stress-related ABC1-like protein 1, chloroplastic {ECO:00003…	SubName: Full=Uncharacterized protein {ECO:0000313|EnsemblPlants:Bo3g100720.1};	Predicted unusual protein kinase	GO:0009507,chloroplast; GO:0009941,chloroplast envelope; GO:0031969,chloroplast membrane; GO:0016021,integral component of membrane; GO:0005524,ATP binding; GO:0016301,kinase activity; GO:0005215,transporter activity; GO:0034599,cellular response to oxidative stress; GO:0007623,circadian rhythm; GO:0055072,iron ion homeostasis; GO:0010150,leaf senescence; GO:0046467,membrane lipid biosynthetic pr…	Phosphotransferase enzyme family
Cluster-17807.63051	30.77	33.6	38.53	4.14	4.145	4.15	10.99	31.6	17.6	19.865	14.6	25.13	1693.23	1712.57	2135.06	204.67	210.6	216.53	556.85	1778.49	1006.2	1090.62	722.85	1458.39	-3.12609	down	2.38471	up	-0.0098567	false	K10999 cellulose synthase A [EC:2.4.1.12] | (RefSeq) cellulose synthase A catalytic subunit 8 [UDP-forming] (A)	PREDICTED: cellulose synthase-like protein G3 [Brassica oleracea var. oleracea]	RecName: Full=Cellulose synthase-like protein G3; Short=AtCslG3; EC=2.4.1.-;	SubName: Full=BnaC07g38650D protein {ECO:0000313|EMBL:CDY50435.1};	--	GO:0005794,Golgi apparatus; GO:0000139,Golgi membrane; GO:0016021,integral component of membrane; GO:0005886,plasma membrane; GO:0016760,cellulose synthase (UDP-forming) activity; GO:0016759,cellulose synthase activity; GO:0071555,cell wall organization; GO:0030244,cellulose biosynthetic process; GO:0009833,plant-type primary cell wall biogenesis	Glycosyltransferase like family 2
Cluster-17807.79313	77.18	110.55	90.94	3.51	3.37	3.23	88.24	67.52	79.67	62.455	72.54	52.37	1102.73	1462.25	1303.39	44.9	44.45	44	1138.1	969.03	1164	863.69	936.19	791.19	-4.87148	down	4.63756	up	-0.313387	false	K22736 vacuolar iron transporter family protein | (RefSeq) uncharacterized LOC107858870 (A)	uncharacterized protein BNAC08G22870D [Brassica napus]	--	SubName: Full=Uncharacterized protein {ECO:0000313|EnsemblPlants:Bo8g081500.1};	--	GO:0016021,integral component of membrane	--
Cluster-17807.70623	23.95	33.76	29.16	0.54	0.46	0.38	16.5	16.84	0.64	1.985	3.97	0	877.16	1145.36	1074.84	17.88	15.555	13.23	554.65	628.95	24.11	65.48	130.96	0	-6.05075	down	4.69895	up	-2.52017	false	--	PREDICTED: uncharacterized protein LOC106334576 isoform X1 [Brassica oleracea var. oleracea]	RecName: Full=Protein LNK1 {ECO:0000303|PubMed:23818596}; AltName: Full=Night light-inducible and clock-regulated 1 {ECO:0000303|PubMed:23818596};	SubName: Full=Uncharacterized protein {ECO:0000313|EnsemblPlants:Bo3g101560.1};	--	GO:0005634,nucleus; GO:0006355,regulation of transcription, DNA-templated; GO:0048511,rhythmic process; GO:0006351,transcription, DNA-templated	--
Cluster-17807.47341	40.03	41.89	38.8	187.65	195.825	204	56.53	59.31	94.77	40.5	35.44	45.56	1129.5	1094.71	1101.08	4748.05	5109.75	5471.45	1458.85	1701.38	2763.46	1128.89	900.74	1357.05	2.20736	up	-1.36396	down	-0.799128	false	K08150 MFS transporter, SP family, solute carrier family 2 (myo-inositol transporter), member 13 | (RefSeq) inositol transporter 1 (A)	PREDICTED: sugar transport protein 1 [Brassica oleracea var. oleracea]	RecName: Full=Sugar transport protein 1; AltName: Full=Glucose transporter; AltName: Full=Hexose transporter 1;	SubName: Full=Uncharacterized protein {ECO:0000313|EnsemblPlants:Bo8g109010.1};	Predicted transporter (major facilitator superfamily)	GO:0016021,integral component of membrane; GO:0005634,nucleus; GO:0005886,plasma membrane; GO:0009506,plasmodesma; GO:0005773,vacuole; GO:0005355,glucose transmembrane transporter activity; GO:0015145,monosaccharide transmembrane transporter activity; GO:0005351,carbohydrate:proton symporter activity; GO:0046323,glucose import; GO:0035428,NA; GO:0015749,monosaccharide transmembrane transport	Fungal trichothecene efflux pump (TRI12)
Cluster-17807.81053	61.53	88.57	99.65	2.1	1.83	1.56	33.21	61.12	171.55	37.755	43.89	31.62	1459.65	1946.11	2376.77	44.7	39.945	35.19	718.91	1471.1	4197.72	865.415	938.54	792.29	-5.59556	down	5.7323	up	-1.26145	false	K08913 light-harvesting complex II chlorophyll a/b binding protein 2 | (RefSeq) hypothetical protein (A)	hypothetical protein EUTSA_v10004777mg [Eutrema salsugineum]	RecName: Full=Chlorophyll a-b binding protein 2.2, chloroplastic {ECO:0000303|PubMed:10366881}; AltName: Full=Photosystem II light harvesting complex gene 2.2 {ECO:0000303|PubMed:10366881}; AltName: Full=Protein LIGHT-HARVESTING CHLOROPHYLL B-BINDING 2.2 {ECO:0000303|PubMed:10366881}; Flags: Precursor;	RecName: Full=Chlorophyll a-b binding protein, chloroplastic {ECO:0000256|RuleBase:RU363080};	--	GO:0009507,chloroplast; GO:0009941,chloroplast envelope; GO:0009534,chloroplast thylakoid; GO:0009535,chloroplast thylakoid membrane; GO:0016021,integral component of membrane; GO:0009522,photosystem I; GO:0009523,photosystem II; GO:0010287,plastoglobule; GO:0009517,PSII associated light-harvesting complex II; GO:0009579,thylakoid; GO:0005774,vacuolar membrane; GO:0016168,chlorophyll binding; GO:…	Chlorophyll A-B binding protein
Cluster-17807.54319	2.79	2.63	2.21	46.19	53.275	60.36	1.85	1.57	1.59	5.46	4.74	6.18	63	55	50	933.67	1114.41	1295.15	38	36	36.87	121.825	96.38	147.27	4.32123	up	-4.89963	down	1.72271	up	--	PREDICTED: uncharacterized protein LOC106319128 [Brassica oleracea var. oleracea]	RecName: Full=Sulfite exporter TauE/SafE family protein 2 {ECO:0000312|EMBL:AEE33881.1};	SubName: Full=Uncharacterized protein {ECO:0000313|EnsemblPlants:Bo9g040940.1};	--	GO:0016021,integral component of membrane	Sulfite exporter TauE/SafE
Cluster-17807.60819	21.06	19.24	22.09	91.76	94.105	96.45	26.12	23.6	36.97	45.92	47.88	43.96	443.44	375.14	467.35	1731	1831.5	1932	500.65	503	801.32	943.215	909	977.43	2.10532	up	-1.59459	down	0.665972	false	K14503 brassinosteroid resistant 1/2 | (RefSeq) BES1/BZR1 homolog protein 2-like (A)	PREDICTED: BES1/BZR1 homolog protein 2-like [Brassica oleracea var. oleracea]	RecName: Full=BES1/BZR1 homolog protein 2;	SubName: Full=Uncharacterized protein {ECO:0000313|EnsemblPlants:Bo7g118160.1};	--	GO:0003677,DNA binding; GO:0003700,DNA-binding transcription factor activity; GO:0009742,brassinosteroid mediated signaling pathway; GO:0006351,transcription, DNA-templated	BES1/BZR1 plant transcription factor, N-terminal
Cluster-17807.80630	16.02	16.73	16.13	2.21	1.84	1.47	8.13	7.6	1.64	3.345	1.81	4.88	1499.56	1450.84	1521.8	185.46	158.11	130.76	702.78	729.83	159.69	317.32	152.64	482	-3.23628	down	1.76565	up	-0.765435	false	K13415 protein brassinosteroid insensitive 1 [EC:2.7.10.1 2.7.11.1] | (RefSeq) brassinosteroid LRR receptor kinase-like (A)	PREDICTED: probable LRR receptor-like serine/threonine-protein kinase At1g74360 isoform X1 [Brassica oleracea var. oleracea]	RecName: Full=Probable LRR receptor-like serine/threonine-protein kinase At1g74360; EC=2.7.11.1; Flags: Precursor;	SubName: Full=Uncharacterized protein {ECO:0000313|EnsemblPlants:Bo6g118660.1};	--	GO:0016021,integral component of membrane; GO:0031966,mitochondrial membrane; GO:0005739,mitochondrion; GO:0005886,plasma membrane; GO:0005524,ATP binding; GO:0004674,protein serine/threonine kinase activity; GO:0002215,defense response to nematode	Cortical protein marker for cell polarity
Cluster-17807.81607	18377.1	17386.3	22441.4	3890.94	3807.74	3724.53	1720.33	11151.2	13560	2020	1950.39	2089.61	43713.5	38120.6	52176.6	8085.1	8373.03	8660.97	3222.86	23494.4	29577.9	4821.9	4299.71	5344.08	-2.40615	down	1.14478	false	-1.9203	false	K08912 light-harvesting complex II chlorophyll a/b binding protein 1 | (RefSeq) chlorophyll a-b binding protein 1, chloroplastic-like (A)	PREDICTED: chlorophyll a-b binding protein 1, chloroplastic-like [Brassica rapa]	RecName: Full=Chlorophyll a-b binding protein 1, chloroplastic; AltName: Full=Chlorophyll a-b protein 140; Short=CAB-140; AltName: Full=LHCII type I CAB-1; Flags: Precursor;	RecName: Full=Chlorophyll a-b binding protein, chloroplastic {ECO:0000256|RuleBase:RU363080};	--	GO:0009507,chloroplast; GO:0009941,chloroplast envelope; GO:0009534,chloroplast thylakoid; GO:0009535,chloroplast thylakoid membrane; GO:0016021,integral component of membrane; GO:0009522,photosystem I; GO:0009523,photosystem II; GO:0010287,plastoglobule; GO:0009579,thylakoid; GO:0016168,chlorophyll binding; GO:0046872,metal ion binding; GO:0031409,pigment binding; GO:0019904,protein domain speci…	Chlorophyll A-B binding protein
Cluster-17807.85942	29.8	27.08	27.41	9.77	9.205	8.64	32.88	29.55	15.42	18.195	20.29	16.1	1376	1158	1274	405	392	379	1396	1394	739	813.5	843	784	-1.68756	down	1.6015	up	-0.509394	false	K13436 pto-interacting protein 1 [EC:2.7.11.1] | (RefSeq) probable receptor-like protein kinase At2g47060 (A)	PREDICTED: CBS domain-containing protein CBSCBSPB3 [Brassica oleracea var. oleracea]	RecName: Full=CBS domain-containing protein CBSCBSPB3;	SubName: Full=Uncharacterized protein {ECO:0000313|EnsemblPlants:Bo6g067060.1};	--	GO:0016021,integral component of membrane	PB1 domain
Cluster-17807.80087	131.2	115.64	174.49	10.39	10.805	11.22	61.86	113	308.91	93	88.17	97.83	5512.22	4500.48	7380.42	391.93	419.835	447.74	2387.84	4847.16	13462.1	3835.43	3334.38	4336.48	-3.77348	down	4.03591	up	-0.827276	false	K13679 granule-bound starch synthase [EC:2.4.1.242] | (RefSeq) granule-bound starch synthase 1, chloroplastic/amyloplastic (A)	PREDICTED: granule-bound starch synthase 1, chloroplastic/amyloplastic [Brassica oleracea var. oleracea]	RecName: Full=Granule-bound starch synthase 1, chloroplastic/amyloplastic {ECO:0000303|PubMed:15347792}; Short=AtGBS1 {ECO:0000303|PubMed:15347792}; Short=AtGBSS1 {ECO:0000303|PubMed:12777053}; EC=2.4.1.242 {ECO:0000250|UniProtKB:P84633}; AltName: Full=Granule-bound starch synthase I; Short=GBSS-I; Flags: Precursor;	RecName: Full=Starch synthase, chloroplastic/amyloplastic {ECO:0000256|RuleBase:RU361232}; EC=2.4.1.- {ECO:0000256|RuleBase:RU361232};	--	GO:0009507,chloroplast; GO:0009569,chloroplast starch grain; GO:0102502,ADP-glucose-starch glucosyltransferase activity; GO:0004373,glycogen (starch) synthase activity; GO:0009011,starch synthase activity; GO:0019252,starch biosynthetic process	Glycosyltransferase Family 4
Cluster-17807.74243	60.85	71.85	76.78	8.97	8.785	8.6	38.27	46.54	61.55	40.66	47.01	34.31	2048.3	2240.16	2600.91	271	273.115	275.23	1181.07	1596.09	2145.28	1322.03	1425.04	1219.02	-3.07192	down	2.59237	up	-0.278274	false	K00511 squalene monooxygenase [EC:1.14.14.17] | (RefSeq) squalene epoxidase 3 isoform X1 (A)	squalene epoxidase 3 isoform X1 [Brassica napus]	RecName: Full=Squalene epoxidase 3; Short=AtSQE3; EC=1.14.14.17 {ECO:0000269|PubMed:17426032};	SubName: Full=Uncharacterized protein {ECO:0000313|EnsemblPlants:Bo1g003440.1};	Squalene monooxygenase	GO:0005783,endoplasmic reticulum; GO:0016021,integral component of membrane; GO:0050660,flavin adenine dinucleotide binding; GO:0004506,squalene monooxygenase activity; GO:0009753,response to jasmonic acid; GO:0009611,response to wounding; GO:0016126,sterol biosynthetic process	HI0933-like protein
Cluster-17807.94640	20.51	14.92	19.91	0.6	0.58	0.56	1.78	1.02	1.03	1.96	3.27	0.65	690	465	674	18	18	18	55	35	36	61	99	23	-5.06501	down	1.2466	up	0.595119	false	K17964 leucine-rich PPR motif-containing protein, mitochondrial | (RefSeq) pentatricopeptide repeat-containing protein At5g12100, mitochondrial (A)	PREDICTED: pentatricopeptide repeat-containing protein At4g11690 [Brassica oleracea var. oleracea]	RecName: Full=Pentatricopeptide repeat-containing protein At4g11690;	SubName: Full=Uncharacterized protein {ECO:0000313|EnsemblPlants:Bo9g092720.1};	FOG: PPR repeat	GO:0005739,mitochondrion; GO:0004519,endonuclease activity; GO:0003723,RNA binding; GO:0080156,mitochondrial mRNA modification; GO:0009737,response to abscisic acid	Mitochondrial ATPase expression
Cluster-17807.95955	106.89	78.13	62.44	0.09	0.045	0	13.8	21.76	34.74	27.58	23.34	31.82	6552.85	4437.51	3856.19	5	2.5	0	779.72	1365.47	2214.41	1672.33	1287.11	2057.55	-11.038	down	9.28163	up	0.214928	false	K12447 UDP-sugar pyrophosphorylase [EC:2.7.7.64] | (RefSeq) uncharacterized protein LOC104808371 (A)	retrovirus-related Pol polyprotein from transposon TNT 1-94 [Trifolium pratense]	RecName: Full=Retrovirus-related Pol polyprotein from transposon TNT 1-94; Includes: RecName: Full=Protease; EC=3.4.23.-; Includes: RecName: Full=Reverse transcriptase; EC=2.7.7.49; Includes: RecName: Full=Endonuclease;	SubName: Full=Retrovirus-related Pol polyprotein from transposon TNT 1-94 {ECO:0000313|EMBL:JAU81578.1};	FOG: Transposon-encoded proteins with TYA, reverse transcriptase, integrase domains in various combinations	GO:0004190,aspartic-type endopeptidase activity; GO:0004519,endonuclease activity; GO:0003676,nucleic acid binding; GO:0003964,RNA-directed DNA polymerase activity; GO:0008270,zinc ion binding; GO:0015074,DNA integration	GAG-pre-integrase domain
Cluster-17807.78868	75.09	78.01	66.72	14.66	12.965	11.27	35.06	44.98	44.19	54.065	53.25	54.88	4890.25	4706.72	4377.16	857.29	777.065	696.84	2104.45	2999.62	2992.6	3444.34	3119.51	3769.18	-2.58284	down	1.80069	up	0.372709	false	K01184 polygalacturonase [EC:3.2.1.15] | (RefSeq) polygalacturonase-like (A)	PREDICTED: polygalacturonase-like [Brassica oleracea var. oleracea]	RecName: Full=Probable thiocyanate methyltransferase 2; EC=2.1.1.n4;	SubName: Full=Uncharacterized protein {ECO:0000313|EnsemblPlants:Bo4g194720.1};	--	GO:0008757,S-adenosylmethionine-dependent methyltransferase activity	Pectate lyase superfamily protein
Cluster-17807.81644	1169.39	1368.84	1669.05	111.39	93.36	75.33	660.52	1177.14	590.62	851.35	767.69	935.01	14803.3	16040.5	21181.5	1260.71	1085.14	909.57	7521.79	14920.3	7623.94	10653.4	8784.78	12522	-3.99647	down	3.20229	up	0.112397	false	K00511 squalene monooxygenase [EC:1.14.14.17] | (RefSeq) squalene monooxygenase 1,1 (A)	PREDICTED: squalene monooxygenase 1,1 [Brassica oleracea var. oleracea]	RecName: Full=Squalene monooxygenase 1,1; EC=1.14.14.17 {ECO:0000250|UniProtKB:Q9SM02}; AltName: Full=Squalene epoxidase 1,1; Short=SE 1,1;	SubName: Full=Uncharacterized protein {ECO:0000313|EnsemblPlants:Bo9g013760.1};	Squalene monooxygenase	GO:0016021,integral component of membrane; GO:0050660,flavin adenine dinucleotide binding; GO:0004506,squalene monooxygenase activity	FAD binding domain
Cluster-17807.82281	48.38	40.97	56.52	5.33	5.39	5.45	26.61	31.49	19.51	33.79	25.96	41.62	1570.92	1232.14	1846.59	155.21	161.635	168.06	791.8	1041.42	655.6	1092.82	759.29	1426.35	-3.24793	down	2.36669	up	0.399556	false	K01611 S-adenosylmethionine decarboxylase [EC:4.1.1.50] | (RefSeq) S-adenosylmethionine decarboxylase proenzyme 3-like (A)	PREDICTED: S-adenosylmethionine decarboxylase proenzyme 3-like [Brassica oleracea var. oleracea]	RecName: Full=S-adenosylmethionine decarboxylase proenzyme 3; Short=AdoMetDC 3; Short=SAMDC 3; EC=4.1.1.50; Contains: RecName: Full=S-adenosylmethionine decarboxylase 3 alpha chain; Contains: RecName: Full=S-adenosylmethionine decarboxylase 3 beta chain; Flags: Precursor;	RecName: Full=S-adenosylmethionine decarboxylase proenzyme {ECO:0000256|PIRNR:PIRNR001355}; EC=4.1.1.50 {ECO:0000256|PIRNR:PIRNR001355};	S-adenosylmethionine decarboxylase	GO:0004014,adenosylmethionine decarboxylase activity; GO:0006557,S-adenosylmethioninamine biosynthetic process; GO:0008295,spermidine biosynthetic process; GO:0006597,spermine biosynthetic process	Adenosylmethionine decarboxylase
Cluster-17807.82062	105.06	88.57	142.07	7.43	6.98	6.53	97.22	200.75	169.38	107.03	124.09	89.97	3080.33	2405.26	4190.26	195.26	188.63	182	2608.76	5988	5134.86	3030.99	3277.47	2784.52	-4.08067	down	4.59363	up	-0.54871	false	K00640 serine O-acetyltransferase [EC:2.3.1.30] | (RefSeq) serine acetyltransferase 3, mitochondrial (A)	PREDICTED: serine acetyltransferase 3, mitochondrial [Brassica oleracea var. oleracea]	RecName: Full=Serine acetyltransferase 3, mitochondrial; Short=AtSAT-3; Short=AtSERAT2;2; Short=SAT-m; EC=2.3.1.30; Flags: Precursor;	SubName: Full=Uncharacterized protein {ECO:0000313|EnsemblPlants:Bo5g132920.1};	Serine O-acetyltransferase	GO:0005829,cytosol; GO:0005739,mitochondrion; GO:0009001,serine O-acetyltransferase activity; GO:0008270,zinc ion binding; GO:0019344,cysteine biosynthetic process; GO:0006535,cysteine biosynthetic process from serine; GO:0046686,response to cadmium ion	Hexapeptide repeat of succinyl-transferase
Cluster-17807.88512	28.45	20.9	27.59	1.68	1.905	2.13	0.45	10.42	0	6.56	1.06	12.06	1307.5	889.78	1276.62	69.44	81.19	92.94	19.01	489.19	0	314.305	43.74	584.87	-3.82053	down	1.0076	false	0.911083	false	--	uncharacterized protein LOC106405519 isoform X3 [Brassica napus]	--	SubName: Full=Uncharacterized protein {ECO:0000313|EnsemblPlants:Bo7g010130.1};	--	GO:0008234,cysteine-type peptidase activity	Domain of unknown function (DUF1985)
Cluster-17807.98433	12.19	11.36	12.17	49.78	46.785	43.79	43.53	26.83	22.15	36.045	33.61	38.48	281.54	242.99	282.53	1030.57	996.37	962.17	917.04	628.36	527.5	819.235	699.87	938.6	1.89467	up	-0.501833	false	0.243179	false	--	F-box protein At2g27310 [Brassica napus]	RecName: Full=F-box protein At2g27310;	SubName: Full=Uncharacterized protein {ECO:0000313|EnsemblPlants:Bo4g163650.1};	--	--	F-box-like
Cluster-17807.83517	299.73	331.95	409.32	44.36	43.42	42.48	360.56	415.35	263.22	267.62	244.53	290.71	10865.5	11146.5	14934.2	1443	1453.06	1463.12	11992.1	15353.2	9886.16	9550.85	7981	11120.7	-3.07906	down	3.10219	up	-0.364672	false	K07033 uncharacterized protein | (RefSeq) ABCI8; ATP binding cassette protein 1 (A)	PREDICTED: UPF0051 protein ABCI8, chloroplastic [Brassica oleracea var. oleracea]	RecName: Full=UPF0051 protein ABCI8, chloroplastic; AltName: Full=ABC transporter I family member 8; Short=ABC transporter ABCI.8; Short=AtABCI8; AltName: Full=Non-intrinsic ABC protein 1; Short=Protein ABC1; AltName: Full=Plastid sufB-like protein; AltName: Full=Protein LONG AFTER FAR-RED 6; Flags: Precursor;	SubName: Full=Uncharacterized protein {ECO:0000313|EnsemblPlants:Bo9g077800.1};	--	GO:0009507,chloroplast; GO:0009570,chloroplast stroma; GO:0042626,ATPase activity, coupled to transmembrane movement of substances; GO:0005215,transporter activity; GO:0006879,cellular iron ion homeostasis; GO:0016226,iron-sulfur cluster assembly; GO:2000030,regulation of response to red or far red light	Uncharacterized protein family (UPF0051)
Cluster-17807.87900	62.69	74.7	61.08	8.29	8.43	8.57	62.17	56.39	56.1	57.71	58.99	56.43	1863	2056	1826	221	231.5	242	1691	1705	1724	1674.5	1579	1770	-3.05059	down	2.89442	up	-0.0119671	false	--	PREDICTED: uncharacterized protein LOC106323935 [Brassica oleracea var. oleracea]	--	SubName: Full=Uncharacterized protein {ECO:0000313|EnsemblPlants:Bo1g007110.1};	--	--	--
Cluster-17807.80280	92.53	100.15	93.39	27.33	25.32	23.31	33.43	67.75	73.82	55.825	48.42	63.23	4691.17	4703.87	4767.98	1244.07	1182.99	1121.92	1559.77	3512.2	3887.04	2795.28	2208.91	3381.66	-1.99571	down	1.33008	up	-0.0753608	false	K11517 (S)-2-hydroxy-acid oxidase [EC:1.1.3.15] | (RefSeq) peroxisomal (S)-2-hydroxy-acid oxidase GLO1 isoform X1 (A)	PREDICTED: peroxisomal (S)-2-hydroxy-acid oxidase GLO1 isoform X1 [Brassica rapa]	RecName: Full=(S)-2-hydroxy-acid oxidase GLO1; EC=1.1.3.15; AltName: Full=Glycolate oxidase 1; Short=AtGLO1; Short=GOX 1; AltName: Full=Short chain alpha-hydroxy acid oxidase GLO1;	SubName: Full=Uncharacterized protein {ECO:0000313|EnsemblPlants:Bo1g133310.1};	Glycolate oxidase	GO:0048046,apoplast; GO:0009507,chloroplast; GO:0009570,chloroplast stroma; GO:0022626,cytosolic ribosome; GO:0016020,membrane; GO:0005634,nucleus; GO:0005777,peroxisome; GO:0009506,plasmodesma; GO:0010181,FMN binding; GO:0008891,glycolate oxidase activity; GO:0052853,long-chain-(S)-2-hydroxy-long-chain-acid oxidase activity; GO:0052854,medium-chain-(S)-2-hydroxy-acid oxidase activity; GO:0052852…	FMN-dependent dehydrogenase
Cluster-17807.79409	62.84	84.71	113.13	0.1	0.05	0	3.45	0	0	14.95	8.71	21.19	4181.49	5222.66	7583.93	6.21	3.105	0	211.84	0	0	1004.32	521.63	1487.01	-10.8838	down	NA	NA	3.73258	false	K19036 ATP-dependent RNA/DNA helicase IGHMBP2 [EC:3.6.4.12 3.6.4.13] | (RefSeq) DNA-binding protein SMUBP-2 isoform X1 (A)	BnaC04g29840D [Brassica napus]	RecName: Full=Regulator of nonsense transcripts 1 homolog; EC=3.6.4.-; AltName: Full=ATP-dependent helicase UPF1;	SubName: Full=BnaC04g29840D protein {ECO:0000313|EMBL:CDY37642.1};	DNA helicase	GO:0005737,cytoplasm; GO:0005829,cytosol; GO:0000932,P-body; GO:0005886,plasma membrane; GO:0009506,plasmodesma; GO:0005524,ATP binding; GO:0003677,DNA binding; GO:0004386,helicase activity; GO:0003729,mRNA binding; GO:0008270,zinc ion binding; GO:0042742,defense response to bacterium; GO:0009867,jasmonic acid mediated signaling pathway; GO:0048571,long-day photoperiodism; GO:0000184,nuclear-tran…	AAA ATPase domain
Cluster-17807.75146	2526.99	2167.94	4209.84	43.64	34.485	25.33	541.04	1482.7	3398.7	979.525	1067.34	891.71	1451.29	1136.87	2264.33	20.93	17.91	14.89	196.89	615.98	1511.47	582.635	596.47	568.8	-6.47386	down	5.42063	up	-0.37358	false	K08913 light-harvesting complex II chlorophyll a/b binding protein 2 | (RefSeq) chlorophyll a-b binding protein 5, chloroplastic-like (A)	hypothetical protein AALP_AA5G046000 [Arabis alpina]	RecName: Full=Chlorophyll a-b binding protein 2.2, chloroplastic {ECO:0000303|PubMed:10366881}; AltName: Full=Photosystem II light harvesting complex gene 2.2 {ECO:0000303|PubMed:10366881}; AltName: Full=Protein LIGHT-HARVESTING CHLOROPHYLL B-BINDING 2.2 {ECO:0000303|PubMed:10366881}; Flags: Precursor;	RecName: Full=Chlorophyll a-b binding protein, chloroplastic {ECO:0000256|RuleBase:RU363080};	--	GO:0009507,chloroplast; GO:0009941,chloroplast envelope; GO:0009534,chloroplast thylakoid; GO:0009535,chloroplast thylakoid membrane; GO:0016021,integral component of membrane; GO:0009522,photosystem I; GO:0009523,photosystem II; GO:0010287,plastoglobule; GO:0009517,PSII associated light-harvesting complex II; GO:0009579,thylakoid; GO:0005774,vacuolar membrane; GO:0016168,chlorophyll binding; GO:…	Chlorophyll A-B binding protein
Cluster-17807.77822	20.12	16.42	20.31	0.85	0.725	0.6	4.31	12.44	13.21	4.105	4.75	3.46	516.28	390.34	524.1	19.67	17.155	14.64	101.12	324.29	349.95	101.735	109.84	93.63	-4.76882	down	3.88597	up	-1.29236	false	K02699 photosystem I subunit XI | (RefSeq) hypothetical protein (A)	hypothetical protein EUTSA_v10026195mg [Eutrema salsugineum]	RecName: Full=Photosystem I reaction center subunit XI, chloroplastic; Short=PSI-L; AltName: Full=PSI subunit V; Flags: Precursor;	SubName: Full=Uncharacterized protein {ECO:0000313|EMBL:ESQ56443.1};	--	GO:0009507,chloroplast; GO:0009941,chloroplast envelope; GO:0031969,chloroplast membrane; GO:0009534,chloroplast thylakoid; GO:0009535,chloroplast thylakoid membrane; GO:0016021,integral component of membrane; GO:0016020,membrane; GO:0009538,photosystem I reaction center; GO:0010287,plastoglobule; GO:0009579,thylakoid; GO:0019904,protein domain specific binding; GO:0015979,photosynthesis	Photosystem I reaction centre subunit XI
Cluster-17807.82351	6048.47	5572.95	7382.18	1215.78	1193.68	1171.58	477.71	2871.77	4090.39	778.545	774.71	782.38	8100.76	6856.45	9493.8	1397.62	1479.55	1561.47	459.12	3125.87	4669.1	1059.81	979.34	1140.27	-2.45113	down	0.877707	false	-1.33654	false	K08912 light-harvesting complex II chlorophyll a/b binding protein 1 | (RefSeq) chlorophyll a-b binding protein 1, chloroplastic-like (A)	PREDICTED: chlorophyll a-b binding protein 1, chloroplastic-like [Brassica oleracea var. oleracea]	RecName: Full=Chlorophyll a-b binding protein 1, chloroplastic; AltName: Full=LHCII type I CAB-1; Short=LHCP; Flags: Precursor;	RecName: Full=Chlorophyll a-b binding protein, chloroplastic {ECO:0000256|RuleBase:RU363080};	--	GO:0009535,chloroplast thylakoid membrane; GO:0016021,integral component of membrane; GO:0009522,photosystem I; GO:0009523,photosystem II; GO:0016168,chlorophyll binding; GO:0046872,metal ion binding; GO:0009765,photosynthesis, light harvesting; GO:0018298,protein-chromophore linkage	Chlorophyll A-B binding protein
Cluster-17807.75280	47.27	46.78	42.51	11.53	10.395	9.26	35.97	36.9	24.67	30.89	29.45	32.33	1705.73	1563.74	1543.81	373.38	345.495	317.61	1190.92	1357.51	922.37	1093.84	956.72	1230.96	-2.21266	down	1.75551	up	-0.0675232	false	K09753 cinnamoyl-CoA reductase [EC:1.2.1.44] | (RefSeq) cinnamoyl-CoA reductase 1 (A)	cinnamoyl-CoA reductase 1 [Brassica napus]	RecName: Full=Cinnamoyl-CoA reductase 1; Short=AtCCR1; EC=1.2.1.44; AltName: Full=Protein IRREGULAR XYLEM 4;	SubName: Full=BnaC05g12180D protein {ECO:0000313|EMBL:CDY33365.1}; SubName: Full=Cinnamoyl-CoA reductase 1 {ECO:0000313|EMBL:APD14627.1};	Flavonol reductase/cinnamoyl-CoA reductase	GO:0005829,cytosol; GO:0016621,cinnamoyl-CoA reductase activity; GO:0050662,coenzyme binding; GO:0007623,circadian rhythm; GO:0009809,lignin biosynthetic process; GO:0009409,response to cold	Saccharopine dehydrogenase NADP binding domain
Cluster-17807.77430	37.02	26.33	27.28	0.85	0.8	0.75	28.88	32.11	12.02	20.135	18.29	21.98	729.97	480.63	540.44	15	14.5	14	517.74	640.37	243.82	391.565	325.31	457.82	-5.33186	down	5.03667	up	-0.242695	false	K16222 Dof zinc finger protein DOF5.5 | (RefSeq) cyclic dof factor 1 (A)	PREDICTED: cyclic dof factor 1 [Brassica oleracea var. oleracea]	RecName: Full=Cyclic dof factor 1; AltName: Full=Dof zinc finger protein DOF5.5; Short=AtDOF5.5;	SubName: Full=Uncharacterized protein {ECO:0000313|EnsemblPlants:Bo3g107650.1};	--	GO:0005634,nucleus; GO:0003677,DNA binding; GO:0003700,DNA-binding transcription factor activity; GO:0046872,metal ion binding; GO:0000978,RNA polymerase II proximal promoter sequence-specific DNA binding; GO:0001210,transcriptional repressor activity, metal ion regulated sequence-specific DNA binding; GO:0009658,chloroplast organization; GO:0009908,flower development; GO:0045892,negative regulat…	Dof domain, zinc finger
Cluster-17807.74477	42.45	54.81	38.02	574.21	609.78	645.35	109.1	123.97	354.88	117.555	122.89	112.22	828.15	990	745.02	10034.4	11008.2	11982	1935.06	2445.3	7120.05	2237.47	2162.29	2312.64	3.67985	up	-1.51722	down	-0.754802	false	--	PREDICTED: hypersensitive-induced response protein 3-like [Brassica rapa]	RecName: Full=Hypersensitive-induced response protein 3; Short=AtHIR3;	SubName: Full=Uncharacterized protein {ECO:0000313|EnsemblPlants:Bra001009.1-P};	Prohibitins and stomatins of the PID superfamily	GO:0016020,membrane; GO:0005739,mitochondrion; GO:0005886,plasma membrane; GO:0009506,plasmodesma; GO:0005774,vacuolar membrane; GO:0005773,vacuole; GO:0002239,response to oomycetes	SPFH domain / Band 7 family
Cluster-17807.52180	31.91	34.6	29.85	4.9	4.695	4.49	18.28	31.89	21.48	27.775	29.46	26.09	822.88	826.43	774.07	113.33	111.665	110	430.7	835.43	571.9	697.535	684.7	710.37	-2.85411	down	2.45277	up	0.222334	false	K04371 mitogen-activated protein kinase 1/3 [EC:2.7.11.24] | (RefSeq) mitogen-activated protein kinase 19 isoform X1 (A)	PREDICTED: mitogen-activated protein kinase 19-like [Brassica oleracea var. oleracea]	RecName: Full=Mitogen-activated protein kinase 19; Short=AtMPK19; Short=MAP kinase 19; EC=2.7.11.24;	RecName: Full=Mitogen-activated protein kinase {ECO:0000256|SAAS:SAAS00652812}; EC=2.7.11.24 {ECO:0000256|SAAS:SAAS00652812};	Mitogen-activated protein kinase	GO:0005737,cytoplasm; GO:0005634,nucleus; GO:0005524,ATP binding; GO:0004707,MAP kinase activity; GO:0010468,regulation of gene expression	Haspin like kinase domain
Cluster-17807.84570	514.59	429.8	634.02	11.29	15.625	19.96	81.2	405.24	245.9	277.22	326.18	228.26	10672.1	8254.31	13212.8	209.77	301.885	394	1532.85	8507.33	5250.13	5550.34	6100.26	5000.42	-5.13259	down	4.05302	up	0.186846	false	K01623 fructose-bisphosphate aldolase, class I [EC:4.1.2.13] | (RefSeq) fructose-bisphosphate aldolase 1, chloroplastic (A)	PREDICTED: fructose-bisphosphate aldolase 1, chloroplastic [Brassica rapa]	RecName: Full=Fructose-bisphosphate aldolase 1, chloroplastic {ECO:0000305}; Short=AtFBA1 {ECO:0000303|PubMed:22561114}; EC=4.1.2.13 {ECO:0000305}; Flags: Precursor;	RecName: Full=Fructose-bisphosphate aldolase {ECO:0000256|RuleBase:RU003994, ECO:0000256|SAAS:SAAS00336718}; EC=4.1.2.13 {ECO:0000256|RuleBase:RU003994, ECO:0000256|SAAS:SAAS00336718};	Fructose-biphosphate aldolase	GO:0048046,apoplast; GO:0009507,chloroplast; GO:0009941,chloroplast envelope; GO:0009570,chloroplast stroma; GO:0009534,chloroplast thylakoid; GO:0022626,cytosolic ribosome; GO:0010287,plastoglobule; GO:0009579,thylakoid; GO:0031977,thylakoid lumen; GO:0004332,fructose-bisphosphate aldolase activity; GO:0006094,gluconeogenesis; GO:0006096,glycolytic process; GO:0046686,response to cadmium ion	Fructose-bisphosphate aldolase class-I
Cluster-17807.76227	42.41	53.36	38.12	0	0.065	0.13	0	41.23	0	10.72	0	21.44	2872.91	3348.45	2601.22	0	4.06	8.12	0	2860.74	0	765.72	0	1531.44	-9.52759	down	NA	NA	-0.304106	false	K01177 beta-amylase [EC:3.2.1.2] | (RefSeq) beta-amylase 1, chloroplastic (A)	PREDICTED: beta-amylase 1, chloroplastic [Brassica oleracea var. oleracea]	RecName: Full=Beta-amylase 1, chloroplastic; EC=3.2.1.2; AltName: Full=1,4-alpha-D-glucan maltohydrolase; AltName: Full=Beta-amylase 7; AltName: Full=Thioredoxin-regulated beta-amylase; Short=TR-BAMY; Flags: Precursor;	RecName: Full=Beta-amylase {ECO:0000256|RuleBase:RU000509}; EC=3.2.1.2 {ECO:0000256|RuleBase:RU000509};	--	GO:0009507,chloroplast; GO:0005829,cytosol; GO:0005634,nucleus; GO:0102229,amylopectin maltohydrolase activity; GO:0016161,beta-amylase activity; GO:0009414,response to water deprivation; GO:0005983,starch catabolic process	Glycosyl hydrolase family 14
Cluster-17807.85095	37.72	34.85	40.19	12.25	11.895	11.54	25.7	19.5	17.7	25.845	23.61	28.08	2082.31	1782.58	2234.91	607.15	605.925	604.7	1306.3	1101.6	1015.29	1404.01	1172.65	1635.37	-1.7379	down	0.931864	false	0.301428	false	K01322 prolyl oligopeptidase [EC:3.4.21.26] | (RefSeq) prolyl endopeptidase-like (A)	PREDICTED: prolyl endopeptidase-like [Brassica oleracea var. oleracea]	RecName: Full=Acylamino-acid-releasing enzyme 2 {ECO:0000305}; Short=AARE2 {ECO:0000305}; EC=3.4.19.1 {ECO:0000305};	SubName: Full=Uncharacterized protein {ECO:0000313|EnsemblPlants:Bo2g087660.1};	Predicted serine protease	GO:0005737,cytoplasm; GO:0004252,serine-type endopeptidase activity	Prolyl oligopeptidase family
Cluster-17807.132390	8.46	7.24	8.83	34.37	33.465	32.56	13.82	13.6	18.5	21.26	19.27	23.25	369.4	292.79	388.56	1347.83	1349.24	1350.66	555.02	606.98	838.53	914.605	757.67	1071.54	1.95604	up	-1.00641	down	0.464575	false	K13806 sn1-specific diacylglycerol lipase [EC:3.1.1.-] | (RefSeq) sn1-specific diacylglycerol lipase beta-like (A)	uncharacterized protein LOC106377562 [Brassica napus]	--	SubName: Full=BnaC01g37230D protein {ECO:0000313|EMBL:CDY33250.1};	Predicted lipase/calmodulin-binding heat-shock protein	GO:0016787,hydrolase activity; GO:0016042,lipid catabolic process	Lipase 3 N-terminal region
Cluster-17807.87888	107.3	125.91	89.01	6.84	5.455	4.07	21.57	43.86	26.88	26.72	27.76	25.68	3824.95	4157.38	3193.32	218.7	178.35	138	705.45	1594	992.4	928.395	890.84	965.95	-4.39095	down	2.61354	up	-0.203555	false	K05356 all-trans-nonaprenyl-diphosphate synthase [EC:2.5.1.84 2.5.1.85] | (RefSeq) solanesyl diphosphate synthase 1 isoform X1 (A)	PREDICTED: solanesyl diphosphate synthase 1 isoform X1 [Brassica oleracea var. oleracea]	RecName: Full=Solanesyl diphosphate synthase 1; Short=AtSPS1; EC=2.5.1.85; AltName: Full=All-trans-nonaprenyl-diphosphate synthase 1 (geranylgeranyl-diphosphate specific);	SubName: Full=Uncharacterized protein {ECO:0000313|EnsemblPlants:Bo6g122080.1};	Geranylgeranyl pyrophosphate synthase/Polyprenyl synthetase	GO:0005783,endoplasmic reticulum; GO:0009536,plastid; GO:0052924,all-trans-nonaprenyl-diphosphate synthase (geranylgeranyl-diphosphate specific) activity; GO:0046872,metal ion binding; GO:0050347,trans-octaprenyltranstransferase activity; GO:0008299,isoprenoid biosynthetic process; GO:0015979,photosynthesis; GO:0010236,plastoquinone biosynthetic process	Heptaprenyl diphosphate synthase (HEPPP synthase) subunit 1
Cluster-17807.83235	44.19	62.55	61.29	2.82	3.035	3.25	24.95	36.42	46.58	40.915	41.34	40.49	1413.77	1853.64	1972.83	81	89.905	98.81	731.17	1186.58	1542.3	1279.19	1191.2	1367.19	-4.28454	down	3.68078	up	0.174183	false	K09526 DnaJ homolog subfamily C member 6 | (RefSeq) auxilin-related protein 2 (A)	LOW QUALITY PROTEIN: J domain-containing protein required for chloroplast accumulation response 1-like [Brassica napus]	RecName: Full=J domain-containing protein required for chloroplast accumulation response 1;	SubName: Full=Uncharacterized protein {ECO:0000313|EnsemblPlants:Bo6g119260.1};	Auxilin-like protein and related proteins containing DnaJ domain	GO:0005737,cytoplasm; GO:0031982,vesicle; GO:0007015,actin filament organization; GO:0071483,cellular response to blue light; GO:0009904,chloroplast accumulation movement; GO:0009903,chloroplast avoidance movement; GO:0006898,receptor-mediated endocytosis	--
Cluster-17807.65180	30.25	35.4	30.64	3.25	3.325	3.4	16.93	20.42	73.73	29.815	36.2	23.43	716.32	776.32	729.59	69	72.75	76.5	365.92	490.47	1801	679.395	772.77	586.02	-3.35127	down	3.61085	up	-0.346136	false	K00512 steroid 17alpha-monooxygenase / 17alpha-hydroxyprogesterone deacetylase [EC:1.14.14.19 1.14.14.32] | (RefSeq) cytochrome P450 76C1-like (A)	cytochrome P450 76C1-like [Brassica napus]	RecName: Full=3,9-dihydroxypterocarpan 6A-monooxygenase; EC=1.14.13.28; AltName: Full=Cytochrome P450 93A1; AltName: Full=Dihydroxypterocarpan 6a-hydroxylase; Short=D6aH;	SubName: Full=Uncharacterized protein {ECO:0000313|EnsemblPlants:Bo9g094260.1};	Cytochrome P450 CYP2 subfamily	GO:0016020,membrane; GO:0047082,3,9-dihydroxypterocarpan 6a-monooxygenase activity; GO:0020037,heme binding; GO:0005506,iron ion binding; GO:0016709,oxidoreductase activity, acting on paired donors, with incorporation or reduction of molecular oxygen, NAD(P)H as one donor, and incorporation of one atom of oxygen; GO:0006952,defense response; GO:0044550,secondary metabolite biosynthetic process	Cytochrome P450
Cluster-17807.27558	0.3	0.31	0	57.51	57.41	57.31	9.29	1.13	13.53	5.98	5.71	6.25	5.06	4.89	0	875.4	901.655	927.91	143.24	19.4	236.11	99.945	87.63	112.26	8.08508	up	-2.73129	down	-0.419906	false	K10661 E3 ubiquitin-protein ligase MARCH6 [EC:2.3.2.27] | (RefSeq) probable E3 ubiquitin ligase SUD1 (A)	PREDICTED: uncharacterized protein LOC106343898 [Brassica oleracea var. oleracea]	RecName: Full=Probable E3 ubiquitin ligase SUD1; EC=2.3.2.27; AltName: Full=Protein ECERIFERUM 9; AltName: Full=Protein SUPPRESSOR OF DRY2 DEFFECTS 1; Short=AtSUD1; AltName: Full=RING-type E3 ubiquitin transferase SUD1 {ECO:0000305}; AltName: Full=RING/U-box domain-containing protein;	SubName: Full=Uncharacterized protein {ECO:0000313|EnsemblPlants:Bo5g003250.1};	Protein involved in mRNA turnover and stability	GO:0030176,integral component of endoplasmic reticulum membrane; GO:1904264,NA; GO:0004842,ubiquitin-protein transferase activity; GO:0008270,zinc ion binding; GO:0042335,cuticle development; GO:0010143,cutin biosynthetic process; GO:0008299,isoprenoid biosynthetic process; GO:1900490,positive regulation of hydroxymethylglutaryl-CoA reductase (NADPH) activity; GO:0009414,response to water depriva…	RING-variant domain
Cluster-17807.82861	2574.55	2102.02	2473.42	0.65	2.93	5.21	369.92	1564.05	1464.27	729.655	951.62	507.69	13351	10076	12747	3	14.5	26	1650	7792	7469	3650.5	4500	2801	-9.69983	down	8.60087	up	-0.558919	false	K08913 light-harvesting complex II chlorophyll a/b binding protein 2 | (RefSeq) chlorophyll a-b binding protein 2.4, chloroplastic (A)	hypothetical protein AALP_AA5G045800 [Arabis alpina]	RecName: Full=Chlorophyll a-b binding protein 2.4, chloroplastic {ECO:0000303|PubMed:10366881}; AltName: Full=Photosystem II light harvesting complex gene 2.4 {ECO:0000303|PubMed:10366881}; AltName: Full=Protein LIGHT-HARVESTING CHLOROPHYLL B-BINDING 2.4 {ECO:0000303|PubMed:10366881}; Flags: Precursor;	RecName: Full=Chlorophyll a-b binding protein, chloroplastic {ECO:0000256|RuleBase:RU363080};	--	GO:0009941,chloroplast envelope; GO:0009535,chloroplast thylakoid membrane; GO:0016021,integral component of membrane; GO:0009522,photosystem I; GO:0009523,photosystem II; GO:0010287,plastoglobule; GO:0009517,PSII associated light-harvesting complex II; GO:0009579,thylakoid; GO:0016168,chlorophyll binding; GO:0046872,metal ion binding; GO:0031409,pigment binding; GO:0071215,cellular response to a…	Chlorophyll A-B binding protein
Cluster-17807.87967	221.22	217.33	167.12	24.03	20.34	16.65	186.18	227.79	142.15	141.405	115.45	167.36	4019.82	3656.79	3049.83	391	339.5	288	3071.56	4179.94	2653.48	2553.13	1892.82	3213.44	-3.39467	down	3.28707	up	-0.363967	false	--	PREDICTED: uncharacterized protein LOC106315549 [Brassica oleracea var. oleracea]	--	SubName: Full=Uncharacterized protein {ECO:0000313|EnsemblPlants:Bo9g067070.1};	--	--	--
Cluster-17807.45436	37.33	40.34	41.61	2.84	2.18	1.52	44.75	38.31	11.17	20.34	21.28	19.4	1193.38	1194.57	1338.67	81.53	63.89	46.25	1310.75	1247.33	369.46	633.7	612.85	654.55	-4.27759	down	3.9498	up	-0.607131	false	K20102 YTH domain-containing family protein | (RefSeq) YTH domain-containing family protein 2 isoform X1 (A)	YTH domain-containing family protein 2 isoform X1 [Brassica napus]	RecName: Full=30-kDa cleavage and polyadenylation specificity factor 30 {ECO:0000303|PubMed:18479511}; EC=3.1.21.- {ECO:0000269|PubMed:17576667}; AltName: Full=Protein OXIDATIVE STRESS TOLERANT 6 {ECO:0000303|PubMed:18545667}; AltName: Full=Zinc finger CCCH domain-containing protein 11; Short=AtC3H11;	SubName: Full=Uncharacterized protein {ECO:0000313|EnsemblPlants:Bo6g081100.1};	Uncharacterized high-glucose-regulated protein	GO:0005737,cytoplasm; GO:0005847,mRNA cleavage and polyadenylation specificity factor complex; GO:0005634,nucleus; GO:0005516,calmodulin binding; GO:0003677,DNA binding; GO:0004519,endonuclease activity; GO:0004521,endoribonuclease activity; GO:0046872,metal ion binding; GO:0003729,mRNA binding; GO:0003723,RNA binding; GO:0031124,mRNA 3'-end processing; GO:0006378,mRNA polyadenylation; GO:0009626…	Restriction endonuclease AspBHI N-terminal
Cluster-17807.81648	74.52	104.77	98.4	3.38	4.18	4.98	13.01	28.06	37.14	37.12	28.87	45.37	3496.35	4553.95	4648.93	142.48	182.26	222.04	561.31	1345.3	1808.75	1732.28	1219.06	2245.5	-4.54529	down	2.76003	up	0.496746	false	K14640 solute carrier family 20 (sodium-dependent phosphate transporter) | (RefSeq) inorganic phosphate transporter 2-1, chloroplastic isoform X1 (A)	PREDICTED: inorganic phosphate transporter 2-1, chloroplastic isoform X1 [Brassica oleracea var. oleracea]	RecName: Full=Inorganic phosphate transporter 2-1, chloroplastic; AltName: Full=H(+)/Pi cotransporter; Short=AtPht2;1; Flags: Precursor;	RecName: Full=Phosphate transporter {ECO:0000256|RuleBase:RU363058};	Na+/Pi symporter	GO:0009507,chloroplast; GO:0009941,chloroplast envelope; GO:0009706,chloroplast inner membrane; GO:0005887,integral component of plasma membrane; GO:0005315,inorganic phosphate transmembrane transporter activity; GO:0009673,low-affinity phosphate transmembrane transporter activity; GO:0015293,symporter activity; GO:0006817,phosphate ion transport	Phosphate transporter family
Cluster-17807.131495	0.29	0.96	0.82	81.79	87.465	93.14	1.37	1.82	1.57	2.155	2.09	2.22	8.66	27	25	2219.95	2449.34	2678.73	38	56	49	64	57	71	6.89517	up	-5.67566	down	0.443773	false	K12135 zinc finger protein CONSTANS | (RefSeq) CONST-BR-1; zinc finger protein CONSTANS (A)	zinc finger protein CONSTANS-LIKE 9 [Brassica napus]	RecName: Full=Zinc finger protein CONSTANS-LIKE 9;	SubName: Full=BnaC05g44310D protein {ECO:0000313|EMBL:CDY28029.1};	--	GO:0005634,nucleus; GO:0003700,DNA-binding transcription factor activity; GO:0008270,zinc ion binding; GO:0007623,circadian rhythm; GO:0048579,negative regulation of long-day photoperiodism, flowering; GO:0006355,regulation of transcription, DNA-templated	B-box zinc finger
Cluster-17807.74218	32.62	37.81	29.72	4.5	4.59	4.68	43.14	32.6	24.19	25.765	26.62	24.91	1747.92	1877	1603.6	216.41	227.125	237.84	2127.96	1786.49	1346.78	1345.54	1283.34	1407.74	-2.94373	down	2.96998	up	-0.371063	false	K06180 23S rRNA pseudouridine1911/1915/1917 synthase [EC:5.4.99.23] | (RefSeq) pentatricopeptide repeat-containing protein At1g20230 isoform X1 (A)	PREDICTED: pentatricopeptide repeat-containing protein At5g04780, partial [Brassica oleracea var. oleracea]	RecName: Full=Pentatricopeptide repeat-containing protein At5g04780, mitochondrial; Flags: Precursor;	SubName: Full=Uncharacterized protein {ECO:0000313|EnsemblPlants:Bo3g002980.1};	FOG: PPR repeat	GO:0009507,chloroplast; GO:0043231,intracellular membrane-bounded organelle; GO:0005739,mitochondrion; GO:0004519,endonuclease activity; GO:0003723,RNA binding; GO:0008270,zinc ion binding; GO:0009451,RNA modification	Region in Clathrin and VPS
Cluster-17807.90593	63.05	68.44	54.06	3.14	3.94	4.74	14.38	29.56	8.97	32.395	21.54	43.25	2361.94	2374.86	2038.58	105.53	137.15	168.77	494.39	1129.7	348.26	1218.03	726.52	1709.53	-4.03955	down	2.24951	up	0.90088	false	K14640 solute carrier family 20 (sodium-dependent phosphate transporter) | (RefSeq) inorganic phosphate transporter 2-1, chloroplastic-like (A)	PREDICTED: inorganic phosphate transporter 2-1, chloroplastic-like [Brassica oleracea var. oleracea]	RecName: Full=Inorganic phosphate transporter 2-1, chloroplastic; AltName: Full=H(+)/Pi cotransporter; Short=AtPht2;1; Flags: Precursor;	RecName: Full=Phosphate transporter {ECO:0000256|RuleBase:RU363058};	Na+/Pi symporter	GO:0009507,chloroplast; GO:0009941,chloroplast envelope; GO:0009706,chloroplast inner membrane; GO:0005887,integral component of plasma membrane; GO:0005315,inorganic phosphate transmembrane transporter activity; GO:0009673,low-affinity phosphate transmembrane transporter activity; GO:0015293,symporter activity; GO:0006817,phosphate ion transport	IclR helix-turn-helix domain
Cluster-17807.81947	140.8	146.45	126.9	3.91	5.55	7.19	42.46	113.27	113.82	72.78	61.19	84.37	3211	3093	2909	80	118	156	883	2619	2676	1645	1258	2032	-4.69867	down	4.11419	up	-0.301301	false	K17479 glutaredoxin domain-containing cysteine-rich protein 1 | (RefSeq) uncharacterized protein At3g28850 (A)	PREDICTED: uncharacterized protein At3g28850 [Brassica oleracea var. oleracea]	RecName: Full=Uncharacterized protein At5g39865;	SubName: Full=Uncharacterized protein {ECO:0000313|EnsemblPlants:Bo9g032320.1};	Glutaredoxin-related protein	GO:0005886,plasma membrane; GO:0009055,electron transfer activity; GO:0015035,protein disulfide oxidoreductase activity; GO:0045454,cell redox homeostasis	Glutaredoxin
Cluster-17807.78232	1046.86	1011.28	1669.82	24.48	18.245	12.01	33.08	291.88	266.97	20.38	21.53	19.23	824.55	728.93	1242.37	16.26	12.925	9.59	17.21	172.99	168.11	16.51	16.32	16.7	-6.15312	down	3.17453	up	-2.78896	down	K08912 light-harvesting complex II chlorophyll a/b binding protein 1 | (RefSeq) chlorophyll a-b binding protein 1, chloroplastic (A)	chlorophyll a-b binding protein 1C, partial (chloroplast), partial (chloroplast) [Brassica rapa]	RecName: Full=Chlorophyll a-b binding protein 1, chloroplastic; AltName: Full=LHCII type I CAB-1; Short=LHCP; Flags: Precursor;	RecName: Full=Chlorophyll a-b binding protein, chloroplastic {ECO:0000256|RuleBase:RU363080};	--	GO:0009535,chloroplast thylakoid membrane; GO:0016021,integral component of membrane; GO:0009522,photosystem I; GO:0009523,photosystem II; GO:0016168,chlorophyll binding; GO:0046872,metal ion binding; GO:0009765,photosynthesis, light harvesting; GO:0018298,protein-chromophore linkage	Chlorophyll A-B binding protein
Cluster-17807.150413	2.65	1.38	2.07	51.47	60.995	70.52	8.05	0.33	1.16	12.54	25.08	0	71.98	34.69	56.7	1255.98	1540.16	1824.34	200.18	9.14	32.65	307.38	614.76	0	4.8406	up	-4.17618	down	1.97017	false	K08762 diazepam-binding inhibitor (GABA receptor modulator, acyl-CoA-binding protein) | (RefSeq) hypothetical protein (A)	PREDICTED: acyl-CoA-binding domain-containing protein 3 isoform X3 [Brassica oleracea var. oleracea]	RecName: Full=Acyl-CoA-binding domain-containing protein 3; Short=Acyl-CoA binding protein 3; Flags: Precursor;	SubName: Full=Uncharacterized protein {ECO:0000313|EnsemblPlants:Bo1g037730.1};	Acyl-CoA-binding protein	GO:0005615,extracellular space; GO:0000062,fatty-acyl-CoA binding; GO:0008289,lipid binding	Acyl CoA binding protein
Cluster-17807.80497	2983.54	2751.08	3964.2	242.45	275.375	308.3	531.87	1546.14	2980.53	848.755	877.13	820.38	42378.3	36176.3	56485.7	3080.93	3627.53	4174.13	6818.6	22056.6	43285.1	11788.5	11254.5	12322.5	-3.62103	down	2.72049	up	-0.994994	false	K08910 light-harvesting complex I chlorophyll a/b binding protein 4 | (RefSeq) chlorophyll a-b binding protein 4, chloroplastic (A)	PREDICTED: chlorophyll a-b binding protein 4, chloroplastic [Brassica rapa]	RecName: Full=Chlorophyll a-b binding protein 4, chloroplastic {ECO:0000303|PubMed:10366881}; AltName: Full=LHCI type III CAB-4; Flags: Precursor;	RecName: Full=Chlorophyll a-b binding protein, chloroplastic {ECO:0000256|RuleBase:RU363080};	--	GO:0009507,chloroplast; GO:0009941,chloroplast envelope; GO:0009534,chloroplast thylakoid; GO:0009535,chloroplast thylakoid membrane; GO:0016021,integral component of membrane; GO:0016020,membrane; GO:0009522,photosystem I; GO:0010287,plastoglobule; GO:0009579,thylakoid; GO:0016168,chlorophyll binding; GO:0046872,metal ion binding; GO:0031409,pigment binding; GO:0019904,protein domain specific bi…	Chlorophyll A-B binding protein
Cluster-17807.79474	86.64	66.07	66.75	0.09	0.045	0	8.97	23.87	2.47	0.785	0.9	0.67	3325.18	2348.83	2578.76	3	1.5	0	315.94	934.47	98.14	29.165	31.03	27.3	-10.6757	down	8.05773	up	-3.89443	down	K12128 pseudo-response regulator 9 | (RefSeq) two-component response regulator-like APRR9 isoform X1 (A)	BnaC04g51630D [Brassica napus]	RecName: Full=Two-component response regulator-like APRR9; AltName: Full=Pseudo-response regulator 9;	SubName: Full=BnaC04g51630D protein {ECO:0000313|EMBL:CDY27522.1};	GATA-4/5/6 transcription factors	GO:0005634,nucleus; GO:0003677,DNA binding; GO:0007623,circadian rhythm; GO:0045892,negative regulation of transcription, DNA-templated; GO:0000160,phosphorelay signal transduction system; GO:0010017,red or far-red light signaling pathway; GO:0006355,regulation of transcription, DNA-templated; GO:0006351,transcription, DNA-templated	CCT motif
Cluster-17807.64590	97.14	101.81	129.67	1.09	0.655	0.22	60.43	131.87	281.95	131.365	95.31	167.42	1897	1841	2544	19	11.5	4	1073	2604	5663	2566.45	1678.89	3454	-7.48404	down	8.05565	up	-0.273591	false	K12135 zinc finger protein CONSTANS | (RefSeq) hypothetical protein (A)	zinc finger protein CONSTANS-LIKE 2 [Brassica napus]	RecName: Full=Zinc finger protein CONSTANS-LIKE 2;	SubName: Full=Uncharacterized protein {ECO:0000313|EnsemblPlants:Bo1g157390.1};	GATA-4/5/6 transcription factors	GO:0005634,nucleus; GO:0003677,DNA binding; GO:0003700,DNA-binding transcription factor activity; GO:0008270,zinc ion binding; GO:0009658,chloroplast organization; GO:0009909,regulation of flower development; GO:0009416,response to light stimulus; GO:0006351,transcription, DNA-templated	B-box zinc finger
Cluster-17807.89978	64.22	69.04	81.1	0.3	0.15	0	22.4	0	0	26.375	14.6	38.15	2112.16	2103.38	2684.08	8.81	4.405	0	675.32	0	0	878.225	432.36	1324.09	-9.04933	down	NA	NA	1.86532	false	K08193 MFS transporter, ACS family, solute carrier family 17 (sodium-dependent inorganic phosphate cotransporter), other | (RefSeq) sodium-dependent phosphate transport protein 1, chloroplastic (A)	PREDICTED: sodium-dependent phosphate transport protein 1, chloroplastic [Brassica oleracea var. oleracea]	RecName: Full=Sodium-dependent phosphate transport protein 1, chloroplastic; AltName: Full=Anion transporter 1; AltName: Full=Na(+)/PI cotransporter 1; AltName: Full=Phosphate transporter PHT4;1; AltName: Full=Sodium/phosphate cotransporter 1; Flags: Precursor;	SubName: Full=Uncharacterized protein {ECO:0000313|EnsemblPlants:Bo4g061270.1};	Permease of the major facilitator superfamily	GO:0009535,chloroplast thylakoid membrane; GO:0016021,integral component of membrane; GO:0009579,thylakoid; GO:0005315,inorganic phosphate transmembrane transporter activity; GO:0015293,symporter activity; GO:0009416,response to light stimulus; GO:0009624,response to nematode; GO:0006814,sodium ion transport	Transmembrane secretion effector
Cluster-17807.99849	181.97	109.2	120.7	1.24	0.755	0.27	57.44	69.71	71.61	67.47	64.5	70.44	2782.25	1545.79	1852.01	17	10.5	4	794.17	1072.32	1121.26	1014.58	890.48	1138.67	-7.61854	down	6.59585	up	0.0444798	false	K19720 collagen, type III, alpha | (RefSeq) predicted protein (A)	BnaC08g44590D [Brassica napus]	RecName: Full=B-box zinc finger protein 24 {ECO:0000303|PubMed:19920209}; AltName: Full=Salt tolerance protein;	SubName: Full=BnaC08g44590D protein {ECO:0000313|EMBL:CDY09992.1};	--	GO:0005634,nucleus; GO:0003677,DNA binding; GO:0003700,DNA-binding transcription factor activity; GO:0003712,transcription coregulator activity; GO:0008270,zinc ion binding; GO:0048573,photoperiodism, flowering; GO:0006355,regulation of transcription, DNA-templated; GO:0080167,response to karrikin; GO:0009416,response to light stimulus; GO:0006351,transcription, DNA-templated; GO:0010228,vegetati…	Cytoplasmic polyadenylation element-binding protein ZZ domain
Cluster-17807.94414	33	22.08	34.31	2.26	2.12	1.98	12.05	13.01	10.48	8.845	6.5	11.19	1367.32	847.47	1431.15	84	81	78	458.67	550.37	450.31	365.67	242.34	489	-3.88612	down	2.59549	up	-0.413557	false	K08150 MFS transporter, SP family, solute carrier family 2 (myo-inositol transporter), member 13 | (RefSeq) inositol transporter 1 (A)	PREDICTED: polyol transporter 5-like [Brassica oleracea var. oleracea]	RecName: Full=Polyol transporter 5; AltName: Full=Protein POLYOL TRANSPORTER 5; Short=AtPLT5; AltName: Full=Sugar-proton symporter PLT5;	SubName: Full=Uncharacterized protein {ECO:0000313|EnsemblPlants:Bo1g116120.1};	Predicted transporter (major facilitator superfamily)	GO:0016021,integral component of membrane; GO:0005886,plasma membrane; GO:0015591,D-ribose transmembrane transporter activity; GO:0015148,D-xylose transmembrane transporter activity; GO:0005354,galactose transmembrane transporter activity; GO:0005355,glucose transmembrane transporter activity; GO:0015168,glycerol transmembrane transporter activity; GO:0015575,mannitol transmembrane transporter ac…	MFS/sugar transport protein
Cluster-17807.88248	58.57	85.31	67.4	1	1.445	1.89	36.82	56.33	65.2	53.86	58.24	49.48	1237.98	1669.66	1431.54	19	28.5	38	708.6	1205.6	1418.99	1107.33	1109.91	1104.74	-5.68334	down	5.29351	up	0.0267891	false	K08081 tropinone reductase I [EC:1.1.1.206] | (RefSeq) tropinone reductase homolog At1g07450-like (A)	PREDICTED: tropinone reductase homolog At1g07450-like [Brassica oleracea var. oleracea]	RecName: Full=Tropinone reductase homolog At1g07450 {ECO:0000305}; EC=1.1.1.- {ECO:0000305};	SubName: Full=Uncharacterized protein {ECO:0000313|EnsemblPlants:Bo8g009570.1};	Reductases with broad range of substrate specificities	GO:0016491,oxidoreductase activity	KR domain
Cluster-17807.108648	8.99	9.55	9.45	38.97	37.5	36.03	14.63	14.78	14.99	27.57	34.46	20.68	255.08	250.78	269.6	991.04	981.15	971.26	379.6	426.28	439.29	749.845	880.45	619.24	1.92716	up	-1.23056	down	0.889826	false	K12839 survival of motor neuron-related-splicing factor 30 | (RefSeq) uncharacterized protein LOC106411202 (A)	uncharacterized protein LOC106411202 [Brassica napus]	--	SubName: Full=Uncharacterized protein {ECO:0000313|EnsemblPlants:Bo7g080510.1};	Splicing factor SPF30	--	Survival motor neuron protein (SMN)
Cluster-17807.128447	85.53	99.81	96.53	1568.84	1251.15	933.46	310.28	366.58	504.02	338.66	207.62	469.7	73	78	78	1132	968.5	805	177	238	347	305.5	170	441	3.66554	up	-1.92531	down	0.257533	false	--	sugar transport protein 1-like [Brassica napus]	RecName: Full=Sugar transport protein 1; AltName: Full=Glucose transporter; AltName: Full=Hexose transporter 1;	SubName: Full=BnaC05g08610D protein {ECO:0000313|EMBL:CDY19352.1};	Predicted transporter (major facilitator superfamily)	GO:0016021,integral component of membrane; GO:0005634,nucleus; GO:0005886,plasma membrane; GO:0009506,plasmodesma; GO:0005773,vacuole; GO:0005355,glucose transmembrane transporter activity; GO:0015145,monosaccharide transmembrane transporter activity; GO:0005351,carbohydrate:proton symporter activity; GO:0046323,glucose import; GO:0035428,NA; GO:0015749,monosaccharide transmembrane transport	Sugar (and other) transporter
Cluster-17807.80540	9.83	8	6.04	90.49	91.85	93.21	27.38	11.47	30.3	5.175	5.12	5.23	138.96	104.77	85.7	1144.76	1200.62	1256.47	349.43	162.83	437.98	71.81	65.36	78.26	3.45724	up	-1.89612	down	-2.14506	down	--	PREDICTED: dormancy-associated protein homolog 1-like [Raphanus sativus]	RecName: Full=Dormancy-associated protein homolog 1 {ECO:0000303|PubMed:15908603}; AltName: Full=Auxin-repressed protein 1 {ECO:0000303|PubMed:23065269}; Short=AtARP1 {ECO:0000303|PubMed:23065269}; AltName: Full=DRM1 homolog 1 {ECO:0000303|PubMed:15908603}; AltName: Full=Dormancy-associated protein 2 {ECO:0000303|PubMed:24442277}; Short=AtDRM2 {ECO:0000303|PubMed:24442277};	SubName: Full=Uncharacterized protein {ECO:0000313|EnsemblPlants:Bo4g042380.1};	--	GO:0007275,multicellular organism development	Dormancy/auxin associated protein
Cluster-17807.81933	111.05	84.89	137.31	0	0.11	0.22	20.62	108.84	93.56	25.69	29.21	22.17	2419.01	1712.49	3006.16	0	2.275	4.55	409.15	2401.9	2099.5	541.94	573.75	510.13	-9.97488	down	9.43212	up	-1.53778	false	K08913 light-harvesting complex II chlorophyll a/b binding protein 2 | (RefSeq) hypothetical protein (A)	hypothetical protein EUTSA_v10004777mg [Eutrema salsugineum]	RecName: Full=Chlorophyll a-b binding protein 2.2, chloroplastic {ECO:0000303|PubMed:10366881}; AltName: Full=Photosystem II light harvesting complex gene 2.2 {ECO:0000303|PubMed:10366881}; AltName: Full=Protein LIGHT-HARVESTING CHLOROPHYLL B-BINDING 2.2 {ECO:0000303|PubMed:10366881}; Flags: Precursor;	RecName: Full=Chlorophyll a-b binding protein, chloroplastic {ECO:0000256|RuleBase:RU363080};	--	GO:0009507,chloroplast; GO:0009941,chloroplast envelope; GO:0009534,chloroplast thylakoid; GO:0009535,chloroplast thylakoid membrane; GO:0016021,integral component of membrane; GO:0009522,photosystem I; GO:0009523,photosystem II; GO:0010287,plastoglobule; GO:0009517,PSII associated light-harvesting complex II; GO:0009579,thylakoid; GO:0005774,vacuolar membrane; GO:0016168,chlorophyll binding; GO:…	Chlorophyll A-B binding protein
Cluster-17807.66160	73.79	72.45	71.57	0.86	0.83	0.8	16.27	53.11	43.42	22.055	17.64	26.47	482.72	438.37	466.72	5	5	5	93	338.74	282.98	144.38	104.91	183.85	-6.5269	down	5.56	up	-0.699178	false	K02891 large subunit ribosomal protein L22e | (RefSeq) 60S ribosomal protein L22-3 (A)	60S ribosomal protein L22-3 [Brassica napus]	RecName: Full=60S ribosomal protein L22-2;	SubName: Full=BnaC05g01460D protein {ECO:0000313|EMBL:CDY15267.1};	60S ribosomal protein L22	GO:0005829,cytosol; GO:0022625,cytosolic large ribosomal subunit; GO:0022626,cytosolic ribosome; GO:0005730,nucleolus; GO:0005886,plasma membrane; GO:0009506,plasmodesma; GO:0042788,polysomal ribosome; GO:0003729,mRNA binding; GO:0003723,RNA binding; GO:0003735,structural constituent of ribosome; GO:0002181,cytoplasmic translation	Ribosomal L22e protein family
Cluster-17807.62652	33.64	32.86	37.07	5.76	4.795	3.83	5.54	12.7	9.68	10.225	6.79	13.66	1812.01	1639.95	2011.14	278.48	237.175	195.87	274.79	700.02	541.74	552.405	328.88	775.93	-2.93595	down	1.08425	up	0.135567	false	K01733 threonine synthase [EC:4.2.3.1] | (RefSeq) threonine synthase 1, chloroplastic-like (A)	PREDICTED: threonine synthase 1, chloroplastic-like [Brassica oleracea var. oleracea]	RecName: Full=Threonine synthase 1, chloroplastic; EC=4.2.3.1; AltName: Full=Protein METHIONINE OVER-ACCUMULATOR 2; Flags: Precursor;	SubName: Full=Uncharacterized protein {ECO:0000313|EnsemblPlants:Bo9g027620.1};	--	GO:0009507,chloroplast; GO:0009570,chloroplast stroma; GO:0005829,cytosol; GO:0030170,pyridoxal phosphate binding; GO:0004795,threonine synthase activity; GO:0009088,threonine biosynthetic process	Pyridoxal-phosphate dependent enzyme
Cluster-17807.60741	57.28	43.07	41.35	3.55	2.835	2.12	27.64	27.73	23.89	27.49	26.1	28.88	1117.4	777.92	810.29	61.98	50.71	39.44	490.29	546.89	479.35	527.21	459.18	595.24	-4.14088	down	3.32936	up	0.0736422	false	K19720 collagen, type III, alpha | (RefSeq) predicted protein (A)	B-box zinc finger protein 24 [Brassica napus]	RecName: Full=B-box zinc finger protein 24 {ECO:0000303|PubMed:19920209}; AltName: Full=Salt tolerance protein;	SubName: Full=Salt tolerance protein {ECO:0000313|EMBL:AEW46252.1};	--	GO:0005634,nucleus; GO:0003677,DNA binding; GO:0003700,DNA-binding transcription factor activity; GO:0003712,transcription coregulator activity; GO:0008270,zinc ion binding; GO:0048573,photoperiodism, flowering; GO:0006355,regulation of transcription, DNA-templated; GO:0080167,response to karrikin; GO:0009416,response to light stimulus; GO:0006351,transcription, DNA-templated; GO:0010228,vegetati…	Cytoplasmic polyadenylation element-binding protein ZZ domain
Cluster-17807.88855	45.06	41.25	46.57	13.18	12.455	11.73	41.44	23.64	32.51	420.365	436.17	404.56	912	773	947	239	232.5	226	763	484	677	8304.98	7961	8648.95	-1.9085	down	1.48953	up	3.70094	up	K22312 hydroxyjasmonate sulfotransferase [EC:2.8.2.39] | (RefSeq) cytosolic sulfotransferase 11-like (A)	cytosolic sulfotransferase 11-like [Brassica napus]	RecName: Full=Cytosolic sulfotransferase 11; Short=AtSOT11; EC=2.8.2.-;	RecName: Full=Sulfotransferase {ECO:0000256|RuleBase:RU361155}; EC=2.8.2.- {ECO:0000256|RuleBase:RU361155};	Sulfotransferase	GO:0005737,cytoplasm; GO:0008146,sulfotransferase activity	Sulfotransferase family
Cluster-17807.92549	100.75	124.39	72.52	1.24	0.91	0.58	17.79	62.99	23.12	12	16.16	7.84	1094.47	1250.73	788.99	12	9	6	172.99	681.93	255.05	124.49	158.87	90.11	-6.86925	down	5.34018	up	-1.49641	false	--	BnaC06g15880D [Brassica napus]	--	SubName: Full=BnaC06g15880D protein {ECO:0000313|EMBL:CDY32010.1};	--	--	GATA-type transcription activator, N-terminal
Cluster-17807.50845	6.77	7.15	7.31	39.8	40.695	41.59	22.45	16.75	11.4	13.53	15.05	12.01	125.43	122.64	136.1	660.47	696.97	733.47	377.71	313.46	217.11	243.285	251.51	235.06	2.44915	up	-1.18208	down	-0.297881	false	K01115 phospholipase D1/2 [EC:3.1.4.4] | (RefSeq) phospholipase D alpha 1 (A)	RecName: Full=Phospholipase D alpha 1; Short=PLD 1; AltName: Full=Choline phosphatase 1; AltName: Full=Phosphatidylcholine-hydrolyzing phospholipase D 1; Flags: Precursor AAC78487.1 phospholipase D1 [Brassica oleracea var. capitata]	RecName: Full=Phospholipase D alpha 1; Short=PLD 1; EC=3.1.4.4; AltName: Full=Choline phosphatase 1; AltName: Full=Phosphatidylcholine-hydrolyzing phospholipase D 1; Flags: Precursor;	RecName: Full=Phospholipase D {ECO:0000256|PIRNR:PIRNR036470}; EC=3.1.4.4 {ECO:0000256|PIRNR:PIRNR036470};	Phospholipase D1	GO:0009507,chloroplast; GO:0030136,clathrin-coated vesicle; GO:0005829,cytosol; GO:0005739,mitochondrion; GO:0005634,nucleus; GO:0005886,plasma membrane; GO:0009506,plasmodesma; GO:0005509,calcium ion binding; GO:0005096,GTPase activator activity; GO:0070290,N-acylphosphatidylethanolamine-specific phospholipase D activity; GO:0005546,phosphatidylinositol-4,5-bisphosphate binding; GO:0004630,phosp…	PLD-like domain
Cluster-17807.74723	66.61	76.2	64.1	16.15	15.535	14.92	41.16	59.49	59.83	44.055	48.96	39.15	3537.08	3748.21	3428.17	770	761	752	2011.79	3230.71	3300.16	2265.9	2339	2192.8	-2.23232	down	1.90509	up	-0.29576	false	K20791 N-alpha-acetyltransferase 10/11 [EC:2.3.1.255] | (RefSeq) N-terminal acetyltransferase A complex catalytic subunit NAA10-like (A)	PREDICTED: pentatricopeptide repeat-containing protein At5g13770, chloroplastic [Brassica oleracea var. oleracea]	RecName: Full=Pentatricopeptide repeat-containing protein At5g13770, chloroplastic; Flags: Precursor;	SubName: Full=Uncharacterized protein {ECO:0000313|EnsemblPlants:Bra023434.1-P};	FOG: PPR repeat	GO:0009507,chloroplast; GO:0043231,intracellular membrane-bounded organelle; GO:0004519,endonuclease activity; GO:0003723,RNA binding; GO:0009658,chloroplast organization; GO:0009451,RNA modification	Tetratricopeptide repeat
Cluster-17807.65926	47.06	64.33	56.85	0.77	1.155	1.54	38.99	110.97	30.18	20.31	24.04	16.58	847.25	1072.41	1027.95	12.43	19.375	26.32	637.2	2017.15	558.08	352.955	390.53	315.38	-5.69779	down	5.79811	up	-1.53935	down	K10891 fanconi anemia group D2 protein | (RefSeq) Fanconi anemia group D2 protein homolog (A)	PREDICTED: cellulose synthase-like protein B3 [Brassica oleracea var. oleracea]	RecName: Full=Cellulose synthase-like protein B3; Short=AtCslB3; EC=2.4.1.-;	SubName: Full=Uncharacterized protein {ECO:0000313|EnsemblPlants:Bo4g178130.1};	--	GO:0005794,Golgi apparatus; GO:0000139,Golgi membrane; GO:0016021,integral component of membrane; GO:0005886,plasma membrane; GO:0016760,cellulose synthase (UDP-forming) activity; GO:0016759,cellulose synthase activity; GO:0071555,cell wall organization; GO:0030244,cellulose biosynthetic process; GO:0009833,plant-type primary cell wall biogenesis	Cellulose synthase
Cluster-17807.94599	3.96	2.88	2.86	41.77	50.52	59.27	3.68	7.4	23.81	12.75	13.92	11.58	163.45	110.19	118.86	1547.86	1936	2324.14	139.57	311.86	1019.52	510.695	517.13	504.26	3.90437	up	-1.98291	down	0.0893567	false	K14611 solute carrier family 23 (nucleobase transporter), member 1/2 | (RefSeq) nucleobase-ascorbate transporter 6 (A)	PREDICTED: nucleobase-ascorbate transporter 6 [Brassica oleracea var. oleracea]	RecName: Full=Nucleobase-ascorbate transporter 6; Short=AtNAT6;	SubName: Full=Uncharacterized protein {ECO:0000313|EnsemblPlants:Bo3g107030.1};	Xanthine/uracil transporters	GO:0005618,cell wall; GO:0005783,endoplasmic reticulum; GO:0016021,integral component of membrane; GO:0009506,plasmodesma; GO:0005773,vacuole; GO:0022857,transmembrane transporter activity	Permease family
Cluster-17807.50392	14.24	12.98	13.79	1.33	1.345	1.36	1.12	2.32	5.73	5.215	5.89	4.54	365.3	308.21	355.52	30.63	31.86	33.09	26.28	60.53	151.76	129.57	136.08	123.06	-3.41397	down	1.31253	false	0.73896	false	--	protein IQ-DOMAIN 14 [Brassica napus]	--	SubName: Full=Uncharacterized protein {ECO:0000313|EnsemblPlants:Bo3g108030.1};	--	--	IQ calmodulin-binding motif
Cluster-17807.79519	104.15	121.5	102.81	0.65	0.325	0	110.17	204.85	226.19	115.53	155.55	75.51	1077.06	1162.91	1064.38	6	3	0	1017.93	2107.7	2372.02	1141.51	1456.12	826.9	-8.52369	down	9.25084	up	-0.62452	false	--	PREDICTED: protein REVEILLE 8 isoform X2 [Brassica oleracea var. oleracea]	RecName: Full=Protein REVEILLE 8; AltName: Full=MYB-like transcription factor; AltName: Full=Protein LHY-CCA1-like 5;	SubName: Full=BnaC05g43350D protein {ECO:0000313|EMBL:CDY41598.1};	Zuotin and related molecular chaperones (DnaJ superfamily), contains DNA-binding domains	GO:0005634,nucleus; GO:0003700,DNA-binding transcription factor activity; GO:0043565,sequence-specific DNA binding; GO:0001190,NA; GO:0032922,circadian regulation of gene expression; GO:0043966,histone H3 acetylation; GO:0048573,photoperiodism, flowering; GO:0042753,positive regulation of circadian rhythm; GO:0010628,positive regulation of gene expression; GO:0042752,regulation of circadian rhyth…	--
Cluster-17807.73965	36.47	35.16	36.77	5.74	6.025	6.31	27.66	37.77	29.17	41.495	42.62	40.37	508.88	454.16	514.66	71.71	77.845	83.98	348.16	529.02	416.06	566.445	537.22	595.67	-2.65251	down	2.46952	up	0.419385	false	K03781 catalase [EC:1.11.1.6] | (RefSeq) catalase-2-like (A)	catalase-2-like [Brassica napus]	RecName: Full=Catalase-2; EC=1.11.1.6;	SubName: Full=Catalase {ECO:0000313|EMBL:AAZ03546.1}; Flags: Fragment;	Catalase	GO:0009507,chloroplast; GO:0022626,cytosolic ribosome; GO:0009514,glyoxysome; GO:0005739,mitochondrion; GO:0005777,peroxisome; GO:0010319,stromule; GO:0004096,catalase activity; GO:0050897,cobalt ion binding; GO:0020037,heme binding; GO:0008219,cell death; GO:0045454,cell redox homeostasis; GO:0006995,cellular response to nitrogen starvation; GO:0016036,cellular response to phosphate starvation; …	Catalase
Cluster-17807.82294	701.88	1063.4	806.6	41.59	31.93	22.27	103.24	309.39	1198.02	844.995	690.54	999.45	6394	8964	7349	338	266	194	836	2791	11022	7673.5	5700	9647	-4.84487	down	4.19319	up	0.66304	false	--	PREDICTED: uncharacterized protein LOC106331516 [Brassica oleracea var. oleracea]	--	SubName: Full=Uncharacterized protein {ECO:0000313|EnsemblPlants:Bo3g021430.1};	--	--	--
Cluster-17807.85241	336.77	415.71	362	45.98	45.875	45.77	135.21	311.08	167.23	252.06	276.21	227.91	946.97	1078.32	999.39	113.42	119.345	125.27	306.66	792.02	439.42	701.89	716.7	687.08	-3.08607	down	2.09647	up	0.49904	false	K00511 squalene monooxygenase [EC:1.14.14.17] | (RefSeq) squalene monooxygenase 1,1 (A)	PREDICTED: squalene monooxygenase 1,1 [Brassica oleracea var. oleracea]	RecName: Full=Squalene monooxygenase 1,2; EC=1.14.14.17 {ECO:0000250|UniProtKB:Q9SM02}; AltName: Full=Squalene epoxidase 1,2; Short=SE 1,2;	SubName: Full=Uncharacterized protein {ECO:0000313|EnsemblPlants:Bo9g013760.1};	Squalene monooxygenase	GO:0016021,integral component of membrane; GO:0050660,flavin adenine dinucleotide binding; GO:0004506,squalene monooxygenase activity	--
Cluster-17807.72090	65.39	68.63	80	5.9	4.565	3.23	53.58	61.99	44.51	41.105	34.14	48.07	2243.4	2181.08	2762.04	181.71	143.46	105.21	1685.62	2167.37	1581.6	1397.51	1054.69	1740.32	-4.05919	down	3.6674	up	-0.367665	false	K16240 protein suppressor of PHYA-105 1 | (RefSeq) protein SUPPRESSOR OF PHYA-105 1-like (A)	protein SUPPRESSOR OF PHYA-105 1-like [Brassica napus]	RecName: Full=Protein SUPPRESSOR OF PHYA-105 1; EC=2.7.-.-;	SubName: Full=BnaC04g01130D protein {ECO:0000313|EMBL:CDY42035.1};	--	GO:0080008,Cul4-RING E3 ubiquitin ligase complex; GO:0016604,nuclear body; GO:0016607,nuclear speck; GO:0005634,nucleus; GO:0016605,PML body; GO:0005524,ATP binding; GO:0042802,identical protein binding; GO:0004672,protein kinase activity; GO:0009658,chloroplast organization; GO:0010100,negative regulation of photomorphogenesis; GO:0009640,photomorphogenesis; GO:0010017,red or far-red light signa…	Protein tyrosine kinase
Cluster-17807.112476	48.91	40.94	41.88	7.57	8.3	9.03	14.78	28.08	20.61	19.305	18.79	19.82	1311.6	1016.67	1129.52	182	206.125	230.25	362.37	765.21	571	507.5	454	561	-2.47369	down	1.45299	up	-0.127577	false	K06129 lysophospholipase III [EC:3.1.1.5] | (RefSeq) lecithin-cholesterol acyltransferase-like 1 (A)	PREDICTED: lecithin-cholesterol acyltransferase-like 1 [Brassica oleracea var. oleracea]	RecName: Full=Lecithin-cholesterol acyltransferase-like 1; EC=2.3.1.-;	SubName: Full=Uncharacterized protein {ECO:0000313|EnsemblPlants:Bo7g049780.1};	Lecithin:cholesterol acyltransferase (LCAT)/Acyl-ceramide synthase	GO:0016021,integral component of membrane; GO:0005774,vacuolar membrane; GO:0005773,vacuole; GO:0008374,O-acyltransferase activity; GO:0006629,lipid metabolic process	PGAP1-like protein
Cluster-17807.77077	125.96	106.9	96.65	0.29	0.145	0	49.85	109.54	91.39	84.24	69.87	98.61	5310.41	4174.82	4102.34	10.92	5.46	0	1931.14	4715.21	3996.54	3518.65	2651.31	4385.99	-9.72383	down	9.36904	up	0.00822185	false	K12134 circadian clock associated 1 | (RefSeq) protein CCA1 isoform X1 (A)	PREDICTED: protein CCA1 isoform X2 [Brassica oleracea var. oleracea]	RecName: Full=Protein CCA1 {ECO:0000303|PubMed:9144958}; AltName: Full=MYB-related transcription factor CCA1 {ECO:0000303|PubMed:9144958}; AltName: Full=Protein CIRCADIAN CLOCK ASSOCIATED 1 {ECO:0000303|PubMed:9144958};	SubName: Full=Uncharacterized protein {ECO:0000313|EnsemblPlants:Bo4g006930.1};	Zuotin and related molecular chaperones (DnaJ superfamily), contains DNA-binding domains	GO:0005634,nucleus; GO:0003677,DNA binding; GO:0003700,DNA-binding transcription factor activity; GO:0043565,sequence-specific DNA binding; GO:0007623,circadian rhythm; GO:0048574,long-day photoperiodism, flowering; GO:0042754,negative regulation of circadian rhythm; GO:0045892,negative regulation of transcription, DNA-templated; GO:0045893,positive regulation of transcription, DNA-templated; GO:…	--
Cluster-17807.69922	16.1	20.83	15.3	0.65	0.57	0.49	3.45	11.26	14.28	9.695	9.62	9.77	554	664	530	20	18	16	109	395	509	326.5	298	355	-5.02459	down	4.21736	up	-0.013965	false	K14329 agmatine coumaroyltransferase [EC:2.3.1.64 2.3.1.-] | (RefSeq) AACT1; anthocyanin 5-aromatic acyltransferase 1 (A)	phenolic glucoside malonyltransferase 1-like [Brassica napus]	RecName: Full=Phenolic glucoside malonyltransferase 1; EC=2.3.1.-;	SubName: Full=Uncharacterized protein {ECO:0000313|EnsemblPlants:Bra030359.1-P};	--	GO:0005829,cytosol; GO:0050736,O-malonyltransferase activity; GO:0009636,response to toxic substance	Transferase family
Cluster-17807.114356	17.33	12.07	10.28	159.85	152.11	144.37	14.16	26.2	18.87	31.6	36.98	26.22	207.07	133.51	123.08	1707.27	1676.63	1645.99	151.93	312.91	229.56	365.595	399.59	331.6	3.45261	up	-2.85906	down	0.703965	false	K13902 cystatin-M | (RefSeq) cysteine proteinase inhibitor A-like (A)	PREDICTED: cysteine proteinase inhibitor 6-like [Brassica oleracea var. oleracea]	RecName: Full=Cysteine proteinase inhibitor 6; Short=AtCYS-6; AltName: Full=PIP-M; AltName: Full=PRLI-interacting factor M; Flags: Precursor;	RecName: Full=Cysteine proteinase inhibitor {ECO:0000256|RuleBase:RU362130};	--	GO:0005829,cytosol; GO:0005783,endoplasmic reticulum; GO:0005576,extracellular region; GO:0050897,cobalt ion binding; GO:0004869,cysteine-type endopeptidase inhibitor activity; GO:0002020,protease binding; GO:0006952,defense response; GO:0006972,hyperosmotic response; GO:2000117,negative regulation of cysteine-type endopeptidase activity; GO:0009409,response to cold; GO:0006979,response to oxidat…	Aspartic acid proteinase inhibitor
Cluster-17807.77411	20.65	32.41	32.62	0.97	0.805	0.64	12.16	22.91	21.71	22.48	22.31	22.65	907.49	1319.54	1443.69	38.33	32.525	26.72	491.38	1028.62	989.94	966.315	882.41	1050.22	-5.23661	down	4.67436	up	0.236898	false	K09526 DnaJ homolog subfamily C member 6 | (RefSeq) auxilin-related protein 2 (A)	PREDICTED: J domain-containing protein required for chloroplast accumulation response 1 isoform X1 [Brassica oleracea var. oleracea]	RecName: Full=J domain-containing protein required for chloroplast accumulation response 1;	SubName: Full=Uncharacterized protein {ECO:0000313|EnsemblPlants:Bo6g119260.1};	Auxilin-like protein and related proteins containing DnaJ domain	GO:0005737,cytoplasm; GO:0031982,vesicle; GO:0007015,actin filament organization; GO:0071483,cellular response to blue light; GO:0009904,chloroplast accumulation movement; GO:0009903,chloroplast avoidance movement; GO:0006898,receptor-mediated endocytosis	DnaJ domain
Cluster-17807.73565	35.19	41.9	38.37	0.55	0.62	0.69	31.33	49.82	63.13	48.25	55.12	41.38	430	474	470	6	7	8	344	609	786	572	609	535	-6.03358	down	6.37116	up	0.0181018	false	--	uncharacterized protein LOC106453057 isoform X5 [Brassica napus]	--	SubName: Full=Uncharacterized protein {ECO:0000313|EnsemblPlants:Bo3g175400.1};	--	--	--
Cluster-17807.94757	52.55	29.99	67.73	0.15	0.12	0.09	22.49	33.92	34.51	31.085	26.93	35.24	1906.23	1007.47	2472.42	5	4	3	748.58	1254.44	1296.72	1114.12	879.4	1348.84	-8.78241	down	8.10386	up	0.0329395	false	K23108 benzoate---CoA ligase [EC:6.2.1.25] | (RefSeq) BZO1; benzoyloxyglucosinolate 1 (A)	PREDICTED: probable acyl-activating enzyme 12, peroxisomal isoform X1 [Brassica oleracea var. oleracea]	RecName: Full=Probable acyl-activating enzyme 12, peroxisomal; EC=6.2.1.-;	SubName: Full=Uncharacterized protein {ECO:0000313|EnsemblPlants:Bo3g073020.1};	Acyl-CoA synthetase	GO:0005777,peroxisome; GO:0016874,ligase activity; GO:0006631,fatty acid metabolic process	AMP-binding enzyme C-terminal domain
Cluster-17807.54529	15.86	13.54	21.05	181.74	167.35	152.96	50.45	17.73	65.15	98.53	115.16	81.9	406	321	542	4172	3948	3724	1180	461	1722	2435.5	2657	2214	3.23587	up	-1.78881	down	1.13161	false	--	BnaA05g27950D [Brassica napus]	RecName: Full=Senescence associated gene 20 {ECO:0000303|PubMed:10444084}; AltName: Full=Protein WOUND-INDUCED 12 {ECO:0000303|PubMed:12857840}; Short=AtWI-12 {ECO:0000303|PubMed:12857840};	SubName: Full=Uncharacterized protein {ECO:0000313|EnsemblPlants:Bra029887.1-P};	--	GO:0007568,aging; GO:0010150,leaf senescence; GO:0009620,response to fungus; GO:0002238,response to molecule of fungal origin; GO:0009624,response to nematode; GO:0010193,response to ozone	SnoaL-like domain
Cluster-17807.33485	9.79	12.07	13.53	280.84	291.275	301.71	30.24	14.94	9.03	12.41	14.59	10.23	15	17	20	371	414.5	458	34	19	12	19	21	17	4.58417	up	-4.23	down	-0.178351	false	K13195 cold-inducible RNA-binding protein | (RefSeq) glycine-rich RNA-binding protein-like (A)	BnaC03g60490D [Brassica napus]	RecName: Full=Glycine-rich RNA-binding protein;	SubName: Full=BnaC03g60490D protein {ECO:0000313|EMBL:CDY12133.1};	FOG: RRM domain	GO:0003723,RNA binding	--
Cluster-17807.17906	15.53	22.1	17.85	0.69	0.615	0.54	7.22	5.68	6.33	8.55	13.07	4.03	548.66	723.29	634.83	22	20	18	234	204.52	231.83	282.945	415.76	150.13	-4.99979	down	3.49967	up	0.393856	false	K01858 myo-inositol-1-phosphate synthase [EC:5.5.1.4] | (RefSeq) inositol-3-phosphate synthase-like (A)	PREDICTED: inositol-3-phosphate synthase-like [Brassica oleracea var. oleracea]	RecName: Full=Inositol-3-phosphate synthase; Short=MIP synthase; EC=5.5.1.4; AltName: Full=Myo-inositol 1-phosphate synthase; Short=IPS; Short=MI-1-P synthase;	SubName: Full=Uncharacterized protein {ECO:0000313|EnsemblPlants:Bo4g149430.1};	Myo-inositol-1-phosphate synthase	GO:0005737,cytoplasm; GO:0004512,inositol-3-phosphate synthase activity; GO:0006021,inositol biosynthetic process; GO:0008654,phospholipid biosynthetic process	Myo-inositol-1-phosphate synthase
Cluster-17807.101493	7.7	8.35	7.81	31.09	30.47	29.85	14.93	12.19	17.03	14.66	16.95	12.37	328.48	330.14	335.5	1191.12	1200.55	1209.98	585.45	531.32	754.24	604.125	651.18	557.07	1.86022	up	-0.931226	false	-0.0212114	false	K03255 protein TIF31 | (RefSeq) hypothetical protein (A)	telomere repeat-binding protein 1-like isoform X2 [Brassica napus]	RecName: Full=Telomere repeat-binding protein 1; Short=AtTRP1;	SubName: Full=Uncharacterized protein {ECO:0000313|EnsemblPlants:Bo9g139390.1};	--	GO:0005737,cytoplasm; GO:0016020,membrane; GO:0031965,nuclear membrane; GO:0000783,nuclear telomere cap complex; GO:0005886,plasma membrane; GO:0003691,double-stranded telomeric DNA binding; GO:0009873,ethylene-activated signaling pathway; GO:0006355,regulation of transcription, DNA-templated; GO:0009733,response to auxin; GO:0046686,response to cadmium ion; GO:0009723,response to ethylene; GO:00…	Ubiquitin-like domain
Cluster-17807.125421	18.64	16.13	22.74	0.25	0.185	0.12	8.9	12.73	6.81	5.27	6.49	4.05	596.31	478.09	731.92	7.14	5.39	3.64	260.79	414.71	225.6	161.805	186.94	136.67	-6.80627	down	5.81876	up	-0.848463	false	--	PREDICTED: uncharacterized protein LOC106296655 [Brassica oleracea var. oleracea]	RecName: Full=Senescence-associated protein AAF, chlorolplastic {ECO:0000305}; AltName: Full=Protein ARABIDOPSIS A-FIFTEEN {ECO:0000303|PubMed:21940719}; Flags: Precursor;	SubName: Full=Uncharacterized protein {ECO:0000313|EnsemblPlants:Bo6g099840.1};	--	GO:0009507,chloroplast; GO:0034599,cellular response to oxidative stress; GO:0010150,leaf senescence; GO:0072593,reactive oxygen species metabolic process; GO:0010228,vegetative to reproductive phase transition of meristem	HEAT repeats
Cluster-17807.74644	293.14	276.12	324.69	31	24.03	17.06	110.46	212.17	233.62	218.765	192.16	245.37	10584.1	9234.66	11798.4	1004.43	794.86	585.29	3658.97	7810.71	8738.54	7797.55	6246.56	9348.53	-3.72246	down	3.07879	up	0.231076	false	K03063 26S proteasome regulatory subunit T3 | (RefSeq) 26S protease regulatory subunit 6B homolog (A)	PREDICTED: root phototropism protein 2 [Brassica oleracea var. oleracea]	RecName: Full=Root phototropism protein 2; AltName: Full=BTB/POZ domain-containing protein RPT2;	SubName: Full=Uncharacterized protein {ECO:0000313|EnsemblPlants:Bo4g057410.1};	--	GO:0005737,cytoplasm; GO:0005634,nucleus; GO:0004871,NA; GO:0009638,phototropism; GO:0016567,protein ubiquitination	BTB/POZ domain
Cluster-17807.132087	0.29	0.68	0.33	33.69	29.28	24.87	1.92	1.41	0.38	0.815	0.84	0.79	7	15	8	719.55	641.55	563.55	41.85	34	9.45	19.075	18.15	20	5.99523	up	-4.47884	down	-0.568165	false	K17500 integrin-linked kinase-associated serine/threonine phosphatase 2C [EC:3.1.3.16] | (RefSeq) WAT1-related protein At3g18200 isoform X1 (A)	PREDICTED: WAT1-related protein At3g56620 [Brassica oleracea var. oleracea]	RecName: Full=WAT1-related protein At3g56620;	RecName: Full=WAT1-related protein {ECO:0000256|RuleBase:RU363077};	--	GO:0016021,integral component of membrane; GO:0005886,plasma membrane; GO:0022857,transmembrane transporter activity	EamA-like transporter family
Cluster-17807.74428	137.53	158.92	186.33	3.76	2.53	1.3	70.57	120.23	72.97	71.635	68.71	74.56	6685.67	7156.27	9121.01	163.99	111.935	59.88	3155.8	5974.1	3682.78	3414.22	3005.4	3823.05	-6.09499	down	5.24994	up	-0.296137	false	K08869 aarF domain-containing kinase | (RefSeq) uncharacterized protein sll0005 (A)	PREDICTED: uncharacterized protein sll0005 [Brassica oleracea var. oleracea]	RecName: Full=Protein ACTIVITY OF BC1 COMPLEX KINASE 3, chloroplastic {ECO:0000303|PubMed:23673981}; Short=ABC1-LIKE KINASE 3 {ECO:0000303|PubMed:23673981}; EC=2.7.-.- {ECO:0000255|PROSITE-ProRule:PRU00159}; EC=2.7.11.1 {ECO:0000269|PubMed:23632854}; AltName: Full=Protein REPRESSOR OF BDR1 {ECO:0000303|PubMed:25882344}; Flags: Precursor;	SubName: Full=Uncharacterized protein {ECO:0000313|EnsemblPlants:Bo7g037680.1};	Predicted unusual protein kinase	GO:0009507,chloroplast; GO:0010287,plastoglobule; GO:0005524,ATP binding; GO:0004672,protein kinase activity; GO:0006995,cellular response to nitrogen starvation; GO:0009658,chloroplast organization; GO:0080177,plastoglobule organization; GO:0050821,protein stabilization; GO:1902171,regulation of tocopherol cyclase activity; GO:0009644,response to high light intensity; GO:0080183,response to phot…	Protein kinase domain
Cluster-17807.72121	89.01	102.66	104.58	10.44	11.97	13.5	48.06	47.38	56.82	55.245	59.7	50.79	2000.24	2136.5	2362.12	210.29	249.43	288.57	984.51	1079.17	1315.93	1207.43	1209.41	1205.45	-3.11767	down	2.18634	up	0.121717	false	--	uncharacterized protein LOC111204239 isoform X1 [Brassica napus]	--	SubName: Full=BnaC03g59290D protein {ECO:0000313|EMBL:CDY35294.1};	--	--	Beta-lactamase superfamily domain
Cluster-17807.50506	0.91	2.01	1.17	58.61	60.975	63.34	4.89	2.52	28.7	15.61	18.23	12.99	15	30.55	19.3	860.36	924.77	989.18	72.61	41.71	482.49	247.41	269.76	225.06	5.40063	up	-2.20725	down	0.339363	false	--	PREDICTED: uncharacterized protein LOC106339454 [Brassica oleracea var. oleracea]	--	SubName: Full=Uncharacterized protein {ECO:0000313|EnsemblPlants:Bo4g038610.1};	--	GO:0016021,integral component of membrane	--
Cluster-17807.97503	23.31	23.24	26.82	2.22	1.975	1.73	22.22	20.55	18.34	27.055	22.59	31.52	388.99	359.08	449.36	33.17	30.325	27.48	336.01	345.65	314.03	448.14	340.26	556.02	-3.72729	down	3.48124	up	0.434598	false	--	uncharacterized WD repeat-containing protein C2A9.03-like isoform X1 [Brassica napus]	--	SubName: Full=Uncharacterized protein {ECO:0000313|EnsemblPlants:Bo6g121720.1};	--	--	Anaphase-promoting complex subunit 4 WD40 domain
Cluster-17807.50098	43.81	51.25	30.64	1.46	1.585	1.71	15.08	28.15	14.38	18.02	19.78	16.26	1141.74	1237.03	802.96	34.03	38.23	42.43	359.17	745.3	386.97	455.96	464.48	447.44	-4.80937	down	3.70371	up	-0.0845737	false	--	PREDICTED: uncharacterized protein LOC106337592 isoform X1 [Brassica oleracea var. oleracea]	--	SubName: Full=Uncharacterized protein {ECO:0000313|EnsemblPlants:Bo4g012920.1};	Predicted membrane protein	GO:0016021,integral component of membrane	PQ loop repeat
Cluster-17807.114543	9.15	9.69	9.27	1.06	0.905	0.75	9.71	14.36	6.91	8.115	10.11	6.12	422.18	413.98	430.63	43.98	38.385	32.79	411.89	676.89	330.9	358.595	419.5	297.69	-3.45956	down	3.62699	up	-0.351679	false	K11817 indole-3-acetaldehyde oxidase [EC:1.2.3.7] | (RefSeq) indole-3-acetaldehyde oxidase-like (A)	PREDICTED: indole-3-acetaldehyde oxidase-like [Brassica oleracea var. oleracea]	RecName: Full=Indole-3-acetaldehyde oxidase; Short=IAA oxidase; EC=1.2.3.7; AltName: Full=Aldehyde oxidase 2; Short=AO-2; Short=AtAO-2; Short=AtAO3;	SubName: Full=Uncharacterized protein {ECO:0000313|EnsemblPlants:Bo3g127470.1};	Xanthine dehydrogenase	GO:0005829,cytosol; GO:0051537,2 iron, 2 sulfur cluster binding; GO:0004031,aldehyde oxidase activity; GO:0009055,electron transfer activity; GO:0050660,flavin adenine dinucleotide binding; GO:0050302,indole-3-acetaldehyde oxidase activity; GO:0005506,iron ion binding; GO:0016614,oxidoreductase activity, acting on CH-OH group of donors; GO:0009688,abscisic acid biosynthetic process; GO:0009851,au…	Molybdopterin-binding domain of aldehyde dehydrogenase
Cluster-17807.69146	30.89	34.77	33.52	2.8	2.825	2.85	6.49	20.6	4.94	12.235	9.02	15.45	386.51	402.69	420.45	31.32	32.66	34	73	258	63	153.275	102	204.55	-3.62524	down	1.98702	up	0.250972	false	K13229 2,4-dihydroxy-1,4-benzoxazin-3-one-glucoside dioxygenase [EC:1.14.11.59] | (RefSeq) DIBOA-glucoside dioxygenase BX6 (A)	PREDICTED: 1-aminocyclopropane-1-carboxylate oxidase homolog 6-like [Brassica oleracea var. oleracea]	RecName: Full=1-aminocyclopropane-1-carboxylate oxidase homolog 6; EC=1.14.-.-;	SubName: Full=Uncharacterized protein {ECO:0000313|EnsemblPlants:Bo8g002890.1};	Iron/ascorbate family oxidoreductases	GO:0046872,metal ion binding; GO:0016491,oxidoreductase activity	non-haem dioxygenase in morphine synthesis N-terminal
Cluster-17807.61387	13.52	20.95	15.87	0.33	0.25	0.17	25.82	25.61	14.49	17.99	19.49	16.49	682.02	978.62	805.75	15	11.5	8	1198.02	1320.32	758.82	880.75	884.57	876.93	-6.1535	down	6.56192	up	-0.287444	false	K21989 calcium permeable stress-gated cation channel | (RefSeq) CSC1-like protein At4g15430 (A)	BnaC08g10180D [Brassica napus]	RecName: Full=CSC1-like protein At4g15430;	SubName: Full=BnaC08g10180D protein {ECO:0000313|EMBL:CDY09064.1};	Uncharacterized conserved protein	GO:0016021,integral component of membrane; GO:0006811,ion transport	Cytosolic domain of 10TM putative phosphate transporter
Cluster-17807.64993	17.41	17.48	20.6	3.54	3.685	3.83	4.04	8.45	10	5.16	4.75	5.57	1522.17	1416.3	1815.16	277.74	297.82	317.9	325.99	757.93	910.47	443.725	373.76	513.69	-2.40373	down	1.15129	up	-0.557785	false	K15398 fatty acid omega-hydroxylase [EC:1.14.-.-] | (RefSeq) cytochrome P450 86A2 (A)	PREDICTED: cytochrome P450 86A2 [Brassica oleracea var. oleracea]	RecName: Full=Cytochrome P450 86A2; EC=1.14.14.1; AltName: Full=Protein ABERRANT INDUCTION OF TYPE THREE 1;	SubName: Full=Uncharacterized protein {ECO:0000313|EnsemblPlants:Bo9g002280.1};	Cytochrome P450 CYP4/CYP19/CYP26 subfamilies	GO:0016021,integral component of membrane; GO:0018685,alkane 1-monooxygenase activity; GO:0070330,aromatase activity; GO:0020037,heme binding; GO:0005506,iron ion binding; GO:0006952,defense response; GO:0006631,fatty acid metabolic process	Cytochrome P450
Cluster-17807.86474	484.05	425.04	701.65	11.94	16.245	20.55	114.95	528.78	365.03	285.595	279.76	291.43	3217.26	2612.78	4649.7	70.61	100.805	131	668.32	3429.38	2418.98	1873.31	1690.14	2056.48	-5.09647	down	4.40488	up	-0.168506	false	K01623 fructose-bisphosphate aldolase, class I [EC:4.1.2.13] | (RefSeq) fructose-bisphosphate aldolase 1, chloroplastic-like (A)	PREDICTED: fructose-bisphosphate aldolase 1, chloroplastic-like, partial [Raphanus sativus]	RecName: Full=Fructose-bisphosphate aldolase 1, chloroplastic {ECO:0000305}; Short=AtFBA1 {ECO:0000303|PubMed:22561114}; EC=4.1.2.13 {ECO:0000305}; Flags: Precursor;	RecName: Full=Fructose-bisphosphate aldolase {ECO:0000256|RuleBase:RU003994, ECO:0000256|SAAS:SAAS00336718}; EC=4.1.2.13 {ECO:0000256|RuleBase:RU003994, ECO:0000256|SAAS:SAAS00336718};	Fructose-biphosphate aldolase	GO:0048046,apoplast; GO:0009507,chloroplast; GO:0009941,chloroplast envelope; GO:0009570,chloroplast stroma; GO:0009534,chloroplast thylakoid; GO:0022626,cytosolic ribosome; GO:0010287,plastoglobule; GO:0009579,thylakoid; GO:0031977,thylakoid lumen; GO:0004332,fructose-bisphosphate aldolase activity; GO:0006094,gluconeogenesis; GO:0006096,glycolytic process; GO:0046686,response to cadmium ion	Fructose-bisphosphate aldolase class-I
Cluster-17807.88219	55.01	66.53	60.31	0.27	0.595	0.92	43.31	50.69	36.58	37.245	38.21	36.28	2871.41	3217.23	3170.45	12.64	29.12	45.6	2080.85	2705.88	1983.71	1896.33	1794.82	1997.83	-6.71716	down	6.27258	up	-0.228779	false	--	PREDICTED: uncharacterized protein ycf36-like [Brassica oleracea var. oleracea]	RecName: Full=Protein CONSERVED IN THE GREEN LINEAGE AND DIATOMS 27, chloroplastic {ECO:0000303|PubMed:23043051}; Flags: Precursor;	SubName: Full=Uncharacterized protein {ECO:0000313|EnsemblPlants:Bra036805.1-P};	--	GO:0009507,chloroplast; GO:0016021,integral component of membrane; GO:1990641,response to iron ion starvation	Conserved in the green lineage and diatoms 27
Cluster-17807.87692	357.5	496.85	483.89	47.49	48.76	50.03	504.33	679.57	387.34	504.685	490.03	519.34	3689.66	4745.66	4999.76	437.66	465.395	493.13	4649.86	6977.58	4053.61	5126.79	4578.03	5675.55	-3.27228	down	3.4929	up	-0.00560105	false	K03781 catalase [EC:1.11.1.6] | (RefSeq) catalase-2-like (A)	catalase-2-like [Brassica napus]	RecName: Full=Catalase-2; EC=1.11.1.6;	RecName: Full=Catalase {ECO:0000256|RuleBase:RU000498}; EC=1.11.1.6 {ECO:0000256|RuleBase:RU000498};	Catalase	GO:0009507,chloroplast; GO:0022626,cytosolic ribosome; GO:0009514,glyoxysome; GO:0005739,mitochondrion; GO:0005777,peroxisome; GO:0010319,stromule; GO:0004096,catalase activity; GO:0050897,cobalt ion binding; GO:0020037,heme binding; GO:0008219,cell death; GO:0045454,cell redox homeostasis; GO:0006995,cellular response to nitrogen starvation; GO:0016036,cellular response to phosphate starvation; …	Catalase
Cluster-17807.81641	1285.76	1007.35	1007.65	280.62	290.1	299.58	747.46	1534.48	1407.3	608.57	587.55	629.59	49295	35775	38886	9655	10283	10911	26307	60019	55926	22874	20279	25469	-1.99347	down	2.19843	up	-1.02234	down	K09840 9-cis-epoxycarotenoid dioxygenase [EC:1.13.11.51] | (RefSeq) probable carotenoid cleavage dioxygenase 4, chloroplastic (A)	PREDICTED: probable carotenoid cleavage dioxygenase 4, chloroplastic [Brassica oleracea var. oleracea]	RecName: Full=Probable carotenoid cleavage dioxygenase 4, chloroplastic; Short=AtCCD4; EC=1.14.99.-; AltName: Full=AtNCED4; Flags: Precursor;	SubName: Full=Uncharacterized protein {ECO:0000313|EnsemblPlants:Bo1g020270.1};	Beta, beta-carotene 15,15'-dioxygenase and related enzymes	GO:0009507,chloroplast; GO:0010287,plastoglobule; GO:0046872,metal ion binding; GO:0016702,oxidoreductase activity, acting on single donors with incorporation of molecular oxygen, incorporation of two atoms of oxygen	Retinal pigment epithelial membrane protein
Cluster-17807.53070	0	0.11	0	36.63	39.09	41.55	0.22	0.19	0	0	0	0	0	4.89	0	1649.96	1814.68	1979.41	10.1	9.93	0	0	0	0	10.0869	up	-8.07399	down	NA	NA	K12127 pseudo-response regulator 1 | (RefSeq) two-component response regulator-like APRR1 isoform X1 (A)	two-component response regulator-like APRR1 isoform X1 [Brassica napus]	RecName: Full=Two-component response regulator-like APRR1; AltName: Full=ABI3-interacting protein 1; AltName: Full=Pseudo-response regulator 1; AltName: Full=Timing of CAB expression 1;	SubName: Full=BnaCnng43250D protein {ECO:0000313|EMBL:CDY64140.1};	GATA-4/5/6 transcription factors	GO:0005634,nucleus; GO:0003677,DNA binding; GO:0003700,DNA-binding transcription factor activity; GO:0007623,circadian rhythm; GO:0010031,circumnutation; GO:0009908,flower development; GO:0010629,negative regulation of gene expression; GO:0000160,phosphorelay signal transduction system; GO:0010468,regulation of gene expression; GO:0006355,regulation of transcription, DNA-templated; GO:0006351,tra…	CCT motif
Cluster-17807.111790	137.65	162.63	144.61	0.77	1.635	2.5	112.9	125.9	94.17	96.85	105.31	88.39	1302.79	1424.37	1369.32	6.46	14.555	22.65	951.33	1181.72	901.25	894.535	902.82	886.25	-6.54103	down	6.11608	up	-0.150926	false	--	PREDICTED: uncharacterized protein ycf36-like [Brassica oleracea var. oleracea]	RecName: Full=Protein CONSERVED IN THE GREEN LINEAGE AND DIATOMS 27, chloroplastic {ECO:0000303|PubMed:23043051}; Flags: Precursor;	SubName: Full=Uncharacterized protein {ECO:0000313|EnsemblPlants:Bra036805.1-P};	--	GO:0009507,chloroplast; GO:0016021,integral component of membrane; GO:1990641,response to iron ion starvation	Conserved in the green lineage and diatoms 27
Cluster-17807.140599	2.58	1.8	2.39	17.48	16.63	15.78	0.31	1.94	14.67	7.615	9.71	5.52	90	58	84	547	535	523	10	69	529.96	254	305	203	2.80449	up	-1.40241	false	0.369743	false	K06636 structural maintenance of chromosome 1 | (RefSeq) structural maintenance of chromosomes protein 2-2-like (A)	PREDICTED: IRK-interacting protein [Brassica oleracea var. oleracea]	RecName: Full=Protein GRAVITROPIC IN THE LIGHT 1 {ECO:0000303|PubMed:16640600};	SubName: Full=Uncharacterized protein {ECO:0000313|EnsemblPlants:Bo9g135870.1};	--	GO:0009959,negative gravitropism; GO:0009639,response to red or far red light	Plant protein of unknown function (DUF641)
Cluster-17807.76697	140.82	122.79	125.42	62.87	62.115	61.36	41.78	85.37	110.13	74.355	72.08	76.63	4425.81	3574.53	3966.01	1772.56	1802.7	1832.84	1202.77	2731.64	3581.44	2291.07	2040.27	2541.88	-1.1364	down	0.469092	false	-0.101624	false	K12130 pseudo-response regulator 5 | (RefSeq) two-component response regulator-like PRR95 (A)	zinc finger protein CONSTANS-LIKE 16-like [Brassica napus]	RecName: Full=Zinc finger protein CONSTANS-LIKE 16;	SubName: Full=Uncharacterized protein {ECO:0000313|EnsemblPlants:Bo7g052940.1};	GATA-4/5/6 transcription factors	GO:0016020,membrane; GO:0005634,nucleus; GO:0003700,DNA-binding transcription factor activity; GO:0008270,zinc ion binding; GO:0006355,regulation of transcription, DNA-templated	B-box zinc finger
Cluster-17807.70564	216.1	136.5	260.69	10.83	11.375	11.92	110.99	33.77	174.85	117.535	133.33	101.74	4486.24	2624.15	5438.11	201.53	218.53	235.53	2097.48	709.64	3736.89	2363.51	2495.97	2231.05	-4.23072	down	3.34248	up	0.125382	false	K00512 steroid 17alpha-monooxygenase / 17alpha-hydroxyprogesterone deacetylase [EC:1.14.14.19 1.14.14.32] | (RefSeq) cytochrome P450 76C2-like isoform X1 (A)	PREDICTED: cytochrome P450 76C2-like [Brassica rapa]	RecName: Full=Cytochrome P450 76C1; EC=1.14.-.-;	SubName: Full=Uncharacterized protein {ECO:0000313|EnsemblPlants:Bra000769.1-P};	Cytochrome P450 CYP2 subfamily	GO:0016021,integral component of membrane; GO:0016020,membrane; GO:0020037,heme binding; GO:0005506,iron ion binding; GO:0016709,oxidoreductase activity, acting on paired donors, with incorporation or reduction of molecular oxygen, NAD(P)H as one donor, and incorporation of one atom of oxygen; GO:0044550,secondary metabolite biosynthetic process	Cytochrome P450
Cluster-17807.82432	6.81	8.55	8.32	0.33	0.29	0.25	5.1	6.9	14.7	7.71	6.87	8.55	379	440.78	466.43	16.33	14.665	13	261.52	393.25	850.54	423.005	344.13	501.88	-4.87218	down	5.09976	up	-0.23463	false	K12133 MYB-related transcription factor LHY | (RefSeq) hypothetical protein (A)	PREDICTED: protein REVEILLE 4-like isoform X1 [Brassica oleracea var. oleracea]	RecName: Full=Protein REVEILLE 4 {ECO:0000303|PubMed:19805390}; AltName: Full=Myb transcription factor LHY/CCA1-like 1 {ECO:0000303|Ref.2};	SubName: Full=Uncharacterized protein {ECO:0000313|EnsemblPlants:Bra005751.1-P};	Zuotin and related molecular chaperones (DnaJ superfamily), contains DNA-binding domains	GO:0005737,cytoplasm; GO:0005634,nucleus; GO:0003677,DNA binding; GO:0003700,DNA-binding transcription factor activity; GO:0007623,circadian rhythm; GO:0009737,response to abscisic acid; GO:0009733,response to auxin; GO:0046686,response to cadmium ion; GO:0009723,response to ethylene; GO:0009739,response to gibberellin; GO:0009753,response to jasmonic acid; GO:0009751,response to salicylic acid; …	Myb DNA-binding like
Cluster-17807.40385	0.16	0.21	0	62.82	60.835	58.85	0.19	0.55	0.11	1.28	0.88	1.68	2.78	3.36	0	960.95	959.225	957.5	2.97	9.48	1.91	21.98	13.61	30.35	8.91256	up	-7.67432	down	2.25031	up	--	PREDICTED: uncharacterized protein LOC106339517 isoform X3 [Brassica oleracea var. oleracea]	--	SubName: Full=Uncharacterized protein {ECO:0000313|EnsemblPlants:Bo4g078620.1};	--	--	--
Cluster-17807.68557	55.62	60.87	62.22	3.04	4.04	5.04	34.99	47.59	40.89	34.535	37.81	31.26	1224.41	1240.83	1376.47	60	82.725	105.45	701.86	1061.54	927.33	738.555	750.37	726.74	-3.94985	down	3.44263	up	-0.249228	false	K14759 isochorismate synthase / 2-succinyl-5-enolpyruvyl-6-hydroxy-3-cyclohexene-1-carboxylate synthase / 2-succinyl-6-hydroxy-2,4-cyclohexadiene-1-carboxylate synthase / O-succinylbenzoate synthase [EC:5.4.4.2 2.2.1.9 4.2.99.20 4.2.1.113] | (RefSeq) protein PHYLLO, chloroplastic (A)	pheophytinase, chloroplastic [Brassica napus]	RecName: Full=Pheophytinase, chloroplastic; EC=3.1.1.-; AltName: Full=Pheophytin pheophorbide hydrolase; AltName: Full=Protein CO-REGULATED WITH NYE1; Flags: Precursor;	SubName: Full=BnaC09g37850D protein {ECO:0000313|EMBL:CDY35853.1};	Predicted hydrolase/acyltransferase (alpha/beta hydrolase superfamily)	GO:0009507,chloroplast; GO:0009570,chloroplast stroma; GO:0009535,chloroplast thylakoid membrane; GO:0080124,pheophytinase activity; GO:0015996,chlorophyll catabolic process	Serine aminopeptidase, S33
Cluster-17807.61657	1.22	0.94	1.75	27.33	24.64	21.95	0	7.35	18.95	19.295	19.93	18.66	35.99	25.66	51.91	723.7	669.93	616.16	0	220.91	578.71	555.88	530.16	581.6	4.15383	up	-1.34541	false	1.09949	false	K16221 transcription factor TCP21 (protein CCA1 HIKING EXPEDITION) | (RefSeq) transcription factor TCP7 (A)	transcription factor TCP22-like [Brassica napus]	RecName: Full=Transcription factor TCP22;	SubName: Full=Uncharacterized protein {ECO:0000313|EnsemblPlants:Bo6g114530.1};	--	GO:0005634,nucleus; GO:0003677,DNA binding; GO:0003700,DNA-binding transcription factor activity; GO:0006355,regulation of transcription, DNA-templated; GO:0006351,transcription, DNA-templated	TCP family transcription factor
Cluster-17807.82141	1550.91	1449.46	1255.23	189.98	151.04	112.1	1207.52	1371.88	1562.83	1139.73	1041.96	1237.5	68300.6	59131.2	55656.3	7509.87	6099.11	4688.36	48879.1	61709.3	71413.7	49396	41298.2	57493.8	-3.31904	down	3.32128	up	-0.284318	false	K09838 zeaxanthin epoxidase [EC:1.14.15.21] | (RefSeq) zeaxanthin epoxidase, chloroplastic isoform X1 (A)	zeaxanthin epoxidase, chloroplastic isoform X2 [Brassica napus]	RecName: Full=Zeaxanthin epoxidase, chloroplastic; Short=AtZEP; EC=1.14.15.21; AltName: Full=Protein ABA DEFICIENT 1; Short=AtABA1; AltName: Full=Protein IMPAIRED IN BABA-INDUCED STERILITY 3; AltName: Full=Protein LOW EXPRESSION OF OSMOTIC STRESS-RESPONSIVE GENES 6; AltName: Full=Protein NON-PHOTOCHEMICAL QUENCHING 2; Flags: Precursor;	SubName: Full=Uncharacterized protein {ECO:0000313|EnsemblPlants:Bo7g064130.1};	Kynurenine 3-monooxygenase and related flavoprotein monooxygenases	GO:0009507,chloroplast; GO:0009941,chloroplast envelope; GO:0016020,membrane; GO:0071949,FAD binding; GO:0009540,zeaxanthin epoxidase [overall] activity; GO:0009688,abscisic acid biosynthetic process; GO:0009408,response to heat; GO:0010114,response to red light; GO:0009414,response to water deprivation; GO:0044550,secondary metabolite biosynthetic process; GO:0010182,sugar mediated signaling pat…	FAD dependent oxidoreductase
Cluster-17807.90628	11.44	9.72	9.82	35.37	33.985	32.6	15.9	13.13	20.36	18.63	17.58	19.68	352	277	304	976	964.5	953	448	411	648	563	487	639	1.64183	up	-0.927127	false	0.172308	false	K09511 DnaJ homolog subfamily B member 5 | (RefSeq) uncharacterized LOC103710987 (A)	PREDICTED: uncharacterized protein LOC106327517 [Brassica oleracea var. oleracea]	RecName: Full=Chaperone protein dnaJ A6, chloroplastic {ECO:0000305}; Short=atDjA6 {ECO:0000303|PubMed:23894646}; AltName: Full=Chaperone protein dnaJ A26 {ECO:0000303|PubMed:11599562}; Short=AtDjA26 {ECO:0000303|PubMed:11599562}; Flags: Precursor;	SubName: Full=Uncharacterized protein {ECO:0000313|EnsemblPlants:Bo2g166210.1};	Molecular chaperone (DnaJ superfamily)	GO:0009507,chloroplast; GO:0009941,chloroplast envelope; GO:0009535,chloroplast thylakoid membrane; GO:0005524,ATP binding; GO:0031072,heat shock protein binding; GO:0046872,metal ion binding; GO:0051082,unfolded protein binding; GO:0006457,protein folding; GO:0009408,response to heat	DnaJ domain
Cluster-17807.107907	4.08	4.42	2.96	34.27	33.39	32.51	2.54	1.52	9	8.62	8.05	9.19	255.16	255.72	186.12	1922.46	1925.3	1928.14	146.13	97.02	584.66	528.79	452.16	605.42	3.04903	up	-2.79069	down	0.94296	false	K04733 interleukin-1 receptor-associated kinase 4 [EC:2.7.11.1] | (RefSeq) probable inactive leucine-rich repeat receptor-like protein kinase At3g03770 (A)	probable inactive leucine-rich repeat receptor-like protein kinase At3g03770 [Brassica napus]	RecName: Full=Probable inactive leucine-rich repeat receptor-like protein kinase At3g03770; Flags: Precursor;	SubName: Full=Uncharacterized protein {ECO:0000313|EnsemblPlants:Bo9g166080.1};	--	GO:0016021,integral component of membrane; GO:0005886,plasma membrane; GO:0005524,ATP binding; GO:0004672,protein kinase activity	Leucine Rich repeat
Cluster-17807.81653	1090.21	1598.72	1698.63	68.1	78.17	88.24	412.14	1104.01	923.98	741.975	704	779.95	2370	3202	3600	129	158.5	188	696	2099	1822	1624	1422	1826	-4.27636	down	3.26876	up	0.111146	false	--	hypothetical protein CFP56_43376 [Quercus suber]	--	SubName: Full=Uncharacterized protein {ECO:0000313|EMBL:EPS59999.1}; Flags: Fragment;	--	--	--
Cluster-17807.77805	229.69	236.94	228	70.03	61.425	52.82	177.3	226.54	351.07	306.02	292.92	319.12	2485.61	2373.13	2471.04	676.95	611.33	545.71	1717.04	2442.9	3857.85	3262.18	2868.41	3655.96	-1.99622	down	2.1319	up	0.305216	false	K12135 zinc finger protein CONSTANS | (RefSeq) zinc finger protein CONSTANS-LIKE 2-like (A)	zinc finger protein CONSTANS-LIKE 4-like isoform X2 [Brassica napus]	RecName: Full=Zinc finger protein CONSTANS-LIKE 4;	SubName: Full=Uncharacterized protein {ECO:0000313|EnsemblPlants:Bra009805.1-P};	GATA-4/5/6 transcription factors	GO:0005634,nucleus; GO:0008270,zinc ion binding; GO:0009909,regulation of flower development; GO:0009416,response to light stimulus	CCT motif
Cluster-17807.109158	23.2	23.32	29.5	1.24	1.235	1.23	18.87	30.68	11.25	20.775	24.74	16.81	376	350	480	18	18.5	19	277	501	187	325	362	288	-4.44735	down	4.13079	up	0.0609664	false	--	--	--	--	--	--	--
Cluster-17807.81572	36.03	44.77	39.89	287.45	254.465	221.48	37.75	14.28	146.61	2.89	0	5.78	1345.1	1548.37	1499	9630.85	8743.5	7856.15	1293.47	543.92	5672.63	113.945	0	227.89	2.57412	up	-1.79059	false	-4.52732	false	--	PREDICTED: uncharacterized protein LOC106319243 [Brassica oleracea var. oleracea]	--	SubName: Full=Uncharacterized protein {ECO:0000313|EnsemblPlants:Bo9g011400.1};	--	--	--
Cluster-17807.107187	22.7	18.56	23.5	2.63	2.455	2.28	20.55	18.13	10.74	11.475	8.82	14.13	452.74	342.83	470.88	47	45.16	43.32	372.82	365.72	220.36	228.17	158.6	297.74	-3.21773	down	2.84471	up	-0.490469	false	K18587 ubiquinone biosynthesis protein COQ9 | (RefSeq) ubiquinone biosynthesis protein COQ9, mitochondrial-like (A)	PREDICTED: ubiquinone biosynthesis protein COQ9, mitochondrial-like [Brassica oleracea var. oleracea]	--	SubName: Full=Uncharacterized protein {ECO:0000313|EnsemblPlants:Bo8g068310.1};	Uncharacterized conserved protein	GO:0006744,ubiquinone biosynthetic process	COQ9
Cluster-17807.20399	0.03	0.18	0.1	21.79	23.41	25.03	0.67	0.17	0.09	0	0	0	0.94	5	3	600.74	666	731.26	18.76	5.45	3	0	0	0	7.79553	up	-6.16663	down	NA	NA	K12135 zinc finger protein CONSTANS | (RefSeq) hypothetical protein (A)	PREDICTED: zinc finger protein CONSTANS-LIKE 10 [Brassica oleracea var. oleracea]	RecName: Full=Zinc finger protein CONSTANS-LIKE 10;	SubName: Full=Uncharacterized protein {ECO:0000313|EnsemblPlants:Bo7g089140.1};	--	GO:0005634,nucleus; GO:0005886,plasma membrane; GO:0003700,DNA-binding transcription factor activity; GO:0008270,zinc ion binding	B-box zinc finger
Cluster-17807.81131	1646.75	1073.75	2341.68	73.48	61.92	50.36	61.44	518.66	552.55	94.625	101.04	88.21	23046.6	13912	32873.3	919.99	795.93	671.87	775.79	7287.52	7904.01	1291.55	1277.55	1305.54	-4.84648	down	2.71858	up	-1.99081	false	K08914 light-harvesting complex II chlorophyll a/b binding protein 3 | (RefSeq) chlorophyll a-b binding protein 3, chloroplastic (A)	chlorophyll a-b binding protein 3, chloroplastic [Brassica napus]	RecName: Full=Chlorophyll a-b binding protein 3, chloroplastic; AltName: Full=Light-harvesting chlorophyll B-binding protein 3 {ECO:0000312|EMBL:AED96477.1}; Short=LHCB3*1 {ECO:0000303|PubMed:11245797}; Short=Lhcb3 {ECO:0000303|PubMed:11245797}; Flags: Precursor;	RecName: Full=Chlorophyll a-b binding protein, chloroplastic {ECO:0000256|RuleBase:RU363080};	--	GO:0009507,chloroplast; GO:0009941,chloroplast envelope; GO:0009534,chloroplast thylakoid; GO:0009535,chloroplast thylakoid membrane; GO:0016021,integral component of membrane; GO:0009522,photosystem I; GO:0009523,photosystem II; GO:0010287,plastoglobule; GO:0009579,thylakoid; GO:0042651,thylakoid membrane; GO:0016168,chlorophyll binding; GO:0046872,metal ion binding; GO:0031409,pigment binding; …	Chlorophyll A-B binding protein
Cluster-17807.113234	0.14	0.34	0.09	40.83	50.845	60.86	4.77	14.03	21.26	1.735	0.99	2.48	2.66	6.09	1.75	708.16	914.835	1121.51	83.99	274.73	423.35	34.07	17.37	50.77	7.96103	up	-1.82144	down	-2.93758	down	K05387 glutamate receptor, ionotropic, plant | (RefSeq) glutamate receptor 2.1-like (A)	uncharacterized protein LOC109826924 [Asparagus officinalis]	RecName: Full=Retrovirus-related Pol polyprotein from transposon RE1; AltName: Full=Retro element 1 {ECO:0000303|PubMed:10689195}; Short=AtRE1 {ECO:0000303|PubMed:10689195}; Includes: RecName: Full=Protease RE1; EC=3.4.23.-; Includes: RecName: Full=Reverse transcriptase RE1; EC=2.7.7.49; Includes: RecName: Full=Endonuclease RE1;	SubName: Full=Retrovirus-related Pol polyprotein from transposon TNT 1-94 {ECO:0000313|EMBL:JAU08363.1};	FOG: Transposon-encoded proteins with TYA, reverse transcriptase, integrase domains in various combinations	GO:0004190,aspartic-type endopeptidase activity; GO:0004519,endonuclease activity; GO:0046872,metal ion binding; GO:0003676,nucleic acid binding; GO:0003964,RNA-directed DNA polymerase activity; GO:0015074,DNA integration; GO:0006310,DNA recombination	Zinc knuckle
Cluster-17807.85579	0.95	1.33	1.24	21.47	18.9	16.33	5.49	14.08	33.28	7.145	10.93	3.36	23.84	30.93	31.15	482	435.435	388.87	125.6	358	860	167.75	246.61	88.89	3.92428	up	0.0353375	false	-1.34248	false	K01191 alpha-mannosidase [EC:3.2.1.24] | (RefSeq) alpha-mannosidase At3g26720-like (A)	PREDICTED: uncharacterized protein LOC108843711 [Raphanus sativus]	--	SubName: Full=Uncharacterized protein {ECO:0000313|EMBL:EFH63414.1};	--	--	Protein of unknown function (DUF1644)
Cluster-17807.90533	12.94	10.82	10.14	1.19	1.255	1.32	3.61	1.44	1.82	1.38	2.76	0	501.11	388.07	395.21	41.23	44.955	48.68	128.25	56.99	73.1	48.175	96.35	0	-3.23974	down	0.969206	false	-0.762956	false	K14431 transcription factor TGA | (RefSeq) transcription factor TGA3-like isoform X1 (A)	PREDICTED: transcription factor TGA3-like isoform X1 [Brassica oleracea var. oleracea]	RecName: Full=Transcription factor TGA3; AltName: Full=bZIP transcription factor 22; Short=AtbZIP22;	SubName: Full=Uncharacterized protein {ECO:0000313|EnsemblPlants:Bo8g071300.1};	--	GO:0005634,nucleus; GO:0005516,calmodulin binding; GO:0003700,DNA-binding transcription factor activity; GO:0043565,sequence-specific DNA binding; GO:0042742,defense response to bacterium; GO:0009626,plant-type hypersensitive response; GO:0009862,systemic acquired resistance, salicylic acid mediated signaling pathway; GO:0006351,transcription, DNA-templated	Basic region leucine zipper
Cluster-17807.81532	53	45.48	87.73	0.74	0.655	0.57	7.47	38	41.48	4.525	5.28	3.77	761.71	605.04	1264.85	9.5	8.65	7.8	96.89	548.57	609.64	62.89	68.56	57.22	-6.59102	down	5.52142	up	-2.67664	down	K08913 light-harvesting complex II chlorophyll a/b binding protein 2 | (RefSeq) chlorophyll a-b binding protein 5, chloroplastic-like (A)	PREDICTED: chlorophyll a-b binding protein 5, chloroplastic-like [Brassica oleracea var. oleracea]	RecName: Full=Chlorophyll a-b binding protein 2.4, chloroplastic {ECO:0000303|PubMed:10366881}; AltName: Full=Photosystem II light harvesting complex gene 2.4 {ECO:0000303|PubMed:10366881}; AltName: Full=Protein LIGHT-HARVESTING CHLOROPHYLL B-BINDING 2.4 {ECO:0000303|PubMed:10366881}; Flags: Precursor;	RecName: Full=Chlorophyll a-b binding protein, chloroplastic {ECO:0000256|RuleBase:RU363080};	--	GO:0009941,chloroplast envelope; GO:0009535,chloroplast thylakoid membrane; GO:0016021,integral component of membrane; GO:0009522,photosystem I; GO:0009523,photosystem II; GO:0010287,plastoglobule; GO:0009517,PSII associated light-harvesting complex II; GO:0009579,thylakoid; GO:0016168,chlorophyll binding; GO:0046872,metal ion binding; GO:0031409,pigment binding; GO:0071215,cellular response to a…	Chlorophyll A-B binding protein
Cluster-17807.80343	134.51	124.72	120.79	54.18	51.69	49.2	91.9	96.89	79.59	74.27	67.01	81.53	1492.1	1280.5	1342.12	537	529.02	521.04	913.14	1071.87	897.18	814.95	672.53	957.37	-1.36758	down	0.870683	false	-0.226762	false	K05759 profilin | (RefSeq) profilin-1-like (A)	PREDICTED: profilin-1 [Brassica rapa]	RecName: Full=Profilin-1; AltName: Allergen=Ara t 8;	RecName: Full=Profilin {ECO:0000256|RuleBase:RU003909};	Profilin	GO:0015629,actin cytoskeleton; GO:0048046,apoplast; GO:0005938,cell cortex; GO:0005618,cell wall; GO:0005737,cytoplasm; GO:0005829,cytosol; GO:0005730,nucleolus; GO:0005634,nucleus; GO:0009524,phragmoplast; GO:0005886,plasma membrane; GO:0009506,plasmodesma; GO:0005819,spindle; GO:0003785,actin monomer binding; GO:0008154,actin polymerization or depolymerization; GO:0010229,inflorescence developm…	Profilin
Cluster-17807.82370	13.36	13.51	16.12	60.7	58.525	56.35	41.67	20.57	34.2	26.59	25.96	27.22	746.48	699.37	906.97	3045.44	3017.22	2989	2144.09	1175.86	1986	1454.6	1304.99	1604.21	1.9506	up	-0.742907	false	-0.284039	false	K22950 acylphloroglucinol glucosyltransferase [EC:2.4.1.358] | (RefSeq) anthocyanidin 3-O-glucosyltransferase 2-like (A)	UDP-glycosyltransferase 71D1-like [Brassica napus]	RecName: Full=UDP-glycosyltransferase 71D1; EC=2.4.1.-; AltName: Full=Flavonol 3-O-glucosyltransferase UGT71D1; EC=2.4.1.91;	SubName: Full=Uncharacterized protein {ECO:0000313|EnsemblPlants:Bo3g039900.1};	UDP-glucuronosyl and UDP-glucosyl transferase	GO:0043231,intracellular membrane-bounded organelle; GO:0102360,daphnetin 3-O-glucosyltransferase activity; GO:0047893,flavonol 3-O-glucosyltransferase activity; GO:0102425,myricetin 3-O-glucosyltransferase activity; GO:0080043,quercetin 3-O-glucosyltransferase activity; GO:0080044,quercetin 7-O-glucosyltransferase activity; GO:0008152,metabolic process	Glycosyltransferase family 28 C-terminal domain
Cluster-17807.86337	82.14	82.21	81.52	26.84	23.855	20.87	56.36	72.83	52.08	45.135	39.5	50.77	1364	1264	1358.97	399	364.5	330	848	1219	887	741.5	592	891	-1.86289	down	1.43892	up	-0.395699	false	K08829 male germ cell-associated kinase [EC:2.7.11.22] | (RefSeq) cyclin-dependent kinase F-4-like (A)	BnaC09g18700D [Brassica napus]	RecName: Full=Cyclin-dependent kinase F-4; Short=CDKF;4; EC=2.7.11.22; EC=2.7.11.23; AltName: Full=Serine/threonine-protein kinase MHK-like protein 2;	SubName: Full=BnaC09g18700D protein {ECO:0000313|EMBL:CDY23116.1};	MAPK related serine/threonine protein kinase	GO:0005737,cytoplasm; GO:0005634,nucleus; GO:0005524,ATP binding; GO:0004693,cyclin-dependent protein serine/threonine kinase activity; GO:0004674,protein serine/threonine kinase activity; GO:0008353,RNA polymerase II CTD heptapeptide repeat kinase activity; GO:0035556,intracellular signal transduction; GO:0010468,regulation of gene expression	--
Cluster-17807.79058	59.24	56.1	43.03	292.92	294.115	295.31	132.08	103.27	134.1	165.23	162.75	167.71	1480.84	1298.84	1081.68	6564.77	6792.56	7020.35	3014.98	2620.81	3459.77	4046.57	3666.45	4426.7	2.40343	up	-1.14743	down	0.425764	false	K00021 hydroxymethylglutaryl-CoA reductase (NADPH) [EC:1.1.1.34] | (RefSeq) 3-hydroxy-3-methylglutaryl-coenzyme A reductase 1 (A)	PREDICTED: 3-hydroxy-3-methylglutaryl-coenzyme A reductase 1 [Brassica oleracea var. oleracea]	RecName: Full=3-hydroxy-3-methylglutaryl-coenzyme A reductase 1; Short=AtHMGR1; Short=HMG-CoA reductase 1; EC=1.1.1.34;	RecName: Full=3-hydroxy-3-methylglutaryl coenzyme A reductase {ECO:0000256|RuleBase:RU361219}; Short=HMG-CoA reductase {ECO:0000256|RuleBase:RU361219}; EC=1.1.1.34 {ECO:0000256|RuleBase:RU361219};	3-hydroxy-3-methylglutaryl-CoA (HMG-CoA) reductase	GO:0005783,endoplasmic reticulum; GO:0005789,endoplasmic reticulum membrane; GO:0016021,integral component of membrane; GO:0004420,hydroxymethylglutaryl-CoA reductase (NADPH) activity; GO:0042282,hydroxymethylglutaryl-CoA reductase activity; GO:0050661,NADP binding; GO:0015936,coenzyme A metabolic process; GO:0019287,isopentenyl diphosphate biosynthetic process, mevalonate pathway; GO:0008299,iso…	Hydroxymethylglutaryl-coenzyme A reductase
Cluster-17807.78066	4263.76	3113.94	7246.63	185.54	160.46	135.38	191.65	1707.1	1508.45	246.15	249.46	242.84	8230	5534.04	13588	311	284	257	282	2832	2602	477.5	449	506	-4.98308	down	2.72097	up	-1.94548	false	K08914 light-harvesting complex II chlorophyll a/b binding protein 3 | (RefSeq) chlorophyll a-b binding protein 3, chloroplastic (A)	LHC II Type III chlorophyll a /b binding protein, partial [Brassica napus]	RecName: Full=Chlorophyll a-b binding protein 3, chloroplastic; AltName: Full=Light-harvesting chlorophyll B-binding protein 3 {ECO:0000312|EMBL:AED96477.1}; Short=LHCB3*1 {ECO:0000303|PubMed:11245797}; Short=Lhcb3 {ECO:0000303|PubMed:11245797}; Flags: Precursor;	RecName: Full=Chlorophyll a-b binding protein, chloroplastic {ECO:0000256|RuleBase:RU363080}; Flags: Fragment;	--	GO:0009507,chloroplast; GO:0009941,chloroplast envelope; GO:0009534,chloroplast thylakoid; GO:0009535,chloroplast thylakoid membrane; GO:0016021,integral component of membrane; GO:0009522,photosystem I; GO:0009523,photosystem II; GO:0010287,plastoglobule; GO:0009579,thylakoid; GO:0042651,thylakoid membrane; GO:0016168,chlorophyll binding; GO:0046872,metal ion binding; GO:0031409,pigment binding; …	Chlorophyll A-B binding protein
Cluster-17807.83726	240.7	177.35	324.6	18.55	16.365	14.18	355.68	299.87	70.21	58.47	63.31	53.63	2846	1941	3846	196	178	160	3775	3543	845	674	677	671	-3.99571	down	3.95467	up	-1.99607	down	K05907 adenylyl-sulfate reductase (glutathione) [EC:1.8.4.9] | (RefSeq) 5'-adenylylsulfate reductase 2, chloroplastic (A)	5'-adenylylsulfate reductase 2, chloroplastic [Brassica napus]	RecName: Full=5'-adenylylsulfate reductase 2, chloroplastic; EC=1.8.4.9; AltName: Full=3'-phosphoadenosine-5'-phosphosulfate reductase homolog 43; Short=PAPS reductase homolog 43; Short=Prh-43; AltName: Full=Adenosine 5'-phosphosulfate 5'-adenylylsulfate sulfotransferase 2; Short=APS sulfotransferase 2; AltName: Full=Thioredoxin-independent APS reductase 2; Flags: Precursor;	SubName: Full=Uncharacterized protein {ECO:0000313|EnsemblPlants:Bo4g091470.1};	Phosphoadenosine phosphosulfate reductase	GO:0009507,chloroplast; GO:0009570,chloroplast stroma; GO:0033741,adenylyl-sulfate reductase (glutathione) activity; GO:0009973,adenylyl-sulfate reductase activity; GO:0004604,phosphoadenylyl-sulfate reductase (thioredoxin) activity; GO:0045454,cell redox homeostasis; GO:0019344,cysteine biosynthetic process; GO:0000103,sulfate assimilation; GO:0019379,sulfate assimilation, phosphoadenylyl sulfat…	Redoxin
Cluster-17807.71628	130.99	175.67	146.95	7.63	5.49	3.35	66.37	111.89	114.39	76.465	76.52	76.41	1310.88	1626.92	1471.97	68.15	50.075	32	592.62	1112.81	1159.73	751.59	693.33	809.85	-4.88671	down	4.25393	up	-0.31812	false	--	PREDICTED: uncharacterized protein LOC103863470 [Brassica rapa]	--	SubName: Full=Uncharacterized protein {ECO:0000313|EnsemblPlants:Bo4g125490.1};	--	GO:0016021,integral component of membrane	--
Cluster-17807.57891	1.16	0.18	0.43	212.44	213.95	215.46	1.36	2.63	0.17	3.585	2.32	4.85	57.61	8.21	21.46	9466.2	9810.37	10154.5	62.07	133.32	8.83	178.7	103.66	253.74	8.4594	up	-7.18104	down	1.40685	false	K12127 pseudo-response regulator 1 | (RefSeq) two-component response regulator-like APRR1 isoform X1 (A)	two-component response regulator-like APRR1 isoform X1 [Brassica napus]	RecName: Full=Two-component response regulator-like APRR1; AltName: Full=ABI3-interacting protein 1; AltName: Full=Pseudo-response regulator 1; AltName: Full=Timing of CAB expression 1;	SubName: Full=BnaCnng43250D protein {ECO:0000313|EMBL:CDY64140.1};	GATA-4/5/6 transcription factors	GO:0005634,nucleus; GO:0003677,DNA binding; GO:0003700,DNA-binding transcription factor activity; GO:0007623,circadian rhythm; GO:0010031,circumnutation; GO:0009908,flower development; GO:0010629,negative regulation of gene expression; GO:0000160,phosphorelay signal transduction system; GO:0010468,regulation of gene expression; GO:0006355,regulation of transcription, DNA-templated; GO:0006351,tra…	CCT motif
Cluster-17807.92963	38.48	36.78	28.13	0.94	0.6	0.26	11.45	19.8	13.79	12.06	12.98	11.14	876.81	776.17	644.27	19.12	12.34	5.56	237.85	457.36	323.98	267.305	266.54	268.07	-5.95449	down	4.78041	up	-0.310261	false	K03093 RNA polymerase sigma factor | (RefSeq) RNA polymerase sigma factor sigE, chloroplastic/mitochondrial (A)	PREDICTED: RNA polymerase sigma factor sigE, chloroplastic/mitochondrial [Brassica oleracea var. oleracea]	RecName: Full=RNA polymerase sigma factor sigE, chloroplastic/mitochondrial; Short=Sigma factor E; Short=Sigma-E; AltName: Full=RNA polymerase sigma factor sig5; Short=Atsig5; Short=Sigma factor 5; Flags: Precursor;	SubName: Full=Uncharacterized protein {ECO:0000313|EnsemblPlants:Bo7g097160.1}; Flags: Fragment;	--	GO:0009507,chloroplast; GO:0005739,mitochondrion; GO:0003677,DNA binding; GO:0003700,DNA-binding transcription factor activity; GO:0001053,NA; GO:0016987,sigma factor activity; GO:0071483,cellular response to blue light; GO:0071472,cellular response to salt stress; GO:0009658,chloroplast organization; GO:0006352,DNA-templated transcription, initiation; GO:0009553,embryo sac development; GO:001020…	Sigma-70 region 2
Cluster-17807.48035	36.79	40.38	39.14	6.92	7.53	8.14	11.35	20.87	32.73	27.24	28.2	26.28	1012.64	1029.36	1083.51	170.75	191.875	213	285.76	584.01	930.9	731.445	699.36	763.53	-2.43822	down	1.64157	up	0.314664	false	K10614 E3 ubiquitin-protein ligase HERC3 [EC:2.3.2.26] | (RefSeq) ultraviolet-B receptor UVR8 (A)	BnaC05g37810D [Brassica napus]	RecName: Full=Ultraviolet-B receptor UVR8; AltName: Full=Protein UV-B RESISTANCE 8; AltName: Full=RCC1 domain-containing protein UVR8;	SubName: Full=BnaC05g37810D protein {ECO:0000313|EMBL:CDY56827.1};	FOG: RCC1 domain	GO:0000785,chromatin; GO:0005829,cytosol; GO:0005634,nucleus; GO:0003682,chromatin binding; GO:0005085,guanyl-nucleotide exchange factor activity; GO:0042802,identical protein binding; GO:0009881,photoreceptor activity; GO:0042803,protein homodimerization activity; GO:0009649,entrainment of circadian clock; GO:0018298,protein-chromophore linkage; GO:0009411,response to UV; GO:0010224,response to …	Regulator of chromosome condensation (RCC1) repeat
Cluster-17807.99872	33.28	69.11	62.67	1.66	1.525	1.39	3.79	30.58	44.41	26.545	21.87	31.22	1752.69	3371.49	3323.93	78.31	73.945	69.58	183.85	1647.02	2429.54	1385.39	1036.38	1734.41	-5.26806	down	4.24371	up	-0.00944867	false	K17338 receptor expression-enhancing protein 1/2/3/4 | (RefSeq) uncharacterized LOC101760823 (A)	uncharacterized protein LOC106410451 [Brassica napus]	RecName: Full=5'-methylthioadenosine/S-adenosylhomocysteine nucleosidase 1; Short=AtMTN1; EC=3.2.2.9; AltName: Full=5'-methylthioadenosine nucleosidase; Short=MTA nucleosidase; AltName: Full=MTA/SAH nucleosidase 1; Short=AtMTAN1; AltName: Full=S-adenosylhomocysteine nucleosidase; Short=AdoHcy nucleosidase; Short=SAH nucleosidase; Short=SRH nucleosidase;	SubName: Full=Uncharacterized protein {ECO:0000313|EnsemblPlants:Bo7g119600.1};	--	GO:0005829,cytosol; GO:0005886,plasma membrane; GO:0008782,adenosylhomocysteine nucleosidase activity; GO:0008930,methylthioadenosine nucleosidase activity; GO:0019509,L-methionine salvage from methylthioadenosine; GO:0009116,nucleoside metabolic process; GO:0010087,phloem or xylem histogenesis; GO:0000003,reproduction	Secreted protein acidic and rich in cysteine Ca binding region
Cluster-17807.62813	17.99	10.01	15.1	0.19	0.235	0.28	1.81	2.5	4.3	3.11	3.05	3.17	747	385	631	7	9	11	69	106	185	126.5	114	139	-6.00221	down	3.73943	up	0.0945053	false	K14494 DELLA protein | (RefSeq) DELLA protein GAI1 (A)	scarecrow-like protein 22 [Brassica napus]	RecName: Full=Scarecrow-like protein 22; Short=AtSCL22; AltName: Full=GRAS family protein 21; Short=AtGRAS-21; AltName: Full=SCL6-III;	SubName: Full=BnaC04g22080D protein {ECO:0000313|EMBL:CDY48367.1};	--	GO:0005634,nucleus; GO:0003700,DNA-binding transcription factor activity; GO:0043565,sequence-specific DNA binding; GO:0030154,cell differentiation; GO:0051301,cell division; GO:0006355,regulation of transcription, DNA-templated; GO:0048768,root hair cell tip growth; GO:0006351,transcription, DNA-templated	GRAS domain family
Cluster-17807.68831	16.39	14.39	15.45	1.91	2.195	2.48	4.94	13.2	6.42	6.795	5.64	7.95	528.71	429.99	501.69	55.28	65.585	75.89	146.16	433.58	214.35	217.32	164.02	270.62	-2.88085	down	1.99702	up	-0.256949	false	K15119 solute carrier family 25, member 39/40 | (RefSeq) mitochondrial carrier protein MTM1-like (A)	PREDICTED: mitochondrial carrier protein MTM1-like [Brassica oleracea var. oleracea]	RecName: Full=Mitochondrial carrier protein MTM1; AltName: Full=Manganese tracking factor for mitochondrial SOD2;	SubName: Full=Uncharacterized protein {ECO:0000313|EnsemblPlants:Bo8g052960.1};	Mitochondrial carrier protein CGI-69	GO:0016021,integral component of membrane; GO:0005743,mitochondrial inner membrane; GO:0005739,mitochondrion; GO:0016530,metallochaperone activity; GO:0022857,transmembrane transporter activity; GO:0005215,transporter activity; GO:0006828,manganese ion transport; GO:0006839,mitochondrial transport; GO:1901562,response to paraquat	Mitochondrial carrier protein
Cluster-17807.72094	41.62	45.36	37.34	3.09	2.41	1.73	22.79	28.21	15.65	27.25	26.91	27.59	453.05	457	407.02	30	24	18	222	306	172.99	291.455	265	317.91	-4.19431	down	3.28947	up	0.339142	false	K16240 protein suppressor of PHYA-105 1 | (RefSeq) protein SUPPRESSOR OF PHYA-105 1 (A)	putative photomorphogenesis repressor protein, partial [Arabidopsis thaliana]	RecName: Full=Protein SUPPRESSOR OF PHYA-105 1; EC=2.7.-.-;	SubName: Full=Uncharacterized protein {ECO:0000313|EMBL:ESQ39273.1}; Flags: Fragment;	--	GO:0080008,Cul4-RING E3 ubiquitin ligase complex; GO:0016604,nuclear body; GO:0016607,nuclear speck; GO:0005634,nucleus; GO:0016605,PML body; GO:0005524,ATP binding; GO:0042802,identical protein binding; GO:0004672,protein kinase activity; GO:0009658,chloroplast organization; GO:0010100,negative regulation of photomorphogenesis; GO:0009640,photomorphogenesis; GO:0010017,red or far-red light signa…	--
Cluster-17807.94841	80.49	71.5	91.62	14.44	14.73	15.02	67.51	65.76	22.42	20.07	23.97	16.17	756.76	622.11	861.81	121.16	128.08	135	564.95	612.98	213.07	182.62	204.18	161.06	-2.53397	down	1.8713	up	-1.31277	down	K06972 presequence protease [EC:3.4.24.-] | (RefSeq) presequence protease 1, chloroplastic/mitochondrial (A)	PREDICTED: presequence protease 1, chloroplastic/mitochondrial-like, partial [Raphanus sativus]	RecName: Full=Presequence protease 1, chloroplastic/mitochondrial; Short=AtPreP1; Short=PreP 1; EC=3.4.24.-; AltName: Full=Zinc metalloprotease 1; Short=AtZnMP1; Flags: Precursor;	SubName: Full=Uncharacterized protein {ECO:0000313|EnsemblPlants:Bo3g073040.1};	Metalloendoprotease HMP1 (insulinase superfamily)	GO:0048046,apoplast; GO:0009507,chloroplast; GO:0009941,chloroplast envelope; GO:0009570,chloroplast stroma; GO:0005759,mitochondrial matrix; GO:0005739,mitochondrion; GO:0046872,metal ion binding; GO:0004222,metalloendopeptidase activity; GO:0016485,protein processing; GO:0046686,response to cadmium ion	Peptidase M16C associated
Cluster-17807.77211	0.72	1.15	1.17	23.83	20.33	16.83	3.08	2.04	14.67	4.605	3.28	5.93	29.87	44.17	48.59	884.23	772.495	660.76	117.03	86.18	628.93	190.24	121.95	258.53	4.23108	up	-1.46884	false	-0.553747	false	K01365 cathepsin L [EC:3.4.22.15] | (RefSeq) cysteine proteinase RD21A-like (A)	PREDICTED: cysteine proteinase RD21a isoform X1 [Brassica oleracea var. oleracea]	RecName: Full=Probable cysteine protease RD21B {ECO:0000305}; EC=3.4.22.- {ECO:0000305}; Flags: Precursor;	SubName: Full=Uncharacterized protein {ECO:0000313|EnsemblPlants:Bo4g078510.1};	Cysteine proteinase Cathepsin L	GO:0005829,cytosol; GO:0005783,endoplasmic reticulum; GO:0005615,extracellular space; GO:0005764,lysosome; GO:0005773,vacuole; GO:0004197,cysteine-type endopeptidase activity; GO:0051603,proteolysis involved in cellular protein catabolic process; GO:0009651,response to salt stress	Granulin
Cluster-17807.108720	8.09	10.95	8.4	74.39	78.385	82.38	14.61	17.03	20.45	24.9	27.62	22.18	190.32	238.43	198.65	1568.07	1705.32	1842.57	313.4	406.18	495.84	568.17	585.46	550.88	3.02229	up	-2.06754	down	0.516054	false	K20538 mitogen-activated protein kinase 8 [EC:2.7.11.24] | (RefSeq) mitogen-activated protein kinase 17-like (A)	PREDICTED: mitogen-activated protein kinase 17-like [Brassica oleracea var. oleracea]	RecName: Full=Mitogen-activated protein kinase 17; Short=AtMPK17; Short=MAP kinase 17; EC=2.7.11.24;	RecName: Full=Mitogen-activated protein kinase {ECO:0000256|SAAS:SAAS00652812}; EC=2.7.11.24 {ECO:0000256|SAAS:SAAS00652812};	Mitogen-activated protein kinase	GO:0005737,cytoplasm; GO:0005634,nucleus; GO:0005524,ATP binding; GO:0004707,MAP kinase activity; GO:0004674,protein serine/threonine kinase activity; GO:1900064,positive regulation of peroxisome organization; GO:0046777,protein autophosphorylation; GO:0010468,regulation of gene expression	Protein tyrosine kinase
Cluster-17807.94221	137.01	121.17	94.96	10.67	12.21	13.75	15.12	60.73	107.06	38.54	29.91	47.17	1702.98	1394.11	1183.11	118.54	140.795	163.05	169	755.36	1356.3	478.18	336.12	620.24	-3.3319	down	2.41808	up	-0.652488	false	K14488 SAUR family protein | (RefSeq) auxin-induced protein 15A-like (A)	PREDICTED: auxin-induced protein 15A-like [Brassica oleracea var. oleracea]	RecName: Full=Auxin-responsive protein SAUR50 {ECO:0000303|PubMed:12036261}; AltName: Full=Protein SMALL AUXIN UP RNA 50 {ECO:0000303|PubMed:12036261};	SubName: Full=Uncharacterized protein {ECO:0000313|EnsemblPlants:Bo1g002200.1};	--	GO:0009734,auxin-activated signaling pathway; GO:0040008,regulation of growth	Auxin responsive protein
Cluster-17807.63315	40.63	42.63	47.85	10.96	11.05	11.14	30.63	24.62	15.5	20.13	22.08	18.18	1484.92	1442.9	1759.77	359.4	373.085	386.77	1027.02	917.56	586.99	713.77	726.42	701.12	-2.06199	down	1.19705	up	-0.224259	false	K14638 solute carrier family 15 (peptide/histidine transporter), member 3/4 | (RefSeq) protein NRT1/ PTR FAMILY 2.10-like (A)	PREDICTED: protein NRT1/ PTR FAMILY 2.10-like isoform X1 [Brassica oleracea var. oleracea]	RecName: Full=Protein NRT1/ PTR FAMILY 2.10; Short=AtNPF2.10; AltName: Full=Protein GLUCOSINOLATE TRANSPORTER-1;	SubName: Full=Uncharacterized protein {ECO:0000313|EnsemblPlants:Bo3g137030.1};	H+/oligopeptide symporter	GO:0005794,Golgi apparatus; GO:0016021,integral component of membrane; GO:0005886,plasma membrane; GO:0009506,plasmodesma; GO:0090448,glucosinolate:proton symporter activity; GO:1901349,glucosinolate transport; GO:0090449,phloem glucosinolate loading	Major Facilitator Superfamily
Cluster-17807.49596	2.12	2.47	1.34	58.77	49.58	40.39	7.88	3.15	20.67	7.8	13.71	1.89	28.63	30.94	18.11	710.42	615.425	520.43	95.95	42.71	285.24	97.26	167.45	27.07	4.56157	up	-2.10414	down	-0.473439	false	K04733 interleukin-1 receptor-associated kinase 4 [EC:2.7.11.1] | (RefSeq) probable L-type lectin-domain containing receptor kinase S.5 (A)	PREDICTED: uncharacterized protein LOC106303658 [Brassica oleracea var. oleracea]	--	SubName: Full=Uncharacterized protein {ECO:0000313|EnsemblPlants:Bo7g075640.1};	--	--	PLATZ transcription factor
Cluster-17807.60555	33.23	28.92	28.41	0.16	0.08	0	32.97	39.16	30.98	34.055	39.98	28.13	852.9	687.55	733.32	3.68	1.84	0	772.93	1020.77	820.85	843.535	924.78	762.29	-8.55775	down	8.77454	up	-0.0126048	false	--	PREDICTED: uncharacterized protein LOC106292681 isoform X1 [Brassica oleracea var. oleracea]	RecName: Full=Protein LNK3 {ECO:0000303|PubMed:23818596}; AltName: Full=Night light-inducible and clock-regulated 3 {ECO:0000303|PubMed:23818596};	SubName: Full=Uncharacterized protein {ECO:0000313|EnsemblPlants:Bo5g133500.1};	--	GO:0007623,circadian rhythm; GO:0006355,regulation of transcription, DNA-templated; GO:0006351,transcription, DNA-templated	--
Cluster-17807.117760	39.35	73.93	74.6	2.34	2.13	1.92	3.17	38.82	40.88	36.615	50.57	22.66	1445.42	2515.49	2757.83	77	72	67	107	1453.99	1556.03	1275.27	1672.41	878.13	-4.97236	down	3.82626	up	0.375321	false	K03320 ammonium transporter, Amt family | (RefSeq) ammonium transporter 1 member 2 (A)	PREDICTED: ammonium transporter 1 member 2 [Brassica oleracea var. oleracea]	RecName: Full=Ammonium transporter 1 member 2; Short=AtAMT1;2;	RecName: Full=Ammonium transporter {ECO:0000256|RuleBase:RU362002};	Ammonia permease	GO:0005887,integral component of plasma membrane; GO:0005886,plasma membrane; GO:0008519,ammonium transmembrane transporter activity; GO:0072488,ammonium transmembrane transport; GO:0015696,ammonium transport; GO:0015843,methylammonium transport; GO:0009624,response to nematode	Ammonium Transporter Family
Cluster-17807.88272	110.3	94.08	99.67	8.26	5.985	3.71	37.44	65.83	46.4	43.59	49.25	37.93	839	662	757	56	41.5	27	251	492	354	323	340	306	-4.16634	down	3.13031	up	-0.138871	false	K18643 katanin p80 WD40 repeat-containing subunit B1 | (RefSeq) katanin p80 WD40 repeat-containing subunit B1 homolog (A)	uncharacterized WD repeat-containing protein C2A9.03-like isoform X3 [Brassica napus]	RecName: Full=Katanin p80 WD40 repeat-containing subunit B1 homolog {ECO:0000255|HAMAP-Rule:MF_03022};	SubName: Full=Uncharacterized protein {ECO:0000313|EnsemblPlants:Bo6g121720.1};	--	GO:0080008,Cul4-RING E3 ubiquitin ligase complex; GO:0008352,katanin complex; GO:0005874,microtubule; GO:0008017,microtubule binding; GO:0043622,cortical microtubule organization; GO:0051013,microtubule severing	Uncharacterised protein domain (DUF2415)
Cluster-17807.28090	42.29	44.6	43.62	1.18	1.135	1.09	14.91	20.13	26.32	22.665	25.41	19.92	282	275	290	7	7	7	87	131	175	147.5	154	141	-5.33113	down	4.22938	up	0.203997	false	K22950 acylphloroglucinol glucosyltransferase [EC:2.4.1.358] | (RefSeq) anthocyanidin 3-O-glucosyltransferase 2-like (A)	PREDICTED: UDP-glycosyltransferase 71C2-like [Brassica oleracea var. oleracea]	RecName: Full=UDP-glycosyltransferase 71C2; EC=2.4.1.-;	RecName: Full=Glycosyltransferase {ECO:0000256|RuleBase:RU362057}; EC=2.4.1.- {ECO:0000256|RuleBase:RU362057};	UDP-glucuronosyl and UDP-glucosyl transferase	GO:0043231,intracellular membrane-bounded organelle; GO:0080045,quercetin 3'-O-glucosyltransferase activity; GO:0080043,quercetin 3-O-glucosyltransferase activity; GO:0080044,quercetin 7-O-glucosyltransferase activity; GO:0008152,metabolic process	UDP-glucoronosyl and UDP-glucosyl transferase
Cluster-17807.81495	3699.59	3732.29	1609.66	13.28	23.68	34.08	479.03	689.43	316.35	179.655	165.23	194.08	25361.8	23664.6	11005.8	81	152.5	224	2877.87	4619.36	2165.33	1220.71	1029.19	1412.24	-7.03902	down	4.40311	up	-1.37911	down	--	PREDICTED: late embryogenesis abundant protein Lea5 [Brassica oleracea var. oleracea]	RecName: Full=Late embryogenis abundant protein 2 {ECO:0000303|PubMed:25005920};	SubName: Full=Uncharacterized protein {ECO:0000313|EnsemblPlants:Bo5g003400.1};	--	GO:0005829,cytosol; GO:0005634,nucleus; GO:0009651,response to salt stress; GO:0009414,response to water deprivation	Late embryogenesis abundant protein
Cluster-17807.79854	289.45	274.81	264.32	1.03	0.515	0	283.88	362.48	364.7	274.76	290.24	259.28	3754.76	3300.09	3437.86	12	6	0	3315.22	4711.28	4827.03	3480.41	3402.84	3557.99	-9.18507	down	9.48435	up	-0.273115	false	--	protein LNK3 isoform X1 [Brassica napus]	RecName: Full=Protein LNK3 {ECO:0000303|PubMed:23818596}; AltName: Full=Night light-inducible and clock-regulated 3 {ECO:0000303|PubMed:23818596};	SubName: Full=Uncharacterized protein {ECO:0000313|EnsemblPlants:Bo3g064890.1};	--	GO:0007623,circadian rhythm; GO:0006355,regulation of transcription, DNA-templated; GO:0006351,transcription, DNA-templated	--
Cluster-17807.77604	192.43	268.19	185.15	2.58	4.43	6.28	64.75	172.13	89.12	123.46	107.12	139.8	4316.12	5570.82	4174.2	51.81	92.915	134.02	1323.96	3913.35	2060.31	2738.97	2166.19	3311.74	-5.66438	down	4.69464	up	0.201346	false	K11778 ditrans,polycis-polyprenyl diphosphate synthase [EC:2.5.1.87] | (RefSeq) dehydrodolichyl diphosphate synthase 2 (A)	dehydrodolichyl diphosphate synthase 2 [Brassica napus]	RecName: Full=Dehydrodolichyl diphosphate synthase 2; Short=Dedol-PP synthase 2; EC=2.5.1.-;	RecName: Full=Alkyl transferase {ECO:0000256|RuleBase:RU363018}; EC=2.5.1.- {ECO:0000256|RuleBase:RU363018};	Cis-prenyltransferase	GO:0009507,chloroplast; GO:0009570,chloroplast stroma; GO:0005829,cytosol; GO:0002094,polyprenyltransferase activity; GO:0009668,plastid membrane organization; GO:0016094,polyprenol biosynthetic process; GO:0006486,protein glycosylation	Putative undecaprenyl diphosphate synthase
Cluster-17807.99267	16.21	12.54	12.12	71.14	65.39	59.64	15.9	31.58	17.5	31.31	18.89	43.73	305.98	219.17	229.88	1203.06	1137.47	1071.88	272.8	602.47	339.69	597.065	321.68	872.45	2.18764	up	-1.49625	down	0.562173	false	K19706 dihydroceramide fatty acyl 2-hydroxylase [EC:1.14.18.7] | (RefSeq) fatty acid 2-hydroxylase 1-like (A)	PREDICTED: fatty acid 2-hydroxylase 1-like [Brassica oleracea var. oleracea]	RecName: Full=Dihydroceramide fatty acyl 2-hydroxylase FAH1 {ECO:0000305}; EC=1.14.18.7 {ECO:0000269|PubMed:22635113}; AltName: Full=Fatty acid 2-hydroxylase 1 {ECO:0000303|PubMed:19054355}; Short=AtFAH1 {ECO:0000303|PubMed:19054355};	SubName: Full=Uncharacterized protein {ECO:0000313|EnsemblPlants:Bo4g148140.1};	Sphingolipid fatty acid hydroxylase	GO:0005783,endoplasmic reticulum; GO:0005789,endoplasmic reticulum membrane; GO:0016021,integral component of membrane; GO:0005506,iron ion binding; GO:0016491,oxidoreductase activity; GO:0006633,fatty acid biosynthetic process; GO:0000038,very long-chain fatty acid metabolic process	Fatty acid hydroxylase superfamily
Cluster-17807.73990	102.89	121.3	120.99	32.31	30.84	29.37	91.38	89.2	94.09	85.91	83.23	88.59	7229.47	7895.64	8564.54	2038.74	1998.53	1958.32	5920.24	6420.68	6877.59	5911.52	5259.44	6563.59	-1.98293	down	1.69167	up	-0.102776	false	K03798 cell division protease FtsH [EC:3.4.24.-] | (RefSeq) ATP-dependent zinc metalloprotease FTSH 8, chloroplastic (A)	PREDICTED: ATP-dependent zinc metalloprotease FTSH 8, chloroplastic [Brassica oleracea var. oleracea]	RecName: Full=ATP-dependent zinc metalloprotease FTSH 8, chloroplastic; Short=AtFTSH8; EC=3.4.24.-; Flags: Precursor;	SubName: Full=Uncharacterized protein {ECO:0000313|EnsemblPlants:Bo5g007510.1};	AAA+-type ATPase containing the peptidase M41 domain	GO:0009507,chloroplast; GO:0009941,chloroplast envelope; GO:0009534,chloroplast thylakoid; GO:0009535,chloroplast thylakoid membrane; GO:0016021,integral component of membrane; GO:0016020,membrane; GO:0009579,thylakoid; GO:0005524,ATP binding; GO:0004176,ATP-dependent peptidase activity; GO:0004222,metalloendopeptidase activity; GO:0008237,metallopeptidase activity; GO:0008270,zinc ion binding; G…	AAA domain
Cluster-17807.93993	9.25	7.67	8.32	31.77	30.78	29.79	16.85	31.79	35.13	25.455	33.13	17.78	200.68	154.16	181.48	617.75	616.405	615.06	333.13	698.8	785.3	527.855	648.21	407.5	1.79647	up	-0.0293872	false	-0.143727	false	K11968 ariadne-1 [EC:2.3.2.31] | (RefSeq) probable E3 ubiquitin-protein ligase ARI5 (A)	probable E3 ubiquitin-protein ligase ARI5 [Brassica napus]	RecName: Full=Probable E3 ubiquitin-protein ligase ARI5; EC=2.3.2.27 {ECO:0000250|UniProtKB:Q9Y4X5}; AltName: Full=ARIADNE-like protein ARI5; AltName: Full=Protein ariadne homolog 5; AltName: Full=RING-type E3 ubiquitin transferase ARI5 {ECO:0000305};	RecName: Full=RING-type E3 ubiquitin transferase {ECO:0000256|SAAS:SAAS00970528}; EC=2.3.2.27 {ECO:0000256|SAAS:SAAS00970528};	Predicted E3 ubiquitin ligase	GO:0005737,cytoplasm; GO:0000151,ubiquitin ligase complex; GO:0046872,metal ion binding; GO:0031624,ubiquitin conjugating enzyme binding; GO:0061630,ubiquitin protein ligase activity; GO:0032436,positive regulation of proteasomal ubiquitin-dependent protein catabolic process; GO:0000209,protein polyubiquitination; GO:0042787,NA	IBR domain, a half RING-finger domain
Cluster-17807.23961	28.54	33.18	31.66	6.67	6.2	5.73	16.6	35.45	39.12	32.54	28.98	36.1	744.48	801.43	830.56	156.08	149.075	142.07	395.62	939.31	1053.78	837.67	681.07	994.27	-2.41078	down	2.41148	up	0.0956016	false	K00558 DNA (cytosine-5)-methyltransferase 1 [EC:2.1.1.37] | (RefSeq) hypothetical protein (A)	PREDICTED: UPF0725 protein At2g20620-like isoform X2 [Brassica oleracea var. oleracea]	RecName: Full=UPF0725 protein At2g20620;	SubName: Full=Uncharacterized protein {ECO:0000313|EnsemblPlants:Bo8g093110.1};	--	--	Protein MS5
Cluster-17807.75727	1150.67	1267.51	1477.25	222.85	239.635	256.42	78.69	406.87	532.65	126.255	155.89	96.62	6039.14	6149.29	7706.4	1037.67	1166.09	1294.5	355.56	2053.21	2751.79	642.67	745.93	539.41	-2.50361	down	0.544136	false	-1.36082	false	K08907 light-harvesting complex I chlorophyll a/b binding protein 1 | (RefSeq) chlorophyll a-b binding protein 6, chloroplastic isoform X1 (A)	PREDICTED: chlorophyll a-b binding protein 6, chloroplastic isoform X2 [Raphanus sativus]	RecName: Full=Chlorophyll a-b binding protein 6, chloroplastic; AltName: Full=LHCI-730; AltName: Full=LHCII type III CAB-6; AltName: Full=Light-harvesting complex protein Lhca1 {ECO:0000303|PubMed:10366881}; Flags: Precursor;	RecName: Full=Chlorophyll a-b binding protein, chloroplastic {ECO:0000256|RuleBase:RU363080};	--	GO:0009507,chloroplast; GO:0009941,chloroplast envelope; GO:0009534,chloroplast thylakoid; GO:0009535,chloroplast thylakoid membrane; GO:0016021,integral component of membrane; GO:0016020,membrane; GO:0009522,photosystem I; GO:0010287,plastoglobule; GO:0009579,thylakoid; GO:0016168,chlorophyll binding; GO:0046872,metal ion binding; GO:0031409,pigment binding; GO:0019904,protein domain specific bi…	Chlorophyll A-B binding protein
Cluster-17807.74206	108.63	103.04	133.49	28.16	25.765	23.37	35.74	94.83	125.09	65.78	72.79	58.77	3298.55	2897.98	4077.7	766.84	720.67	674.5	993.71	2930.61	3928.54	1937.18	1990.84	1883.52	-2.23984	down	1.85156	up	-0.392158	false	K01883 cysteinyl-tRNA synthetase [EC:6.1.1.16] | (RefSeq) cysteine--tRNA ligase-like (A)	PREDICTED: uncharacterized protein LOC106336847 [Brassica oleracea var. oleracea]	--	SubName: Full=Uncharacterized protein {ECO:0000313|EnsemblPlants:Bo4g038770.1};	--	GO:0016021,integral component of membrane	CPBP intramembrane metalloprotease
Cluster-17807.87261	24.6	20.86	23.54	9.06	9.035	9.01	12.17	17.14	16.04	12.32	12.61	12.03	1499.14	1178.11	1445.12	495.75	508.63	521.51	683.29	1069.18	1016.66	732.255	691.26	773.25	-1.42177	down	0.860871	false	-0.308563	false	K00951 GTP pyrophosphokinase [EC:2.7.6.5] | (RefSeq) hypothetical protein (A)	hypothetical protein EUTSA_v10028413mg [Eutrema salsugineum]	RecName: Full=Putative GTP diphosphokinase RSH1, chloroplastic; EC=2.7.6.5; AltName: Full=RelA/SpoT homolog 1; Short=AtRSH1; AltName: Full=ppGpp synthetase RSH1; Flags: Precursor;	SubName: Full=Uncharacterized protein {ECO:0000313|EMBL:ESQ37884.1};	Predicted guanosine polyphosphate pyrophosphohydrolase/synthase	GO:0009507,chloroplast; GO:0005524,ATP binding; GO:0005525,GTP binding; GO:0008728,GTP diphosphokinase activity; GO:0016301,kinase activity; GO:0015969,guanosine tetraphosphate metabolic process	T4 RNA ligase 2 C-terminal
Cluster-17807.134626	10.1	8.01	7.89	39.65	39.755	39.86	23.27	16.64	24.85	22.92	26.44	19.4	197.53	144.96	154.93	694.32	717.965	741.61	413.71	328.95	499.66	433.365	466.13	400.6	2.12387	up	-0.775708	false	0.0857801	false	--	PREDICTED: protein translocase subunit SecA isoform X2 [Brassica oleracea var. oleracea]	--	SubName: Full=Uncharacterized protein {ECO:0000313|EnsemblPlants:Bo5g041180.1};	--	--	--
Cluster-17807.86717	31.91	21.09	19.05	1.14	0.84	0.54	9.54	20.14	10.42	10.175	7.74	12.61	1712.4	1048.28	1029.85	54.91	41.145	27.38	471.37	1105.71	580.94	543.86	373.69	714.03	-4.92909	down	4.12434	up	-0.386365	false	K17964 leucine-rich PPR motif-containing protein, mitochondrial | (RefSeq) hypothetical protein (A)	PREDICTED: pentatricopeptide repeat-containing protein At1g74750-like [Brassica oleracea var. oleracea]	RecName: Full=Pentatricopeptide repeat-containing protein At1g74750;	SubName: Full=Uncharacterized protein {ECO:0000313|EnsemblPlants:Bo6g086820.1};	FOG: PPR repeat	GO:0043231,intracellular membrane-bounded organelle; GO:0004519,endonuclease activity; GO:0003723,RNA binding; GO:0009451,RNA modification	PHB accumulation regulatory domain
Cluster-17807.82171	421.8	914.11	624.63	25.02	24.16	23.3	414.1	675.95	183.79	438.015	412.37	463.66	4485.34	8996.44	6651.18	237.67	237.14	236.61	3938.17	7158.32	1983.53	4594.24	3968.47	5220.02	-4.84663	down	4.19657	up	0.102499	false	--	ribulose bisphosphate carboxylase/oxygenase activase, chloroplastic isoform X2 [Brassica napus]	RecName: Full=Ribulose bisphosphate carboxylase/oxygenase activase, chloroplastic; Short=RA; Short=RuBisCO activase; Flags: Precursor;	SubName: Full=BnaC04g05700D protein {ECO:0000313|EMBL:CDY20474.1};	26S proteasome regulatory complex, ATPase RPT4	GO:0048046,apoplast; GO:0005618,cell wall; GO:0009507,chloroplast; GO:0009941,chloroplast envelope; GO:0009570,chloroplast stroma; GO:0009535,chloroplast thylakoid membrane; GO:0016020,membrane; GO:0005634,nucleus; GO:0010287,plastoglobule; GO:0010319,stromule; GO:0009579,thylakoid; GO:0043531,ADP binding; GO:0005524,ATP binding; GO:0030234,enzyme regulator activity; GO:0046863,ribulose-1,5-bisph…	--
Cluster-17807.78569	14.17	16.88	16.64	0.19	0.355	0.52	9.53	10.82	17.42	13.76	13.41	14.11	1085.24	1197.62	1284.1	13.02	25.345	37.67	673.63	849.23	1388.31	1031.66	923.67	1139.66	-5.5515	down	5.26532	up	0.105587	false	K01051 pectinesterase [EC:3.1.1.11] | (RefSeq) pectinesterase-like (A)	PREDICTED: LOW QUALITY PROTEIN: uncharacterized protein LOC106306217 [Brassica oleracea var. oleracea]	RecName: Full=Pectinesterase inhibitor 7 {ECO:0000305}; AltName: Full=Pectin methylesterase inhibitor 7 {ECO:0000303|PubMed:26183897}; Short=AtPMEI7 {ECO:0000303|PubMed:26183897}; Flags: Precursor;	SubName: Full=Uncharacterized protein {ECO:0000313|EnsemblPlants:Bra019178.1-P};	Deoxyribodipyrimidine photolyase/cryptochrome	GO:0048046,apoplast; GO:0004857,enzyme inhibitor activity; GO:0009641,shade avoidance	Serine aminopeptidase, S33
Cluster-17807.76376	587.08	856	682.17	90.24	77.04	63.84	484.65	1007.24	359.55	549.395	494.65	604.14	11403.3	15396.3	13311.4	1570.25	1375.27	1180.29	8558.31	19781.4	7182.38	10531.9	8666.4	12397.3	-3.29301	down	3.09679	up	-0.139617	false	--	probable plastid-lipid-associated protein 1, chloroplastic [Brassica napus]	RecName: Full=Probable plastid-lipid-associated protein 1, chloroplastic; Short=AtPap1; AltName: Full=Fibrillin-1a; AltName: Full=Plastoglobulin 35; Short=AtPGL35; Flags: Precursor;	SubName: Full=BnaA09g20620D protein {ECO:0000313|EMBL:CDY16684.1};	--	GO:0009507,chloroplast; GO:0009570,chloroplast stroma; GO:0009534,chloroplast thylakoid; GO:0009535,chloroplast thylakoid membrane; GO:0005634,nucleus; GO:0010287,plastoglobule; GO:0010319,stromule; GO:0009579,thylakoid; GO:0031977,thylakoid lumen; GO:0010205,photoinhibition; GO:0009737,response to abscisic acid; GO:0009409,response to cold	PAP_fibrillin
Cluster-17807.87893	42.83	52.44	39.72	284.92	261.485	238.05	80.23	73.33	74.98	245.465	220.94	269.99	958.89	1087.17	893.87	5717.03	5393.56	5070.1	1637.37	1664	1730	5421.56	4459.36	6383.77	2.45485	up	-1.67241	down	1.69894	up	K09422 transcription factor MYB, plant | (RefSeq) transcription factor MYB44 (A)	PREDICTED: transcription factor MYB44 [Brassica oleracea var. oleracea]	RecName: Full=Transcription factor MYB73 {ECO:0000303|PubMed:11597504}; AltName: Full=Myb-related protein 73 {ECO:0000303|PubMed:11597504}; Short=AtMYB73 {ECO:0000303|PubMed:11597504};	SubName: Full=Uncharacterized protein {ECO:0000313|EnsemblPlants:Bo1g004900.1};	Transcription factor, Myb superfamily	GO:0005634,nucleus; GO:0003700,DNA-binding transcription factor activity; GO:0000981,DNA-binding transcription factor activity, RNA polymerase II-specific; GO:0043565,sequence-specific DNA binding; GO:0001135,RNA polymerase II transcription regulator recruiting activity; GO:0044212,transcription regulatory region DNA binding; GO:0030154,cell differentiation; GO:0019760,glucosinolate metabolic pro…	Myb DNA-binding like
Cluster-17807.61479	9.67	10.64	9.16	36.44	35.705	34.97	16.27	18.33	18.77	29.05	26.7	31.4	441.34	449.79	421	1493.16	1504.58	1516	682.85	854.98	889	1304.5	1097	1512	1.78356	up	-0.887377	false	0.701712	false	K10268 F-box and leucine-rich repeat protein 2/20 | (RefSeq) hypothetical protein (A)	F-box/LRR-repeat protein 10 [Brassica napus]	RecName: Full=F-box/LRR-repeat protein 10;	SubName: Full=Uncharacterized protein {ECO:0000313|EnsemblPlants:Bo9g024310.1}; Flags: Fragment;	Leucine rich repeat proteins, some proteins contain F-box	--	F-box-like
Cluster-17807.81491	12734.1	11489.9	15302.4	2436.41	2610.31	2784.21	907.54	6184.63	7689.24	1366.76	1456.75	1276.77	33437.6	27823.2	39381.1	5602.98	6365.76	7128.53	1903.99	14576.3	18727	3567.08	3535.81	3598.35	-2.38611	down	0.862854	false	-1.6698	false	K08912 light-harvesting complex II chlorophyll a/b binding protein 1 | (RefSeq) chlorophyll a-b binding protein 2, chloroplastic-like (A)	chlorophyll a-b binding protein 1C, partial (chloroplast), partial (chloroplast) [Brassica rapa]	RecName: Full=Chlorophyll a-b binding protein 1, chloroplastic; AltName: Full=LHCII type I CAB-1; Short=LHCP; Flags: Precursor;	RecName: Full=Chlorophyll a-b binding protein, chloroplastic {ECO:0000256|RuleBase:RU363080}; Flags: Fragment;	--	GO:0009535,chloroplast thylakoid membrane; GO:0016021,integral component of membrane; GO:0009522,photosystem I; GO:0009523,photosystem II; GO:0016168,chlorophyll binding; GO:0046872,metal ion binding; GO:0009765,photosynthesis, light harvesting; GO:0018298,protein-chromophore linkage	Chlorophyll A-B binding protein
Cluster-17807.69456	59.04	75.23	90.31	5.09	5.97	6.85	159.53	152.64	111.23	114.875	148.19	81.56	2210.64	2609.26	3403.23	171.13	207.425	243.72	5482	5829.02	4315.86	4108.62	4995.17	3222.08	-3.7237	down	4.66399	up	-0.303102	false	K01193 beta-fructofuranosidase [EC:3.2.1.26] | (RefSeq) acid beta-fructofuranosidase 4, vacuolar (A)	acid invertase [Brassica oleracea]	RecName: Full=Acid beta-fructofuranosidase 4, vacuolar {ECO:0000303|PubMed:9332372}; Short=At beta fruct4 {ECO:0000303|PubMed:9332372}; Short=AtBETAFRUCT4 {ECO:0000303|PubMed:9332372}; EC=3.2.1.26 {ECO:0000255|PROSITE-ProRule:PRU10067}; AltName: Full=Acid invertase 4 {ECO:0000303|PubMed:9332372}; Short=AI 4 {ECO:0000303|PubMed:9332372}; AltName: Full=Acid sucrose hydrolase 4 {ECO:0000305}; AltNam…	SubName: Full=Acid invertase {ECO:0000313|EMBL:AAG36942.1}; EC=3.2.1.26 {ECO:0000313|EMBL:AAG36942.1};	Beta-fructofuranosidase (invertase)	GO:0005789,endoplasmic reticulum membrane; GO:0000139,Golgi membrane; GO:0016021,integral component of membrane; GO:0031902,late endosome membrane; GO:0009505,plant-type cell wall; GO:0000325,plant-type vacuole; GO:0005775,vacuolar lumen; GO:0005774,vacuolar membrane; GO:0005773,vacuole; GO:0004564,beta-fructofuranosidase activity; GO:0004575,sucrose alpha-glucosidase activity; GO:0009738,abscisi…	Domain of unknown function (DUF3357)
Cluster-17807.79900	51.26	74.59	49.54	4.25	3.82	3.39	12.04	20.59	28.22	30.105	33.81	26.4	868.23	1169.85	842.49	64.52	59.605	54.69	184.9	351.69	490.53	494.745	516.92	472.57	-4.01362	down	2.51197	up	0.567117	false	K14190 GDP-L-galactose phosphorylase [EC:2.7.7.69] | (RefSeq) GDP-L-galactose phosphorylase 1 (A)	PREDICTED: GDP-L-galactose phosphorylase 1 [Brassica oleracea var. oleracea]	RecName: Full=GDP-L-galactose phosphorylase 1; EC=2.7.7.69; AltName: Full=Protein VITAMIN C DEFECTIVE 2;	SubName: Full=Uncharacterized protein {ECO:0000313|EnsemblPlants:Bo1g047760.1};	Predicted hydrolase (HIT family)	GO:0005737,cytoplasm; GO:0005634,nucleus; GO:0010475,galactose-1-phosphate guanylyltransferase (GDP) activity; GO:0080048,GDP-D-glucose phosphorylase activity; GO:0010472,GDP-galactose:glucose-1-phosphate guanylyltransferase activity; GO:0010471,GDP-galactose:mannose-1-phosphate guanylyltransferase activity; GO:0010473,GDP-galactose:myoinositol-1-phosphate guanylyltransferase activity; GO:0080047…	--
Cluster-17807.66222	44.66	63.45	61.24	3.03	2.195	1.36	93.93	58.82	29.66	31.18	30.66	31.7	2457.48	3234.16	3393.66	149.72	110.415	71.11	4758.47	3310.78	1695.37	1678.66	1517.55	1839.77	-4.78714	down	4.91138	up	-0.95478	false	--	PREDICTED: uncharacterized protein ycf45 [Brassica oleracea var. oleracea]	RecName: Full=Uncharacterized protein ycf45; AltName: Full=ORF565;	SubName: Full=Uncharacterized protein {ECO:0000313|EnsemblPlants:Bo5g137480.1};	--	GO:0009507,chloroplast; GO:0005524,ATP binding; GO:0003676,nucleic acid binding	SRP54-type protein, GTPase domain
Cluster-17807.55368	16.49	14.74	13.5	61.99	56.5	51.01	12.76	20.38	30.02	22.195	19.74	24.65	364.05	301.37	299.48	1226.34	1148.77	1071.19	256.59	455.89	682.8	483.805	392.88	574.73	1.84487	up	-1.30414	down	0.0729278	false	K20804 E3 ubiquitin-protein ligase RNF34 [EC:2.3.2.31] | (RefSeq) uncharacterized protein LOC111206116 (A)	uncharacterized protein LOC106411422 [Brassica napus]	--	SubName: Full=Uncharacterized protein {ECO:0000313|EnsemblPlants:Bo6g118230.1};	--	GO:0016021,integral component of membrane; GO:0005773,vacuole	Transmembrane Fragile-X-F protein
Cluster-17807.80585	167.97	151.51	152.27	38.76	42.93	47.1	47.22	112.08	159.65	75.51	88.93	62.09	5149.17	4301.97	4696.43	1065.96	1219.09	1372.21	1325.46	3497.24	5062.91	2232.29	2455.62	2008.96	-1.94311	down	1.42697	up	-0.51556	false	K08472 mlo protein | (RefSeq) MLO-like protein 6 (A)	MLO-like protein 6 [Brassica napus]	RecName: Full=MLO-like protein 6; Short=AtMlo6;	RecName: Full=MLO-like protein {ECO:0000256|RuleBase:RU280816};	--	GO:0016021,integral component of membrane; GO:0005886,plasma membrane; GO:0005516,calmodulin binding; GO:0009817,defense response to fungus, incompatible interaction	Mlo family
Cluster-17807.66668	60.75	46.86	68.19	11.37	10.49	9.61	21.5	45.21	39.27	37.03	30.07	43.99	2197.31	1569.99	2482.27	368.9	349.505	330.11	713.32	1667.1	1471.57	1329.1	979.26	1678.93	-2.55858	down	1.86946	up	0.0672813	false	K03327 multidrug resistance protein, MATE family | (RefSeq) protein TRANSPARENT TESTA 12-like (A)	PREDICTED: protein TRANSPARENT TESTA 12-like [Brassica oleracea var. oleracea]	RecName: Full=Protein DETOXIFICATION 40 {ECO:0000303|PubMed:11739388}; Short=AtDTX40 {ECO:0000303|PubMed:11739388}; AltName: Full=Multidrug and toxic compound extrusion protein 40 {ECO:0000305}; Short=MATE protein 40 {ECO:0000305};	RecName: Full=Protein DETOXIFICATION {ECO:0000256|RuleBase:RU004914}; AltName: Full=Multidrug and toxic compound extrusion protein {ECO:0000256|RuleBase:RU004914};	Uncharacterized membrane protein, predicted efflux pump	GO:0016021,integral component of membrane; GO:0005774,vacuolar membrane; GO:0005773,vacuole; GO:0015297,antiporter activity; GO:0015238,drug transmembrane transporter activity; GO:0006855,drug transmembrane transport	MatE
Cluster-17807.55969	3.32	3.26	3.33	12.63	12.775	12.92	1.28	1.01	10.75	7.155	10.38	3.93	168.72	153.72	170.68	576.43	600.205	623.98	59.98	52.49	567.92	342.93	475.02	210.84	1.87176	up	-1.39926	false	0.650422	false	K01251 adenosylhomocysteinase [EC:3.3.1.1] | (RefSeq) adenosylhomocysteinase 2-like (A)	PREDICTED: adenosylhomocysteinase 2-like [Brassica oleracea var. oleracea]	RecName: Full=Adenosylhomocysteinase 2; Short=AdoHcyase 2; EC=3.3.1.1; AltName: Full=S-adenosyl-L-homocysteine hydrolase 1; AltName: Full=SAH hydrolase 2;	RecName: Full=Adenosylhomocysteinase {ECO:0000256|RuleBase:RU000548}; EC=3.3.1.1 {ECO:0000256|RuleBase:RU000548};	S-adenosylhomocysteine hydrolase	GO:0005829,cytosol; GO:0016020,membrane; GO:0005886,plasma membrane; GO:0005773,vacuole; GO:0004013,adenosylhomocysteinase activity; GO:0051287,NAD binding; GO:0006730,one-carbon metabolic process; GO:0019510,S-adenosylhomocysteine catabolic process; GO:0033353,S-adenosylmethionine cycle	Tetrahydrofolate dehydrogenase/cyclohydrolase, NAD(P)-binding domain
Cluster-17807.63478	11.28	10.39	8.74	41.44	41.515	41.59	10.51	13.05	35.7	19.865	20.23	19.5	392.16	334.67	305.91	1292.89	1333.47	1374.06	335.03	462.39	1285.37	674.32	633.3	715.34	1.95912	up	-0.938619	false	-0.0211731	false	K14502 protein brassinosteroid insensitive 2 [EC:2.7.11.1] | (RefSeq) shaggy-related protein kinase eta (A)	shaggy-related protein kinase eta [Brassica napus]	RecName: Full=Shaggy-related protein kinase eta {ECO:0000303|PubMed:9611268}; EC=2.7.11.1 {ECO:0000269|PubMed:11847343, ECO:0000269|PubMed:12428015}; AltName: Full=ASK-eta {ECO:0000303|PubMed:10080716}; AltName: Full=Protein BRASSINOSTEROID INSENSITIVE 2 {ECO:0000303|PubMed:11847343}; AltName: Full=Protein ULTRACURVATA 1 {ECO:0000303|PubMed:11820813}; AltName: Full=Shaggy-related protein kinase 2…	SubName: Full=BnaC03g62810D protein {ECO:0000313|EMBL:CDY34051.1};	Glycogen synthase kinase-3	GO:0005886,plasma membrane; GO:0005524,ATP binding; GO:0042802,identical protein binding; GO:0004672,protein kinase activity; GO:0004674,protein serine/threonine kinase activity; GO:0009742,brassinosteroid mediated signaling pathway; GO:0009729,detection of brassinosteroid stimulus; GO:0009965,leaf morphogenesis; GO:0009825,multidimensional cell growth; GO:1900458,negative regulation of brassinos…	Haspin like kinase domain
Cluster-17807.138234	4.43	2.05	2.33	89.2	75.9	62.6	13.49	9.34	14.38	11.58	14.51	8.65	55	23.59	29	991.25	866.755	742.26	150.71	116.13	182.19	138.385	163.02	113.75	4.61319	up	-2.51603	down	-0.0858044	false	K10661 E3 ubiquitin-protein ligase MARCH6 [EC:2.3.2.27] | (RefSeq) probable E3 ubiquitin ligase SUD1 (A)	PREDICTED: uncharacterized protein LOC106343898 [Brassica oleracea var. oleracea]	RecName: Full=Probable E3 ubiquitin ligase SUD1; EC=2.3.2.27; AltName: Full=Protein ECERIFERUM 9; AltName: Full=Protein SUPPRESSOR OF DRY2 DEFFECTS 1; Short=AtSUD1; AltName: Full=RING-type E3 ubiquitin transferase SUD1 {ECO:0000305}; AltName: Full=RING/U-box domain-containing protein;	SubName: Full=Uncharacterized protein {ECO:0000313|EnsemblPlants:Bo5g003250.1};	Protein involved in mRNA turnover and stability	GO:0030176,integral component of endoplasmic reticulum membrane; GO:1904264,NA; GO:0004842,ubiquitin-protein transferase activity; GO:0008270,zinc ion binding; GO:0042335,cuticle development; GO:0010143,cutin biosynthetic process; GO:0008299,isoprenoid biosynthetic process; GO:1900490,positive regulation of hydroxymethylglutaryl-CoA reductase (NADPH) activity; GO:0009414,response to water depriva…	Ring finger domain
Cluster-17807.81882	156.37	155.63	158.61	0	0	0	156.75	192.77	160.59	195.615	200.26	190.97	9680.94	8926.06	9891.8	0	0	0	8942.08	12217.9	10336.9	11810.8	11152.9	12468.6	-15.6515	down	15.8062	up	0.193338	false	K12133 MYB-related transcription factor LHY | (RefSeq) protein LHY-like (A)	BnaC05g00840D [Brassica napus]	RecName: Full=Protein LHY {ECO:0000303|PubMed:9657154}; AltName: Full=MYB-related transcription factor LHY {ECO:0000303|PubMed:9657154}; AltName: Full=Protein LATE ELONGATED HYPOCOTYL {ECO:0000303|PubMed:9657154};	SubName: Full=BnaC05g00840D protein {ECO:0000313|EMBL:CDY15205.1};	Zuotin and related molecular chaperones (DnaJ superfamily), contains DNA-binding domains	GO:0005634,nucleus; GO:0003700,DNA-binding transcription factor activity; GO:0044212,transcription regulatory region DNA binding; GO:0007623,circadian rhythm; GO:0048574,long-day photoperiodism, flowering; GO:0042754,negative regulation of circadian rhythm; GO:0043433,negative regulation of DNA-binding transcription factor activity; GO:0042752,regulation of circadian rhythm; GO:0006355,regulation…	Myb-like DNA-binding domain
Cluster-17807.83056	151.52	126.41	246.74	6.83	5.32	3.81	297.33	253.12	41.07	33.775	30.78	36.77	1361.38	1050.94	2216.87	54.71	43.705	32.7	2373.12	2250.81	372.49	300.335	250.64	350.03	-5.11606	down	5.26293	up	-2.46768	down	K05907 adenylyl-sulfate reductase (glutathione) [EC:1.8.4.9] | (RefSeq) 5'-adenylylsulfate reductase 2, chloroplastic (A)	5'-adenylylsulfate reductase 2, chloroplastic [Brassica napus]	RecName: Full=5'-adenylylsulfate reductase 2, chloroplastic; EC=1.8.4.9; AltName: Full=3'-phosphoadenosine-5'-phosphosulfate reductase homolog 43; Short=PAPS reductase homolog 43; Short=Prh-43; AltName: Full=Adenosine 5'-phosphosulfate 5'-adenylylsulfate sulfotransferase 2; Short=APS sulfotransferase 2; AltName: Full=Thioredoxin-independent APS reductase 2; Flags: Precursor;	SubName: Full=Uncharacterized protein {ECO:0000313|EnsemblPlants:Bo4g091470.1};	Phosphoadenosine phosphosulfate reductase	GO:0009507,chloroplast; GO:0009570,chloroplast stroma; GO:0033741,adenylyl-sulfate reductase (glutathione) activity; GO:0009973,adenylyl-sulfate reductase activity; GO:0004604,phosphoadenylyl-sulfate reductase (thioredoxin) activity; GO:0045454,cell redox homeostasis; GO:0019344,cysteine biosynthetic process; GO:0000103,sulfate assimilation; GO:0019379,sulfate assimilation, phosphoadenylyl sulfat…	ComK protein
Cluster-17807.81980	93.82	85.85	79.14	390.11	414.805	439.5	87.75	2.5	164.89	230.32	145.16	315.48	322.24	272.24	268.13	1180.57	1321.67	1462.78	249.25	7.95	539.88	808.135	457.98	1158.29	2.20927	up	-2.28361	false	1.56709	false	K11296 high mobility group protein B3 | (RefSeq) high mobility group B protein 3-like (A)	BnaCnng49050D [Brassica napus]	RecName: Full=High mobility group B protein 3; AltName: Full=High mobility group protein B 2; Short=AtHMGbeta2; Short=HMG beta 2; AltName: Full=Nucleosome/chromatin assembly factor group D 03; Short=Nucleosome/chromatin assembly factor group D 3;	SubName: Full=BnaCnng49050D protein {ECO:0000313|EMBL:CDY65900.1};	HMG box-containing protein	GO:0000785,chromatin; GO:0005829,cytosol; GO:0005634,nucleus; GO:0003682,chromatin binding; GO:0003677,DNA binding; GO:0003700,DNA-binding transcription factor activity; GO:0030527,structural constituent of chromatin; GO:0006333,chromatin assembly or disassembly	HMG-box domain
Cluster-17807.71719	101.54	109.73	132.13	18.37	15.14	11.91	11.51	11.83	65.34	109.645	156.1	63.19	4132.54	4136.85	5413.48	671.07	565.665	460.26	430.34	491.55	2757.5	4216.06	5718.69	2713.44	-3.00782	down	1.12122	false	1.83359	false	K13679 granule-bound starch synthase [EC:2.4.1.242] | (RefSeq) granule-bound starch synthase 1, chloroplastic/amyloplastic (A)	PREDICTED: granule-bound starch synthase 1, chloroplastic/amyloplastic [Brassica oleracea var. oleracea]	RecName: Full=Granule-bound starch synthase 1, chloroplastic/amyloplastic {ECO:0000303|PubMed:15347792}; Short=AtGBS1 {ECO:0000303|PubMed:15347792}; Short=AtGBSS1 {ECO:0000303|PubMed:12777053}; EC=2.4.1.242 {ECO:0000250|UniProtKB:P84633}; AltName: Full=Granule-bound starch synthase I; Short=GBSS-I; Flags: Precursor;	RecName: Full=Starch synthase, chloroplastic/amyloplastic {ECO:0000256|RuleBase:RU361232}; EC=2.4.1.- {ECO:0000256|RuleBase:RU361232};	--	GO:0009507,chloroplast; GO:0009569,chloroplast starch grain; GO:0102502,ADP-glucose-starch glucosyltransferase activity; GO:0004373,glycogen (starch) synthase activity; GO:0009011,starch synthase activity; GO:0019252,starch biosynthetic process	Glycosyltransferase Family 4
Cluster-17807.89162	61.16	61.13	61.1	16.54	16.655	16.77	33.22	51.17	32.64	47.465	45.9	49.03	561.03	518.87	560.59	135.4	141.205	147.01	270.92	464.89	302.4	429.01	381.5	476.52	-1.95083	down	1.29526	up	0.335804	false	K00051 malate dehydrogenase (NADP+) [EC:1.1.1.82] | (RefSeq) malate dehydrogenase [NADP], chloroplastic-like (A)	malate dehydrogenase [NADP]	RecName: Full=Malate dehydrogenase [NADP], chloroplastic {ECO:0000305}; EC=1.1.1.82 {ECO:0000305}; AltName: Full=NADP-MDH {ECO:0000305}; Flags: Precursor;	SubName: Full=BnaA10g11990D protein {ECO:0000313|EMBL:CDY32993.1};	Malate dehydrogenase	GO:0048046,apoplast; GO:0009507,chloroplast; GO:0009941,chloroplast envelope; GO:0009570,chloroplast stroma; GO:0005739,mitochondrion; GO:0009579,thylakoid; GO:0030060,L-malate dehydrogenase activity; GO:0046554,malate dehydrogenase (NADP+) activity; GO:0008746,NAD(P)+ transhydrogenase activity; GO:0005975,carbohydrate metabolic process; GO:0006108,malate metabolic process; GO:0006734,NADH metabo…	lactate/malate dehydrogenase, NAD binding domain
Cluster-17807.85681	60.5	65.14	67.11	4.8	6.04	7.28	18.77	41.05	91.42	54.2	75.05	33.35	565	563	627	40	52.5	65	156	380	863	482.5	635	330	-3.47897	down	3.1508	up	0.10809	false	K00512 steroid 17alpha-monooxygenase / 17alpha-hydroxyprogesterone deacetylase [EC:1.14.14.19 1.14.14.32] | (RefSeq) cytochrome P450 76C1-like (A)	cytochrome P450 76C1-like [Brassica napus]	RecName: Full=Cytochrome P450 76C2; EC=1.14.-.-; AltName: Full=Protein YELLOW-LEAF-SPECIFIC GENE 6;	SubName: Full=Uncharacterized protein {ECO:0000313|EnsemblPlants:Bo9g094260.1};	Cytochrome P450 CYP2 subfamily	GO:0016021,integral component of membrane; GO:0016020,membrane; GO:0020037,heme binding; GO:0005506,iron ion binding; GO:0016709,oxidoreductase activity, acting on paired donors, with incorporation or reduction of molecular oxygen, NAD(P)H as one donor, and incorporation of one atom of oxygen; GO:0044550,secondary metabolite biosynthetic process	Cytochrome P450
Cluster-17807.78565	8.66	9.95	8.56	43.57	40.88	38.19	11.75	14.58	16.57	13.015	11.4	14.63	179.63	191.12	178.29	809.6	781.655	753.71	221.74	306.07	353.74	266.88	213.16	320.6	2.09586	up	-1.4058	down	-0.12752	false	K04733 interleukin-1 receptor-associated kinase 4 [EC:2.7.11.1] | (RefSeq) probable L-type lectin-domain containing receptor kinase S.5 (A)	uncharacterized protein BNAC08G11100D [Brassica napus]	RecName: Full=Uncharacterized protein At3g50808;	SubName: Full=BnaC08g11100D protein {ECO:0000313|EMBL:CDY08880.1};	--	--	PLATZ transcription factor
Cluster-17807.78983	2.84	2.3	3.42	43.7	46.145	48.59	2.59	2.47	1.42	6.915	4.06	9.77	20	15	24	274	301	328	16	17	10	49.5	26	73	3.94714	up	-4.38078	down	1.77894	up	--	PREDICTED: uncharacterized protein LOC106319128 [Brassica oleracea var. oleracea]	RecName: Full=Sulfite exporter TauE/SafE family protein 2 {ECO:0000312|EMBL:AEE33881.1};	SubName: Full=Uncharacterized protein {ECO:0000313|EnsemblPlants:Bo9g040940.1};	--	GO:0016021,integral component of membrane	Sulfite exporter TauE/SafE
Cluster-17807.66596	18.86	17.01	20.45	0.75	1.075	1.4	3.27	7.63	4.08	3.805	4.21	3.4	560.93	468.64	611.89	20	29.755	39.51	89	230.85	125.45	109.795	112.73	106.86	-4.17844	down	2.29541	up	-0.386441	false	K13422 transcription factor MYC2 | (RefSeq) transcription factor bHLH28-like (A)	PREDICTED: transcription factor bHLH28-like [Brassica oleracea var. oleracea]	RecName: Full=Transcription factor bHLH28; AltName: Full=Basic helix-loop-helix protein 28; Short=AtbHLH28; Short=bHLH 28; AltName: Full=Transcription factor EN 40; AltName: Full=bHLH transcription factor bHLH028;	SubName: Full=Uncharacterized protein {ECO:0000313|EnsemblPlants:Bo01130s010.1};	--	GO:0005634,nucleus; GO:0005509,calcium ion binding; GO:0003677,DNA binding; GO:0003700,DNA-binding transcription factor activity; GO:0046983,protein dimerization activity; GO:0042538,hyperosmotic salinity response; GO:0006355,regulation of transcription, DNA-templated; GO:0009651,response to salt stress; GO:0006351,transcription, DNA-templated	Helix-loop-helix DNA-binding domain
Cluster-17807.68508	12.44	14.04	16.93	1.53	1.625	1.72	5.08	11.34	9.27	7.47	7.87	7.07	618.24	646.68	847.59	68.49	74.835	81.18	232.49	576.58	478.54	361.535	352.11	370.96	-3.23397	down	2.5153	up	-0.209195	false	K08869 aarF domain-containing kinase | (RefSeq) uncharacterized aarF domain-containing protein kinase At1g71810, chloroplastic (A)	PREDICTED: uncharacterized aarF domain-containing protein kinase At1g71810, chloroplastic [Brassica oleracea var. oleracea]	RecName: Full=Uncharacterized aarF domain-containing protein kinase At1g71810, chloroplastic; EC=2.7.-.-; Flags: Precursor;	SubName: Full=Uncharacterized protein {ECO:0000313|EnsemblPlants:Bo6g113290.1}; Flags: Fragment;	Predicted unusual protein kinase	GO:0009507,chloroplast; GO:0010287,plastoglobule; GO:0005524,ATP binding; GO:0004672,protein kinase activity	Protein kinase domain
Cluster-17807.108155	21.79	18.12	21.26	167.65	213.905	260.16	290.33	58.29	54.82	42.865	51.61	34.12	339	261	332	2335	3096	3857	4087.29	913	873.84	643.24	725.11	561.37	3.33028	up	-0.600896	false	-1.61773	false	K00522 ferritin heavy chain [EC:1.16.3.2] | (RefSeq) ferritin-1, chloroplastic (A)	ferritin-1, chloroplastic [Brassica napus]	RecName: Full=Ferritin-1, chloroplastic; EC=1.16.3.1; Flags: Precursor;	RecName: Full=Ferritin {ECO:0000256|RuleBase:RU361145}; EC=1.16.3.1 {ECO:0000256|RuleBase:RU361145};	Ferritin	GO:0009507,chloroplast; GO:0008199,ferric iron binding; GO:0004322,ferroxidase activity; GO:0006879,cellular iron ion homeostasis; GO:0006826,iron ion transport	Ferritin-like domain
Cluster-17807.60298	139.22	158.62	121.12	25.99	26.13	26.27	125.89	172.79	162.7	149.525	159.3	139.75	1515.38	1597.91	1320.26	252.68	262.84	273	1226.5	1874.41	1798.48	1589.58	1568.86	1610.29	-2.49294	down	2.63672	up	-0.0094141	false	K07305 peptide-methionine (R)-S-oxide reductase [EC:1.8.4.12] | (RefSeq) peptide methionine sulfoxide reductase B1, chloroplastic (A)	PREDICTED: peptide methionine sulfoxide reductase B1, chloroplastic [Brassica oleracea var. oleracea]	RecName: Full=Peptide methionine sulfoxide reductase B1, chloroplastic; Short=AtMSRB1; EC=1.8.4.12; AltName: Full=Peptide-methionine (R)-S-oxide reductase; Flags: Precursor;	SubName: Full=Uncharacterized protein {ECO:0000313|EnsemblPlants:Bo6g031630.1};	Predicted pilin-like transcription factor	GO:0009507,chloroplast; GO:0009570,chloroplast stroma; GO:0046872,metal ion binding; GO:0033743,peptide-methionine (R)-S-oxide reductase activity; GO:0030091,protein repair; GO:0006979,response to oxidative stress	Yippee zinc-binding/DNA-binding /Mis18, centromere assembly
Cluster-17807.126874	3.65	2.79	5.86	189.3	144.725	100.15	14.04	19.57	34.38	10.01	3.39	16.63	141.09	100	227.74	6562.61	5118.94	3675.28	497.79	771.15	1376.76	397.845	117.8	677.89	5.05087	up	-2.53504	down	-1.17804	false	K00318 proline dehydrogenase [EC:1.5.-.-] | (RefSeq) proline dehydrogenase 1, mitochondrial (A)	PREDICTED: proline dehydrogenase 1, mitochondrial [Brassica oleracea var. oleracea]	RecName: Full=Proline dehydrogenase 1, mitochondrial; EC=1.5.5.2; AltName: Full=Osmotic stress-induced proline dehydrogenase; AltName: Full=Proline oxidase; AltName: Full=Protein EARLY RESPONSIVE TO DEHYDRATION 5; Flags: Precursor;	RecName: Full=Proline dehydrogenase {ECO:0000256|RuleBase:RU364054}; EC=1.5.5.2 {ECO:0000256|RuleBase:RU364054};	Proline oxidase	GO:0005739,mitochondrion; GO:0071949,FAD binding; GO:0004657,proline dehydrogenase activity; GO:0042742,defense response to bacterium; GO:0010133,proline catabolic process to glutamate; GO:0006979,response to oxidative stress; GO:0009414,response to water deprivation	Proline dehydrogenase
Cluster-17807.81421	9.19	10.56	11.17	1.16	0.91	0.66	1.89	9.32	3.91	6.295	6.1	6.49	731.99	779.57	896.35	82.92	66.525	50.13	139.2	760.95	324.13	491.385	437.18	545.59	-3.58989	down	2.58744	up	0.318083	false	K01184 polygalacturonase [EC:3.2.1.15] | (RefSeq) polygalacturonase-like (A)	PREDICTED: polygalacturonase-like [Brassica oleracea var. oleracea]	RecName: Full=Probable thiocyanate methyltransferase 2; EC=2.1.1.n4;	SubName: Full=Uncharacterized protein {ECO:0000313|EnsemblPlants:Bo4g194720.1};	--	GO:0008757,S-adenosylmethionine-dependent methyltransferase activity	Pectate lyase superfamily protein
Cluster-17807.89674	71.85	134.12	87.36	2.07	1.52	0.97	34.61	100.85	100.44	112.665	86.47	138.86	701	1211	853	18	13.5	9	301	977	992	1099.5	764	1435	-6.09859	down	5.77894	up	0.55753	false	--	PREDICTED: uncharacterized protein LOC106315889 [Brassica oleracea var. oleracea]	--	SubName: Full=Uncharacterized protein {ECO:0000313|EnsemblPlants:Bo9g120920.1};	--	--	--
Cluster-17807.83727	58.7	82.61	74.2	2.79	3.79	4.79	24.47	41.82	63.73	70.495	78.26	62.73	1387.72	1808.69	1763.6	59.03	83.365	107.7	527.89	1003.01	1553.91	1616.85	1667.7	1565.99	-4.31664	down	3.62319	up	0.688286	false	K22312 hydroxyjasmonate sulfotransferase [EC:2.8.2.39] | (RefSeq) cytosolic sulfotransferase 12-like (A)	cytosolic sulfotransferase 12-like isoform X1 [Brassica napus]	RecName: Full=Cytosolic sulfotransferase 12; Short=AtSOT12; EC=2.8.2.-; AltName: Full=Sulfotransferase 1; Short=AtST1;	RecName: Full=Sulfotransferase {ECO:0000256|RuleBase:RU361155}; EC=2.8.2.- {ECO:0000256|RuleBase:RU361155};	Sulfotransferase	GO:0005794,Golgi apparatus; GO:0080118,brassinosteroid sulfotransferase activity; GO:1990135,flavonoid sulfotransferase activity; GO:0008146,sulfotransferase activity; GO:0016131,brassinosteroid metabolic process; GO:0006952,defense response; GO:0009751,response to salicylic acid; GO:0009651,response to salt stress	Sulfotransferase family
Cluster-17807.69153	166.37	162.38	141.18	54.06	49.89	45.72	160.61	134.46	75.28	97.725	106.85	88.6	2067.91	1868.23	1758.95	600.68	571.35	542.02	1794.75	1672.51	953.71	1182.92	1200.69	1165.15	-1.72872	down	1.38551	up	-0.298599	false	K15283 solute carrier family 35, member E1 | (RefSeq) xylulose 5-phosphate/phosphate translocator, chloroplastic (A)	PREDICTED: uncharacterized protein LOC106324905 [Brassica oleracea var. oleracea]	--	SubName: Full=Uncharacterized protein {ECO:0000313|EnsemblPlants:Bo2g063020.1};	--	GO:0009536,plastid; GO:0005509,calcium ion binding	EF hand
Cluster-17807.113713	26.71	23.74	21.43	3.33	3.75	4.17	13.23	14.18	9.67	11.02	11.1	10.94	717.77	591.08	579.16	80.23	93.43	106.63	325.1	387.42	268.42	289.625	268.91	310.34	-2.74539	down	1.81719	up	-0.154967	false	K00224 chloroplastic oxoene reductase [EC:1.3.1.-] | (RefSeq) putative quinone-oxidoreductase homolog, chloroplastic (A)	PREDICTED: putative quinone-oxidoreductase homolog, chloroplastic [Brassica rapa]	RecName: Full=Chloroplast envelope quinone oxidoreductase homolog {ECO:0000303|PubMed:20424175}; Short=ceQORH {ECO:0000303|PubMed:20424175}; EC=1.3.1.- {ECO:0000269|PubMed:26678323};	SubName: Full=Uncharacterized protein {ECO:0000313|EnsemblPlants:Bo8g033960.1}; Flags: Fragment;	Zinc-binding oxidoreductase	GO:0009507,chloroplast; GO:0009941,chloroplast envelope; GO:0009706,chloroplast inner membrane; GO:0009535,chloroplast thylakoid membrane; GO:0005886,plasma membrane; GO:0005773,vacuole; GO:0016491,oxidoreductase activity	Alcohol dehydrogenase GroES-like domain
Cluster-17807.55627	18.12	23.8	22.88	3.32	3.22	3.12	13.59	16.16	16.99	11.145	11.77	10.52	944.83	1149.35	1201.47	155.26	154.895	154.53	652.41	861.9	919.97	565.535	552.34	578.73	-2.82911	down	2.39435	up	-0.496093	false	--	K(+) efflux antiporter 3, chloroplastic [Brassica napus]	RecName: Full=K(+) efflux antiporter 3, chloroplastic {ECO:0000303|PubMed:11500563}; Short=AtKEA3 {ECO:0000303|PubMed:11500563}; Flags: Precursor;	SubName: Full=Uncharacterized protein {ECO:0000313|EnsemblPlants:Bo9g077760.1};	Predicted K+/H+-antiporter	GO:0009507,chloroplast; GO:0031969,chloroplast membrane; GO:0009535,chloroplast thylakoid membrane; GO:0000139,Golgi membrane; GO:0016021,integral component of membrane; GO:0042651,thylakoid membrane; GO:0022890,inorganic cation transmembrane transporter activity; GO:0015299,solute:proton antiporter activity; GO:0009658,chloroplast organization; GO:0009643,photosynthetic acclimation; GO:1905157,p…	TrkA-N domain
Cluster-17807.68026	263.68	277.86	264.69	0	0	0	94.9	244.29	239.28	197.04	137.13	256.95	8633.88	8427.24	8720.84	0	0	0	2847.87	8147.88	8110.01	6461.54	4043.75	8879.33	-15.5096	down	15.069	up	0.031707	false	K12134 circadian clock associated 1 | (RefSeq) protein CCA1 isoform X1 (A)	PREDICTED: protein CCA1 isoform X2 [Brassica oleracea var. oleracea]	RecName: Full=Protein CCA1 {ECO:0000303|PubMed:9144958}; AltName: Full=MYB-related transcription factor CCA1 {ECO:0000303|PubMed:9144958}; AltName: Full=Protein CIRCADIAN CLOCK ASSOCIATED 1 {ECO:0000303|PubMed:9144958};	SubName: Full=Uncharacterized protein {ECO:0000313|EnsemblPlants:Bo4g006930.1};	Zuotin and related molecular chaperones (DnaJ superfamily), contains DNA-binding domains	GO:0005634,nucleus; GO:0003677,DNA binding; GO:0003700,DNA-binding transcription factor activity; GO:0043565,sequence-specific DNA binding; GO:0007623,circadian rhythm; GO:0048574,long-day photoperiodism, flowering; GO:0042754,negative regulation of circadian rhythm; GO:0045892,negative regulation of transcription, DNA-templated; GO:0045893,positive regulation of transcription, DNA-templated; GO:…	Myb-like DNA-binding domain
Cluster-17807.77667	218.7	212.08	193.72	603.93	568.165	532.4	221.07	214.32	281.16	289.745	303.67	275.82	764.83	684.77	668.54	1861.51	1832.52	1803.52	640.67	695.78	938.85	1002.95	975.1	1030.8	1.38068	up	-1.26233	down	0.422646	false	K11252 histone H2B | (RefSeq) histone H2B.3 (A)	PREDICTED: histone H2B.3 [Brassica oleracea var. oleracea]	RecName: Full=Histone H2B.11; AltName: Full=HTB4;	RecName: Full=Histone H2B {ECO:0000256|RuleBase:RU000451};	Histone H2B	GO:0009570,chloroplast stroma; GO:0009534,chloroplast thylakoid; GO:0005730,nucleolus; GO:0000786,nucleosome; GO:0003677,DNA binding; GO:0046982,protein heterodimerization activity	Replication protein C N-terminal domain
Cluster-17807.91493	14.94	16.11	14.6	55.66	57.78	59.9	10.35	13.83	15.41	17.57	15.27	19.87	429.29	428.7	422.03	1434.35	1535.32	1636.29	272.16	404.08	457.69	499.13	395.4	602.86	1.84929	up	-2.01818	down	0.412818	false	K00924 kinase [EC:2.7.1.-] | (RefSeq) receptor protein kinase TMK1-like (A)	PREDICTED: receptor-like kinase TMK4 [Brassica rapa]	RecName: Full=Receptor-like kinase TMK4 {ECO:0000303|PubMed:23613767}; EC=2.7.11.1 {ECO:0000305}; AltName: Full=BAK1-associating receptor-like kinase 1 {ECO:0000303|PubMed:23921992}; AltName: Full=Leucine-rich repeat receptor-like kinases TMK4 {ECO:0000303|PubMed:23613767}; AltName: Full=Transmembrane kinase 4 {ECO:0000303|PubMed:23613767}; Flags: Precursor;	SubName: Full=Uncharacterized protein {ECO:0000313|EnsemblPlants:Bra028342.1-P};	--	GO:0005794,Golgi apparatus; GO:0016021,integral component of membrane; GO:0005886,plasma membrane; GO:0009506,plasmodesma; GO:0005524,ATP binding; GO:0004675,transmembrane receptor protein serine/threonine kinase activity; GO:0007166,cell surface receptor signaling pathway; GO:0006468,protein phosphorylation	Protein-kinase domain of FAM69
Cluster-17807.58034	0	0	0	154.25	154.905	155.56	1.41	0	0	0	0	0	0	0	0	7840.82	8100.24	8359.66	73.35	0	0	0	0	0	15.431	up	-8.28101	down	NA	NA	K15164 mediator of RNA polymerase II transcription subunit 13 | (RefSeq) hypothetical protein (A)	PREDICTED: probable acyl-activating enzyme 17, peroxisomal isoform X2 [Brassica oleracea var. oleracea]	RecName: Full=Probable acyl-activating enzyme 17, peroxisomal; EC=6.2.1.-;	SubName: Full=Uncharacterized protein {ECO:0000313|EnsemblPlants:Bo00751s060.1};	Acyl-CoA synthetase	GO:0005777,peroxisome; GO:0016874,ligase activity; GO:0006631,fatty acid metabolic process	AMP-binding enzyme C-terminal domain
Cluster-17807.84286	597.47	608.12	678.82	113.21	128.53	143.85	30.17	180.65	244.12	64.865	83.02	46.71	7027.06	6620.29	8000.06	1189.95	1402.18	1614.41	318.48	2122.74	2922.27	732.2	883.09	581.31	-2.35746	down	0.332717	false	-1.22405	false	K08907 light-harvesting complex I chlorophyll a/b binding protein 1 | (RefSeq) chlorophyll a-b binding protein 6, chloroplastic (A)	PREDICTED: chlorophyll a-b binding protein 6, chloroplastic isoform X1 [Brassica rapa]	RecName: Full=Chlorophyll a-b binding protein 6, chloroplastic; AltName: Full=LHCI-730; AltName: Full=LHCII type III CAB-6; AltName: Full=Light-harvesting complex protein Lhca1 {ECO:0000303|PubMed:10366881}; Flags: Precursor;	RecName: Full=Chlorophyll a-b binding protein, chloroplastic {ECO:0000256|RuleBase:RU363080};	--	GO:0009507,chloroplast; GO:0009941,chloroplast envelope; GO:0009534,chloroplast thylakoid; GO:0009535,chloroplast thylakoid membrane; GO:0016021,integral component of membrane; GO:0016020,membrane; GO:0009522,photosystem I; GO:0010287,plastoglobule; GO:0009579,thylakoid; GO:0016168,chlorophyll binding; GO:0046872,metal ion binding; GO:0031409,pigment binding; GO:0019904,protein domain specific bi…	Chlorophyll A-B binding protein
Cluster-17807.102770	139.12	128.05	135.96	14.87	18.645	22.42	43.56	52.44	39.16	35.025	31.57	38.48	4819.61	4109.22	4740.24	462.06	600.03	738	1383.73	1851.68	1405	1195.79	984.87	1406.71	-2.91565	down	1.37262	up	-0.357954	false	K03319 divalent anion:Na+ symporter, DASS family | (RefSeq) dicarboxylate transporter 2.1, chloroplastic-like (A)	PREDICTED: dicarboxylate transporter 1, chloroplastic [Brassica oleracea var. oleracea]	RecName: Full=Dicarboxylate transporter 1, chloroplastic; AltName: Full=2-oxoglutarate/malate translocator 1; Short=AtpOMT1; Flags: Precursor;	SubName: Full=Uncharacterized protein {ECO:0000313|EnsemblPlants:Bo9g169290.1};	--	GO:0009507,chloroplast; GO:0009941,chloroplast envelope; GO:0009706,chloroplast inner membrane; GO:0009534,chloroplast thylakoid; GO:0016021,integral component of membrane; GO:0016020,membrane; GO:0005739,mitochondrion; GO:0009536,plastid; GO:0015139,alpha-ketoglutarate transmembrane transporter activity; GO:0015140,malate transmembrane transporter activity; GO:0015131,oxaloacetate transmembrane …	Angiotensin II, type I receptor-associated protein (AGTRAP)
Cluster-17807.102580	14.42	13.86	15.69	40.79	40.86	40.93	48.29	29.21	24.15	27.87	26.83	28.91	920.48	819.88	1009.03	2338.76	2409.87	2480.98	2841.51	1909.43	1603.72	1743.93	1541.09	1946.77	1.40251	up	-0.159102	false	-0.281557	false	K16055 trehalose 6-phosphate synthase/phosphatase [EC:2.4.1.15 3.1.3.12] | (RefSeq) alpha,alpha-trehalose-phosphate synthase [UDP-forming] 6-like (A)	alpha,alpha-trehalose-phosphate synthase [UDP-forming]	RecName: Full=Alpha,alpha-trehalose-phosphate synthase [UDP-forming] 6; EC=2.4.1.15; AltName: Full=Trehalose-6-phosphate synthase 6; Short=AtTPS6;	SubName: Full=Uncharacterized protein {ECO:0000313|EnsemblPlants:Bo6g097360.1};	Trehalose-6-phosphate synthase component TPS1 and related subunits	GO:0005737,cytoplasm; GO:0003825,alpha,alpha-trehalose-phosphate synthase (UDP-forming) activity; GO:0004805,trehalose-phosphatase activity; GO:0005992,trehalose biosynthetic process; GO:0070413,trehalose metabolism in response to stress	haloacid dehalogenase-like hydrolase
Cluster-17807.81242	51.52	66.28	66.29	7.15	5.775	4.4	26.4	57.68	21.92	39.57	28.9	50.24	1052.35	1253.73	1360.51	130.78	108.115	85.45	490.74	1192.29	460.75	808.19	532.42	1083.96	-3.50471	down	2.71591	up	0.193532	false	K00511 squalene monooxygenase [EC:1.14.14.17] | (RefSeq) squalene epoxidase 5 (A)	PREDICTED: squalene monooxygenase 1,1 [Brassica oleracea var. oleracea]	RecName: Full=Squalene monooxygenase 1,1; EC=1.14.14.17 {ECO:0000250|UniProtKB:Q9SM02}; AltName: Full=Squalene epoxidase 1,1; Short=SE 1,1;	SubName: Full=Uncharacterized protein {ECO:0000313|EnsemblPlants:Bo9g013760.1};	Squalene monooxygenase	GO:0016021,integral component of membrane; GO:0050660,flavin adenine dinucleotide binding; GO:0004506,squalene monooxygenase activity	Squalene epoxidase
Cluster-17807.82863	20.88	28.6	16.62	342.33	296.715	251.1	65.76	23.73	103.82	29.2	23.32	35.08	806.27	1022.95	645.76	11861.5	10535.7	9209.82	2331.05	934.9	4155.35	1119.88	810.72	1429.04	3.66112	up	-2.06596	down	-1.15938	false	--	PREDICTED: auxin-repressed 12.5 kDa protein [Brassica oleracea var. oleracea]	RecName: Full=Dormancy-associated protein 1 {ECO:0000303|Ref.1}; Short=AtDRM1 {ECO:0000303|Ref.1}; AltName: Full=Dormancy-associated protein-like 1 {ECO:0000303|PubMed:11130712}; Short=AtDYL1;	SubName: Full=BnaA09g27350D protein {ECO:0000313|EMBL:CDY34109.1}; SubName: Full=BnaC05g21780D protein {ECO:0000313|EMBL:CDY30802.1};	--	GO:0007275,multicellular organism development; GO:0009750,response to fructose; GO:0009749,response to glucose; GO:0009744,response to sucrose	Dormancy/auxin associated protein
Cluster-17807.79377	15.19	16.14	21.66	1.22	1.235	1.25	3.37	10.46	11.74	4.86	4.36	5.36	410.45	403.85	588.75	29.56	30.895	32.23	83.26	287.34	327.63	129.465	106.11	152.82	-3.90858	down	2.89572	up	-0.81897	false	K03841 fructose-1,6-bisphosphatase I [EC:3.1.3.11] | (RefSeq) fructose-1,6-bisphosphatase, chloroplastic-like (A)	fructose-1,6-bisphosphatase, chloroplastic-like [Brassica napus]	RecName: Full=Fructose-1,6-bisphosphatase 1, chloroplastic {ECO:0000305}; Short=FBPase1 {ECO:0000305}; EC=3.1.3.11 {ECO:0000305}; AltName: Full=D-fructose-1,6-bisphosphate 1-phosphohydrolase {ECO:0000305}; AltName: Full=Protein HIGH CYCLIC ELECTRON FLOW 1 {ECO:0000303|PubMed:20081115}; Flags: Precursor;	SubName: Full=BnaC08g48810D protein {ECO:0000313|EMBL:CDY66557.1}; SubName: Full=Fructose-1,6-bisphosphatase {ECO:0000313|EMBL:AAD12243.1};	Fructose-1,6-bisphosphatase	GO:0048046,apoplast; GO:0009507,chloroplast; GO:0009570,chloroplast stroma; GO:0005829,cytosol; GO:0010319,stromule; GO:0042132,fructose 1,6-bisphosphate 1-phosphatase activity; GO:0046872,metal ion binding; GO:0030388,fructose 1,6-bisphosphate metabolic process; GO:0006002,fructose 6-phosphate metabolic process; GO:0006000,fructose metabolic process; GO:0006094,gluconeogenesis; GO:0015979,photos…	Fructose-1-6-bisphosphatase, N-terminal domain
Cluster-17807.67891	7.77	6.08	9	0.72	0.59	0.46	3.98	0.93	0.36	3.525	2.57	4.48	596.75	432.48	696.39	49.9	41.785	33.67	282.07	73.28	28.41	269.985	177.38	362.59	-3.75991	down	1.66539	false	1.03018	false	K01256 aminopeptidase N [EC:3.4.11.2] | (RefSeq) puromycin-sensitive aminopeptidase isoform X1 (A)	PREDICTED: puromycin-sensitive aminopeptidase isoform X1 [Brassica oleracea var. oleracea]	RecName: Full=Puromycin-sensitive aminopeptidase; Short=PSA; EC=3.4.11.14; AltName: Full=Cytosol alanyl aminopeptidase; Short=AAP-S; AltName: Full=Meiotic prophase aminopeptidase 1;	SubName: Full=Peptidase M1 family protein {ECO:0000313|EMBL:AEE34147.2};	Puromycin-sensitive aminopeptidase and related aminopeptidases	GO:0005737,cytoplasm; GO:0070006,metalloaminopeptidase activity; GO:0042277,peptide binding; GO:0008270,zinc ion binding; GO:0043171,peptide catabolic process; GO:0006508,proteolysis	M61 glycyl aminopeptidase
Cluster-17807.29234	11.75	12.03	11.91	45.18	48.115	51.05	14.27	16.79	19	21.06	21.09	21.03	300.98	285.43	306.78	1038.06	1141.04	1244.02	334.01	437	502.59	528.02	487.08	568.96	1.9435	up	-1.41942	down	0.333947	false	K00852 ribokinase [EC:2.7.1.15] | (RefSeq) ribokinase isoform X1 (A)	PREDICTED: ribokinase isoform X1 [Brassica oleracea var. oleracea]	--	RecName: Full=Ribokinase {ECO:0000256|HAMAP-Rule:MF_03215}; Short=RK {ECO:0000256|HAMAP-Rule:MF_03215}; EC=2.7.1.15 {ECO:0000256|HAMAP-Rule:MF_03215};	Ribokinase	GO:0005737,cytoplasm; GO:0005634,nucleus; GO:0005524,ATP binding; GO:0046872,metal ion binding; GO:0004747,ribokinase activity; GO:0019303,D-ribose catabolic process	Phosphomethylpyrimidine kinase
Cluster-17807.71695	8.62	8.15	9.14	0.75	0.825	0.9	3.29	5.79	5.28	12.86	15.59	10.13	275.15	240.82	293.34	21.49	24.35	27.21	96.27	188.16	174.22	394.615	448.12	341.11	-3.48229	down	2.667	up	1.41557	up	--	PREDICTED: F-box protein At4g18380 [Brassica oleracea var. oleracea]	RecName: Full=F-box protein At4g18380;	SubName: Full=Uncharacterized protein {ECO:0000313|EnsemblPlants:Bo1g019510.1};	--	GO:0009506,plasmodesma; GO:0009736,cytokinin-activated signaling pathway; GO:0009914,hormone transport	F-box-like
Cluster-17807.68292	6.07	6	7.7	0.36	0.435	0.51	0.42	2.39	2.03	3.97	4.13	3.81	378.37	346.27	483.11	20	25	30	23.87	152.55	131.47	240.695	231.31	250.08	-3.9999	down	2.01654	up	1.27787	false	K10143 E3 ubiquitin-protein ligase RFWD2 [EC:2.3.2.27] | (RefSeq) protein SPA1-RELATED 3 (A)	PREDICTED: protein SPA1-RELATED 3 [Brassica oleracea var. oleracea]	RecName: Full=Protein SPA1-RELATED 3;	SubName: Full=Uncharacterized protein {ECO:0000313|EnsemblPlants:Bo1g128580.1};	--	GO:0005634,nucleus; GO:0005524,ATP binding; GO:0042802,identical protein binding; GO:0004672,protein kinase activity; GO:0009585,red, far-red light phototransduction	Protein tyrosine kinase
Cluster-17807.80742	21.77	32.22	27.85	2.98	2.645	2.31	17.17	17.66	23.94	13.77	13.25	14.29	983.02	1347.29	1266.01	120.83	110.02	99.21	712.44	814.42	1121.58	609.565	538.46	680.67	-3.45583	down	3.01343	up	-0.519992	false	K00327 NADPH-ferrihemoprotein reductase [EC:1.6.2.4] | (RefSeq) NADPH--cytochrome P450 reductase 2-like (A)	PREDICTED: NADPH--cytochrome P450 reductase 2-like [Brassica oleracea var. oleracea]	RecName: Full=NADPH--cytochrome P450 reductase 2 {ECO:0000255|HAMAP-Rule:MF_03212}; Short=CPR 2 {ECO:0000255|HAMAP-Rule:MF_03212}; Short=P450R 2 {ECO:0000255|HAMAP-Rule:MF_03212}; EC=1.6.2.4 {ECO:0000255|HAMAP-Rule:MF_03212};	RecName: Full=NADPH--cytochrome P450 reductase {ECO:0000256|PIRNR:PIRNR000208}; EC=1.6.2.4 {ECO:0000256|PIRNR:PIRNR000208};	NADP/FAD dependent oxidoreductase	GO:0009507,chloroplast; GO:0005783,endoplasmic reticulum; GO:0005789,endoplasmic reticulum membrane; GO:0016021,integral component of membrane; GO:0010181,FMN binding; GO:0003958,NADPH-hemoprotein reductase activity; GO:0009698,phenylpropanoid metabolic process	Oxidoreductase NAD-binding domain
Cluster-17807.74645	118.13	143.06	145.56	0.13	0.065	0	117.14	166.51	150.65	152.99	153.46	152.52	2102.07	2357.31	2601.24	2	1	0	1891.77	2990.96	2753.06	2666.11	2464.14	2868.09	-11.2021	down	11.3155	up	0.091765	false	K12133 MYB-related transcription factor LHY | (RefSeq) protein LHY-like isoform X1 (A)	protein LHY-like isoform X5 [Brassica napus]	RecName: Full=Protein LHY {ECO:0000303|PubMed:9657154}; AltName: Full=MYB-related transcription factor LHY {ECO:0000303|PubMed:9657154}; AltName: Full=Protein LATE ELONGATED HYPOCOTYL {ECO:0000303|PubMed:9657154};	SubName: Full=Uncharacterized protein {ECO:0000313|EnsemblPlants:Bo3g001090.1};	Zuotin and related molecular chaperones (DnaJ superfamily), contains DNA-binding domains	GO:0005634,nucleus; GO:0003700,DNA-binding transcription factor activity; GO:0044212,transcription regulatory region DNA binding; GO:0007623,circadian rhythm; GO:0048574,long-day photoperiodism, flowering; GO:0042754,negative regulation of circadian rhythm; GO:0043433,negative regulation of DNA-binding transcription factor activity; GO:0042752,regulation of circadian rhythm; GO:0006355,regulation…	--
Cluster-17807.72721	155.49	166.33	145.45	46.95	48.78	50.61	202.27	165.71	78.42	119.835	122.18	117.49	5107.42	5060.65	4807.51	1383.68	1481.77	1579.86	6089.09	5544.58	2666.44	3843.62	3614.33	4072.91	-1.75094	down	1.70504	up	-0.298893	false	K13071 pheophorbide a oxygenase [EC:1.14.15.17] | (RefSeq) pheophorbide a oxygenase, chloroplastic (A)	PREDICTED: protein TIC 55, chloroplastic [Brassica oleracea var. oleracea]	RecName: Full=Protein TIC 55, chloroplastic; AltName: Full=Translocon at the inner envelope membrane of chloroplasts 55; Short=AtTIC55; AltName: Full=Translocon at the inner envelope membrane of chloroplasts 55-II; Flags: Precursor;	SubName: Full=Uncharacterized protein {ECO:0000313|EnsemblPlants:Bo3g041950.1};	--	GO:0009507,chloroplast; GO:0009941,chloroplast envelope; GO:0009706,chloroplast inner membrane; GO:0016021,integral component of membrane; GO:0051537,2 iron, 2 sulfur cluster binding; GO:0010277,chlorophyllide a oxygenase [overall] activity; GO:0046872,metal ion binding; GO:0045036,protein targeting to chloroplast	Pheophorbide a oxygenase
Cluster-17807.110322	16.39	13.54	15.82	2.01	1.555	1.1	10.27	11.83	6.31	13.175	12.59	13.76	738.55	565.25	717.67	81.31	64.26	47.21	425.4	544.44	295.04	582.385	510.59	654.18	-3.38559	down	2.72706	up	0.483574	false	K01923 phosphoribosylaminoimidazole-succinocarboxamide synthase [EC:6.3.2.6] | (RefSeq) phosphoribosylaminoimidazole-succinocarboxamide synthase, chloroplastic (A)	PREDICTED: uncharacterized protein LOC106336333 [Brassica oleracea var. oleracea]	RecName: Full=B-box zinc finger protein 32 {ECO:0000303|PubMed:19920209}; AltName: Full=EIP6, EMF1-INTERACTING PROTEIN 6;	SubName: Full=Uncharacterized protein {ECO:0000313|EnsemblPlants:Bo3g077360.1};	--	GO:0005737,cytoplasm; GO:0005634,nucleus; GO:0003700,DNA-binding transcription factor activity; GO:0008270,zinc ion binding; GO:0009785,blue light signaling pathway; GO:0045892,negative regulation of transcription, DNA-templated; GO:0009640,photomorphogenesis; GO:0010017,red or far-red light signaling pathway; GO:0009909,regulation of flower development; GO:0006355,regulation of transcription, DN…	Pyridoxamine 5'-phosphate oxidase
Cluster-17807.108442	10.64	8.38	7.88	54.28	48.125	41.97	19.71	20.96	36.98	35.9	36.68	35.12	259	189	193	1185	1078.5	972	438	518	929	854	805	903	2.34603	up	-0.771817	false	0.461986	false	K13420 LRR receptor-like serine/threonine-protein kinase FLS2 [EC:2.7.11.1] | (RefSeq) LRR receptor-like serine/threonine-protein kinase FLS2 (A)	PREDICTED: DNA-damage-repair/toleration protein DRT100-like [Brassica oleracea var. oleracea]	RecName: Full=DNA damage-repair/toleration protein DRT100; Flags: Precursor;	SubName: Full=Uncharacterized protein {ECO:0000313|EnsemblPlants:Bo1g108620.1};	FOG: Leucine rich repeat	GO:0009507,chloroplast; GO:0000166,nucleotide binding; GO:0006281,DNA repair	Leucine Rich repeat
Cluster-17807.104067	33.82	32.39	39.33	135.61	142.96	150.31	35.5	61.01	44.07	69.935	62.39	77.48	978.84	868.21	1144.98	3520.38	3827.91	4135.44	940.22	1796.19	1318.63	1996.91	1626.67	2367.16	1.94895	up	-1.50477	down	0.584004	false	K10614 E3 ubiquitin-protein ligase HERC3 [EC:2.3.2.26] | (RefSeq) ultraviolet-B receptor UVR8 (A)	ultraviolet-B receptor UVR8-like [Brassica napus]	RecName: Full=Ultraviolet-B receptor UVR8; AltName: Full=Protein UV-B RESISTANCE 8; AltName: Full=RCC1 domain-containing protein UVR8;	SubName: Full=BnaA09g52370D protein {ECO:0000313|EMBL:CDY60046.1};	FOG: RCC1 domain	GO:0000785,chromatin; GO:0005829,cytosol; GO:0005634,nucleus; GO:0003682,chromatin binding; GO:0005085,guanyl-nucleotide exchange factor activity; GO:0042802,identical protein binding; GO:0009881,photoreceptor activity; GO:0042803,protein homodimerization activity; GO:0009649,entrainment of circadian clock; GO:0018298,protein-chromophore linkage; GO:0009411,response to UV; GO:0010224,response to …	Regulator of chromosome condensation (RCC1) repeat
Cluster-17807.97874	99.51	145.18	121.59	7.47	7.945	8.42	17.51	53.28	93.23	98.43	99.06	97.8	466.23	628.57	565.22	31	34.5	38	70	238	426.83	455.91	423.87	487.95	-4.01957	down	2.82561	up	0.929122	false	K01188 beta-glucosidase [EC:3.2.1.21] | (RefSeq) beta-glucosidase 3-like (A)	beta-glucosidase 3-like [Brassica napus]	RecName: Full=Beta-glucosidase 3; Short=AtBGLU3; EC=3.2.1.21; Flags: Precursor;	SubName: Full=BnaA03g56280D protein {ECO:0000313|EMBL:CDY65784.1};	Beta-glucosidase, lactase phlorizinhydrolase, and related proteins	GO:0008422,beta-glucosidase activity; GO:0102483,scopolin beta-glucosidase activity; GO:0005975,carbohydrate metabolic process; GO:1901657,glycosyl compound metabolic process	Glycosyl hydrolase family 1
Cluster-17807.79232	25.65	28.84	27.89	4.13	3.315	2.5	7.34	19.53	30.19	19.27	16.07	22.47	711.48	740.73	778.02	102.74	84.265	65.79	186.25	550.73	865.07	529.635	401.4	657.87	-3.14025	down	2.65407	up	0.00672197	false	K14491 two-component response regulator ARR-B family | (RefSeq) two-component response regulator ORR24-like isoform X1 (A)	BnaA06g36250D [Brassica napus]	RecName: Full=Transcription activator GLK2; AltName: Full=GBF'S PRO-RICH REGION-INTERACTING factor 2; AltName: Full=Golden2-like protein 2; Short=AtGLK2;	SubName: Full=BnaA06g36250D protein {ECO:0000313|EMBL:CDY22303.1};	--	GO:0005634,nucleus; GO:0003677,DNA binding; GO:0003700,DNA-binding transcription factor activity; GO:0009658,chloroplast organization; GO:0009910,negative regulation of flower development; GO:1900056,negative regulation of leaf senescence; GO:0045893,positive regulation of transcription, DNA-templated; GO:0010380,regulation of chlorophyll biosynthetic process; GO:0006351,transcription, DNA-templa…	Myb-like DNA-binding domain
Cluster-17807.35084	6.36	4.84	5.38	34.98	39.26	43.54	1.43	3.01	13.87	9.395	10.02	8.77	127.35	89.7	108.23	627.68	728.84	830	26	60.91	285.95	183.27	181	185.54	2.76389	up	-2.55371	down	0.588265	false	K17895 GATA-binding protein 3 | (RefSeq) GATA transcription factor 9 (A)	GATA transcription factor 4 [Brassica napus]	RecName: Full=GATA transcription factor 4; Short=AtGATA-4;	RecName: Full=GATA transcription factor {ECO:0000256|PIRNR:PIRNR016992};	GATA-4/5/6 transcription factors	GO:0005634,nucleus; GO:0005667,transcription factor complex; GO:0003682,chromatin binding; GO:0003700,DNA-binding transcription factor activity; GO:0000977,RNA polymerase II regulatory region sequence-specific DNA binding; GO:0001085,RNA polymerase II transcription factor binding; GO:0001228,DNA-binding transcription activator activity, RNA polymerase II-specific; GO:0008270,zinc ion binding; GO:…	GATA zinc finger
Cluster-17807.105078	32.83	35.91	28.88	4.77	4.735	4.7	21.79	26.97	14.44	38.955	47.73	30.18	469	475	414	61	62.5	64	281	387	211	536	616	456	-2.86078	down	2.23887	up	0.911845	false	K13448 calcium-binding protein CML | (RefSeq) calmodulin-like protein 5 (A)	PREDICTED: calmodulin-like protein 5 [Brassica oleracea var. oleracea]	RecName: Full=Calmodulin-like protein 5; AltName: Full=Protein MULTICOPY SUPPRESSORS OF SNF4 DEFICIENCY IN YEAST 3;	SubName: Full=Uncharacterized protein {ECO:0000313|EnsemblPlants:Bo4g194250.1};	Calmodulin and related proteins (EF-Hand superfamily)	GO:0012505,endomembrane system; GO:0031303,integral component of endosome membrane; GO:0005509,calcium ion binding	Caleosin related protein
Cluster-17807.78659	75.36	53.96	54.02	423.36	371.855	320.35	66.66	125.49	22.1	83.615	89.64	77.59	277.65	183.58	196.64	1376.2	1259.17	1142.14	204.7	431.52	78.12	304.12	302.95	305.29	2.53294	up	-2.40867	down	0.394182	false	K11296 high mobility group protein B3 | (RefSeq) high mobility group B protein 3-like (A)	BnaCnng49050D [Brassica napus]	RecName: Full=High mobility group B protein 3; AltName: Full=High mobility group protein B 2; Short=AtHMGbeta2; Short=HMG beta 2; AltName: Full=Nucleosome/chromatin assembly factor group D 03; Short=Nucleosome/chromatin assembly factor group D 3;	SubName: Full=BnaCnng49050D protein {ECO:0000313|EMBL:CDY65900.1};	HMG box-containing protein	GO:0000785,chromatin; GO:0005829,cytosol; GO:0005634,nucleus; GO:0003682,chromatin binding; GO:0003677,DNA binding; GO:0003700,DNA-binding transcription factor activity; GO:0030527,structural constituent of chromatin; GO:0006333,chromatin assembly or disassembly	HMG-box domain
Cluster-17807.82545	6205.84	3110.44	3533.28	218.19	239.7	261.21	1029.55	2094.47	3039.68	1558.36	2107.34	1009.37	11978.6	5527.81	6625.18	365.73	430.8	495.87	1514.88	3474.63	5243.3	2948.06	3792.95	2103.17	-4.19209	down	2.97913	up	-0.151233	false	K08912 light-harvesting complex II chlorophyll a/b binding protein 1 | (RefSeq) chlorophyll a-b binding of LHCII type 1 protein (A)	unnamed protein product, partial [Vitis vinifera]	RecName: Full=Chlorophyll a-b binding of LHCII type 1 protein; AltName: Full=Chlorophyll a-b binding of LHCII type I protein; Short=CAB; Short=LHCP; Flags: Fragment;	RecName: Full=Chlorophyll a-b binding protein, chloroplastic {ECO:0000256|RuleBase:RU363080};	--	GO:0009535,chloroplast thylakoid membrane; GO:0016021,integral component of membrane; GO:0009522,photosystem I; GO:0009523,photosystem II; GO:0016168,chlorophyll binding; GO:0046872,metal ion binding; GO:0009765,photosynthesis, light harvesting; GO:0018298,protein-chromophore linkage	2,3-bisphosphoglycerate-independent phosphoglycerate mutase
Cluster-17807.121866	194.17	170.74	134.69	1.63	0.815	0	54.18	84.95	57.66	68.955	67.56	70.35	808.46	656.74	555.34	6	3	0	190.39	333.92	232.59	284.9	257.44	312.36	-7.80533	down	6.39368	up	0.199516	false	K12135 zinc finger protein CONSTANS | (RefSeq) zinc finger protein CONSTANS isoform X2 (A)	PREDICTED: B-box zinc finger protein 18 isoform X1 [Brassica oleracea var. oleracea]	RecName: Full=B-box zinc finger protein 18 {ECO:0000303|PubMed:19920209}; AltName: Full=Protein DOUBLE B-BOX 1A {ECO:0000303|PubMed:20872270}; AltName: Full=Protein SALT TOLERANCE HOMOLOG 4;	SubName: Full=Uncharacterized protein {ECO:0000313|EnsemblPlants:Bo8g101850.1};	--	GO:0005634,nucleus; GO:0003700,DNA-binding transcription factor activity; GO:0000989,NA; GO:0008270,zinc ion binding; GO:0070370,cellular heat acclimation; GO:0071483,cellular response to blue light; GO:0010100,negative regulation of photomorphogenesis; GO:0006355,regulation of transcription, DNA-templated; GO:0006351,transcription, DNA-templated	Putative zinc-RING and/or ribbon
Cluster-17807.94276	31.28	42.08	29.12	2.96	2.36	1.76	16.14	27.19	14.05	26.535	20.09	32.98	980.36	1221.78	918.4	83.34	67.93	52.52	463.49	867.77	455.82	829.12	567.1	1091.14	-3.94602	down	3.12811	up	0.487827	false	K03327 multidrug resistance protein, MATE family | (RefSeq) protein DETOXIFICATION 17-like isoform X1 (A)	protein DETOXIFICATION 17-like isoform X1 [Brassica napus]	RecName: Full=Protein DETOXIFICATION 17 {ECO:0000303|PubMed:11739388}; Short=AtDTX17 {ECO:0000303|PubMed:11739388}; AltName: Full=Multidrug and toxic compound extrusion protein 17 {ECO:0000305}; Short=MATE protein 17 {ECO:0000305};	RecName: Full=Protein DETOXIFICATION {ECO:0000256|RuleBase:RU004914}; AltName: Full=Multidrug and toxic compound extrusion protein {ECO:0000256|RuleBase:RU004914}; Flags: Fragment;	Uncharacterized membrane protein, predicted efflux pump	GO:0016021,integral component of membrane; GO:0015297,antiporter activity; GO:0015238,drug transmembrane transporter activity; GO:0006855,drug transmembrane transport	Polysaccharide biosynthesis C-terminal domain
Cluster-17807.83017	71.15	51.79	54.61	345.03	300.025	255.02	82.5	62.9	131.6	56.81	65.7	47.92	2412.91	1626.72	1863.82	10498	9357.9	8217.77	2565.18	2173.72	4621.11	1860.76	2006.38	1715.14	2.26424	up	-1.57054	down	-0.721714	false	--	PREDICTED: protein PXR1 [Brassica oleracea var. oleracea]	RecName: Full=Dehydrin HIRD11 {ECO:0000305}; AltName: Full=Histidine-rich dehydrin of 11 kDa {ECO:0000303|Ref.8}; Short=AtHIRD11 {ECO:0000303|Ref.8}; AltName: Full=Protein SRC1 homolog {ECO:0000305};	SubName: Full=Uncharacterized protein {ECO:0000313|EnsemblPlants:Bo3g084260.1};	--	GO:0009507,chloroplast; GO:0005737,cytoplasm; GO:0005829,cytosol; GO:0005634,nucleus; GO:0050897,cobalt ion binding; GO:0005507,copper ion binding; GO:0016151,nickel cation binding; GO:0008270,zinc ion binding; GO:0010730,negative regulation of hydrogen peroxide biosynthetic process	HSV U79 / HCMV P34
Cluster-17807.88810	48.45	41.8	38.38	237.54	276.09	314.64	66.44	56.91	68.15	102.76	113.61	91.91	595.17	475.23	472.49	2608.29	3147.6	3686.91	733.43	699.29	852.97	1228.06	1261.68	1194.44	2.62398	up	-2.03305	down	0.710366	false	K18743 caprin-1 | (RefSeq) uncharacterized protein LOC110772868 (A)	uncharacterized protein BNAC08G20270D [Brassica napus]	--	SubName: Full=BnaC08g20270D protein {ECO:0000313|EMBL:CDY52255.1};	--	--	--
Cluster-17807.49004	0.52	0.44	0.19	21.15	17.585	14.02	3.65	2.88	1.11	0.905	1.5	0.31	17.36	13.64	6.38	635.53	540.855	446.18	112.04	98.14	38.5	28.155	45.27	11.04	5.45828	up	-2.68936	down	-1.50208	false	K01365 cathepsin L [EC:3.4.22.15] | (RefSeq) cysteine proteinase RD21A-like (A)	PREDICTED: probable cysteine protease RD21B [Brassica rapa]	RecName: Full=Probable cysteine protease RD21B {ECO:0000305}; EC=3.4.22.- {ECO:0000305}; Flags: Precursor;	SubName: Full=Uncharacterized protein {ECO:0000313|EnsemblPlants:Bra033657.1-P};	Cysteine proteinase Cathepsin L	GO:0005829,cytosol; GO:0005783,endoplasmic reticulum; GO:0005615,extracellular space; GO:0005764,lysosome; GO:0005773,vacuole; GO:0004197,cysteine-type endopeptidase activity; GO:0051603,proteolysis involved in cellular protein catabolic process; GO:0009651,response to salt stress	Granulin
Cluster-17807.95719	25.4	36.85	32.81	1.81	1.32	0.83	35.42	29.32	24.85	37.625	43.98	31.27	692.64	930.96	899.87	44.32	32.91	21.5	883.27	812.89	700.09	990.595	1080.83	900.36	-4.68209	down	4.61399	up	0.335779	false	K08064 nuclear transcription factor Y, alpha | (RefSeq) nuclear transcription factor Y subunit A-4 (A)	nuclear transcription factor Y subunit A-4 [Brassica napus]	RecName: Full=Nuclear transcription factor Y subunit A-4; Short=AtNF-YA-4;	SubName: Full=Uncharacterized protein {ECO:0000313|EnsemblPlants:Bo4g039370.1};	CCAAT-binding factor, subunit B (HAP2)	GO:0016602,CCAAT-binding factor complex; GO:0005634,nucleus; GO:0003677,DNA binding; GO:0003700,DNA-binding transcription factor activity; GO:0045892,negative regulation of transcription, DNA-templated; GO:0048510,regulation of timing of transition from vegetative to reproductive phase; GO:0006351,transcription, DNA-templated	CCAAT-binding transcription factor (CBF-B/NF-YA) subunit B
Cluster-17807.104697	17.75	21.11	46.61	0.06	0.07	0.08	10.88	14.26	1.15	4.41	6.26	2.56	934.32	1029.47	2471.06	2.66	3.33	4	527.32	767.88	62.88	219.305	296.48	142.13	-8.78037	down	7.08941	up	-0.986489	false	K10534 nitrate reductase (NAD(P)H) [EC:1.7.1.1 1.7.1.2 1.7.1.3] | (RefSeq) nitrate reductase [NADH], clone PBNBR1405 (A)	PREDICTED: nitrate reductase [NADH]	RecName: Full=Nitrate reductase [NADH], clone PBNBR1405; Short=NR; EC=1.7.1.1;	RecName: Full=Nitrate reductase {ECO:0000256|PIRNR:PIRNR000233};	Sulfite oxidase, molybdopterin-binding component	GO:0020037,heme binding; GO:0030151,molybdenum ion binding; GO:0043546,molybdopterin cofactor binding; GO:0009703,nitrate reductase (NADH) activity; GO:0050464,nitrate reductase (NADPH) activity; GO:0042128,nitrate assimilation; GO:0006809,nitric oxide biosynthetic process	Cytochrome b5-like Heme/Steroid binding domain
Cluster-17807.93368	0.39	0.32	0.28	4.1	4.525	4.95	2	6.41	1.37	2.335	1.71	2.96	30.92	23.31	21.89	288.92	328.545	368.17	145	515.26	111.95	182.575	120.73	244.42	3.70748	up	-0.374373	false	-0.465926	false	K22686 pro-apoptotic serine protease NMA111 [EC:3.4.21.-] | (RefSeq) retrovirus-related Pol polyprotein from transposon TNT 1-94 isoform X1 (A)	Integrase, catalytic core [Corchorus capsularis]	RecName: Full=Retrovirus-related Pol polyprotein from transposon TNT 1-94; Includes: RecName: Full=Protease; EC=3.4.23.-; Includes: RecName: Full=Reverse transcriptase; EC=2.7.7.49; Includes: RecName: Full=Endonuclease;	SubName: Full=Retrovirus-related Pol polyprotein from transposon TNT 1-94 {ECO:0000313|EMBL:JAU08363.1};	FOG: Transposon-encoded proteins with TYA, reverse transcriptase, integrase domains in various combinations	GO:0004190,aspartic-type endopeptidase activity; GO:0004519,endonuclease activity; GO:0003676,nucleic acid binding; GO:0003964,RNA-directed DNA polymerase activity; GO:0008270,zinc ion binding; GO:0015074,DNA integration	Reverse transcriptase (RNA-dependent DNA polymerase)
Cluster-17807.64701	6.46	6.75	4.76	0.35	0.345	0.34	8.52	7.49	4.08	3.54	3.52	3.56	389.19	376.45	288.77	18.83	19.03	19.23	472.97	461.83	255.54	208.35	190.65	226.05	-4.20935	down	4.40175	up	-0.918155	false	K08099 chlorophyllase [EC:3.1.1.14] | (RefSeq) chlorophyllase-2, chloroplastic (A)	chlorophyllase 2 [Brassica oleracea]	RecName: Full=Chlorophyllase-2, chloroplastic; Short=AtCLH2; EC=3.1.1.14; AltName: Full=Chlorophyll-chlorophyllido hydrolase 2; Short=Chlase 2; Flags: Precursor;	SubName: Full=Chlorophyllase 2 {ECO:0000313|EMBL:AAN51934.1}; EC=3.1.1.14 {ECO:0000313|EMBL:AAN51934.1};	--	GO:0009507,chloroplast; GO:0031969,chloroplast membrane; GO:0047746,chlorophyllase activity; GO:0102293,pheophytinase b activity; GO:0015996,chlorophyll catabolic process	Chlorophyllase enzyme
Cluster-17807.106762	1.83	1.57	2.54	19.12	19.675	20.23	13.02	2.15	1.97	1.595	1.6	1.59	60.17	48	83.99	564.44	598.56	632.68	392.85	71.99	67	51.3	47.5	55.1	3.23817	up	-1.69039	false	-1.82012	false	K13366 polyamine oxidase [EC:1.5.3.14 1.5.3.16 1.5.3.-] | (RefSeq) polyamine oxidase 1 (A)	polyamine oxidase 1 [Brassica napus]	RecName: Full=Polyamine oxidase 1; Short=AtPAO1; EC=1.5.3.16; AltName: Full=N(1)-acetylpolyamine oxidase; AltName: Full=Spermine oxidase;	SubName: Full=Uncharacterized protein {ECO:0000313|EnsemblPlants:Bo3g009300.1};	Amine oxidase	GO:0050660,flavin adenine dinucleotide binding; GO:0052895,N1-acetylspermine:oxygen oxidoreductase (N1-acetylspermidine-forming) activity; GO:0052894,norspermine:oxygen oxidoreductase activity; GO:0046592,polyamine oxidase activity; GO:0052901,spermine:oxygen oxidoreductase (spermidine-forming) activity; GO:0006598,polyamine catabolic process; GO:0046208,spermine catabolic process	NAD(P)-binding Rossmann-like domain
Cluster-17807.79056	37.08	32.76	36.83	103.96	99.165	94.37	17.66	24.56	128.13	55.99	56.95	55.03	337	275.49	334.81	843	831.5	820	142.64	221	1176	499.5	469	530	1.40663	up	-0.694666	false	-0.0180689	false	--	BnaC06g04730D [Brassica napus]	--	SubName: Full=BnaC06g04730D protein {ECO:0000313|EMBL:CDY33880.1};	--	--	--
Cluster-17807.107631	14.17	15.64	20.81	0.79	0.92	1.05	7.45	16.4	8.4	8.435	8.74	8.13	420	429.14	620.41	20.87	25.26	29.65	202.15	494.58	257.53	243.88	233.41	254.35	-4.26658	down	3.64183	up	-0.346403	false	K21989 calcium permeable stress-gated cation channel | (RefSeq) CSC1-like protein RXW8 (A)	CSC1-like protein RXW8 [Brassica napus]	RecName: Full=CSC1-like protein RXW8;	SubName: Full=Uncharacterized protein {ECO:0000313|EnsemblPlants:Bo1g090170.1};	Uncharacterized conserved protein	GO:0016021,integral component of membrane; GO:0006811,ion transport	Calcium-dependent channel, 7TM region, putative phosphate
Cluster-17807.73060	122.61	120.57	162.09	24.66	21.23	17.8	202.09	106.32	82.64	90.775	101.29	80.26	2166.53	1972.61	2876.28	390.19	344.855	299.52	3240.18	1896.16	1499.43	1556.89	1615.11	1498.67	-2.75308	down	2.71253	up	-0.499144	false	K06630 14-3-3 protein epsilon | (RefSeq) 14-3-3-like protein GF14 psi (A)	PREDICTED: 14-3-3-like protein GF14 psi [Brassica oleracea var. oleracea]	RecName: Full=14-3-3-like protein GF14 psi {ECO:0000303|PubMed:7972511}; AltName: Full=General regulatory factor 3 {ECO:0000303|PubMed:7870824}; AltName: Full=Protein RARE COLD INDUCIBLE 1A {ECO:0000303|PubMed:7520301};	SubName: Full=Uncharacterized protein {ECO:0000313|EnsemblPlants:Bo00955s050.1};	Multifunctional chaperone (14-3-3 family)	GO:0005618,cell wall; GO:0009507,chloroplast; GO:0005737,cytoplasm; GO:0005829,cytosol; GO:0005794,Golgi apparatus; GO:0005739,mitochondrion; GO:0005634,nucleus; GO:0005886,plasma membrane; GO:0009506,plasmodesma; GO:0005773,vacuole; GO:0005524,ATP binding; GO:0019904,protein domain specific binding; GO:0006995,cellular response to nitrogen starvation; GO:0016036,cellular response to phosphate st…	14-3-3 protein
Cluster-17807.81750	60.59	44.17	62.21	12.18	11.355	10.53	19.98	59.19	31.65	35.455	39.95	30.96	1724.63	1164.45	1781.18	311.03	298.045	285.06	520.29	1713.39	931.26	977.295	1024.39	930.2	-2.36767	down	1.80732	up	-0.0573527	false	K07088 uncharacterized protein | (RefSeq) protein PIN-LIKES 7-like (A)	PREDICTED: protein PIN-LIKES 3-like [Brassica rapa]	RecName: Full=Protein PIN-LIKES 3 {ECO:0000303|PubMed:22504182}; AltName: Full=Auxin efflux carrier-like protein 3 {ECO:0000303|PubMed:22504182};	SubName: Full=Uncharacterized protein {ECO:0000313|EnsemblPlants:Bra003716.1-P};	Predicted membrane protein	GO:0005789,endoplasmic reticulum membrane; GO:0016021,integral component of membrane; GO:0009734,auxin-activated signaling pathway; GO:0009733,response to auxin; GO:0055085,transmembrane transport	Membrane transport protein
Cluster-17807.76362	68.51	71.27	61.65	24.48	24.295	24.11	57.63	59.18	50.48	50.395	50.4	50.39	3381.63	3259.15	3064.72	1085.03	1107.45	1129.87	2617.07	2986.54	2587.5	2431.15	2238.5	2623.8	-1.54506	down	1.31265	up	-0.150866	false	--	protein WEAK CHLOROPLAST MOVEMENT UNDER BLUE LIGHT 1-like [Brassica napus]	RecName: Full=Protein WEAK CHLOROPLAST MOVEMENT UNDER BLUE LIGHT 1; Short=Protein WEB1;	SubName: Full=Uncharacterized protein {ECO:0000313|EnsemblPlants:Bo01551s020.1};	--	GO:0005829,cytosol; GO:0005886,plasma membrane; GO:0009904,chloroplast accumulation movement; GO:0009903,chloroplast avoidance movement	Centromere protein H (CENP-H)
Cluster-17807.83113	889.72	1269.1	1155.17	40.71	27.205	13.7	587.83	1316.52	1111.33	908.48	937.97	878.99	16649.9	21991.7	21714	682.34	463.17	244	9993.59	24893.4	21376	16607.7	15835.4	17380	-5.45197	down	5.33151	up	-0.138344	false	K09872 aquaporin PIP | (RefSeq) aquaporin PIP2-1 (A)	PREDICTED: aquaporin PIP2-1 [Brassica oleracea var. oleracea]	RecName: Full=Aquaporin PIP2-1; AltName: Full=Plasma membrane intrinsic protein 2-1; Short=AtPIP2;1; AltName: Full=Plasma membrane intrinsic protein 2a; Short=PIP2a;	SubName: Full=Aquaporin PIP2-1 {ECO:0000313|EMBL:JAU13255.1}; Flags: Fragment;	Aquaporin (major intrinsic protein family)	GO:0009507,chloroplast; GO:0005887,integral component of plasma membrane; GO:0016020,membrane; GO:0005886,plasma membrane; GO:0009506,plasmodesma; GO:0005773,vacuole; GO:0003729,mRNA binding; GO:0031625,ubiquitin protein ligase binding; GO:0015250,water channel activity; GO:0080170,hydrogen peroxide transmembrane transport; GO:0034220,ion transmembrane transport; GO:0009737,response to abscisic a…	Major intrinsic protein
Cluster-17807.74799	43.35	44.77	38.7	13.38	12.905	12.43	26.57	32.5	25.24	23.51	25.16	21.86	1062.8	1016.57	953.94	294.11	292.01	289.91	594.68	808.8	638.65	560.88	555.88	565.88	-1.79014	down	1.22795	up	-0.253463	false	--	PREDICTED: interferon-related developmental regulator 1-like [Brassica oleracea var. oleracea]	--	SubName: Full=Uncharacterized protein {ECO:0000313|EnsemblPlants:Bo5g052340.1};	Interferon-related protein PC4 like	--	Interferon-related protein conserved region
Cluster-17807.82776	468.47	563.72	757.03	45.55	34.545	23.54	246.98	471.21	261.67	315.345	264.43	366.26	13794	15374.1	22423.8	1203.01	930.92	658.83	6656.02	14116.1	7966.98	9198.8	7013.7	11383.9	-4.20572	down	3.35694	up	-0.0382688	false	K00511 squalene monooxygenase [EC:1.14.14.17] | (RefSeq) squalene monooxygenase 1,1-like (A)	squalene monooxygenase 1,1-like [Brassica napus]	RecName: Full=Squalene monooxygenase 1,1; EC=1.14.14.17 {ECO:0000250|UniProtKB:Q9SM02}; AltName: Full=Squalene epoxidase 1,1; Short=SE 1,1;	SubName: Full=Uncharacterized protein {ECO:0000313|EnsemblPlants:Bo9g013760.1};	Squalene monooxygenase	GO:0016021,integral component of membrane; GO:0050660,flavin adenine dinucleotide binding; GO:0004506,squalene monooxygenase activity	FAD dependent oxidoreductase
Cluster-17807.80731	395.5	434.87	480.23	54.47	64.66	74.85	97.26	193.69	330.23	186.045	203.03	169.06	3124.08	3177.86	3789	383.4	474.695	565.99	678.38	1505.88	2620.44	1435.57	1455.02	1416.12	-2.82114	down	1.74993	up	-0.122086	false	K02695 photosystem I subunit VI | (RefSeq) photosystem I reaction center subunit VI, chloroplastic-like (A)	photosystem I reaction center subunit VI, chloroplastic-like [Brassica napus]	RecName: Full=Photosystem I reaction center subunit VI, chloroplastic; Short=PSI-H; AltName: Full=Light-harvesting complex I 11 kDa protein; Flags: Precursor;	SubName: Full=BnaC06g41070D protein {ECO:0000313|EMBL:CDY67260.1};	--	GO:0009535,chloroplast thylakoid membrane; GO:0016021,integral component of membrane; GO:0009538,photosystem I reaction center; GO:0015979,photosynthesis	Photosystem I reaction centre subunit VI
Cluster-17807.72462	47.93	41.84	36.13	7.94	8.36	8.78	54.67	42.12	21.77	28.385	33.62	23.15	923	746	699	137	149	161	957	820	431	527.5	584	471	-2.3974	down	2.32563	up	-0.456698	false	K22939 immediate early response 3-interacting protein 1 | (RefSeq) immediate early response 3-interacting protein 1-like (A)	heme-binding-like protein At3g10130, chloroplastic [Brassica napus]	RecName: Full=Heme-binding-like protein At3g10130, chloroplastic; Flags: Precursor;	SubName: Full=Uncharacterized protein {ECO:0000313|EnsemblPlants:Bra000031.1-P};	--	GO:0009507,chloroplast; GO:0009535,chloroplast thylakoid membrane; GO:0010287,plastoglobule	SOUL heme-binding protein
Cluster-17807.85301	16.3	17.36	13.26	0.09	0.235	0.38	1.75	0	0	3.685	1.62	5.75	578.33	570.59	473.35	2.94	7.79	12.64	57.11	0	0	133.62	51.8	215.44	-6.07776	down	NA	NA	2.70835	false	K03086 RNA polymerase primary sigma factor | (RefSeq) RNA polymerase sigma factor sigA-like (A)	RNA polymerase sigma factor sigA-like [Brassica napus]	RecName: Full=RNA polymerase sigma factor sigA; Short=Sigma factor A; Short=Sigma-A; AltName: Full=RNA polymerase sigma factor sig1; Short=Atsig1; Short=Sigma factor 1; AltName: Full=RNA polymerase sigma factor sig2; Short=Atsig2; Short=Sigma factor 2; AltName: Full=RNA polymerase sigma factor sigB; Short=Sigma factor B; Short=Sigma-B; Flags: Precursor;	SubName: Full=BnaCnng23900D protein {ECO:0000313|EMBL:CDY52962.1};	--	GO:0009507,chloroplast; GO:0003677,DNA binding; GO:0003700,DNA-binding transcription factor activity; GO:0001053,NA; GO:0016987,sigma factor activity; GO:0071482,cellular response to light stimulus; GO:0071461,cellular response to redox state; GO:0006352,DNA-templated transcription, initiation; GO:0080005,photosystem stoichiometry adjustment; GO:2001141,regulation of RNA biosynthetic process; GO:…	Sigma-70, region 4
Cluster-17807.112316	15.01	13.97	14.45	40.92	41.495	42.07	20.41	30.22	31.95	26.425	20.71	32.14	357.34	308.11	345.88	873.39	913.015	952.64	443.32	729.95	784.62	626.28	444.46	808.1	1.44541	up	-0.483306	false	-0.052436	false	K12870 pre-mRNA-splicing factor ISY1 | (RefSeq) pre-mRNA-splicing factor ISY1 homolog (A)	PREDICTED: pre-mRNA-splicing factor ISY1 homolog [Brassica oleracea var. oleracea]	--	SubName: Full=Uncharacterized protein {ECO:0000313|EnsemblPlants:Bo5g117030.1};	mRNA splicing factor	GO:0000350,generation of catalytic spliceosome for second transesterification step	Isy1-like splicing family
Cluster-17807.84924	131.15	130.55	117.91	52.6	47.78	42.96	74.75	105.65	67.34	68.075	67.22	68.93	3820.52	3522.54	3455.32	1374.28	1281.9	1189.53	1992.67	3130.89	2028.25	1941.73	1763.93	2119.53	-1.48628	down	0.89693	false	-0.271353	false	K08829 male germ cell-associated kinase [EC:2.7.11.22] | (RefSeq) cyclin-dependent kinase F-4-like (A)	PREDICTED: cyclin-dependent kinase F-4-like [Brassica oleracea var. oleracea]	RecName: Full=Cyclin-dependent kinase F-4; Short=CDKF;4; EC=2.7.11.22; EC=2.7.11.23; AltName: Full=Serine/threonine-protein kinase MHK-like protein 2;	SubName: Full=Uncharacterized protein {ECO:0000313|EnsemblPlants:Bo9g061530.1};	MAPK related serine/threonine protein kinase	GO:0005737,cytoplasm; GO:0005634,nucleus; GO:0005524,ATP binding; GO:0004693,cyclin-dependent protein serine/threonine kinase activity; GO:0004674,protein serine/threonine kinase activity; GO:0008353,RNA polymerase II CTD heptapeptide repeat kinase activity; GO:0035556,intracellular signal transduction; GO:0010468,regulation of gene expression	Protein tyrosine kinase
Cluster-17807.75264	205.35	195.46	157.12	25.6	29.97	34.34	433.25	187.18	250.7	206.555	218.85	194.26	6839.59	6030.08	5266.17	765.13	926.04	1086.95	13227.1	6351.48	8644.65	6696.38	6564.08	6828.67	-2.70195	down	3.37854	up	-0.490741	false	K07408 cytochrome P450 family 1 subfamily A polypeptide 1 [EC:1.14.14.1] | (RefSeq) cytochrome P450 89A2-like (A)	PREDICTED: cytochrome P450 89A9 [Brassica oleracea var. oleracea]	RecName: Full=Cytochrome P450 89A9; EC=1.14.-.-;	SubName: Full=Uncharacterized protein {ECO:0000313|EnsemblPlants:Bra001078.1-P};	Cytochrome P450 CYP2 subfamily	GO:0005789,endoplasmic reticulum membrane; GO:0016021,integral component of membrane; GO:0016020,membrane; GO:0020037,heme binding; GO:0005506,iron ion binding; GO:0016709,oxidoreductase activity, acting on paired donors, with incorporation or reduction of molecular oxygen, NAD(P)H as one donor, and incorporation of one atom of oxygen; GO:0044550,secondary metabolite biosynthetic process	Cytochrome P450
Cluster-17807.91408	21.83	22.75	22.14	8.73	8.28	7.83	10.18	4.14	2.76	16.275	15.49	17.06	1023.26	987.75	1045.3	367.23	358	348.77	438.69	198.55	134.33	748.675	653.54	843.81	-1.50547	down	-0.435242	false	1.52708	up	K10666 E3 ubiquitin-protein ligase RNF5 [EC:2.3.2.27] | (RefSeq) uncharacterized protein LOC103986631 (A)	PREDICTED: RING finger protein 10 isoform X2 [Brassica oleracea var. oleracea]	--	SubName: Full=Uncharacterized protein {ECO:0000313|EnsemblPlants:Bo00285s420.1};	Predicted E3 ubiquitin ligase	GO:0046872,metal ion binding	zinc finger of C3HC4-type, RING
Cluster-17807.60131	21.12	22.04	20.31	0.22	0.205	0.19	6.44	0	14.59	9.83	6.57	13.09	326.4	315.38	315	3.06	2.9	2.74	90.01	0	231.03	152.775	91.72	213.83	-6.72861	down	5.18544	up	0.483154	false	K13071 pheophorbide a oxygenase [EC:1.14.15.17] | (RefSeq) pheophorbide a oxygenase, chloroplastic (A)	PREDICTED: protochlorophyllide-dependent translocon component 52, chloroplastic [Brassica oleracea var. oleracea]	RecName: Full=Protochlorophyllide-dependent translocon component 52, chloroplastic; AltName: Full=ACD1-like protein; AltName: Full=Protein TIC 55-IV; AltName: Full=Translocon at the inner envelope membrane of chloroplasts 55-IV; Flags: Precursor;	SubName: Full=Uncharacterized protein {ECO:0000313|EnsemblPlants:Bo1g040370.1};	--	GO:0009507,chloroplast; GO:0009941,chloroplast envelope; GO:0009706,chloroplast inner membrane; GO:0016021,integral component of membrane; GO:0009536,plastid; GO:0051537,2 iron, 2 sulfur cluster binding; GO:0010277,chlorophyllide a oxygenase [overall] activity; GO:0046872,metal ion binding; GO:0015031,protein transport	--
Cluster-17807.42741	7.43	6.82	6.94	18.89	18.38	17.87	8.76	10.9	31.92	20.24	21.05	19.43	359.48	305.89	338.32	820.28	820.58	820.88	389.81	538.91	1603.33	954.05	916.4	991.7	1.30298	up	0.0437311	false	0.199413	false	K04371 mitogen-activated protein kinase 1/3 [EC:2.7.11.24] | (RefSeq) mitogen-activated protein kinase 8-like (A)	PREDICTED: mitogen-activated protein kinase 20 [Brassica oleracea var. oleracea]	RecName: Full=Mitogen-activated protein kinase 20; Short=AtMPK20; Short=MAP kinase 20; EC=2.7.11.24;	RecName: Full=Mitogen-activated protein kinase {ECO:0000256|SAAS:SAAS00652812}; EC=2.7.11.24 {ECO:0000256|SAAS:SAAS00652812};	Mitogen-activated protein kinase	GO:0005737,cytoplasm; GO:0005634,nucleus; GO:0005524,ATP binding; GO:0004707,MAP kinase activity; GO:0010468,regulation of gene expression	Kinase-like
Cluster-17807.82055	812.67	1188.34	1041.98	59.31	76.675	94.04	244.76	728.87	604.92	640.96	621.83	660.09	12391.5	16776.1	15944.1	809.35	1087.83	1366.31	3374.68	11181.1	9444.76	9601.47	8561.98	10641	-3.79692	down	2.86478	up	0.299862	false	K14190 GDP-L-galactose phosphorylase [EC:2.7.7.69] | (RefSeq) GDP-L-galactose phosphorylase 1 (A)	PREDICTED: GDP-L-galactose phosphorylase 1 [Brassica oleracea var. oleracea]	RecName: Full=GDP-L-galactose phosphorylase 1; EC=2.7.7.69; AltName: Full=Protein VITAMIN C DEFECTIVE 2;	SubName: Full=Uncharacterized protein {ECO:0000313|EnsemblPlants:Bo1g047760.1};	Predicted hydrolase (HIT family)	GO:0005737,cytoplasm; GO:0005634,nucleus; GO:0010475,galactose-1-phosphate guanylyltransferase (GDP) activity; GO:0080048,GDP-D-glucose phosphorylase activity; GO:0010472,GDP-galactose:glucose-1-phosphate guanylyltransferase activity; GO:0010471,GDP-galactose:mannose-1-phosphate guanylyltransferase activity; GO:0010473,GDP-galactose:myoinositol-1-phosphate guanylyltransferase activity; GO:0080047…	--
Cluster-17807.67593	46.23	36.89	29.05	233.01	228.43	223.85	84.4	90.96	105.95	125.035	120.22	129.85	865.06	639.24	546.15	3905.61	3946.74	3987.86	1434.88	1719.91	2037.99	2298.6	2029.64	2567.56	2.54016	up	-1.18087	down	0.424312	false	K11275 histone H1/5 | (RefSeq) HMG-Y-related protein A-like (A)	PREDICTED: HMG-Y-related protein A-like [Brassica oleracea var. oleracea]	RecName: Full=HMG-Y-related protein A; Short=AtHMGA; AltName: Full=High mobility group A protein;	SubName: Full=Uncharacterized protein {ECO:0000313|EnsemblPlants:Bo7g078580.1};	--	GO:0005730,nucleolus; GO:0000786,nucleosome; GO:0005634,nucleus; GO:0003677,DNA binding; GO:0006334,nucleosome assembly; GO:0006355,regulation of transcription, DNA-templated	AT hook motif
Cluster-17807.32726	2.47	3.5	3.22	22.43	21.895	21.36	6.02	6.33	18.48	10.86	10.61	11.11	108	142	142	881	884.5	888	242	283	839	465.5	418	513	2.75425	up	-0.953795	false	0.0497108	false	K06628 cell division control protein 45 | (RefSeq) cell division control protein 45 homolog (A)	PREDICTED: cell division control protein 45 homolog [Brassica oleracea var. oleracea]	--	SubName: Full=Uncharacterized protein {ECO:0000313|EnsemblPlants:Bo7g031400.1};	CDC45 (cell division cycle 45)-like protein	GO:0006270,DNA replication initiation	CDC45-like protein
Cluster-17807.30923	0.84	1.29	1.58	85.73	189.465	293.2	0	0.06	0.5	7.35	6.87	7.83	14.72	21	28	1353.35	3137.36	4921.36	0	1	9	127.515	109.26	145.77	7.20151	up	-9.87713	down	5.27426	up	K08235 xyloglucan:xyloglucosyl transferase [EC:2.4.1.207] | (RefSeq) xyloglucan endotransglucosylase/hydrolase protein 15 (A)	BnaA08g07640D [Brassica napus]	RecName: Full=Xyloglucan endotransglucosylase/hydrolase protein 15 {ECO:0000303|PubMed:12514239}; Short=At-XTH15 {ECO:0000303|PubMed:12514239}; Short=XTH-15 {ECO:0000303|PubMed:12514239}; EC=2.4.1.207 {ECO:0000269|PubMed:25446234}; EC=3.2.1.151 {ECO:0000269|PubMed:25446234}; Flags: Precursor;	RecName: Full=Xyloglucan endotransglucosylase/hydrolase {ECO:0000256|RuleBase:RU361120}; EC=2.4.1.207 {ECO:0000256|RuleBase:RU361120};	--	GO:0048046,apoplast; GO:0005618,cell wall; GO:0033946,xyloglucan-specific endo-beta-1,4-glucanase activity; GO:0016762,xyloglucan:xyloglucosyl transferase activity; GO:0042546,cell wall biogenesis; GO:0071555,cell wall organization; GO:0010411,xyloglucan metabolic process	Xyloglucan endo-transglycosylase (XET) C-terminus
Cluster-17807.76594	311.84	365.06	283.01	76.77	77.68	78.59	345.91	251.21	204.92	307.335	284.03	330.64	6480.32	7025.13	5909.85	1429.46	1491.76	1554.06	6543.62	5284.61	4384.08	6290.23	5322.58	7257.89	-2.12084	down	1.87837	up	0.220182	false	K00465 carotenoid 9,10(9',10')-cleavage dioxygenase 1 [EC:1.13.11.-] | (RefSeq) carotenoid 9,10(9',10')-cleavage dioxygenase 1 (A)	PREDICTED: carotenoid 9,10(9',10')-cleavage dioxygenase 1 [Brassica oleracea var. oleracea]	RecName: Full=Carotenoid 9,10(9',10')-cleavage dioxygenase 1; EC=1.14.99.n4; AltName: Full=AtCCD1; AltName: Full=Neoxanthin cleavage enzyme NC1; Short=AtNCED1;	SubName: Full=Uncharacterized protein {ECO:0000313|EnsemblPlants:Bo4g096940.1};	Beta, beta-carotene 15,15'-dioxygenase and related enzymes	GO:0005737,cytoplasm; GO:0005794,Golgi apparatus; GO:0005886,plasma membrane; GO:0009506,plasmodesma; GO:0005774,vacuolar membrane; GO:0005773,vacuole; GO:0045549,9-cis-epoxycarotenoid dioxygenase activity; GO:0046872,metal ion binding; GO:0016121,carotene catabolic process; GO:0016118,carotenoid catabolic process; GO:0016124,xanthophyll catabolic process	Retinal pigment epithelial membrane protein
Cluster-17807.83522	2.01	1.07	1.2	25.17	21.845	18.52	1.68	2.23	4.38	3.36	3.05	3.67	55	27.11	33	618	550.095	482.19	42.06	62	124	90.65	75.13	106.17	3.86289	up	-2.85183	down	0.268199	false	K13511 monolysocardiolipin acyltransferase [EC:2.3.1.-] | (RefSeq) tafazzin (A)	PREDICTED: tafazzin [Brassica oleracea var. oleracea]	RecName: Full=N-acylphosphatidylethanolamine synthase; Short=NAPE synthase; EC=2.3.1.-; AltName: Full=Lysoglycerophospholipid acyltransferase; AltName: Full=Monolysocardiolipin acyltransferase;	SubName: Full=Uncharacterized protein {ECO:0000313|EnsemblPlants:Bo3g058960.1};	Phosphate acyltransferase	GO:0016021,integral component of membrane; GO:0031224,intrinsic component of membrane; GO:0005886,plasma membrane; GO:0071617,lysophospholipid acyltransferase activity; GO:0008374,O-acyltransferase activity; GO:0016746,transferase activity, transferring acyl groups; GO:0006650,glycerophospholipid metabolic process; GO:0008654,phospholipid biosynthetic process	Acyltransferase
Cluster-17807.2003	4.86	5.36	3.62	57.69	70.21	82.73	9.15	5.21	31.04	8.14	4.38	11.9	53.61	54.77	39.97	568.51	719.825	871.14	90.36	57.33	347.89	91.345	43.72	138.97	3.8583	up	-2.11351	down	-0.879271	false	--	PREDICTED: uncharacterized protein LOC106340133 [Brassica oleracea var. oleracea]	RecName: Full=Protein FAR-RED ELONGATED HYPOCOTYL 1 {ECO:0000303|PubMed:11711433}; AltName: Full=Protein PHYTOCHROME A SIGNAL TRANSDUCTION 3 {ECO:0000303|PubMed:11726703};	SubName: Full=Uncharacterized protein {ECO:0000313|EnsemblPlants:Bo4g187130.1};	Vacuolar import and degradation protein	GO:0005737,cytoplasm; GO:0016604,nuclear body; GO:0005634,nucleus; GO:0042803,protein homodimerization activity; GO:0031048,chromatin silencing by small RNA; GO:0051457,maintenance of protein location in nucleus; GO:0009640,photomorphogenesis; GO:0045893,positive regulation of transcription, DNA-templated; GO:1901000,regulation of response to salt stress; GO:0010029,regulation of seed germination…	--
Cluster-17807.25243	4.28	3.3	3.16	22.73	25.45	28.17	4.45	6.7	15.32	8.03	8.57	7.49	134	95.76	99.67	638.98	739.035	839.09	127.69	213.9	496.8	244.83	241.92	247.74	2.76049	up	-1.40124	down	-0.162995	false	K22991 WD repeat-containing protein 45 | (RefSeq) autophagy-related protein 18d-like (A)	autophagy-related protein 18d-like [Brassica napus]	RecName: Full=Autophagy-related protein 18d; Short=AtATG18d;	SubName: Full=BnaA09g35890D protein {ECO:0000313|EMBL:CDY27213.1};	Uncharacterized conserved protein, contains WD40 repeats	GO:0005829,cytosol; GO:0019898,extrinsic component of membrane; GO:0034045,phagophore assembly site membrane; GO:0005774,vacuolar membrane; GO:0080025,phosphatidylinositol-3,5-bisphosphate binding; GO:0032266,phosphatidylinositol-3-phosphate binding; GO:0000422,autophagy of mitochondrion; GO:0044804,autophagy of nucleus; GO:0006497,protein lipidation; GO:0034497,protein localization to phagophore…	Anaphase-promoting complex subunit 4 WD40 domain
Cluster-17807.82926	67.61	76.42	84.36	0	0	0	91.11	113.44	98.04	140.83	151.84	129.82	4703.62	4925.39	5912.96	0	0	0	5844.85	8085.09	7095.53	9512.99	9501.48	9524.5	-14.7796	down	15.2228	up	0.468888	false	K12133 MYB-related transcription factor LHY | (RefSeq) protein LHY-like (A)	BnaC05g00840D [Brassica napus]	RecName: Full=Protein LHY {ECO:0000303|PubMed:9657154}; AltName: Full=MYB-related transcription factor LHY {ECO:0000303|PubMed:9657154}; AltName: Full=Protein LATE ELONGATED HYPOCOTYL {ECO:0000303|PubMed:9657154};	SubName: Full=BnaC05g00840D protein {ECO:0000313|EMBL:CDY15205.1};	Zuotin and related molecular chaperones (DnaJ superfamily), contains DNA-binding domains	GO:0005634,nucleus; GO:0003700,DNA-binding transcription factor activity; GO:0044212,transcription regulatory region DNA binding; GO:0007623,circadian rhythm; GO:0048574,long-day photoperiodism, flowering; GO:0042754,negative regulation of circadian rhythm; GO:0043433,negative regulation of DNA-binding transcription factor activity; GO:0042752,regulation of circadian rhythm; GO:0006355,regulation…	Myb-like DNA-binding domain
Cluster-17807.91792	102.17	119.54	120.86	0	0	0	43.09	81.35	62.91	60.975	51.92	70.03	4618.78	5006.3	5501.43	0	0	0	1790.93	3757.08	2951.33	2726.14	2112.3	3339.98	-14.7428	down	13.9056	up	-0.0361904	false	--	PREDICTED: protein RETICULATA-RELATED 5 [Brassica oleracea var. oleracea]	RecName: Full=Protein RETICULATA-RELATED 5, chloroplastic {ECO:0000303|PubMed:23596191}; Flags: Precursor;	SubName: Full=Uncharacterized protein {ECO:0000313|EnsemblPlants:Bo4g190060.1};	--	GO:0009507,chloroplast; GO:0031969,chloroplast membrane; GO:0016021,integral component of membrane; GO:0015995,chlorophyll biosynthetic process; GO:0007275,multicellular organism development; GO:0009741,response to brassinosteroid	Haem-binding uptake, Tiki superfamily, ChaN
Cluster-17807.94206	37.75	44.11	30.62	0.33	0.395	0.46	14.23	23.39	14.62	25.89	26.23	25.55	384.14	415.31	311.91	3	3.72	4.44	129.29	236.6	150.75	258.47	241.65	275.29	-6.66324	down	5.55347	up	0.613137	false	--	protein NUCLEAR FUSION DEFECTIVE 4-like, partial [Brassica napus]	RecName: Full=Protein NUCLEAR FUSION DEFECTIVE 4 {ECO:0000303|PubMed:16698901};	SubName: Full=Uncharacterized protein {ECO:0000313|EnsemblPlants:Bra013398.1-P};	--	GO:0016021,integral component of membrane; GO:0000741,karyogamy; GO:0010197,polar nucleus fusion; GO:0009651,response to salt stress	Nodulin-like
Cluster-17807.82322	93.98	69.91	143.04	1.46	1.495	1.53	13.46	37.44	86.11	35.405	43.44	27.37	489.34	336.47	740.16	6.75	7.2	7.65	60.31	187.32	441.13	178.92	206.24	151.6	-6.13182	down	4.95943	up	-0.309739	false	K08913 light-harvesting complex II chlorophyll a/b binding protein 2 | (RefSeq) chlorophyll a-b binding protein 2.4, chloroplastic (A)	hypothetical protein AALP_AA5G045800 [Arabis alpina]	RecName: Full=Chlorophyll a-b binding protein 2.4, chloroplastic {ECO:0000303|PubMed:10366881}; AltName: Full=Photosystem II light harvesting complex gene 2.4 {ECO:0000303|PubMed:10366881}; AltName: Full=Protein LIGHT-HARVESTING CHLOROPHYLL B-BINDING 2.4 {ECO:0000303|PubMed:10366881}; Flags: Precursor;	RecName: Full=Chlorophyll a-b binding protein, chloroplastic {ECO:0000256|RuleBase:RU363080};	--	GO:0009941,chloroplast envelope; GO:0009535,chloroplast thylakoid membrane; GO:0016021,integral component of membrane; GO:0009522,photosystem I; GO:0009523,photosystem II; GO:0010287,plastoglobule; GO:0009517,PSII associated light-harvesting complex II; GO:0009579,thylakoid; GO:0016168,chlorophyll binding; GO:0046872,metal ion binding; GO:0031409,pigment binding; GO:0071215,cellular response to a…	Chlorophyll A-B binding protein
Cluster-17807.87273	220.33	224.85	205.87	7.66	4.88	2.1	97.93	162.75	184.41	92.795	84.55	101.04	4362.43	4122.62	4095.25	135.92	87.71	39.5	1763.5	3259.2	3756.17	1811.67	1509.91	2113.44	-5.57468	down	5.05376	up	-0.671879	false	--	protein LNK4-like [Brassica napus]	RecName: Full=Protein LNK4 {ECO:0000303|PubMed:23818596}; AltName: Full=Night light-inducible and clock-regulated 4 {ECO:0000303|PubMed:23818596};	SubName: Full=Uncharacterized protein {ECO:0000313|EnsemblPlants:Bo9g175040.1};	--	GO:0006355,regulation of transcription, DNA-templated; GO:0080167,response to karrikin; GO:0006351,transcription, DNA-templated	--
Cluster-17807.80027	13.29	15	11.93	0.48	0.595	0.71	0.37	2.42	2.94	1.165	1.33	1	277.08	289.56	249.87	9	11.5	14	7	51	63	23.5	25	22	-4.54645	down	1.77184	false	-0.717272	false	K12589 exosome complex component RRP42 | (RefSeq) Exosome complex component RRP42 (A)	PREDICTED: putative S-adenosyl-L-methionine-dependent methyltransferase MMAR_1068 [Brassica oleracea var. oleracea]	--	SubName: Full=Uncharacterized protein {ECO:0000313|EnsemblPlants:Bo4g078770.1};	--	GO:0008168,methyltransferase activity	Leucine carboxyl methyltransferase
Cluster-17807.84586	6.86	12.74	9.62	143.75	135.805	127.86	38.61	35.29	39.18	45.64	51.17	40.11	134.48	231.2	189.3	2522.77	2453.45	2384.13	687.7	699.2	789.55	867.21	904.24	830.18	3.71474	up	-1.74487	down	0.280376	false	--	PREDICTED: universal stress protein A-like protein [Brassica oleracea var. oleracea]	RecName: Full=Universal stress protein A-like protein;	SubName: Full=Uncharacterized protein {ECO:0000313|EnsemblPlants:Bo4g098760.1};	--	GO:0005886,plasma membrane; GO:0016208,AMP binding; GO:0006950,response to stress	Universal stress protein family
Cluster-17807.87430	87.27	93.27	98.71	32.28	29.245	26.21	36.26	76.34	90.5	62.81	59.51	66.11	1594.86	1578.31	1811.85	528.4	492.225	456.05	601.71	1408.94	1699.3	1128.98	981.32	1276.65	-1.75297	down	1.32353	up	-0.104831	false	K02716 photosystem II oxygen-evolving enhancer protein 1 | (RefSeq) oxygen-evolving enhancer protein 1, chloroplastic-like (A)	PREDICTED: oxygen-evolving enhancer protein 1, chloroplastic-like [Brassica oleracea var. oleracea]	RecName: Full=Oxygen-evolving enhancer protein 1, chloroplastic; Short=OEE1; AltName: Full=33 kDa subunit of oxygen evolving system of photosystem II; AltName: Full=33 kDa thylakoid membrane protein; AltName: Full=OEC 33 kDa subunit; Flags: Precursor;	SubName: Full=Uncharacterized protein {ECO:0000313|EnsemblPlants:Bo7g118240.1};	--	GO:0009535,chloroplast thylakoid membrane; GO:0019898,extrinsic component of membrane; GO:0016021,integral component of membrane; GO:0009654,photosystem II oxygen evolving complex; GO:0005509,calcium ion binding; GO:0015979,photosynthesis; GO:0042549,photosystem II stabilization	Manganese-stabilising protein / photosystem II polypeptide
Cluster-17807.107729	17.27	27.78	29.67	1.22	0.95	0.68	20.23	26.96	14.17	12.055	17.54	6.57	610.29	909.13	1054.86	38.55	30.695	22.84	655.5	970.93	518.72	401.495	557.98	245.01	-4.79982	down	4.53216	up	-0.77159	false	K00423 L-ascorbate oxidase [EC:1.10.3.3] | (RefSeq) L-ascorbate oxidase-like (A)	PREDICTED: L-ascorbate oxidase-like [Brassica oleracea var. oleracea]	RecName: Full=L-ascorbate oxidase; Short=ASO; Short=Ascorbase; EC=1.10.3.3; Flags: Precursor;	SubName: Full=Uncharacterized protein {ECO:0000313|EnsemblPlants:Bo2g023390.1};	Multicopper oxidases	GO:0005576,extracellular region; GO:0005507,copper ion binding; GO:0008447,L-ascorbate oxidase activity	ML domain
Cluster-17807.72496	16.1	12.55	16.23	2.4	1.95	1.5	7.8	8.75	5.21	10.51	11.57	9.45	665	480	675	89	74	59	296	369	223	421	430	412	-3.02143	down	2.00889	up	0.535318	false	K20888 xyloglucan galactosyltransferase MUR3 [EC:2.4.1.-] | (RefSeq) xyloglucan galactosyltransferase MUR3-like (A)	xyloglucan galactosyltransferase XLT2 isoform X1 [Brassica napus]	RecName: Full=Xyloglucan galactosyltransferase XLT2 {ECO:0000305}; EC=2.4.1.- {ECO:0000305}; AltName: Full=Glycosyltransferase 18 {ECO:0000303|PubMed:15020758}; Short=AtGT18 {ECO:0000303|PubMed:15020758}; AltName: Full=Protein XYLOGLUCAN L-SIDE CHAIN GALACTOSYLTRANSFERASE POSITION 2 {ECO:0000303|PubMed:22474179};	SubName: Full=Uncharacterized protein {ECO:0000313|EnsemblPlants:Bo3g107840.1};	Acetylglucosaminyltransferase EXT1/exostosin 1	GO:0005794,Golgi apparatus; GO:0000139,Golgi membrane; GO:0016021,integral component of membrane; GO:0008378,galactosyltransferase activity; GO:0006486,protein glycosylation; GO:0009969,xyloglucan biosynthetic process	Exostosin family
Cluster-17807.82188	32.13	40.38	36.12	163	153.73	144.46	97.51	69.64	72	66.385	76.7	56.07	1582	1842	1791	7205	6979.5	6754	4417	3505	3681	3155.03	3398.07	2912	2.00136	up	-0.831367	false	-0.273515	false	--	PREDICTED: putative protein TPRXL [Brassica oleracea var. oleracea]	--	SubName: Full=Uncharacterized protein {ECO:0000313|EnsemblPlants:Bo7g096100.1};	--	--	--
Cluster-17807.83851	9.22	13.11	11.9	0.59	0.425	0.26	13.54	13.76	7.22	8.03	8.12	7.94	451.37	594.67	586.98	26.06	18.98	11.9	610.02	688.75	367.27	383.905	357.68	410.13	-4.84934	down	4.88152	up	-0.51465	false	K10614 E3 ubiquitin-protein ligase HERC3 [EC:2.3.2.26] | (RefSeq) hypothetical protein (A)	PREDICTED: ultraviolet-B receptor UVR8 isoform X2 [Brassica oleracea var. oleracea]	RecName: Full=CASP-like protein 5B2; Short=AtCASPL5B2;	SubName: Full=BnaC04g26840D protein {ECO:0000313|EMBL:CDY13151.1};	FOG: RCC1 domain	GO:0016021,integral component of membrane; GO:0005886,plasma membrane	Regulator of chromosome condensation (RCC1) repeat
Cluster-17807.91335	20.97	21.01	17.75	78.92	85.375	91.83	230.84	117.15	53.98	83.605	110.06	57.15	603.02	559.46	513.36	2035.29	2272.8	2510.32	6073.57	3426.45	1604.59	2292.89	2850.98	1734.8	2.02879	up	0.740224	false	-0.669935	false	K18878 BHLH transcription factor Upa20 | (RefSeq) Upa20; transcription factor bHLH137-like (A)	PREDICTED: transcription factor bHLH122 [Brassica oleracea var. oleracea]	RecName: Full=Transcription factor bHLH122; AltName: Full=Basic helix-loop-helix protein 122; Short=AtbHLH122; Short=bHLH 122; AltName: Full=Transcription factor EN 70; AltName: Full=bHLH transcription factor bHLH122;	SubName: Full=Uncharacterized protein {ECO:0000313|EnsemblPlants:Bo6g024810.1};	--	GO:0005634,nucleus; GO:0001046,core promoter sequence-specific DNA binding; GO:0003700,DNA-binding transcription factor activity; GO:0046983,protein dimerization activity; GO:0001228,DNA-binding transcription activator activity, RNA polymerase II-specific; GO:0042335,cuticle development; GO:0048573,photoperiodism, flowering; GO:0010119,regulation of stomatal movement; GO:0006355,regulation of tra…	Helix-loop-helix DNA-binding domain
Cluster-17807.9017	1.06	1.21	1.47	12.46	12.55	12.64	3.3	3.77	6.41	3.26	4.8	1.72	25.39	26.86	35.23	266.85	276.985	287.12	71.99	91.38	157.94	73.465	103.43	43.5	3.2609	up	-1.36577	down	-0.48945	false	K14499 BRI1 kinase inhibitor 1 | (RefSeq) BRI1 kinase inhibitor 1-like (A)	BRI1 kinase inhibitor 1-like [Brassica napus]	RecName: Full=BRI1 kinase inhibitor 1;	SubName: Full=Uncharacterized protein {ECO:0000313|EnsemblPlants:Bo2g116330.1};	--	GO:0005829,cytosol; GO:0005886,plasma membrane; GO:0046982,protein heterodimerization activity; GO:0004860,protein kinase inhibitor activity; GO:0009742,brassinosteroid mediated signaling pathway; GO:0006629,lipid metabolic process; GO:0010423,negative regulation of brassinosteroid biosynthetic process	--
Cluster-17807.108272	50.32	56.5	37.79	5.4	4.415	3.43	35.32	38.07	32.46	36.27	34.91	37.63	972.14	1010.71	733.5	93.49	78.255	63.02	620.29	743.5	644.95	688.18	608.34	768.02	-3.54246	down	3.11117	up	0.0542697	false	--	PREDICTED: PGR5-like protein 1B, chloroplastic [Brassica oleracea var. oleracea]	RecName: Full=PGR5-like protein 1B, chloroplastic; AltName: Full=Ferredoxin-plastoquinone reductase 2; Flags: Precursor;	SubName: Full=Uncharacterized protein {ECO:0000313|EnsemblPlants:Bo9g139350.1};	--	GO:0009535,chloroplast thylakoid membrane; GO:0016021,integral component of membrane; GO:0015979,photosynthesis; GO:0009773,photosynthetic electron transport in photosystem I	Zn-ribbon containing protein
Cluster-17807.41267	0.11	0.04	0	40.57	55.365	70.16	0.32	0.4	0.11	0.185	0.16	0.21	3	1	0	993.08	1406.89	1820.71	8	11	3	5	4	6	10.0573	up	-7.57521	down	NA	NA	K10277 lysine-specific demethylase 8 [EC:1.14.11.27] | (RefSeq) lysine-specific demethylase JMJ30 isoform X1 (A)	lysine-specific demethylase JMJ30 isoform X1 [Brassica napus]	RecName: Full=Lysine-specific demethylase JMJ30 {ECO:0000303|PubMed:18713399}; Short=AtJMJ30 {ECO:0000303|PubMed:18713399}; EC=1.14.11.-; AltName: Full=JmjC domain-containing protein 30 {ECO:0000303|PubMed:18713399}; AltName: Full=Jumonji domain-containing protein 5 {ECO:0000303|PubMed:21115819}; Short=AtJMJD5 {ECO:0000303|PubMed:21115819};	SubName: Full=Uncharacterized protein {ECO:0000313|EnsemblPlants:Bo5g106210.1};	Uncharacterized conserved protein, contains JmjC domain	GO:0005737,cytoplasm; GO:0005634,nucleus; GO:0051213,dioxygenase activity; GO:0003700,DNA-binding transcription factor activity; GO:0046975,histone methyltransferase activity (H3-K36 specific); GO:0046872,metal ion binding; GO:0007623,circadian rhythm; GO:0009908,flower development; GO:0070544,histone H3-K36 demethylation; GO:0042752,regulation of circadian rhythm	JmjC domain, hydroxylase
Cluster-17807.47879	60.98	59.08	62.15	28.04	26.175	24.31	26.32	39.55	19.61	28.7	25.95	31.45	1088.99	976.86	1114.51	448.47	430.925	413.38	426.66	713.03	359.6	505.81	418.22	593.4	-1.29379	down	0.215808	false	0.0362076	false	K01689 enolase [EC:4.2.1.11] | (RefSeq) bifunctional enolase 2/transcriptional activator (A)	bifunctional enolase 2/transcriptional activator [Brassica napus]	RecName: Full=Bifunctional enolase 2/transcriptional activator; EC=4.2.1.11; AltName: Full=2-phospho-D-glycerate hydro-lyase 2; AltName: Full=2-phosphoglycerate dehydratase 2; AltName: Full=LOW EXPRESSION OF OSMOTICALLY RESPONSIVE GENES 1;	SubName: Full=Uncharacterized protein {ECO:0000313|EnsemblPlants:Bra023072.1-P};	Enolase	GO:0048046,apoplast; GO:0009507,chloroplast; GO:0005737,cytoplasm; GO:0005829,cytosol; GO:0016020,membrane; GO:0005740,mitochondrial envelope; GO:0005741,mitochondrial outer membrane; GO:0005739,mitochondrion; GO:0005634,nucleus; GO:0000015,phosphopyruvate hydratase complex; GO:0005886,plasma membrane; GO:0009506,plasmodesma; GO:0005507,copper ion binding; GO:0003677,DNA binding; GO:0000287,magne…	Methylaspartate ammonia-lyase C-terminus
Cluster-17807.79529	52.71	54.01	63.43	0.19	0.095	0	33.7	64.59	78.39	46.7	56.9	36.5	796.07	755.1	961.25	2.53	1.265	0	460.06	981.17	1211.96	679.355	775.96	582.75	-9.28922	down	9.36859	up	-0.333244	false	K12133 MYB-related transcription factor LHY | (RefSeq) LHY protein (A)	protein REVEILLE 8 [Brassica napus]	RecName: Full=Protein REVEILLE 8; AltName: Full=MYB-like transcription factor; AltName: Full=Protein LHY-CCA1-like 5;	SubName: Full=Uncharacterized protein {ECO:0000313|EnsemblPlants:Bo5g138190.1};	Zuotin and related molecular chaperones (DnaJ superfamily), contains DNA-binding domains	GO:0005634,nucleus; GO:0003700,DNA-binding transcription factor activity; GO:0043565,sequence-specific DNA binding; GO:0001190,NA; GO:0032922,circadian regulation of gene expression; GO:0043966,histone H3 acetylation; GO:0048573,photoperiodism, flowering; GO:0042753,positive regulation of circadian rhythm; GO:0010628,positive regulation of gene expression; GO:0042752,regulation of circadian rhyth…	--
Cluster-17807.90879	7.81	9.34	6.78	78.51	66.185	53.86	14.76	9.89	25.64	20.36	17.38	23.34	140	155	122	1260	1089.5	919	240	179	472	361.5	281	442	2.9664	up	-1.85985	down	0.281793	false	K21484 benzoate/salicylate 1-O-methyltransferase [EC:2.1.1.273 2.1.1.274] | (RefSeq) uncharacterized protein LOC106315356 (A)	uncharacterized protein LOC106409406 [Brassica napus]	--	SubName: Full=RNA-directed DNA polymerase-like protein {ECO:0000313|EMBL:CAB39638.1};	FOG: Reverse transcriptase	GO:0003676,nucleic acid binding; GO:0003964,RNA-directed DNA polymerase activity	zinc-binding in reverse transcriptase
Cluster-17807.100628	48.22	60.7	37.1	3.13	2.3	1.47	52.99	32.43	18.51	30.27	34.94	25.6	1683.56	1963.25	1303.64	98.01	73.31	48.61	1696.66	1153.96	669.43	1020.97	1098.52	943.42	-4.50334	down	4.02889	up	-0.18667	false	--	PREDICTED: uncharacterized protein ycf45 [Brassica oleracea var. oleracea]	RecName: Full=Uncharacterized protein ycf45; AltName: Full=ORF565;	SubName: Full=Uncharacterized protein {ECO:0000313|EnsemblPlants:Bo5g137480.1};	--	GO:0009507,chloroplast; GO:0005524,ATP binding; GO:0003676,nucleic acid binding	SRP54-type protein, GTPase domain
Cluster-17807.83284	936.42	2125.43	1344.33	61.42	63.16	64.9	879.89	1403.58	380.28	1021.53	1029.39	1013.67	6106.73	12818.6	8738.88	356.3	381.12	405.94	5013.71	8921.86	2470.26	6561.17	6103.06	7019.28	-4.62491	down	3.84122	up	0.294706	false	K02960 small subunit ribosomal protein S16e | (RefSeq) uncharacterized protein LOC110817833 (A)	PREDICTED: ribulose bisphosphate carboxylase/oxygenase activase, chloroplastic-like isoform X2 [Brassica rapa]	RecName: Full=Ribulose bisphosphate carboxylase/oxygenase activase, chloroplastic; Short=RA; Short=RuBisCO activase; Flags: Precursor;	SubName: Full=Uncharacterized protein {ECO:0000313|EMBL:ESQ52659.1};	26S proteasome regulatory complex, ATPase RPT4	GO:0048046,apoplast; GO:0005618,cell wall; GO:0009507,chloroplast; GO:0009941,chloroplast envelope; GO:0009570,chloroplast stroma; GO:0009535,chloroplast thylakoid membrane; GO:0016020,membrane; GO:0005634,nucleus; GO:0010287,plastoglobule; GO:0010319,stromule; GO:0009579,thylakoid; GO:0043531,ADP binding; GO:0005524,ATP binding; GO:0030234,enzyme regulator activity; GO:0046863,ribulose-1,5-bisph…	Torsin
Cluster-17807.84853	31.96	23.27	35.71	0.15	0.075	0	3.71	21.48	4.41	3.715	6.14	1.29	776.87	523.92	872.86	3.23	1.615	0	82.39	529.89	110.56	83.775	134.52	33.03	-8.74677	down	7.1442	up	-1.40484	false	K01623 fructose-bisphosphate aldolase, class I [EC:4.1.2.13] | (RefSeq) fructose-bisphosphate aldolase 1, chloroplastic (A)	putative fructose-bisphosphate aldolase 2, chloroplastic [Capsicum baccatum]	RecName: Full=Fructose-bisphosphate aldolase 1, chloroplastic {ECO:0000305}; Short=AtFBA1 {ECO:0000303|PubMed:22561114}; EC=4.1.2.13 {ECO:0000305}; Flags: Precursor;	RecName: Full=Fructose-bisphosphate aldolase {ECO:0000256|RuleBase:RU003994, ECO:0000256|SAAS:SAAS00336718}; EC=4.1.2.13 {ECO:0000256|RuleBase:RU003994, ECO:0000256|SAAS:SAAS00336718};	Fructose-biphosphate aldolase	GO:0048046,apoplast; GO:0009507,chloroplast; GO:0009941,chloroplast envelope; GO:0009570,chloroplast stroma; GO:0009534,chloroplast thylakoid; GO:0022626,cytosolic ribosome; GO:0010287,plastoglobule; GO:0009579,thylakoid; GO:0031977,thylakoid lumen; GO:0004332,fructose-bisphosphate aldolase activity; GO:0006094,gluconeogenesis; GO:0006096,glycolytic process; GO:0046686,response to cadmium ion	Fructose-bisphosphate aldolase class-I
Cluster-17807.85860	86.62	122.85	86.79	8.17	6.19	4.21	23.37	53.51	50.04	28.37	24.95	31.79	1454.65	1910.13	1463.22	122.86	95.135	67.41	355.74	906.01	862.08	471.24	378.19	564.29	-4.09554	down	2.88934	up	-0.563958	false	K00511 squalene monooxygenase [EC:1.14.14.17] | (RefSeq) squalene epoxidase 5 (A)	PREDICTED: squalene epoxidase 5 [Camelina sativa]	RecName: Full=Squalene monooxygenase 1,1; EC=1.14.14.17 {ECO:0000250|UniProtKB:Q9SM02}; AltName: Full=Squalene epoxidase 1,1; Short=SE 1,1;	SubName: Full=Uncharacterized protein {ECO:0000313|EnsemblPlants:Bo9g013760.1};	Squalene monooxygenase	GO:0016021,integral component of membrane; GO:0050660,flavin adenine dinucleotide binding; GO:0004506,squalene monooxygenase activity	FAD binding domain
Cluster-17807.71953	219.3	348.32	215.17	26.37	25.205	24.04	243.55	259.09	161.97	168.235	206.76	129.71	4287.05	6305.48	4225.86	461.78	454.525	447.27	4329.05	5121.66	3256.71	3162.36	3645.82	2678.89	-3.45908	down	3.23004	up	-0.384637	false	--	PREDICTED: uncharacterized protein LOC106334605 [Brassica oleracea var. oleracea]	--	SubName: Full=Uncharacterized protein {ECO:0000313|EnsemblPlants:Bo3g178290.1};	--	GO:0016021,integral component of membrane	--
Cluster-17807.96746	23.26	26.34	26.68	5.75	6.155	6.56	19.01	18.27	12.68	14.205	13.53	14.88	1170.71	1227.74	1352.16	259.63	286.515	313.4	880.03	939.78	662.86	701.345	612.65	790.04	-2.12339	down	1.54266	up	-0.227453	false	K03686 molecular chaperone DnaJ | (RefSeq) chaperone protein DnaJ (A)	PREDICTED: chaperone protein DnaJ [Brassica oleracea var. oleracea]	RecName: Full=Chaperone protein dnaJ A8, chloroplastic {ECO:0000305}; Short=OsDjA8 {ECO:0000303|PubMed:23160806}; Flags: Precursor;	SubName: Full=Uncharacterized protein {ECO:0000313|EnsemblPlants:Bo6g125780.1};	Molecular chaperone (DnaJ superfamily)	GO:0009507,chloroplast; GO:0005524,ATP binding; GO:0031072,heat shock protein binding; GO:0046872,metal ion binding; GO:0051082,unfolded protein binding; GO:0006457,protein folding; GO:0009408,response to heat	Tryptophan RNA-binding attenuator protein inhibitory protein
Cluster-17807.83311	89	90.32	122.88	20.92	19.4	17.88	65.49	88.66	90.21	94.58	84.56	104.6	3092.57	2906.94	4297.13	652.33	621.29	590.25	2086.96	3140.19	3246.31	3240.56	2645.63	3835.49	-2.45884	down	2.1881	up	0.213079	false	K20715 phototropin [EC:2.7.11.1] | (RefSeq) phototropin-2 isoform X1 (A)	PREDICTED: phototropin-2 isoform X2 [Brassica oleracea var. oleracea]	RecName: Full=Phototropin-2; EC=2.7.11.1; AltName: Full=Defective in chloroplast avoidance protein 1; AltName: Full=Non-phototropic hypocotyl 1-like protein 1; Short=AtKin7; Short=NPH1-like protein 1;	SubName: Full=Uncharacterized protein {ECO:0000313|EnsemblPlants:Bo9g134810.1};	--	GO:0005794,Golgi apparatus; GO:0016020,membrane; GO:0005634,nucleus; GO:0005886,plasma membrane; GO:0005524,ATP binding; GO:0009882,blue light photoreceptor activity; GO:0010181,FMN binding; GO:0042802,identical protein binding; GO:0016301,kinase activity; GO:0000155,phosphorelay sensor kinase activity; GO:0004674,protein serine/threonine kinase activity; GO:0009902,chloroplast relocation; GO:000…	PAS fold
Cluster-17807.85585	5.65	5	9.61	0.36	0.295	0.23	1.48	2.64	9.48	5.225	4.92	5.53	906.56	743.83	1554.64	51.32	43.5	35.68	219.38	435.18	1585.54	822.535	709.65	935.42	-4.59837	down	4.09479	up	0.157721	false	K18195 rhamnogalacturonan endolyase [EC:4.2.2.23] | (RefSeq) uncharacterized protein LOC104807150 isoform X1 (A)	PREDICTED: uncharacterized protein LOC106302429 [Brassica oleracea var. oleracea]	RecName: Full=Putative ribonuclease H protein At1g65750; EC=3.1.26.4;	SubName: Full=RNA-directed DNA polymerase (Reverse transcriptase)-related family protein {ECO:0000313|EMBL:ANM65689.1};	FOG: Reverse transcriptase	GO:0046872,metal ion binding; GO:0003676,nucleic acid binding; GO:0004523,RNA-DNA hybrid ribonuclease activity	zinc-binding in reverse transcriptase
Cluster-17807.82326	8098.44	6788.31	10247.2	622.99	789.815	956.64	1259.52	4183.86	5715.32	1244.65	1324.99	1164.32	26805.4	20740.8	33430.3	1815.47	2443.1	3070.73	3432.83	12780.2	17971.3	4076.61	4031.64	4121.58	-3.44986	down	2.20927	up	-1.44147	false	K08912 light-harvesting complex II chlorophyll a/b binding protein 1 | (RefSeq) chlorophyll a-b binding protein 1, chloroplastic-like (A)	PREDICTED: chlorophyll a-b binding protein 1, chloroplastic-like [Brassica oleracea var. oleracea]	RecName: Full=Chlorophyll a-b binding protein 1, chloroplastic; AltName: Full=LHCII type I CAB-1; Short=LHCP; Flags: Precursor;	RecName: Full=Chlorophyll a-b binding protein, chloroplastic {ECO:0000256|RuleBase:RU363080};	--	GO:0009535,chloroplast thylakoid membrane; GO:0016021,integral component of membrane; GO:0009522,photosystem I; GO:0009523,photosystem II; GO:0016168,chlorophyll binding; GO:0046872,metal ion binding; GO:0009765,photosynthesis, light harvesting; GO:0018298,protein-chromophore linkage	Chlorophyll A-B binding protein
Cluster-17807.143469	17.07	16.91	11.28	1	1.07	1.14	14.51	13.48	13.42	9.49	10.93	8.05	522.64	479.46	347.44	27.42	30.325	33.23	406.9	420.04	424.85	280.775	301.41	260.14	-3.90479	down	3.81084	up	-0.547251	false	K21734 sphingolipid 8-(E/Z)-desaturase [EC:1.14.19.29] | (RefSeq) delta(8)-fatty-acid desaturase 1-like (A)	delta8-sphingolipid desaturase [Brassica rapa]	RecName: Full=Delta(8)-fatty-acid desaturase 1; EC=1.14.19.29 {ECO:0000269|PubMed:22023480, ECO:0000269|PubMed:9786850}; AltName: Full=Delta(8)-sphingolipid desaturase 1; AltName: Full=Sphingoid long-chain base desaturase 1; Short=Sphingoid LCB desaturase 1; AltName: Full=Sphingolipid 8-(E/Z)-desaturase 1;	SubName: Full=Uncharacterized protein {ECO:0000313|EnsemblPlants:Bo4g101220.1};	Delta 6-fatty acid desaturase/delta-8 sphingolipid desaturase	GO:0005783,endoplasmic reticulum; GO:0005789,endoplasmic reticulum membrane; GO:0016021,integral component of membrane; GO:0046872,metal ion binding; GO:0052631,sphingolipid delta-8 desaturase activity; GO:0070417,cellular response to cold; GO:0006629,lipid metabolic process; GO:0030148,sphingolipid biosynthetic process	Cytochrome b5-like Heme/Steroid binding domain
Cluster-17807.60431	2.55	7.92	2.41	459.21	426.78	394.35	17.01	10.25	142.32	42.33	48.59	36.07	48.9	140.82	46.56	7895.52	7550.13	7204.74	296.76	198.82	2808.76	786.35	841.29	731.41	6.5303	up	-2.77056	down	-0.46119	false	--	PREDICTED: uncharacterized protein LOC106341805 [Brassica oleracea var. oleracea]	--	SubName: Full=Uncharacterized protein {ECO:0000313|EnsemblPlants:Bo1g051430.1};	--	--	PDDEXK-like family of unknown function
Cluster-17807.89486	19.11	19.56	18.34	55.33	51.645	47.96	19.51	18.93	28.2	34.315	31.02	37.61	496.42	470.67	479.05	1288.89	1236.83	1184.77	463.17	499.63	756.52	878.89	726.07	1031.71	1.36343	up	-1.09935	down	0.624477	false	K08869 aarF domain-containing kinase | (RefSeq) predicted protein (A)	PREDICTED: transcription factor DIVARICATA-like [Brassica oleracea var. oleracea]	RecName: Full=Transcription factor SRM1 {ECO:0000305}; AltName: Full=Myb-related protein SRM1 {ECO:0000305}; AltName: Full=Protein SALT-RELATED MYB 1 {ECO:0000303|PubMed:26243618};	SubName: Full=Uncharacterized protein {ECO:0000313|EnsemblPlants:Bo2g009130.1};	Zuotin and related molecular chaperones (DnaJ superfamily), contains DNA-binding domains	GO:0005634,nucleus; GO:0003677,DNA binding; GO:0003700,DNA-binding transcription factor activity; GO:0009738,abscisic acid-activated signaling pathway; GO:1901001,negative regulation of response to salt stress; GO:0010116,positive regulation of abscisic acid biosynthetic process; GO:1905615,positive regulation of developmental vegetative growth; GO:0045893,positive regulation of transcription, DN…	Myb-like DNA-binding domain
Cluster-17807.85480	12.61	18.24	15.63	0.93	0.865	0.8	10.29	16.64	13.72	5.575	6.09	5.06	290.45	389.02	362.04	19.26	18.37	17.48	216.09	388.6	325.87	124.865	126.54	123.19	-4.27767	down	4.10695	up	-1.27809	down	--	PREDICTED: uncharacterized protein LOC106334605 [Brassica oleracea var. oleracea]	--	SubName: Full=Uncharacterized protein {ECO:0000313|EnsemblPlants:Bo3g178290.1};	--	GO:0016021,integral component of membrane	--
Cluster-17807.44328	4.34	2.48	2.82	32.89	32.925	32.96	3.05	2.46	1.62	1.855	2.47	1.24	56.69	30	36.94	384.58	397.82	411.06	35.96	32.26	21.67	23.19	29.18	17.2	3.28581	up	-3.71565	down	-0.351312	false	K12893 splicing factor, arginine/serine-rich 4/5/6 | (RefSeq) serine/arginine-rich splicing factor RS40-like (A)	PREDICTED: serine/arginine-rich splicing factor RS40-like [Brassica oleracea var. oleracea]	RecName: Full=Serine/arginine-rich splicing factor RS40; Short=At-RSp40; Short=AtRS40;	SubName: Full=Uncharacterized protein {ECO:0000313|EnsemblPlants:Bo7g110340.1};	Alternative splicing factor SRp55/B52/SRp75 (RRM superfamily)	GO:0010445,nuclear dicing body; GO:0016607,nuclear speck; GO:0005681,spliceosomal complex; GO:0003723,RNA binding; GO:0000398,mRNA splicing, via spliceosome; GO:0031053,primary miRNA processing; GO:0008380,RNA splicing	RNA binding domain
Cluster-17807.82533	33.98	24.48	41.21	3.27	2.675	2.08	48.14	80.38	21.76	25.96	24.07	27.85	894.72	597.07	1091.31	77.16	64.66	52.16	1158.53	2150.41	591.85	672.7	571.04	774.36	-3.71638	down	4.32651	up	-0.924461	false	K01611 S-adenosylmethionine decarboxylase [EC:4.1.1.50] | (RefSeq) S-adenosylmethionine decarboxylase proenzyme 2 (A)	PREDICTED: S-adenosylmethionine decarboxylase proenzyme 2 [Brassica oleracea var. oleracea]	RecName: Full=S-adenosylmethionine decarboxylase proenzyme 2; Short=AdoMetDC 2; Short=SAMDC 2; EC=4.1.1.50; Contains: RecName: Full=S-adenosylmethionine decarboxylase 2 alpha chain; Contains: RecName: Full=S-adenosylmethionine decarboxylase 2 beta chain; Flags: Precursor;	RecName: Full=S-adenosylmethionine decarboxylase proenzyme {ECO:0000256|PIRNR:PIRNR001355}; EC=4.1.1.50 {ECO:0000256|PIRNR:PIRNR001355};	S-adenosylmethionine decarboxylase	GO:0004014,adenosylmethionine decarboxylase activity; GO:0006557,S-adenosylmethioninamine biosynthetic process; GO:0008295,spermidine biosynthetic process; GO:0006597,spermine biosynthetic process	Adenosylmethionine decarboxylase
Cluster-17807.90302	20.01	20.17	18.63	8.5	8.435	8.37	14.5	16.45	23.67	19.025	21.71	16.34	1615.57	1508.94	1515.69	616.16	628.75	641.34	1080.39	1361.42	1988.95	1483.97	1576.65	1391.3	-1.29536	down	1.23846	up	0.0376775	false	K15398 fatty acid omega-hydroxylase [EC:1.14.-.-] | (RefSeq) cytochrome P450 86A2 (A)	PREDICTED: cytochrome P450 86A2 [Brassica oleracea var. oleracea]	RecName: Full=Cytochrome P450 86A2; EC=1.14.14.1; AltName: Full=Protein ABERRANT INDUCTION OF TYPE THREE 1;	SubName: Full=Uncharacterized protein {ECO:0000313|EnsemblPlants:Bo9g002280.1};	Cytochrome P450 CYP4/CYP19/CYP26 subfamilies	GO:0016021,integral component of membrane; GO:0018685,alkane 1-monooxygenase activity; GO:0070330,aromatase activity; GO:0020037,heme binding; GO:0005506,iron ion binding; GO:0006952,defense response; GO:0006631,fatty acid metabolic process	Cytochrome P450
Cluster-17807.70040	4.25	2.45	1.97	66.92	95.745	124.57	6.63	6.84	4.97	3.93	4.68	3.18	133	71	62	1879	2792.5	3706	190	218	161	118.5	132	105	5.00031	up	-3.86932	down	-0.650579	false	K09419 heat shock transcription factor, other eukaryote | (RefSeq) heat stress transcription factor A-8-like isoform X1 (A)	PREDICTED: heat stress transcription factor A-8-like isoform X2 [Brassica oleracea var. oleracea]	RecName: Full=Heat stress transcription factor A-8; Short=AtHsfA8; AltName: Full=AtHsf-03; AltName: Full=Heat shock factor protein 5; Short=HSF 5; AltName: Full=Heat shock transcription factor 5; Short=HSTF 5;	SubName: Full=Uncharacterized protein {ECO:0000313|EnsemblPlants:Bo2g056350.1};	Heat shock transcription factor	GO:0005737,cytoplasm; GO:0005634,nucleus; GO:0003700,DNA-binding transcription factor activity; GO:0043565,sequence-specific DNA binding; GO:0006351,transcription, DNA-templated	--
Cluster-17807.95147	64.07	81.49	80.54	10.51	11.93	13.35	39.79	29.86	54.4	37.325	39.23	35.42	2035.08	2397.35	2574.04	299.34	351.225	403.11	1157.7	965.73	1788.19	1154.93	1122.34	1187.52	-2.73624	down	1.90868	up	-0.160521	false	K16297 serine carboxypeptidase-like clade II [EC:3.4.16.-] | (RefSeq) serine carboxypeptidase-like 29 (A)	PREDICTED: serine carboxypeptidase-like 29 [Brassica oleracea var. oleracea]	RecName: Full=Serine carboxypeptidase-like 29; EC=3.4.16.-; Flags: Precursor;	RecName: Full=Carboxypeptidase {ECO:0000256|RuleBase:RU361156}; EC=3.4.16.- {ECO:0000256|RuleBase:RU361156};	Serine carboxypeptidases (lysosomal cathepsin A)	GO:0005576,extracellular region; GO:0005773,vacuole; GO:0004185,serine-type carboxypeptidase activity; GO:0051603,proteolysis involved in cellular protein catabolic process	Serine carboxypeptidase
Cluster-17807.114323	56	43.14	70.26	8.62	7.855	7.09	51.65	39.58	48.5	42.895	47.31	38.48	1602.16	1143.27	2021.99	221.09	206.915	192.74	1352.03	1151.52	1434.32	1190.7	1219.33	1162.08	-2.92334	down	2.68192	up	-0.122523	false	K14548 U3 small nucleolar RNA-associated protein 4 | (RefSeq) LOW QUALITY PROTEIN: U3 small nucleolar RNA-associated protein 4 homolog (A)	PREDICTED: tryptophan aminotransferase-related protein 4-like isoform X1 [Brassica oleracea var. oleracea]	RecName: Full=Tryptophan aminotransferase-related protein 4; EC=2.6.1.-;	SubName: Full=Uncharacterized protein {ECO:0000313|EnsemblPlants:Bo8g027150.1};	--	GO:0016021,integral component of membrane; GO:0016846,carbon-sulfur lyase activity; GO:0008483,transaminase activity	Aminotransferase class I and II
Cluster-17807.76275	13.46	13.33	11.85	3.88	3.785	3.69	12.42	12.91	7.31	7.985	8.4	7.57	607	557	538	157	157.5	158	515	595	342	350.5	341	360	-1.84341	down	1.62933	up	-0.444911	false	K02470 DNA gyrase subunit B [EC:5.99.1.3] | (RefSeq) DNA gyrase subunit B-like isoform X2 (A)	uncharacterized protein LOC106401642 [Brassica napus]	RecName: Full=AT-rich interactive domain-containing protein 2; Short=ARID domain-containing protein 2; AltName: Full=ARID and ELM2 domain-containing protein 2;	SubName: Full=Uncharacterized protein {ECO:0000313|EnsemblPlants:Bo5g042750.1};	--	GO:0005634,nucleus; GO:0005773,vacuole; GO:0003677,DNA binding; GO:0006355,regulation of transcription, DNA-templated; GO:0006351,transcription, DNA-templated	--
Cluster-17807.128732	0	0.35	0	166.28	146.13	125.98	28.79	0.89	22.57	10.575	2.39	18.76	0	3.08	0	1392.07	1260.84	1129.6	240.34	8.24	214.07	103.365	20.29	186.44	10.3025	up	-2.98247	down	-0.665159	false	--	PREDICTED: uncharacterized protein LOC106343898 [Brassica oleracea var. oleracea]	--	SubName: Full=Uncharacterized protein {ECO:0000313|EnsemblPlants:Bo5g003250.1};	Protein involved in mRNA turnover and stability	GO:0016021,integral component of membrane; GO:0008270,zinc ion binding	Protein of unknown function (DUF3675)
Cluster-17807.77588	37.54	32.44	33.7	101.89	104.185	106.48	40.94	35.4	62.22	55.11	40.93	69.29	353.71	282.89	317.66	856.83	907.92	959.01	343.41	330.78	592.75	520.54	349.4	691.68	1.52165	up	-1.0924	down	0.294978	false	--	uncharacterized protein At5g01610-like isoform X1 [Brassica napus]	RecName: Full=Uncharacterized protein At5g01610;	SubName: Full=Uncharacterized protein {ECO:0000313|EnsemblPlants:Bo4g027580.1};	--	--	Protein of unknown function, DUF538
Cluster-17807.90813	51.2	52.23	50.22	21.41	21.89	22.37	29.18	45.31	61.19	47.33	43.1	51.56	2363.91	2233.66	2334.6	887.43	934.185	980.94	1238.75	2137.24	2932.25	2150.89	1790.57	2511.22	-1.30315	down	1.17045	up	0.0505868	false	K03063 26S proteasome regulatory subunit T3 | (RefSeq) 26S protease regulatory subunit 6B homolog (A)	PREDICTED: BTB/POZ domain-containing protein At5g67385 [Brassica oleracea var. oleracea]	RecName: Full=BTB/POZ domain-containing protein SR1IP1 {ECO:0000305}; AltName: Full=Protein ATSR1-INTERACTION PROTEIN 1 {ECO:0000303|PubMed:24528504};	SubName: Full=Uncharacterized protein {ECO:0000313|EnsemblPlants:Bo2g167990.1};	--	GO:0042742,defense response to bacterium; GO:0016567,protein ubiquitination	NPH3 family
Cluster-17807.80586	14.61	16.76	10.32	0.1	0.05	0	5.98	14.56	1.98	11.2	7.91	14.49	759.16	806.4	539.85	4.73	2.365	0	285.81	773.41	106.86	582.04	369.94	794.14	-8.23938	down	7.36358	up	0.603521	false	--	protein LNK2-like isoform X3 [Brassica napus]	RecName: Full=Protein LNK2 {ECO:0000303|PubMed:23818596}; AltName: Full=Night light-inducible and clock-regulated 2 {ECO:0000303|PubMed:23818596};	SubName: Full=Uncharacterized protein {ECO:0000313|EnsemblPlants:Bo6g068060.1};	--	GO:0005634,nucleus; GO:0006355,regulation of transcription, DNA-templated; GO:0048511,rhythmic process; GO:0006351,transcription, DNA-templated	--
Cluster-17807.81415	74.67	91.76	67.68	9.67	7.57	5.47	29.47	74.46	10.43	39.31	9.08	69.54	1055.92	1201.28	960.1	122.32	98.04	73.76	376.06	1057.41	150.82	577.92	115.94	1039.9	-3.45913	down	2.41313	up	0.115505	false	K21433 ankyrin repeat domain-containing protein 1 | (RefSeq) predicted protein (A)	ankyrin repeat domain-containing protein 2A isoform X2 [Brassica napus]	RecName: Full=Ankyrin repeat domain-containing protein 2A {ECO:0000303|PubMed:18193034}; Short=AtAKR2;	SubName: Full=Uncharacterized protein {ECO:0000313|EnsemblPlants:Bra011616.1-P};	FOG: Ankyrin repeat	GO:0009707,chloroplast outer membrane; GO:0005737,cytoplasm; GO:0005634,nucleus; GO:0030941,chloroplast targeting sequence binding; GO:0051861,glycolipid binding	60s Acidic ribosomal protein
Cluster-17807.77778	177.29	153.64	186.87	62.83	56.015	49.2	141.54	249.08	165.84	156.38	155.09	157.67	1418.94	1137.57	1494.04	448.19	412.525	376.86	1000.95	1963.26	1334.06	1232.05	1126.03	1338.07	-1.69973	down	1.79191	up	-0.187687	false	K11817 indole-3-acetaldehyde oxidase [EC:1.2.3.7] | (RefSeq) indole-3-acetaldehyde oxidase (A)	indole-3-acetaldehyde oxidase [Brassica napus]	RecName: Full=Indole-3-acetaldehyde oxidase; Short=IAA oxidase; EC=1.2.3.7; AltName: Full=Aldehyde oxidase 1; Short=AO-1; Short=AtAO-1; Short=AtAO1;	SubName: Full=BnaC09g36910D protein {ECO:0000313|EMBL:CDY16582.1};	Xanthine dehydrogenase	GO:0005829,cytosol; GO:0051537,2 iron, 2 sulfur cluster binding; GO:0004031,aldehyde oxidase activity; GO:0009055,electron transfer activity; GO:0050660,flavin adenine dinucleotide binding; GO:0050302,indole-3-acetaldehyde oxidase activity; GO:0005506,iron ion binding; GO:0016614,oxidoreductase activity, acting on CH-OH group of donors; GO:0009688,abscisic acid biosynthetic process; GO:0009851,au…	Molybdopterin-binding domain of aldehyde dehydrogenase
Cluster-17807.90362	85.66	60.68	67.19	347.17	308.025	268.88	108.55	182.29	159.71	160.065	163.34	156.79	1048.56	687.6	824.42	3799.14	3469.63	3140.12	1194.13	2232.17	1991.95	1919.32	1807.85	2030.78	2.03893	up	-0.944283	false	0.117924	false	--	PREDICTED: uncharacterized protein LOC106298404 [Brassica oleracea var. oleracea]	--	SubName: Full=Uncharacterized protein {ECO:0000313|EnsemblPlants:Bo6g106660.1}; Flags: Fragment;	--	GO:0016021,integral component of membrane; GO:0005886,plasma membrane	Protein of unknown function (DUF1218)
Cluster-17807.76700	11.4	12.24	11.55	3.97	3.57	3.17	6.9	9.88	5.2	7.205	7.5	6.91	901.18	896.41	920.04	282	260	238	503.5	800.42	427.76	554.575	533.39	575.76	-1.79893	down	1.15277	up	-0.0285244	false	K00432 glutathione peroxidase [EC:1.11.1.9] | (RefSeq) putative glutathione peroxidase 7, chloroplastic (A)	PREDICTED: putative glutathione peroxidase 7, chloroplastic [Brassica oleracea var. oleracea]	RecName: Full=Putative glutathione peroxidase 7, chloroplastic; EC=1.11.1.9; Flags: Precursor;	RecName: Full=Glutathione peroxidase {ECO:0000256|RuleBase:RU000499};	Glutathione peroxidase	GO:0009507,chloroplast; GO:0004602,glutathione peroxidase activity; GO:0080167,response to karrikin; GO:0006979,response to oxidative stress	Redoxin
Cluster-17807.51441	2.88	3.67	3.36	44.08	59.04	74	28.33	40.11	88.24	49.065	42.04	56.09	38.51	45.48	45.16	527.91	736.37	944.83	341.81	538.62	1206.36	651.49	508.64	794.34	4.09877	up	-0.0805941	false	-0.0846529	false	K01069 hydroxyacylglutathione hydrolase [EC:3.1.2.6] | (RefSeq) hydroxyacylglutathione hydrolase 1, mitochondrial-like (A)	PREDICTED: hydroxyacylglutathione hydrolase 1, mitochondrial-like [Brassica oleracea var. oleracea]	RecName: Full=Hydroxyacylglutathione hydrolase 1, mitochondrial; EC=3.1.2.6; AltName: Full=Glyoxalase II; Short=Glx II; Flags: Precursor;	SubName: Full=Uncharacterized protein {ECO:0000313|EnsemblPlants:Bo4g194340.1};	Glyoxylase	GO:0005739,mitochondrion; GO:0008800,beta-lactamase activity; GO:0004416,hydroxyacylglutathione hydrolase activity; GO:0046872,metal ion binding; GO:0008270,zinc ion binding; GO:0017001,antibiotic catabolic process; GO:0019243,methylglyoxal catabolic process to D-lactate via S-lactoyl-glutathione; GO:0043200,response to amino acid; GO:0034059,response to anoxia; GO:0009651,response to salt stress	Metallo-beta-lactamase superfamily
Cluster-17807.71943	12.03	7.8	11.04	0.82	0.775	0.73	5.82	8.74	5.51	4.1	2.06	6.14	368.96	221.56	340.68	22.43	21.895	21.36	163.58	272.9	175.01	127.955	57.03	198.88	-3.82144	down	3.23634	up	-0.683637	false	K14548 U3 small nucleolar RNA-associated protein 4 | (RefSeq) LOW QUALITY PROTEIN: U3 small nucleolar RNA-associated protein 4 homolog (A)	PREDICTED: tryptophan aminotransferase-related protein 4-like isoform X1 [Brassica oleracea var. oleracea]	RecName: Full=Tryptophan aminotransferase-related protein 4; EC=2.6.1.-;	SubName: Full=Uncharacterized protein {ECO:0000313|EnsemblPlants:Bo8g027150.1};	--	GO:0016021,integral component of membrane; GO:0016846,carbon-sulfur lyase activity; GO:0008483,transaminase activity	Aminotransferase class I and II
Cluster-17807.76489	72.58	68.79	78.41	35.26	34.585	33.91	48.2	69.48	83.59	66.89	57.73	76.05	4128	3625	4492	1801	1816	1831	2525	4044	4941	3758	2954	4562	-1.16061	down	1.08034	up	-0.0169228	false	K15176 RNA polymerase-associated protein CTR9 | (RefSeq) protein PLASTID MOVEMENT IMPAIRED 1-RELATED 1-like isoform X1 (A)	protein PLASTID MOVEMENT IMPAIRED 1-like [Brassica napus]	RecName: Full=Protein PLASTID MOVEMENT IMPAIRED 1 {ECO:0000303|PubMed:16113226};	SubName: Full=Uncharacterized protein {ECO:0000313|EnsemblPlants:Bo8g024310.1};	--	GO:0005829,cytosol; GO:0005886,plasma membrane; GO:1902265,abscisic acid homeostasis; GO:0009738,abscisic acid-activated signaling pathway; GO:0030048,actin filament-based movement; GO:0009903,chloroplast avoidance movement; GO:0009902,chloroplast relocation; GO:0031022,nuclear migration along microfilament; GO:0009787,regulation of abscisic acid-activated signaling pathway; GO:0010029,regulation…	N-terminal C2 in EEIG1 and EHBP1 proteins
Cluster-17807.82777	64.91	112.76	92.66	962.61	930.295	897.98	178.03	101.3	367.87	326.215	302.41	350.02	1319	2122	1892	17526.4	17446.1	17365.7	3292	2083	7693.69	6528	5542.18	7513.82	3.27972	up	-1.98535	down	0.58513	false	--	PREDICTED: uncharacterized protein LOC106328911 [Brassica oleracea var. oleracea]	RecName: Full=Autophagy-related protein 8i; AltName: Full=Autophagy-related ubiquitin-like modifier ATG8i; Short=AtAPG8i; Short=Protein autophagy 8i;	SubName: Full=Uncharacterized protein {ECO:0000313|EnsemblPlants:Bo3g066930.1};	--	GO:0000421,autophagosome membrane; GO:0031410,cytoplasmic vesicle; GO:0005874,microtubule; GO:0019779,Atg8 activating enzyme activity; GO:0019776,Atg8 ligase activity; GO:0019786,Atg8-specific protease activity; GO:0006914,autophagy; GO:0006995,cellular response to nitrogen starvation; GO:0015031,protein transport	--
Cluster-17807.78293	32.17	41.13	27.49	224.21	222.835	221.46	65.17	49.72	83.12	49.305	41.82	56.79	327.31	387.3	280	2036.94	2094.64	2152.34	592	503	857.2	498.525	385.22	611.83	2.65289	up	-1.67145	down	-0.385153	false	K01611 S-adenosylmethionine decarboxylase [EC:4.1.1.50] | (RefSeq) S-adenosylmethionine decarboxylase proenzyme 3 isoform X1 (A)	S-adenosylmethionine decarboxylase proenzyme 3 isoform X1 [Brassica napus]	RecName: Full=S-adenosylmethionine decarboxylase proenzyme 3; Short=AdoMetDC 3; Short=SAMDC 3; EC=4.1.1.50; Contains: RecName: Full=S-adenosylmethionine decarboxylase 3 alpha chain; Contains: RecName: Full=S-adenosylmethionine decarboxylase 3 beta chain; Flags: Precursor;	RecName: Full=S-adenosylmethionine decarboxylase proenzyme {ECO:0000256|PIRNR:PIRNR001355}; EC=4.1.1.50 {ECO:0000256|PIRNR:PIRNR001355};	S-adenosylmethionine decarboxylase	GO:0004014,adenosylmethionine decarboxylase activity; GO:0006557,S-adenosylmethioninamine biosynthetic process; GO:0008295,spermidine biosynthetic process; GO:0006597,spermine biosynthetic process	Adenosylmethionine decarboxylase
Cluster-17807.48596	4.39	3.67	5.28	21.89	22.695	23.5	8.54	7.88	3.4	7.02	6.63	7.41	285.59	221.12	345.47	1277.13	1363.16	1449.2	511.59	524.08	229.96	447.57	387.63	507.51	2.27644	up	-1.67574	down	0.0954893	false	K01303 acylaminoacyl-peptidase [EC:3.4.19.1] | (RefSeq) acylamino-acid-releasing enzyme-like (A)	PREDICTED: probable glutamyl endopeptidase, chloroplastic isoform X2 [Brassica oleracea var. oleracea]	RecName: Full=Probable glutamyl endopeptidase, chloroplastic; EC=3.4.21.-; Flags: Precursor;	SubName: Full=Uncharacterized protein {ECO:0000313|EnsemblPlants:Bo4g004550.1};	Dipeptidyl aminopeptidase	GO:0009507,chloroplast; GO:0009570,chloroplast stroma; GO:0008236,serine-type peptidase activity	Putative esterase
Cluster-17807.64731	0.68	0.35	0.52	5.86	5.89	5.92	6.29	0.14	3.83	4.23	7.03	1.43	39.04	18.62	29.87	301.64	311.92	322.2	332.33	8.14	228.48	224.6	362.71	86.49	3.42997	up	-0.662979	false	0.274068	false	K19041 E3 ubiquitin-protein ligase RNF38/44 [EC:2.3.2.27] | (RefSeq) RING-H2 finger protein ATL52-like (A)	PREDICTED: RING-H2 finger protein ATL52 [Brassica oleracea var. oleracea]	RecName: Full=RING-H2 finger protein ATL52; EC=2.3.2.27 {ECO:0000305}; AltName: Full=RING-type E3 ubiquitin transferase ATL52 {ECO:0000305};	SubName: Full=Uncharacterized protein {ECO:0000313|EnsemblPlants:Bo3g012710.1};	FOG: Predicted E3 ubiquitin ligase	GO:0016021,integral component of membrane; GO:0046872,metal ion binding; GO:0061630,ubiquitin protein ligase activity; GO:0043161,proteasome-mediated ubiquitin-dependent protein catabolic process	Prokaryotic RING finger family 4
Cluster-17807.91820	8.21	11.92	12.68	0.21	0.35	0.49	3.11	2.37	2.32	0.715	0.48	0.95	953.06	1281.04	1482.58	22.19	38.125	54.06	333.84	282.65	281.02	83.625	50.45	116.8	-5.03048	down	2.99608	up	-1.85235	down	K00966 mannose-1-phosphate guanylyltransferase [EC:2.7.7.13] | (RefSeq) mannose-1-phosphate guanylyltransferase 1-like isoform X1 (A)	disease resistance protein [Brassica rapa subsp. pekinensis]	RecName: Full=Mannose-1-phosphate guanylyltransferase 1; EC=2.7.7.13; AltName: Full=GDP-mannose pyrophosphorylase 1; AltName: Full=Protein CYTOKINESIS DEFECTIVE 1; AltName: Full=Protein EMBRYO DEFECTIVE 101; AltName: Full=Protein HYPERSENSITIVE TO AMMONIUM ION 1; AltName: Full=Protein SENSITIVE TO OZONE 1; AltName: Full=Protein VITAMIN C DEFECTIVE 1;	SubName: Full=Uncharacterized protein {ECO:0000313|EnsemblPlants:Bra017773.1-P};	FOG: Transposon-encoded proteins with TYA, reverse transcriptase, integrase domains in various combinations	GO:0005829,cytosol; GO:0005634,nucleus; GO:0005525,GTP binding; GO:0004475,mannose-1-phosphate guanylyltransferase activity; GO:0030244,cellulose biosynthetic process; GO:0042742,defense response to bacterium; GO:0009298,GDP-mannose biosynthetic process; GO:0019853,L-ascorbic acid biosynthetic process; GO:0060359,response to ammonium ion; GO:0009408,response to heat; GO:0009753,response to jasmon…	GAG-pre-integrase domain
Cluster-17807.79872	95.02	101.55	91.62	4.44	6.615	8.79	32.66	79.22	66.68	13.53	11.88	15.18	1113.57	1101.54	1075.9	46.47	72.415	98.36	343.44	927.52	795.31	157.09	125.88	188.3	-3.92695	down	3.24752	up	-2.10685	down	K14488 SAUR family protein | (RefSeq) auxin-induced protein X15 (A)	auxin-induced protein X15, partial [Brassica napus]	RecName: Full=Auxin-responsive protein SAUR24 {ECO:0000305}; AltName: Full=Protein SMALL AUXIN UP RNA 24 {ECO:0000303|PubMed:12036261};	SubName: Full=Uncharacterized protein {ECO:0000313|EnsemblPlants:Bo1g002190.1};	--	GO:0005886,plasma membrane; GO:0009734,auxin-activated signaling pathway; GO:0007275,multicellular organism development; GO:0040008,regulation of growth	Auxin responsive protein
Cluster-17807.93446	15.88	20.87	17.71	0.15	0.075	0	2.17	10.91	0	1.705	3.41	0	464.67	565.58	521.13	4	2	0	58.22	324.84	0	44.89	89.78	0	-8.02212	down	5.95953	up	-1.35117	false	K00512 steroid 17alpha-monooxygenase / 17alpha-hydroxyprogesterone deacetylase [EC:1.14.14.19 1.14.14.32] | (RefSeq) cytochrome P450 71A24 (A)	cytochrome P450 71A26 [Brassica napus]	RecName: Full=Cytochrome P450 71A26; EC=1.14.-.-;	SubName: Full=Uncharacterized protein {ECO:0000313|EnsemblPlants:Bo3g113580.1};	Cytochrome P450 CYP2 subfamily	GO:0016021,integral component of membrane; GO:0016020,membrane; GO:0020037,heme binding; GO:0005506,iron ion binding; GO:0016709,oxidoreductase activity, acting on paired donors, with incorporation or reduction of molecular oxygen, NAD(P)H as one donor, and incorporation of one atom of oxygen; GO:0044550,secondary metabolite biosynthetic process	Cytochrome P450
Cluster-17807.78433	137.5	106.15	99.1	34.31	31.925	29.54	79.02	93.74	70.32	56.16	61.9	50.42	3839	2745	2783	859	821.5	784	2018	2661	2029	1521.5	1557	1486	-1.9137	down	1.45106	up	-0.526385	false	--	hypothetical protein CARUB_v10007871mg [Capsella rubella]	--	SubName: Full=Uncharacterized protein {ECO:0000313|EMBL:EOA19192.1};	--	--	--
Cluster-17807.126836	7.63	6.18	8.23	33.26	32.685	32.11	11.5	8.33	13.97	13.97	13.39	14.55	121.01	90.72	131	472.01	478.515	485.02	165	133.01	227	217.715	191.66	243.77	2.07763	up	-1.43552	down	0.323864	false	K16302 metal transporter CNNM | (RefSeq) probable methyltransferase PMT28 (A)	probable methyltransferase PMT20 [Brassica napus]	RecName: Full=Probable methyltransferase PMT20; EC=2.1.1.-;	SubName: Full=Uncharacterized protein {ECO:0000313|EnsemblPlants:Bo5g048310.1};	--	GO:0005737,cytoplasm; GO:0005768,endosome; GO:0005794,Golgi apparatus; GO:0000139,Golgi membrane; GO:0016021,integral component of membrane; GO:0005802,trans-Golgi network; GO:0008757,S-adenosylmethionine-dependent methyltransferase activity; GO:0032259,methylation	Putative S-adenosyl-L-methionine-dependent methyltransferase
Cluster-17807.76473	97.62	230.11	231.02	0.37	0.185	0	2.04	2.52	14.41	44.79	26.96	62.62	885.2	1930.79	2095.13	3	1.5	0	16.46	22.63	131.91	411.63	221.54	601.72	-9.96045	down	5.10011	up	2.84019	up	--	thionin-like isoform X1 [Brassica napus]	RecName: Full=Thionin; Contains: RecName: Full=Thionin; Contains: RecName: Full=Acidic protein; Flags: Precursor;	SubName: Full=BnaC02g17410D protein {ECO:0000313|EMBL:CDY32548.1}; SubName: Full=BnaUnng00890D protein {ECO:0000313|EMBL:CDY64160.1};	--	GO:0090729,toxin activity; GO:0006952,defense response	Plant thionin
Cluster-17807.55520	41.66	38.45	43.35	10.7	9.225	7.75	34.35	29.57	16.52	17.365	17.39	17.34	444.78	379.9	463.39	102	90.5	79	328	314.42	179	182	168	196	-2.24095	down	1.61614	up	-0.576346	false	K22066 BolA-like protein 1 | (RefSeq) protein BOLA4, chloroplastic/mitochondrial-like (A)	BnaC09g40360D [Brassica napus]	RecName: Full=Protein BOLA4, chloroplastic/mitochondrial {ECO:0000303|PubMed:24203231}; Flags: Precursor;	SubName: Full=BnaC09g40360D protein {ECO:0000313|EMBL:CDY16909.1};	Stress-induced protein UVI31+	GO:0009507,chloroplast; GO:0005739,mitochondrion	BolA-like protein
Cluster-17807.126431	3.7	1.96	2.65	31.14	27.885	24.63	8.1	4.07	7.2	5.955	6.61	5.3	81.05	39.72	58.27	611.33	562.305	513.28	161.6	90.45	162.59	126.615	130.6	122.63	3.25716	up	-1.99729	down	-0.113255	false	K12135 zinc finger protein CONSTANS | (RefSeq) CO; B-box type zinc finger protein with CCT domain-containing protein (A)	PREDICTED: zinc finger protein CONSTANS-LIKE 15 [Brassica oleracea var. oleracea]	RecName: Full=Zinc finger protein CONSTANS-LIKE 15;	SubName: Full=Uncharacterized protein {ECO:0000313|EnsemblPlants:Bo3g143010.1};	--	GO:0005634,nucleus; GO:0003700,DNA-binding transcription factor activity; GO:0008270,zinc ion binding; GO:0006355,regulation of transcription, DNA-templated	B-box zinc finger
Cluster-17807.70327	26.12	33.49	29.57	145.57	133.8	122.03	39.6	40.31	40.78	96.845	84.26	109.43	955	1134.18	1088.25	4776.33	4507.67	4239.01	1328.62	1502.87	1544.83	3497.93	2773.75	4222.12	2.08479	up	-1.61714	down	1.26779	up	K14689 solute carrier family 30 (zinc transporter), member 2 | (RefSeq) metal tolerance protein 1-like (A)	BnaC04g51630D [Brassica napus]	RecName: Full=Metal tolerance protein A2; Short=AtMTP3; Short=AtMTPa2;	SubName: Full=BnaC04g51630D protein {ECO:0000313|EMBL:CDY27522.1};	Zn2+ transporter	GO:0016021,integral component of membrane; GO:0046872,metal ion binding; GO:0005385,zinc ion transmembrane transporter activity; GO:0061088,regulation of sequestering of zinc ion	Domain of unknown function (DUF5134)
Cluster-17807.93952	12.71	16.56	20.4	1.36	1.135	0.91	8.42	8.14	8.11	10.825	10.18	11.47	460.69	555.98	744.34	44.11	37.77	31.43	280.17	300.92	304.61	385.585	332.41	438.76	-3.96287	down	2.98272	up	0.396891	false	K14794 ribosomal RNA-processing protein 12 | (RefSeq) hypothetical protein (A)	PREDICTED: protein NUCLEAR FUSION DEFECTIVE 4-like [Brassica oleracea var. oleracea]	RecName: Full=Protein NUCLEAR FUSION DEFECTIVE 4 {ECO:0000303|PubMed:16698901};	SubName: Full=Uncharacterized protein {ECO:0000313|EnsemblPlants:Bo7g106600.1};	--	GO:0016021,integral component of membrane; GO:0000741,karyogamy; GO:0010197,polar nucleus fusion; GO:0009651,response to salt stress	PUCC protein
Cluster-17807.90121	12.23	13.09	11.46	0.06	0.03	0	3.51	9.4	1.28	9.315	7.38	11.25	661.92	655.89	624.54	2.87	1.435	0	174.74	520.28	71.93	500.64	359.41	641.87	-8.92352	down	7.56369	up	0.99987	false	--	protein LNK2-like isoform X3 [Brassica napus]	RecName: Full=Protein LNK2 {ECO:0000303|PubMed:23818596}; AltName: Full=Night light-inducible and clock-regulated 2 {ECO:0000303|PubMed:23818596};	SubName: Full=Uncharacterized protein {ECO:0000313|EnsemblPlants:Bo6g068060.1};	--	GO:0005634,nucleus; GO:0006355,regulation of transcription, DNA-templated; GO:0048511,rhythmic process; GO:0006351,transcription, DNA-templated	--
Cluster-17807.103590	23.67	24.53	19.69	86.81	80.545	74.28	48.45	41.28	40.98	57.51	59.55	55.47	822	789	688	2705	2578	2451	1543	1461	1474	1947.5	1862	2033	1.75122	up	-0.773334	false	0.399023	false	K04733 interleukin-1 receptor-associated kinase 4 [EC:2.7.11.1] | (RefSeq) probable LRR receptor-like serine/threonine-protein kinase RPK1 (A)	PREDICTED: probable LRR receptor-like serine/threonine-protein kinase RPK1 [Brassica oleracea var. oleracea]	RecName: Full=Probable LRR receptor-like serine/threonine-protein kinase RPK1; EC=2.7.11.1; AltName: Full=Protein TOADSTOOL 1; AltName: Full=Receptor-like protein kinase 1; Flags: Precursor;	SubName: Full=Uncharacterized protein {ECO:0000313|EnsemblPlants:Bo2g062920.1};	--	GO:0016021,integral component of membrane; GO:0005777,peroxisome; GO:0005886,plasma membrane; GO:0005524,ATP binding; GO:0004702,NA; GO:0009738,abscisic acid-activated signaling pathway; GO:0048508,embryonic meristem development; GO:0009942,longitudinal axis specification; GO:0009945,radial axis specification; GO:0009737,response to abscisic acid; GO:0009409,response to cold; GO:0009651,response …	Phosphotransferase enzyme family
Cluster-17807.79536	3270.54	3148.71	3559.38	1491.54	1326.89	1162.25	659.96	1398.99	3507.28	1171.71	1213.5	1129.92	22488.8	20025.3	24411.7	9127.74	8394.51	7661.29	3977.61	9403.66	24083.1	7914.13	7581.48	8246.78	-1.40343	down	0.569084	false	-0.628867	false	K02692 photosystem I subunit II | (RefSeq) photosystem I reaction center subunit II-1, chloroplastic (A)	PREDICTED: photosystem I reaction center subunit II-1, chloroplastic [Brassica oleracea var. oleracea]	RecName: Full=Photosystem I reaction center subunit II-1, chloroplastic; AltName: Full=Photosystem I 20 kDa subunit 1; Short=PSI-D1; Flags: Precursor;	SubName: Full=Uncharacterized protein {ECO:0000313|EnsemblPlants:Bo9g006070.1};	--	GO:0009507,chloroplast; GO:0009941,chloroplast envelope; GO:0009534,chloroplast thylakoid; GO:0009535,chloroplast thylakoid membrane; GO:0016020,membrane; GO:0009538,photosystem I reaction center; GO:0010287,plastoglobule; GO:0009579,thylakoid; GO:0019904,protein domain specific binding; GO:0015979,photosynthesis	PsaD
Cluster-17807.84817	308.27	340.66	291.88	78.66	65.175	51.69	381.92	116.85	78.47	179.615	196.41	162.82	3587	3669	3403	818	696	574	3987	1358	929	2036	2067	2005	-2.3535	down	1.63801	up	-0.0500024	false	K18999 RNA polymerase II C-terminal domain phosphatase-like 3/4 [EC:3.1.3.16] | (RefSeq) RNA polymerase II C-terminal domain phosphatase-like 4 (A)	RNA polymerase II C-terminal domain phosphatase-like 4 [Brassica napus]	--	--	--	--	--
Cluster-17807.82420	97.24	52	141.1	3.85	3.35	2.85	232.44	125.19	6.87	11.675	10.56	12.79	2558.64	1267.33	3733.84	90.79	81.08	71.37	5589.38	3346.62	186.62	302.835	250.4	355.27	-4.92952	down	5.26993	up	-3.34319	down	K05907 adenylyl-sulfate reductase (glutathione) [EC:1.8.4.9] | (RefSeq) 5'-adenylylsulfate reductase 3, chloroplastic-like (A)	PREDICTED: 5'-adenylylsulfate reductase 3, chloroplastic-like [Brassica oleracea var. oleracea]	RecName: Full=5'-adenylylsulfate reductase 3, chloroplastic; EC=1.8.4.9; AltName: Full=3'-phosphoadenosine-5'-phosphosulfate reductase homolog 26; Short=PAPS reductase homolog 26; Short=Prh-26; AltName: Full=Adenosine 5'-phosphosulfate 5'-adenylylsulfate sulfotransferase 3; Short=APS sulfotransferase 3; AltName: Full=Thioredoxin-independent APS reductase 3; Flags: Precursor;	SubName: Full=Uncharacterized protein {ECO:0000313|EnsemblPlants:Bo7g107770.1};	Phosphoadenosine phosphosulfate reductase	GO:0009507,chloroplast; GO:0051539,4 iron, 4 sulfur cluster binding; GO:0033741,adenylyl-sulfate reductase (glutathione) activity; GO:0009973,adenylyl-sulfate reductase activity; GO:0046872,metal ion binding; GO:0004604,phosphoadenylyl-sulfate reductase (thioredoxin) activity; GO:0045454,cell redox homeostasis; GO:0019344,cysteine biosynthetic process; GO:0000103,sulfate assimilation; GO:0019419,…	OST3 / OST6 family, transporter family
Cluster-17807.105851	0.05	0.11	0.13	9.45	17.65	25.85	0	0.05	0.2	0	0	0	3.46	7.44	9.85	632.86	1230.36	1827.86	0	4.03	15.15	0	0	0	7.52595	up	-7.60849	down	NA	NA	K01533 Cu2+-exporting ATPase [EC:3.6.3.4] | (RefSeq) copper-transporting ATPase PAA2, chloroplastic (A)	copper-transporting ATPase PAA2, chloroplastic [Brassica napus]	RecName: Full=Copper-transporting ATPase PAA2, chloroplastic; EC=3.6.3.4; AltName: Full=Protein HEAVY METAL ATPASE 8; Flags: Precursor;	SubName: Full=BnaC09g36680D protein {ECO:0000313|EMBL:CDY16605.1};	Cation transport ATPase	GO:0009535,chloroplast thylakoid membrane; GO:0016021,integral component of membrane; GO:0005524,ATP binding; GO:0005375,copper ion transmembrane transporter activity; GO:0004008,copper-exporting ATPase activity; GO:0046872,metal ion binding; GO:0006825,copper ion transport	Heavy-metal-associated domain
Cluster-17807.88159	22.31	36.03	21.62	0.75	0.89	1.03	5.68	9.45	16.6	10.795	16.26	5.33	432	646	420.57	13	16	19	100	185	330.56	196.5	284	109	-4.98233	down	3.6808	up	0.00246293	false	--	PREDICTED: uncharacterized serine-rich protein C215.13 [Brassica rapa]	--	SubName: Full=Uncharacterized protein {ECO:0000313|EnsemblPlants:Bra016991.1-P};	--	--	--
Cluster-17807.61658	44.04	43.71	64.12	6.45	5.415	4.38	9.4	15.64	18.12	19.14	20.16	18.12	859.12	789.59	1256.5	112.68	96.955	81.23	166.73	308.6	363.55	364.02	354.68	373.36	-3.31083	down	1.52809	up	0.409357	false	K09422 transcription factor MYB, plant | (RefSeq) transcription factor MYB48 (A)	PREDICTED: transcription factor MYB48 [Brassica oleracea var. oleracea]	RecName: Full=Transcription factor MYB48; AltName: Full=Myb-related protein 48; Short=AtMYB48;	SubName: Full=Uncharacterized protein {ECO:0000313|EnsemblPlants:Bo3g130340.1};	Transcription factor, Myb superfamily	GO:0005634,nucleus; GO:0003700,DNA-binding transcription factor activity; GO:0000981,DNA-binding transcription factor activity, RNA polymerase II-specific; GO:0043565,sequence-specific DNA binding; GO:0001135,RNA polymerase II transcription regulator recruiting activity; GO:0044212,transcription regulatory region DNA binding; GO:0030154,cell differentiation; GO:0006357,regulation of transcription…	Myb-like DNA-binding domain
Cluster-17807.59612	99.29	132.88	86.89	10.8	8.515	6.23	157.51	217.53	163.34	146.9	98.77	195.03	1192.69	1477.48	1046	115.92	93.65	71.38	1699.16	2612.24	1997.96	1775.85	1072.84	2478.86	-3.73708	down	4.49136	up	-0.24553	false	--	ABC transporter G family member 22-like isoform X1 [Brassica napus]	RecName: Full=ABC transporter G family member 22; Short=ABC transporter ABCG.22; Short=AtABCG22; AltName: Full=White-brown complex homolog protein 23; Short=AtWBC23;	SubName: Full=BnaC02g01960D protein {ECO:0000313|EMBL:CDY14079.1};	Transporter, ABC superfamily (Breast cancer resistance protein)	GO:0016021,integral component of membrane; GO:0005886,plasma membrane; GO:0005524,ATP binding; GO:0042626,ATPase activity, coupled to transmembrane movement of substances; GO:0009414,response to water deprivation; GO:0010148,transpiration	--
Cluster-17807.71544	258.72	300.66	249.53	80.3	71	61.7	326.45	137.97	322.63	171.28	195.56	147	3523.66	3790.84	3408.36	978.18	889.695	801.21	4008.13	1885.21	4488.32	2261.94	2406.5	2117.38	-2.00958	down	1.98793	up	-0.603372	false	--	BnaA07g38680D [Brassica napus]	--	SubName: Full=BnaA07g38680D protein {ECO:0000313|EMBL:CDY56528.1};	--	--	--
Cluster-17807.79429	314.94	396.12	597.53	33.33	36.36	39.39	684.94	844.31	551.39	548.21	511.09	585.33	8806.75	10259.1	16805.8	835.72	941.355	1046.99	17517.6	24004.2	15934.2	15076.9	12875.3	17278.5	-3.66233	down	4.3523	up	-0.328676	false	K06185 ATP-binding cassette, subfamily F, member 2 | (RefSeq) ABC transporter F family member 1-like (A)	PREDICTED: ABC transporter F family member 5 [Brassica oleracea var. oleracea]	RecName: Full=ABC transporter F family member 5; Short=ABC transporter ABCF.5; Short=AtABCF5; AltName: Full=GCN20-type ATP-binding cassette protein GCN5;	SubName: Full=Uncharacterized protein {ECO:0000313|EnsemblPlants:Bo2g166440.1};	Predicted transporter (ABC superfamily)	GO:0005524,ATP binding; GO:0016887,ATPase activity; GO:0005215,transporter activity; GO:0009624,response to nematode	Rad17 P-loop domain
Cluster-17807.107971	111.84	88.34	123.99	15.25	16.64	18.03	81	82.04	32.71	26.39	28.42	24.36	587	428.56	646.8	71	81	91	366	414.02	169	136	136	136	-2.75928	down	1.97801	up	-1.19497	down	K06972 presequence protease [EC:3.4.24.-] | (RefSeq) presequence protease 1, chloroplastic/mitochondrial (A)	PREDICTED: presequence protease 1, chloroplastic/mitochondrial [Brassica oleracea var. oleracea]	RecName: Full=Presequence protease 1, chloroplastic/mitochondrial; Short=AtPreP1; Short=PreP 1; EC=3.4.24.-; AltName: Full=Zinc metalloprotease 1; Short=AtZnMP1; Flags: Precursor;	SubName: Full=Uncharacterized protein {ECO:0000313|EnsemblPlants:Bo3g073040.1};	Metalloendoprotease HMP1 (insulinase superfamily)	GO:0048046,apoplast; GO:0009507,chloroplast; GO:0009941,chloroplast envelope; GO:0009570,chloroplast stroma; GO:0005759,mitochondrial matrix; GO:0005739,mitochondrion; GO:0046872,metal ion binding; GO:0004222,metalloendopeptidase activity; GO:0016485,protein processing; GO:0046686,response to cadmium ion	--
Cluster-17807.73484	117.33	155.47	133.11	29.28	25.89	22.5	65.84	95.55	116.59	87.615	97.23	78	1717.98	2107.52	1955.54	383.67	348.8	313.93	870.87	1406.15	1746.56	1246.74	1285.86	1207.63	-2.47223	down	1.94357	up	-0.0720013	false	K08081 tropinone reductase I [EC:1.1.1.206] | (RefSeq) tropinone reductase homolog At2g29330-like isoform X1 (A)	PREDICTED: tropinone reductase homolog At2g29330-like isoform X2 [Brassica oleracea var. oleracea]	RecName: Full=Tropinone reductase homolog At2g29330 {ECO:0000305}; EC=1.1.1.- {ECO:0000305};	SubName: Full=Uncharacterized protein {ECO:0000313|EnsemblPlants:Bo4g064600.1};	Reductases with broad range of substrate specificities	GO:0016491,oxidoreductase activity	KR domain
Cluster-17807.75216	65.19	70.16	69.49	3.9	2.575	1.25	86.41	30.55	16.89	50.29	55.8	44.78	2685.89	2677.54	2882.26	144.11	96.435	48.76	3270.33	1284.67	721.66	2007.8	2069.23	1946.37	-4.83517	down	4.23823	up	0.183909	false	K14638 solute carrier family 15 (peptide/histidine transporter), member 3/4 | (RefSeq) protein NRT1/ PTR FAMILY 6.4 (A)	protein NRT1/ PTR FAMILY 6.4-like [Brassica napus]	RecName: Full=Protein NRT1/ PTR FAMILY 6.4; Short=AtNPF6.4; AltName: Full=Nitrate transporter 1.3;	SubName: Full=Uncharacterized protein {ECO:0000313|EnsemblPlants:Bra023868.1-P};	H+/oligopeptide symporter	GO:0016021,integral component of membrane; GO:0015293,symporter activity; GO:0042128,nitrate assimilation	Major Facilitator Superfamily
Cluster-17807.93781	33.39	30.18	35.72	85.13	85.38	85.63	106.79	37.66	92.59	76.22	85.08	67.36	991.53	830.11	1066.99	2267.48	2342.2	2416.92	2902.66	1137.93	2843.44	2193.68	2275.85	2111.52	1.29173	up	0.00333081	false	-0.0607524	false	K13126 polyadenylate-binding protein | (RefSeq) hypothetical protein (A)	polyadenylate-binding protein-interacting protein 11 [Brassica napus]	RecName: Full=Polyadenylate-binding protein-interacting protein 11; Short=PABP-interacting protein 11; Short=Poly(A)-binding protein-interacting protein 11; AltName: Full=PAM2-containing protein CID11; AltName: Full=Protein CTC-INTERACTING DOMAIN 11;	SubName: Full=Uncharacterized protein {ECO:0000313|EnsemblPlants:Bo5g049380.1};	FOG: RRM domain	GO:0005634,nucleus; GO:0003723,RNA binding	Ataxin-2 C-terminal region
Cluster-17807.77258	103.06	104.69	103.23	49.5	48.935	48.37	166.39	88.18	56.48	97.34	105.77	88.91	1620.97	1524.46	1629.6	696.81	710.795	724.78	2368.21	1396.35	910.14	1490.14	1501.95	1478.33	-1.15835	down	1.16477	up	-0.060082	false	K01507 inorganic pyrophosphatase [EC:3.6.1.1] | (RefSeq) pyrophosphate-energized vacuolar membrane proton pump 1 (A)	PREDICTED: pyrophosphate-energized vacuolar membrane proton pump 1 [Brassica rapa]	RecName: Full=Pyrophosphate-energized vacuolar membrane proton pump 1; EC=3.6.1.1; AltName: Full=Pyrophosphate-energized inorganic pyrophosphatase 1; Short=H(+)-PPase 1; AltName: Full=Vacuolar proton pyrophosphatase 1; AltName: Full=Vacuolar proton pyrophosphatase 3;	SubName: Full=Vacuolar H+ pyrophosphatase 1 {ECO:0000313|EMBL:AGJ81362.1};	--	GO:0009507,chloroplast; GO:0009941,chloroplast envelope; GO:0010008,endosome membrane; GO:0005794,Golgi apparatus; GO:0016021,integral component of membrane; GO:0016020,membrane; GO:0005739,mitochondrion; GO:0000325,plant-type vacuole; GO:0009705,plant-type vacuole membrane; GO:0005886,plasma membrane; GO:0005774,vacuolar membrane; GO:0005773,vacuole; GO:0009678,hydrogen-translocating pyrophospha…	Inorganic H+ pyrophosphatase
Cluster-17807.82900	84.19	95.24	91.55	0	0	0	42.23	93.55	61.46	40.785	81.57	0	2564.99	2687.83	2806.32	0	0	0	1178.26	2901.13	1937.08	1119.2	2238.41	0	-13.834	down	13.4031	up	-0.718835	false	--	BnaC05g00480D [Brassica napus]	RecName: Full=Protein BPS1, chloroplastic; AltName: Full=Protein BYPASS 1; Flags: Precursor;	SubName: Full=BnaC05g00480D protein {ECO:0000313|EMBL:CDY15169.1};	--	GO:0009507,chloroplast; GO:0005886,plasma membrane; GO:0009793,embryo development ending in seed dormancy; GO:0048364,root development; GO:0048367,shoot system development	Protein of unknown function (DUF677)
Cluster-17807.81741	40221.5	36511.1	49512.7	2258.97	3049.16	3839.34	9349.71	27959.5	37666.5	8665.54	8882.38	8448.7	24254	20110	27997	1139	1752.5	2366	3594	12266	17669	5427.5	5203	5652	-3.76999	down	2.66189	up	-1.0044	false	K08912 light-harvesting complex II chlorophyll a/b binding protein 1 | (RefSeq) chlorophyll a-b binding protein 1, chloroplastic-like (A)	chlorophyll a-b binding protein 1, chloroplastic-like [Brassica napus]	RecName: Full=Chlorophyll a-b binding protein 1, chloroplastic; AltName: Full=LHCII type I CAB-1; Short=LHCP; Flags: Precursor;	RecName: Full=Chlorophyll a-b binding protein, chloroplastic {ECO:0000256|RuleBase:RU363080};	--	GO:0009535,chloroplast thylakoid membrane; GO:0016021,integral component of membrane; GO:0009522,photosystem I; GO:0009523,photosystem II; GO:0016168,chlorophyll binding; GO:0046872,metal ion binding; GO:0009765,photosynthesis, light harvesting; GO:0018298,protein-chromophore linkage	--
Cluster-17807.69390	41.01	43.19	41.92	17.68	15.83	13.98	33.6	0	0	10.895	4.54	17.25	3083.63	3008.31	3175.61	1193.84	1095.8	997.76	2330.71	0	0	837.285	307.06	1367.51	-1.49291	down	-0.397663	false	-0.00188588	false	--	BnaC02g25630D [Brassica napus]	--	SubName: Full=BnaC02g25630D protein {ECO:0000313|EMBL:CDY22259.1};	--	--	--
Cluster-17807.81959	216.14	258.48	264.87	75.36	74.525	73.69	210.86	194.83	174.04	174.785	183.31	166.26	14667.4	16250.3	18108	4592.84	4669.64	4746.44	13192.2	13541.9	12285	11543.3	11188.5	11898.2	-1.80775	down	1.49119	up	-0.154038	false	K13126 polyadenylate-binding protein | (RefSeq) uncharacterized protein LOC112511000 (A)	PREDICTED: protein CHUP1, chloroplastic [Brassica oleracea var. oleracea]	RecName: Full=Protein CHUP1, chloroplastic; AltName: Full=Protein CHLOROPLAST UNUSUAL POSITIONING 1;	SubName: Full=Uncharacterized protein {ECO:0000313|EnsemblPlants:Bo7g081960.1};	--	GO:0009507,chloroplast; GO:0009707,chloroplast outer membrane; GO:0009902,chloroplast relocation	--
Cluster-17807.88606	19.59	17.52	16.8	50.15	47.265	44.38	27.06	25.76	28.74	44.76	41.8	47.72	419	347	361	961	932	903	527	558	633	942	806	1078	1.31845	up	-0.691104	false	0.728329	false	K04505 presenilin 1 [EC:3.4.23.-] | (RefSeq) presenilin-like protein At2g29900 (A)	BnaC04g54660D [Brassica napus]	RecName: Full=Presenilin-like protein At2g29900;	RecName: Full=Presenilin {ECO:0000256|RuleBase:RU361148}; EC=3.4.23.- {ECO:0000256|RuleBase:RU361148};	Presenilin	GO:0005789,endoplasmic reticulum membrane; GO:0000139,Golgi membrane; GO:0005798,Golgi-associated vesicle; GO:0005887,integral component of plasma membrane; GO:0043231,intracellular membrane-bounded organelle; GO:0005634,nucleus; GO:0004190,aspartic-type endopeptidase activity; GO:0004175,endopeptidase activity; GO:0007219,Notch signaling pathway; GO:0016485,protein processing	Presenilin
Cluster-17807.49295	5.64	5.91	4.23	46.96	57.485	68.01	14.24	22.94	54.24	14.7	17.04	12.36	87	84.44	65.47	648.76	824.48	1000.2	198.82	356.28	857.45	219.66	237.56	201.76	3.39149	up	-0.809017	false	-1.06086	false	--	BnaUnng03660D, partial [Brassica napus]	RecName: Full=K(+) efflux antiporter 6 {ECO:0000303|PubMed:11500563}; Short=AtKEA6 {ECO:0000303|PubMed:11500563}; Flags: Precursor;	SubName: Full=BnaUnng03660D protein {ECO:0000313|EMBL:CDY70147.1}; Flags: Fragment;	Predicted K+/H+-antiporter	GO:0016021,integral component of membrane; GO:0016020,membrane; GO:0022890,inorganic cation transmembrane transporter activity; GO:0015299,solute:proton antiporter activity; GO:0006813,potassium ion transport	Sodium/hydrogen exchanger family
Cluster-17807.55053	20.98	22.32	21.84	111.13	94.73	78.33	64.01	25.19	43.37	41.99	52.07	31.91	394	388	412	1869	1634.5	1400	1092	478	837	757.5	882	633	2.03988	up	-0.992656	false	-0.0684517	false	K20359 PRA1 family protein 1 | (RefSeq) PRA1 family protein F3-like (A)	PREDICTED: PRA1 family protein F3-like [Brassica oleracea var. oleracea]	RecName: Full=PRA1 family protein F3 {ECO:0000303|PubMed:18583532}; Short=AtPRA1.F3 {ECO:0000303|PubMed:18583532}; AltName: Full=Prenylated Rab acceptor 8 {ECO:0000303|PubMed:18845362};	RecName: Full=PRA1 family protein {ECO:0000256|RuleBase:RU363107};	Prenylated rab acceptor 1	GO:0005783,endoplasmic reticulum; GO:0005789,endoplasmic reticulum membrane; GO:0016021,integral component of membrane; GO:0016192,vesicle-mediated transport	PRA1 family protein
Cluster-17807.84082	163.78	112.53	209.62	11.01	12.13	13.25	203.91	176.92	42.83	36.195	50.67	21.72	822	522	1045	49	56.5	64	878	851	211	174	232	116	-3.79907	down	3.53998	up	-1.84922	down	K05907 adenylyl-sulfate reductase (glutathione) [EC:1.8.4.9] | (RefSeq) 5'-adenylylsulfate reductase 2, chloroplastic (A)	putative adenosine-5'-phosphosulfate reductase [Arabidopsis thaliana]	RecName: Full=5'-adenylylsulfate reductase 2, chloroplastic; EC=1.8.4.9; AltName: Full=3'-phosphoadenosine-5'-phosphosulfate reductase homolog 43; Short=PAPS reductase homolog 43; Short=Prh-43; AltName: Full=Adenosine 5'-phosphosulfate 5'-adenylylsulfate sulfotransferase 2; Short=APS sulfotransferase 2; AltName: Full=Thioredoxin-independent APS reductase 2; Flags: Precursor;	SubName: Full=Putative adenosine-5'-phosphosulfate reductase {ECO:0000313|EMBL:BAD94076.1};	Thioredoxin/protein disulfide isomerase	GO:0009507,chloroplast; GO:0009570,chloroplast stroma; GO:0033741,adenylyl-sulfate reductase (glutathione) activity; GO:0009973,adenylyl-sulfate reductase activity; GO:0004604,phosphoadenylyl-sulfate reductase (thioredoxin) activity; GO:0045454,cell redox homeostasis; GO:0019344,cysteine biosynthetic process; GO:0000103,sulfate assimilation; GO:0019379,sulfate assimilation, phosphoadenylyl sulfat…	--
Cluster-17807.90940	41.99	32.75	24.14	0.56	0.85	1.14	9.07	27.98	16.17	12.095	11.89	12.3	500	360.93	288.01	6	9.5	13	97	333	196	141.5	128	155	-5.29704	down	4.41633	up	-0.518085	false	--	--	--	SubName: Full=Uncharacterized protein {ECO:0000313|EnsemblPlants:Bo2g148160.1};	--	--	--
Cluster-17807.86404	22.04	18.52	21.94	52.8	51.17	49.54	91.82	49.09	14.27	46.765	51.04	42.49	695.43	541.36	696.55	1494.61	1490.11	1485.61	2654.09	1577.27	465.83	1432.72	1450.51	1414.93	1.22086	up	0.107708	false	-0.125139	false	K14497 protein phosphatase 2C [EC:3.1.3.16] | (RefSeq) protein phosphatase 2C 37-like (A)	protein phosphatase 2C 37-like [Brassica napus]	RecName: Full=Protein phosphatase 2C 37; Short=AtPP2C37; EC=3.1.3.16; AltName: Full=Protein ABA-HYPERSENSITIVE GERMINATION 3; AltName: Full=Protein phosphatase 2C A; Short=PP2CA;	SubName: Full=Uncharacterized protein {ECO:0000313|EnsemblPlants:Bo1g141070.1};	Serine/threonine protein phosphatase	GO:0005829,cytosol; GO:0005634,nucleus; GO:0046872,metal ion binding; GO:0004721,phosphoprotein phosphatase activity; GO:0019901,protein kinase binding; GO:0004722,protein serine/threonine phosphatase activity; GO:0009738,abscisic acid-activated signaling pathway; GO:0009788,negative regulation of abscisic acid-activated signaling pathway; GO:0010360,negative regulation of anion channel activity;…	Protein phosphatase 2C
Cluster-17807.49711	34.34	29.12	24.63	5.49	4.64	3.79	29.4	37.05	15.38	19.735	18.91	20.56	750.97	589.66	541.25	107.5	93.13	78.76	585.75	820.85	346.53	423.755	372.75	474.76	-2.7411	down	2.65276	up	-0.443707	false	K06269 serine/threonine-protein phosphatase PP1 catalytic subunit [EC:3.1.3.16] | (RefSeq) serine/threonine-protein phosphatase PP1 isozyme 2 (A)	PREDICTED: serine/threonine-protein phosphatase PP1 isozyme 2 [Brassica oleracea var. oleracea]	RecName: Full=Serine/threonine-protein phosphatase PP1 isozyme 2 {ECO:0000305}; EC=3.1.3.16 {ECO:0000269|PubMed:21222654}; AltName: Full=Type one protein phosphatase 2 {ECO:0000303|PubMed:17368080};	RecName: Full=Serine/threonine-protein phosphatase {ECO:0000256|RuleBase:RU004273}; EC=3.1.3.16 {ECO:0000256|RuleBase:RU004273};	Serine/threonine specific protein phosphatase PP1, catalytic subunit	GO:0005634,nucleus; GO:0000164,protein phosphatase type 1 complex; GO:0046872,metal ion binding; GO:0004722,protein serine/threonine phosphatase activity; GO:0006470,protein dephosphorylation	Serine-threonine protein phosphatase N-terminal domain
Cluster-17807.77460	6.6	5.01	7.45	32	30.375	28.75	8.79	5.71	7.36	10.195	11.9	8.49	275.86	193.95	313.35	1200.22	1170.66	1141.11	337.35	243.7	319.09	410.935	447.55	374.32	2.18083	up	-1.94378	down	0.473852	false	K15535 phosphoglucan, water dikinase [EC:2.7.9.5] | (RefSeq) phosphoglucan, water dikinase, chloroplastic-like (A)	phosphoglucan, water dikinase, chloroplastic-like [Brassica napus]	RecName: Full=Phosphoglucan, water dikinase, chloroplastic; EC=2.7.9.5; Flags: Precursor;	SubName: Full=Uncharacterized protein {ECO:0000313|EnsemblPlants:Bo2g156180.1};	--	GO:0009507,chloroplast; GO:0009570,chloroplast stroma; GO:0009536,plastid; GO:0102217,6-phosphoglucan, water dikinase activity; GO:0005524,ATP binding; GO:0019200,carbohydrate kinase activity; GO:0046872,metal ion binding; GO:0051752,phosphoglucan, water dikinase activity; GO:2001070,starch binding; GO:0046777,protein autophosphorylation; GO:0005983,starch catabolic process; GO:0005982,starch met…	Pyruvate phosphate dikinase, PEP/pyruvate binding domain
Cluster-17807.65879	58.12	72.88	58.49	14.62	12.905	11.19	119.24	102.16	83.19	95.355	117.08	73.63	1444.3	1677.45	1461.59	325.65	295.015	264.38	2705.74	2577.33	2133.62	2277.16	2622.26	1932.06	-2.37859	down	3.0831	up	-0.0878307	false	K18643 katanin p80 WD40 repeat-containing subunit B1 | (RefSeq) uncharacterized LOC105795008 (A)	PREDICTED: uncharacterized protein LOC103846655 [Brassica rapa]	--	SubName: Full=Uncharacterized protein {ECO:0000313|EnsemblPlants:Bra034207.1-P};	--	--	Protein of unknown function (DUF789)
Cluster-17807.76449	29.1	11.18	16.06	366.65	361.795	356.94	43.18	26.36	23.95	16.22	12.81	19.63	252.91	89.95	139.55	2842.38	2904.9	2967.42	332.92	226.49	209.89	140.895	100.97	180.82	4.20992	up	-3.47741	down	-0.87456	false	K13195 cold-inducible RNA-binding protein | (RefSeq) hypothetical protein (A)	AT4G39260 [Arabidopsis thaliana]	RecName: Full=Glycine-rich RNA-binding protein 10;	SubName: Full=AT4G39260 protein {ECO:0000313|EMBL:BAH57021.1};	FOG: RRM domain	GO:0003723,RNA binding	RNA recognition motif
Cluster-17807.74480	44.06	35.91	51.65	247.24	217.195	187.15	32.12	43.06	12.2	44.15	45.46	42.84	986.43	744.47	1162.22	4960.88	4473.4	3985.91	655.4	977.12	281.47	965.245	917.6	1012.89	2.22814	up	-2.80669	down	0.626356	false	--	PREDICTED: uncharacterized protein LOC106311928 isoform X1 [Brassica oleracea var. oleracea]	--	SubName: Full=Uncharacterized protein {ECO:0000313|EnsemblPlants:Bo1g010520.1};	--	--	Tetratricopeptide repeat
Cluster-17807.90559	13.81	12.69	17.21	62.4	65.205	68.01	17.69	32.53	31.48	41.565	38.25	44.88	592	504	743	2401	2585	2769	697	1424	1400	1753	1476	2030	2.08711	up	-1.14324	down	0.601953	false	K14485 transport inhibitor response 1 | (RefSeq) protein TRANSPORT INHIBITOR RESPONSE 1-like (A)	PREDICTED: transport inhibitor response 1-like protein [Brassica oleracea var. oleracea]	RecName: Full=Transport inhibitor response 1-like protein; Short=TIR1-like protein;	SubName: Full=Uncharacterized protein {ECO:0000313|EnsemblPlants:Bo3g042610.1};	Leucine rich repeat proteins, some proteins contain F-box	GO:0005634,nucleus; GO:0019005,SCF ubiquitin ligase complex; GO:0010011,auxin binding; GO:0000822,inositol hexakisphosphate binding; GO:0009734,auxin-activated signaling pathway; GO:0016567,protein ubiquitination	Leucine Rich repeat
Cluster-17807.82936	36.2	55.16	59.71	0	0	0	45.28	58.42	41.09	39	37.92	40.08	2389.85	3374.18	3971.59	0	0	0	2755.85	3950.42	2821.77	2521.48	2252.12	2790.84	-14.1134	down	14.0802	up	-0.312321	false	K12133 MYB-related transcription factor LHY | (RefSeq) protein LHY-like (A)	BnaC05g00840D [Brassica napus]	RecName: Full=Protein LHY {ECO:0000303|PubMed:9657154}; AltName: Full=MYB-related transcription factor LHY {ECO:0000303|PubMed:9657154}; AltName: Full=Protein LATE ELONGATED HYPOCOTYL {ECO:0000303|PubMed:9657154};	SubName: Full=BnaC05g00840D protein {ECO:0000313|EMBL:CDY15205.1};	Zuotin and related molecular chaperones (DnaJ superfamily), contains DNA-binding domains	GO:0005634,nucleus; GO:0003700,DNA-binding transcription factor activity; GO:0044212,transcription regulatory region DNA binding; GO:0007623,circadian rhythm; GO:0048574,long-day photoperiodism, flowering; GO:0042754,negative regulation of circadian rhythm; GO:0043433,negative regulation of DNA-binding transcription factor activity; GO:0042752,regulation of circadian rhythm; GO:0006355,regulation…	Myb DNA-binding like
Cluster-17807.20470	2.59	2	1.11	46.3	59.425	72.55	7.33	12.73	11.49	2.715	3.26	2.17	28.75	20.5	12.37	458.85	613.585	768.32	72.8	140.88	129.49	29.055	32.67	25.44	4.92679	up	-2.42592	down	-1.93855	down	K19044 E3 ubiquitin-protein ligase XBAT32/33 [EC:2.3.2.27] | (RefSeq) E3 ubiquitin-protein ligase XB3 (A)	PREDICTED: putative E3 ubiquitin-protein ligase XBAT31 [Brassica oleracea var. oleracea]	RecName: Full=Putative E3 ubiquitin-protein ligase XBAT31; EC=2.3.2.27; AltName: Full=Ankyrin repeat domain and RING finger-containing protein XBAT31; AltName: Full=Protein XB3 homolog 1; AltName: Full=RING-type E3 ubiquitin transferase XB31;	SubName: Full=Uncharacterized protein {ECO:0000313|EnsemblPlants:Bo4g068100.1};	--	GO:0046872,metal ion binding; GO:0016740,transferase activity; GO:0016567,protein ubiquitination	Aminoglycoside 3-N-acetyltransferase
Cluster-17807.98370	12.26	10.2	9.24	0.2	0.11	0.02	7.54	3.49	6.05	3.225	2.61	3.84	341.82	263.49	259.12	5.02	2.815	0.61	192.37	98.96	174.28	89.35	65.6	113.1	-6.5761	down	5.71986	up	-0.809344	false	K00847 fructokinase [EC:2.7.1.4] | (RefSeq) probable fructokinase-2 (A)	B-box zinc finger protein 24 [Brassica napus]	RecName: Full=B-box zinc finger protein 24 {ECO:0000303|PubMed:19920209}; AltName: Full=Salt tolerance protein;	SubName: Full=Salt tolerance protein {ECO:0000313|EMBL:AEW46252.1};	--	GO:0005634,nucleus; GO:0003677,DNA binding; GO:0003700,DNA-binding transcription factor activity; GO:0003712,transcription coregulator activity; GO:0008270,zinc ion binding; GO:0048573,photoperiodism, flowering; GO:0006355,regulation of transcription, DNA-templated; GO:0080167,response to karrikin; GO:0009416,response to light stimulus; GO:0006351,transcription, DNA-templated; GO:0010228,vegetati…	Cytoplasmic polyadenylation element-binding protein ZZ domain
Cluster-17807.78140	219.17	237.47	301.18	20.29	25.77	31.25	244.74	338.81	223.43	274.43	236.57	312.29	1058.84	1060.27	1444.42	86.86	116.12	145.38	1011.25	1564.3	1056.92	1324.74	1043.28	1606.21	-3.34951	down	3.38591	up	0.143883	false	K03781 catalase [EC:1.11.1.6] | (RefSeq) catalase-2-like (A)	catalase-2-like [Brassica napus]	RecName: Full=Catalase-2; EC=1.11.1.6;	SubName: Full=Catalase-2 {ECO:0000313|EMBL:JAU90011.1}; Flags: Fragment;	Catalase	GO:0009507,chloroplast; GO:0022626,cytosolic ribosome; GO:0009514,glyoxysome; GO:0005739,mitochondrion; GO:0005777,peroxisome; GO:0010319,stromule; GO:0004096,catalase activity; GO:0050897,cobalt ion binding; GO:0020037,heme binding; GO:0008219,cell death; GO:0045454,cell redox homeostasis; GO:0006995,cellular response to nitrogen starvation; GO:0016036,cellular response to phosphate starvation; …	Catalase
Cluster-17807.91883	12.28	12.09	10.06	39.58	37.985	36.39	20.25	22.05	21.54	28.66	29.05	28.27	318	290	262	919	907.5	896	479	580	576	725.5	678	773	1.65001	up	-0.726828	false	0.431774	false	--	PREDICTED: uncharacterized protein LOC106313819 [Brassica oleracea var. oleracea]	--	SubName: Full=Uncharacterized protein {ECO:0000313|EnsemblPlants:Bo9g167840.1};	--	--	Tumour suppressing sub-chromosomal transferable candidate 4
Cluster-17807.67253	75.04	80.15	84.96	9.98	7.3	4.62	36.38	55.66	31.55	44.915	44.86	44.97	2157.98	2134.65	2457.43	257.47	191.875	126.28	957.18	1627.8	937.99	1263.68	1162.17	1365.19	-3.55197	down	2.61499	up	0.133447	false	--	PREDICTED: uncharacterized protein LOC106296655 [Brassica oleracea var. oleracea]	RecName: Full=Senescence-associated protein AAF, chlorolplastic {ECO:0000305}; AltName: Full=Protein ARABIDOPSIS A-FIFTEEN {ECO:0000303|PubMed:21940719}; Flags: Precursor;	SubName: Full=Uncharacterized protein {ECO:0000313|EnsemblPlants:Bo6g099840.1};	--	GO:0009507,chloroplast; GO:0034599,cellular response to oxidative stress; GO:0010150,leaf senescence; GO:0072593,reactive oxygen species metabolic process; GO:0010228,vegetative to reproductive phase transition of meristem	HEAT repeats
Cluster-17807.91207	45.88	67.57	101.95	3.44	2.785	2.13	17.01	46.34	104.36	34.57	31.67	37.47	809.8	1104.23	1806.81	54.4	45.11	35.82	272.35	825.36	1891.28	601.575	504.36	698.79	-4.78513	down	4.4612	up	-0.704858	false	--	PREDICTED: phosphatidylcholine transfer protein [Brassica oleracea var. oleracea]	--	SubName: Full=Uncharacterized protein {ECO:0000313|EnsemblPlants:Bo6g035900.1};	START domain-containing proteins involved in steroidogenesis/phosphatidylcholine transfer	GO:0016021,integral component of membrane; GO:0008289,lipid binding	START domain
Cluster-17807.88969	29.21	66.72	25.99	0.51	0.425	0.34	7.75	0.23	0.02	14.37	14.55	14.19	680.78	1440.04	608.95	10.66	9.12	7.58	164.86	5.36	0.5	327.555	305.77	349.34	-6.64494	down	NA	NA	2.4748	false	--	PREDICTED: uncharacterized protein LOC106318073 [Brassica oleracea var. oleracea]	RecName: Full=Protein LNK4 {ECO:0000303|PubMed:23818596}; AltName: Full=Night light-inducible and clock-regulated 4 {ECO:0000303|PubMed:23818596};	SubName: Full=Uncharacterized protein {ECO:0000313|EnsemblPlants:Bo9g175040.1};	--	GO:0006355,regulation of transcription, DNA-templated; GO:0080167,response to karrikin; GO:0006351,transcription, DNA-templated	--
[truncated: 24,407 more rows]

## Sheet: Sheet2
ID	CK-1_fpkm	CK-2_fpkm	CK-3_fpkm	12h-1_fpkm	12h-2_fpkm	12h-3_fpkm	24h-1_fpkm	24h-2_fpkm	24h-3_fpkm	48h-1_fpkm	48h-2_fpkm	48h-3_fpkm	CK_vs_12h.log2FoldChange	CK_vs_12h.regulated	12h_vs_24h.log2FoldChange	12h_vs_24h.regulated	24h_vs_48h.log2FoldChange	24h_vs_48h.regulated	KEGG	NR	Swissprot	Tremble	KOG	GO	Pfam
[truncated: 684 more rows]
