# Supplementary material for: Differentially Expressed Genes Identification of Kohlrabi Seedlings (Brassica oleracea var. caulorapa L.) under Polyethylene Glycol Osmotic Stress and AP2/ERF Transcription Factor Family Analysis
Source: Plants (Basel). 2024 Apr 22;13(8):1167. doi: 10.3390/plants13081167 (PMC11054715; doi:10.3390/plants13081167)
Supplement: Supplementary file 1 [file plants-13-01167-s001.zip › supplementary materials/Table S5.xlsx]

## Sheet: Sheet1
Gene	Group	KEGG	NR	Swissprot	Tremble	KOG	GO	Pfam
Cluster-10862.0	7	--	BnaC04g37130D [Brassica napus]	RecName: Full=F-box/kelch-repeat protein At1g64840;	SubName: Full=BnaC04g37130D protein {ECO:0000313|EMBL:CDY36181.1};	--	GO:0005694,chromosome; GO:0005737,cytoplasm; GO:0005634,nucleus; GO:0043140,ATP-dependent 3'-5' DNA helicase activity; GO:0003677,DNA binding; GO:0009378,four-way junction helicase activity; GO:0006284,base-excision repair; GO:0032508,DNA duplex unwinding; GO:0006260,DNA replication; GO:0000724,double-strand break repair via homologous recombination	F-box domain
Cluster-10930.0	7	--	hypothetical protein 40.t00087 [Brassica oleracea]	RecName: Full=Uncharacterized membrane protein At4g09580;	SubName: Full=Uncharacterized protein {ECO:0000313|EMBL:ABD65188.1};	Predicted membrane protein	GO:0005783,endoplasmic reticulum; GO:0016021,integral component of membrane	--
Cluster-11084.0	7	K13457 disease resistance protein RPM1 | (RefSeq) disease resistance protein RPP13-like (A)	PREDICTED: LOW QUALITY PROTEIN: putative disease resistance RPP13-like protein 3 [Brassica rapa]	RecName: Full=Putative disease resistance RPP13-like protein 3;	SubName: Full=Uncharacterized protein {ECO:0000313|EnsemblPlants:Bo1g070930.1};	Apoptotic ATPase	GO:0005886,plasma membrane; GO:0043531,ADP binding; GO:0005524,ATP binding; GO:0009626,plant-type hypersensitive response; GO:0007165,signal transduction	Leucine Rich repeats (2 copies)
Cluster-11307.0	7	--	PREDICTED: uncharacterized protein LOC106344186 [Brassica oleracea var. oleracea]	RecName: Full=Signal peptidase complex-like protein DTM1 {ECO:0000305}; AltName: Full=Protein DEFECTIVE TAPETUM AND MEIOCYTES 1 {ECO:0000303|PubMed:22111585}; Flags: Precursor;	SubName: Full=Uncharacterized protein {ECO:0000313|EnsemblPlants:Bra034433.1-P};	--	GO:0005789,endoplasmic reticulum membrane; GO:0016021,integral component of membrane; GO:0005787,signal peptidase complex; GO:0008233,peptidase activity; GO:0048658,anther wall tapetum development; GO:0009555,pollen development; GO:0006465,signal peptide processing	Microsomal signal peptidase 12 kDa subunit (SPC12)
Cluster-11693.0	7	K11492 condensin-2 complex subunit G2 | (RefSeq) hypothetical protein (A)	hypothetical protein EUTSA_v10023223mg [Eutrema salsugineum]	--	SubName: Full=Uncharacterized protein {ECO:0000313|EMBL:ESQ29310.1};	Uncharacterized conserved protein	GO:0005634,nucleus	--
Cluster-11794.0	7	K03350 anaphase-promoting complex subunit 3 | (RefSeq) hypothetical protein (A)	PREDICTED: uncharacterized protein LOC106332229 [Brassica oleracea var. oleracea]	--	SubName: Full=Uncharacterized protein {ECO:0000313|EnsemblPlants:Bo3g181150.1};	--	--	Cotton fibre expressed protein
Cluster-12091.0	7	K11253 histone H3 | (RefSeq) hypothetical protein (A)	hypothetical protein CARUB_v10002094mg, partial [Capsella rubella]	RecName: Full=Histone H3.3;	SubName: Full=Uncharacterized protein {ECO:0000313|EMBL:EOA21671.1}; Flags: Fragment;	Histones H3 and H4	GO:0000786,nucleosome; GO:0005634,nucleus; GO:0003677,DNA binding; GO:0046982,protein heterodimerization activity	Transcription initiation factor IID, 31kD subunit
Cluster-12703.4	7	K18195 rhamnogalacturonan endolyase [EC:4.2.2.23] | (RefSeq) uncharacterized protein LOC104807150 isoform X1 (A)	PREDICTED: uncharacterized protein LOC108820097 [Raphanus sativus]	--	SubName: Full=Uncharacterized protein {ECO:0000313|EnsemblPlants:Bo9g068220.1};	FOG: Reverse transcriptase	GO:0007165,signal transduction	Reverse transcriptase (RNA-dependent DNA polymerase)
Cluster-12707.0	7	--	uncharacterized protein LOC106429779 isoform X1 [Brassica napus]	--	SubName: Full=Uncharacterized protein {ECO:0000313|EnsemblPlants:Bra040200.1-P};	Ubiquitin carboxyl-terminal hydrolase	GO:0003676,nucleic acid binding	Protein of unknown function (DUF627)
Cluster-12708.4	7	--	PREDICTED: uncharacterized protein LOC103848947 [Brassica rapa]	--	SubName: Full=Uncharacterized protein {ECO:0000313|EnsemblPlants:Bra040199.1-P};	Ubiquitin carboxyl-terminal hydrolase	GO:0003676,nucleic acid binding	Protein of unknown function (DUF627)
Cluster-12996.0	7	K01597 diphosphomevalonate decarboxylase [EC:4.1.1.33] | (RefSeq) diphosphomevalonate decarboxylase-like (A)	PREDICTED: diphosphomevalonate decarboxylase-like [Brassica oleracea var. oleracea]	RecName: Full=Diphosphomevalonate decarboxylase MVD2, peroxisomal {ECO:0000305}; EC=4.1.1.33 {ECO:0000269|PubMed:26216978}; AltName: Full=Mevalonate 5-diphosphate decarboxylase 2 {ECO:0000303|PubMed:26216978}; Short=AtMDD2 {ECO:0000303|PubMed:26216978}; Short=AtMVD2 {ECO:0000305};	RecName: Full=Diphosphomevalonate decarboxylase {ECO:0000256|RuleBase:RU363086}; EC=4.1.1.33 {ECO:0000256|RuleBase:RU363086}; AltName: Full=Mevalonate pyrophosphate decarboxylase {ECO:0000256|RuleBase:RU363086};	Mevalonate pyrophosphate decarboxylase	GO:0005829,cytosol; GO:0005777,peroxisome; GO:0005524,ATP binding; GO:0004163,diphosphomevalonate decarboxylase activity; GO:0019287,isopentenyl diphosphate biosynthetic process, mevalonate pathway; GO:0016126,sterol biosynthetic process	GHMP kinases N terminal domain
Cluster-13048.1	7	K08311 putative (di)nucleoside polyphosphate hydrolase [EC:3.6.1.-] | (RefSeq) hypothetical protein (A)	BnaCnng74470D [Brassica napus]	RecName: Full=Nudix hydrolase 25; Short=AtNUDT25; EC=3.6.1.17; AltName: Full=Bis(5'-nucleosyl)-tetraphosphatase (asymmetrical);	SubName: Full=BnaCnng74470D protein {ECO:0000313|EMBL:CDY71784.1};	--	GO:0004081,bis(5'-nucleosyl)-tetraphosphatase (asymmetrical) activity; GO:0008893,guanosine-3',5'-bis(diphosphate) 3'-diphosphatase activity; GO:0046872,metal ion binding; GO:0015967,diadenosine tetraphosphate catabolic process; GO:0006753,nucleoside phosphate metabolic process	NUDIX domain
Cluster-13258.0	7	--	uncharacterized protein LOC106375362 isoform X1 [Brassica napus]	RecName: Full=DUF724 domain-containing protein 3 {ECO:0000305}; Short=AtDUF3 {ECO:0000303|PubMed:19795213};	SubName: Full=Uncharacterized protein {ECO:0000313|EnsemblPlants:Bo1g010410.1};	--	GO:0005773,vacuole; GO:0042803,protein homodimerization activity; GO:0040008,regulation of growth	Agenet domain
Cluster-13362.0	7	K12831 splicing factor 3B subunit 4 | (RefSeq) hypothetical protein (A)	PREDICTED: probable RNA-binding protein 18 isoform X1 [Brassica oleracea var. oleracea]	RecName: Full=Polyadenylate-binding protein 6; Short=PABP-6; Short=Poly(A)-binding protein 6;	SubName: Full=Uncharacterized protein {ECO:0000313|EnsemblPlants:Bo2g047650.1};	--	GO:0005737,cytoplasm; GO:0005634,nucleus; GO:0003723,RNA binding; GO:0016071,mRNA metabolic process; GO:0006417,regulation of translation; GO:0006413,translational initiation	RNA recognition motif. (a.k.a. RRM, RBD, or RNP domain)
Cluster-14088.0	7	K17098 annexin D | (RefSeq) annexin D3-like (A)	PREDICTED: annexin D3 [Raphanus sativus]	RecName: Full=Annexin D3; AltName: Full=AnnAt3;	SubName: Full=Uncharacterized protein {ECO:0000313|EnsemblPlants:Bra021056.1-P};	Annexin	GO:0005773,vacuole; GO:0005509,calcium ion binding; GO:0005544,calcium-dependent phospholipid binding; GO:0009409,response to cold; GO:0009408,response to heat; GO:0009651,response to salt stress; GO:0009414,response to water deprivation	--
Cluster-14276.2	7	--	BnaC07g32310D [Brassica napus]	--	SubName: Full=Uncharacterized protein {ECO:0000313|EnsemblPlants:Bra027302.1-P};	--	GO:0016021,integral component of membrane; GO:0005524,ATP binding; GO:0004672,protein kinase activity	--
Cluster-14402.0	7	K17279 receptor expression-enhancing protein 5/6 | (RefSeq) ribokinase (A)	PREDICTED: uncharacterized protein LOC106292775 isoform X1 [Brassica oleracea var. oleracea]	--	SubName: Full=Uncharacterized protein {ECO:0000313|EnsemblPlants:Bo5g075200.1};	Predicted carbohydrate kinase, contains PfkB domain	GO:0016301,kinase activity; GO:0016773,phosphotransferase activity, alcohol group as acceptor	pfkB family carbohydrate kinase
Cluster-1496.0	7	K01881 prolyl-tRNA synthetase [EC:6.1.1.15] | (RefSeq) proline--tRNA ligase, cytoplasmic-like (A)	PREDICTED: putative F-box protein At5g39480 [Brassica oleracea var. oleracea]	RecName: Full=Putative F-box protein At5g39480;	SubName: Full=Uncharacterized protein {ECO:0000313|EnsemblPlants:Bo00578s270.1};	--	--	F-box-like
Cluster-15194.0	7	K14297 nuclear pore complex protein Nup98-Nup96 | (RefSeq) nuclear pore complex protein NUP98B-like (A)	PREDICTED: nuclear pore complex protein NUP98A-like [Brassica oleracea var. oleracea]	RecName: Full=Nuclear pore complex protein NUP98A {ECO:0000303|PubMed:21189294}; AltName: Full=Nucleoporin 98A {ECO:0000303|PubMed:21189294}; AltName: Full=Nucleoporin autopeptidase {ECO:0000312|EMBL:AEE28574.1};	SubName: Full=Uncharacterized protein {ECO:0000313|EnsemblPlants:Bo4g096720.1};	--	GO:0005737,cytoplasm; GO:0005635,nuclear envelope; GO:0031965,nuclear membrane; GO:0044614,nuclear pore cytoplasmic filaments; GO:0005634,nucleus; GO:0008139,nuclear localization sequence binding; GO:0005487,NA; GO:0003723,RNA binding; GO:0017056,structural constituent of nuclear pore; GO:0006406,mRNA export from nucleus; GO:0000973,posttranscriptional tethering of RNA polymerase II gene DNA at n…	--
Cluster-1559.0	7	--	--	--	--	--	--	--
Cluster-15926.0	7	K14293 importin subunit beta-1 | (RefSeq) importin subunit beta-1-like isoform X1 (A)	PREDICTED: importin subunit beta-1-like isoform X1 [Brassica oleracea var. oleracea]	RecName: Full=Importin subunit beta-1 {ECO:0000305}; AltName: Full=Karyopherin subunit beta-1; Short=ATKPNB1 {ECO:0000303|PubMed:23582042};	SubName: Full=Uncharacterized protein {ECO:0000313|EnsemblPlants:Bo5g115540.1};	Karyopherin (importin) beta 1	GO:0009507,chloroplast; GO:0005737,cytoplasm; GO:0031965,nuclear membrane; GO:0034399,nuclear periphery; GO:0005634,nucleus; GO:0008139,nuclear localization sequence binding; GO:0008565,protein transporter activity; GO:0008536,Ran GTPase binding; GO:0006607,NLS-bearing protein import into nucleus; GO:0006606,protein import into nucleus; GO:0000060,protein import into nucleus, translocation; GO:00…	Saposin-like type B, region 2
Cluster-16131.0	7	K08658 prenyl protein peptidase [EC:3.4.22.-] | (RefSeq) CAAX prenyl protease 2 (A)	PREDICTED: CAAX prenyl protease 2 [Brassica oleracea var. oleracea]	RecName: Full=CAAX prenyl protease 2; EC=3.4.22.-; AltName: Full=Farnesylated proteins-converting enzyme 2; Short=AtFACE-2; AltName: Full=Prenyl protein-specific endoprotease 2; AltName: Full=Protein RAS-CONVERTING ENZYME 1; Short=AtRCE1;	SubName: Full=Uncharacterized protein {ECO:0000313|EnsemblPlants:Bo3g030000.1};	Prenyl protein protease	GO:0005783,endoplasmic reticulum; GO:0030176,integral component of endoplasmic reticulum membrane; GO:0004197,cysteine-type endopeptidase activity; GO:0004175,endopeptidase activity; GO:0004222,metalloendopeptidase activity; GO:0071586,CAAX-box protein processing; GO:0016485,protein processing	CPBP intramembrane metalloprotease
Cluster-16142.0	7	K15442 tRNA-specific adenosine deaminase 3 | (RefSeq) hypothetical protein (A)	PREDICTED: exopolyphosphatase [Brassica oleracea var. oleracea]	--	SubName: Full=Uncharacterized protein {ECO:0000313|EnsemblPlants:Bo8g058240.1};	FOG: PPR repeat	--	HD domain
Cluster-16564.0	7	K13412 calcium-dependent protein kinase [EC:2.7.11.1] | (RefSeq) CPK25; calcium-dependent protein kinase 25 (A)	PREDICTED: uncharacterized protein LOC106319599 isoform X2 [Brassica oleracea var. oleracea]	RecName: Full=Calcium-dependent protein kinase 25; EC=2.7.11.1;	SubName: Full=BnaC04g44870D protein {ECO:0000313|EMBL:CDY32079.1};	Ca2+/calmodulin-dependent protein kinase, EF-Hand protein superfamily	GO:0005737,cytoplasm; GO:0016020,membrane; GO:0005634,nucleus; GO:0005524,ATP binding; GO:0005509,calcium ion binding; GO:0009931,calcium-dependent protein serine/threonine kinase activity; GO:0005516,calmodulin binding; GO:0004683,calmodulin-dependent protein kinase activity; GO:0009738,abscisic acid-activated signaling pathway; GO:0035556,intracellular signal transduction; GO:0018105,peptidyl-s…	--
Cluster-17807.100030	7	K12391 AP-1 complex subunit gamma-1 | (RefSeq) hypothetical protein (A)	BnaC06g15530D [Brassica napus]	RecName: Full=Cell division cycle protein 27 homolog A; Short=CDC27 homolog A; AltName: Full=Anaphase-promoting complex subunit 3;	SubName: Full=BnaC06g15530D protein {ECO:0000313|EMBL:CDY07511.1};	DNA-binding cell division cycle control protein	GO:0005634,nucleus; GO:0007049,cell cycle; GO:0051301,cell division; GO:0016567,protein ubiquitination	Uncharacterised protein family (UPF0172)
Cluster-17807.100089	7	K16670 homeobox protein Meis2 | (RefSeq) homeobox protein knotted-1-like 4 (A)	PREDICTED: homeobox protein knotted-1-like 4 isoform X1 [Brassica oleracea var. oleracea]	RecName: Full=Homeobox protein knotted-1-like 4; AltName: Full=Protein KNAT4;	SubName: Full=Uncharacterized protein {ECO:0000313|EnsemblPlants:Bo2g010190.1};	Transcription factor MEIS1 and related HOX domain proteins	GO:0005829,cytosol; GO:0005634,nucleus; GO:0003677,DNA binding; GO:0003700,DNA-binding transcription factor activity; GO:0009416,response to light stimulus	KNOX1 domain
Cluster-17807.10011	7	--	PREDICTED: uncharacterized protein LOC106339475 isoform X1 [Brassica oleracea var. oleracea]	RecName: Full=GLABROUS1 enhancer-binding protein-like 3 {ECO:0000303|PubMed:18162594}; AltName: Full=Protein GPL3 {ECO:0000303|PubMed:18162594}; AltName: Full=Storekeeper-like protein At2g36340 {ECO:0000305};	SubName: Full=Uncharacterized protein {ECO:0000313|EnsemblPlants:Bo4g186180.1};	--	GO:0005634,nucleus; GO:0006355,regulation of transcription, DNA-templated; GO:0006351,transcription, DNA-templated	Protein of unknown function, DUF573
Cluster-17807.100253	7	K04422 mitogen-activated protein kinase kinase kinase 13 [EC:2.7.11.25] | (RefSeq) serine/threonine-protein kinase EDR1 isoform X1 (A)	uncharacterized protein LOC111207134 [Brassica napus]	--	SubName: Full=Uncharacterized protein {ECO:0000313|EnsemblPlants:Bo9g163360.1};	--	--	PB1 domain
Cluster-17807.100265	7	K20823 N-alpha-acetyltransferase 35, NatC auxiliary subunit | (RefSeq) N-alpha-acetyltransferase 35, NatC auxiliary subunit-like (A)	BnaCnng12030D, partial [Brassica napus]	--	SubName: Full=BnaCnng12030D protein {ECO:0000313|EMBL:CDY44847.1}; Flags: Fragment;	Glucose-repressible protein and related proteins	--	Mak10 subunit, NatC N(alpha)-terminal acetyltransferase
Cluster-17807.100301	7	K03327 multidrug resistance protein, MATE family | (RefSeq) protein DETOXIFICATION 17-like isoform X1 (A)	protein DETOXIFICATION 17-like isoform X1 [Brassica napus]	RecName: Full=Protein DETOXIFICATION 17 {ECO:0000303|PubMed:11739388}; Short=AtDTX17 {ECO:0000303|PubMed:11739388}; AltName: Full=Multidrug and toxic compound extrusion protein 17 {ECO:0000305}; Short=MATE protein 17 {ECO:0000305};	RecName: Full=Protein DETOXIFICATION {ECO:0000256|RuleBase:RU004914}; AltName: Full=Multidrug and toxic compound extrusion protein {ECO:0000256|RuleBase:RU004914}; Flags: Fragment;	Uncharacterized membrane protein, predicted efflux pump	GO:0016021,integral component of membrane; GO:0015297,antiporter activity; GO:0015238,drug transmembrane transporter activity; GO:0006855,drug transmembrane transport	Polysaccharide biosynthesis C-terminal domain
Cluster-17807.100309	7	K00940 nucleoside-diphosphate kinase [EC:2.7.4.6] | (RefSeq) nucleoside diphosphate kinase IV, chloroplastic/mitochondrial isoform X2 (A)	PREDICTED: nucleoside diphosphate kinase III, chloroplastic/mitochondrial-like isoform X2 [Brassica oleracea var. oleracea]	RecName: Full=Nucleoside diphosphate kinase 4, chloroplastic; EC=2.7.4.6; AltName: Full=Nucleoside diphosphate kinase III; AltName: Full=Nucleoside diphosphate kinase IV; Short=NDK IV; Short=NDP kinase IV; Short=NDPK IV; Flags: Precursor;	SubName: Full=BnaC09g26080D protein {ECO:0000313|EMBL:CDY40857.1};	Nucleoside diphosphate kinase	GO:0009543,chloroplast thylakoid lumen; GO:0005524,ATP binding; GO:0046872,metal ion binding; GO:0004550,nucleoside diphosphate kinase activity; GO:0006241,CTP biosynthetic process; GO:0006183,GTP biosynthetic process; GO:0006228,UTP biosynthetic process	Nucleoside diphosphate kinase
Cluster-17807.100338	7	K12162 ubiquitin-fold modifier 1 | (RefSeq) ubiquitin-fold modifier 1-like (A)	PREDICTED: ubiquitin-fold modifier 1-like [Brassica oleracea var. oleracea]	RecName: Full=Ubiquitin-fold modifier 1; Flags: Precursor;	SubName: Full=Ubiquitin-fold modifier 1 {ECO:0000313|EMBL:JAU61186.1}; Flags: Fragment;	Uncharacterized conserved protein	GO:0005737,cytoplasm; GO:0005634,nucleus; GO:1990592,protein K69-linked ufmylation	Ubiquitin fold modifier 1 protein
Cluster-17807.10043	7	K19613 leucine-rich repeat protein SHOC2 | (RefSeq) predicted protein (A)	plant intracellular Ras-group-related LRR protein 9 [Brassica napus]	RecName: Full=Plant intracellular Ras-group-related LRR protein 9;	SubName: Full=Uncharacterized protein {ECO:0000313|EnsemblPlants:Bo5g136650.1};	FOG: Leucine rich repeat	GO:0055046,microgametogenesis; GO:0009555,pollen development	Leucine Rich Repeat
Cluster-17807.100450	7	K02136 F-type H+-transporting ATPase subunit gamma | (RefSeq) ATP synthase subunit gamma, mitochondrial-like (A)	PREDICTED: ATP synthase subunit gamma, mitochondrial-like [Brassica oleracea var. oleracea]	RecName: Full=ATP synthase subunit gamma, mitochondrial; AltName: Full=F-ATPase gamma subunit; Flags: Precursor;	SubName: Full=Uncharacterized protein {ECO:0000313|EnsemblPlants:Bo4g045340.1};	F0F1-type ATP synthase, gamma subunit	GO:0005618,cell wall; GO:0009507,chloroplast; GO:0005737,cytoplasm; GO:0005753,mitochondrial proton-transporting ATP synthase complex; GO:0005739,mitochondrion; GO:0005730,nucleolus; GO:0005634,nucleus; GO:0045261,proton-transporting ATP synthase complex, catalytic core F(1); GO:0046933,proton-transporting ATP synthase activity, rotational mechanism; GO:0008270,zinc ion binding; GO:0015986,ATP sy…	ATP synthase
Cluster-17807.100505	7	K00558 DNA (cytosine-5)-methyltransferase 1 [EC:2.1.1.37] | (RefSeq) DNA (cytosine-5)-methyltransferase CMT3-like (A)	uncharacterized protein LOC106402064 isoform X1 [Brassica napus]	RecName: Full=Chromatin remodeling protein EBS {ECO:0000305}; AltName: Full=Protein EARLY BOLTING IN SHORT DAYS {ECO:0000303|PubMed:11340178};	SubName: Full=Uncharacterized protein {ECO:0000313|EnsemblPlants:Bra033142.1-P};	BAH domain proteins	GO:0000785,chromatin; GO:0005677,chromatin silencing complex; GO:0005634,nucleus; GO:0003682,chromatin binding; GO:0046872,metal ion binding; GO:0035064,methylated histone binding; GO:0000976,transcription regulatory region sequence-specific DNA binding; GO:0006325,chromatin organization; GO:0006342,chromatin silencing; GO:0016569,covalent chromatin modification; GO:0009908,flower development; GO…	BAH domain
Cluster-17807.10057	7	K20924 cellulose synthase-like protein [EC:2.4.1.-] | (RefSeq) cellulose synthase-like protein D3 (A)	PREDICTED: cellulose synthase-like protein D3 [Raphanus sativus]	RecName: Full=Cellulose synthase-like protein D3; Short=AtCslD3; EC=2.4.1.-; AltName: Full=Protein KOJAK;	SubName: Full=Uncharacterized protein {ECO:0000313|EnsemblPlants:Bra021377.1-P};	--	GO:0005783,endoplasmic reticulum; GO:0005768,endosome; GO:0005794,Golgi apparatus; GO:0000139,Golgi membrane; GO:0016021,integral component of membrane; GO:0005886,plasma membrane; GO:0005802,trans-Golgi network; GO:0016760,cellulose synthase (UDP-forming) activity; GO:0051753,mannan synthase activity; GO:0071555,cell wall organization; GO:0030244,cellulose biosynthetic process; GO:0071669,plant-…	Glycosyltransferase like family 2
Cluster-17807.100572	7	K02202 cyclin-dependent kinase 7 [EC:2.7.11.22 2.7.11.23] | (RefSeq) cyclin-dependent kinase D-2 (A)	PREDICTED: cyclin-dependent kinase D-2 [Brassica oleracea var. oleracea]	RecName: Full=Cyclin-dependent kinase D-2; Short=CDKD;2; EC=2.7.11.22; EC=2.7.11.23; AltName: Full=CDK-activating kinase 4-At; Short=CAK4-At;	SubName: Full=Uncharacterized protein {ECO:0000313|EnsemblPlants:Bo6g101230.1};	Cdk activating kinase (CAK)/RNA polymerase II transcription initiation/nucleotide excision repair factor TFIIH/TFIIK, kinase subunit CDK7	GO:0005737,cytoplasm; GO:0005634,nucleus; GO:0070985,transcription factor TFIIK complex; GO:0005524,ATP binding; GO:0004693,cyclin-dependent protein serine/threonine kinase activity; GO:0004672,protein kinase activity; GO:0004674,protein serine/threonine kinase activity; GO:0008353,RNA polymerase II CTD heptapeptide repeat kinase activity; GO:0007049,cell cycle; GO:0051301,cell division; GO:00485…	Haspin like kinase domain
Cluster-17807.100607	7	--	PREDICTED: uncharacterized protein LOC106325431 isoform X1 [Brassica oleracea var. oleracea]	--	SubName: Full=BnaC02g02150D protein {ECO:0000313|EMBL:CDY14098.1};	--	--	--
Cluster-17807.100668	7	K10704 ubiquitin-conjugating enzyme E2 variant | (RefSeq) ubiquitin-conjugating enzyme E2 variant 1A-like (A)	ubiquitin-conjugating enzyme E2 variant 1A-like [Brassica napus]	RecName: Full=Ubiquitin-conjugating enzyme E2 variant 1A; Short=Ubc enzyme variant 1A; AltName: Full=Protein MMS ZWEI HOMOLOG 1;	SubName: Full=BnaC07g13160D protein {ECO:0000313|EMBL:CDY12476.1};	Ubiquitin-conjugating enzyme E2	GO:0005737,cytoplasm; GO:0005634,nucleus; GO:0061630,ubiquitin protein ligase activity; GO:0031625,ubiquitin protein ligase binding; GO:0006301,postreplication repair; GO:0070534,protein K63-linked ubiquitination	Ubiquitin-conjugating enzyme
Cluster-17807.100805	7	K00166 2-oxoisovalerate dehydrogenase E1 component alpha subunit [EC:1.2.4.4] | (RefSeq) 2-oxoisovalerate dehydrogenase subunit alpha 1, mitochondrial (A)	2-oxoisovalerate dehydrogenase subunit alpha 1, mitochondrial [Brassica napus]	RecName: Full=2-oxoisovalerate dehydrogenase subunit alpha 1, mitochondrial; EC=1.2.4.4; AltName: Full=Branched-chain alpha-keto acid dehydrogenase E1 component alpha chain; Short=BCKDE1A; Short=BCKDH E1-alpha; Flags: Precursor;	SubName: Full=BnaCnng47410D protein {ECO:0000313|EMBL:CDY65512.1};	Branched chain alpha-keto acid dehydrogenase complex, alpha subunit	GO:0005759,mitochondrial matrix; GO:0003863,3-methyl-2-oxobutanoate dehydrogenase (2-methylpropanoyl-transferring) activity; GO:0046872,metal ion binding; GO:0043617,cellular response to sucrose starvation; GO:0009646,response to absence of light; GO:0009744,response to sucrose	Dehydrogenase E1 component
Cluster-17807.100815	7	K10666 E3 ubiquitin-protein ligase RNF5 [EC:2.3.2.27] | (RefSeq) uncharacterized protein LOC104827576 (A)	PREDICTED: uncharacterized protein LOC106336610 [Brassica oleracea var. oleracea]	RecName: Full=E3 ubiquitin-protein ligase RMA3; EC=2.3.2.27; AltName: Full=Protein RING membrane-anchor 3; AltName: Full=RING-type E3 ubiquitin transferase RMA3 {ECO:0000305};	SubName: Full=Uncharacterized protein {ECO:0000313|EnsemblPlants:Bo4g021630.1};	Predicted E3 ubiquitin ligase	GO:0036513,Derlin-1 retrotranslocation complex; GO:0005783,endoplasmic reticulum; GO:0016021,integral component of membrane; GO:0046872,metal ion binding; GO:1904264,NA; GO:0044390,ubiquitin-like protein conjugating enzyme binding; GO:0004842,ubiquitin-protein transferase activity; GO:0071712,ER-associated misfolded protein catabolic process; GO:0042787,NA	Zinc finger, C3HC4 type (RING finger)
Cluster-17807.100826	7	--	PX domain-containing protein EREL1-like [Brassica napus]	RecName: Full=PX domain-containing protein EREL1 {ECO:0000305}; AltName: Full=Protein EREX-like 1 {ECO:0000303|PubMed:27288222};	SubName: Full=Uncharacterized protein {ECO:0000313|EnsemblPlants:Bra011326.1-P};	--	GO:0005737,cytoplasm; GO:0005829,cytosol; GO:0010008,endosome membrane; GO:0035091,phosphatidylinositol binding; GO:0015031,protein transport	PX domain
Cluster-17807.100862	7	K20168 TBC1 domain family member 15 | (RefSeq) TBC1 domain family member 15-like (A)	BnaC02g44880D [Brassica napus]	--	SubName: Full=BnaC02g44880D protein {ECO:0000313|EMBL:CDY65323.1};	Ypt/Rab-specific GTPase-activating protein GYP7 and related proteins	--	Rab-binding domain (RBD)
Cluster-17807.100900	7	K08956 AFG3 family protein [EC:3.4.24.-] | (RefSeq) ATP-dependent zinc metalloprotease FTSH 10, mitochondrial (A)	PREDICTED: uncharacterized protein At2g37660, chloroplastic [Brassica oleracea var. oleracea]	RecName: Full=Uncharacterized protein At2g37660, chloroplastic; Flags: Precursor;	SubName: Full=Uncharacterized protein {ECO:0000313|EnsemblPlants:Bra017165.1-P};	Predicted dehydrogenase	GO:0048046,apoplast; GO:0009507,chloroplast; GO:0009570,chloroplast stroma; GO:0009579,thylakoid; GO:0005507,copper ion binding; GO:0042742,defense response to bacterium	NAD dependent epimerase/dehydratase family
Cluster-17807.100903	7	K00382 dihydrolipoamide dehydrogenase [EC:1.8.1.4] | (RefSeq) dihydrolipoyl dehydrogenase 2, chloroplastic (A)	PREDICTED: dihydrolipoyl dehydrogenase 2, chloroplastic [Brassica oleracea var. oleracea]	RecName: Full=Dihydrolipoyl dehydrogenase 2, chloroplastic; Short=ptLPD2; EC=1.8.1.4; AltName: Full=Dihydrolipoamide dehydrogenase 2; AltName: Full=Protein LIPOAMIDE DEHYDROGENASE 2; AltName: Full=Pyruvate dehydrogenase complex E3 subunit 2; Short=E3-2; Short=PDC-E3 2; Flags: Precursor;	RecName: Full=Dihydrolipoyl dehydrogenase {ECO:0000256|RuleBase:RU003692}; EC=1.8.1.4 {ECO:0000256|RuleBase:RU003692};	Dihydrolipoamide dehydrogenase	GO:0009507,chloroplast; GO:0009941,chloroplast envelope; GO:0009570,chloroplast stroma; GO:0004148,dihydrolipoyl dehydrogenase activity; GO:0009055,electron transfer activity; GO:0050660,flavin adenine dinucleotide binding; GO:0045454,cell redox homeostasis; GO:0046685,response to arsenic-containing substance	3-hydroxyacyl-CoA dehydrogenase, NAD binding domain
Cluster-17807.100921	7	K12896 splicing factor, arginine/serine-rich 7 | (RefSeq) serine/arginine-rich splicing factor RSZ22A (A)	PREDICTED: serine/arginine-rich splicing factor RSZ22A [Brassica rapa]	RecName: Full=Serine/arginine-rich splicing factor RSZ22A; AltName: Full=RS-containing zinc finger protein 22A; Short=At-RSZ22a; Short=At-RSZp22a; Short=AtRSZ22a;	SubName: Full=Serine/arginine-rich splicing factor RSZ22A {ECO:0000313|EMBL:JAU40904.1}; Flags: Fragment;	Alternative splicing factor SRp20/9G8 (RRM superfamily)	GO:0005829,cytosol; GO:0005730,nucleolus; GO:0005681,spliceosomal complex; GO:0003676,nucleic acid binding; GO:0008270,zinc ion binding; GO:0006397,mRNA processing; GO:0008380,RNA splicing	RNA recognition motif
Cluster-17807.10102	7	--	PREDICTED: N-acetyl-D-glucosamine kinase [Brassica oleracea var. oleracea]	--	SubName: Full=Uncharacterized protein {ECO:0000313|EnsemblPlants:Bo5g063130.1};	N-Acetylglucosamine kinase	--	BadF/BadG/BcrA/BcrD ATPase family
Cluster-17807.101044	7	--	--	--	--	--	--	--
Cluster-17807.101089	7	K04365 B-Raf proto-oncogene serine/threonine-protein kinase [EC:2.7.11.1] | (RefSeq) serine/threonine-protein kinase STY46 (A)	serine/threonine-protein kinase STY46-like isoform X2 [Brassica napus]	RecName: Full=Serine/threonine-protein kinase STY46 {ECO:0000305}; EC=2.7.11.1 {ECO:0000269|PubMed:17090544}; AltName: Full=Serine/threonine/tyrosine-protein kinase 46 {ECO:0000303|PubMed:16429265};	SubName: Full=BnaC03g59990D protein {ECO:0000313|EMBL:CDY12083.1};	Tyrosine kinase specific for activated (GTP-bound) p21cdc42Hs	GO:0005829,cytosol; GO:0005524,ATP binding; GO:0004674,protein serine/threonine kinase activity; GO:0004712,protein serine/threonine/tyrosine kinase activity; GO:0004871,NA; GO:0009658,chloroplast organization; GO:0035556,intracellular signal transduction	Kinase-like
Cluster-17807.101217	7	K17413 small subunit ribosomal protein S35 | (RefSeq) uncharacterized protein LOC111213060 (A)	uncharacterized protein LOC111213060 [Brassica napus]	--	SubName: Full=BnaCnng63600D protein {ECO:0000313|EMBL:CDY69455.1};	--	--	Mitochondrial ribosomal subunit protein
Cluster-17807.101220	7	K11838 ubiquitin carboxyl-terminal hydrolase 7 [EC:3.4.19.12] | (RefSeq) ubiquitin carboxyl-terminal hydrolase 13-like isoform X1 (A)	PREDICTED: ubiquitin carboxyl-terminal hydrolase 13-like isoform X2 [Brassica oleracea var. oleracea]	RecName: Full=Ubiquitin carboxyl-terminal hydrolase 13; EC=3.4.19.12; AltName: Full=Deubiquitinating enzyme 13; Short=AtUBP13; AltName: Full=Ubiquitin thioesterase 13; AltName: Full=Ubiquitin-specific-processing protease 13;	SubName: Full=Uncharacterized protein {ECO:0000313|EnsemblPlants:Bo3g064670.1};	Ubiquitin carboxyl-terminal hydrolase	GO:0005737,cytoplasm; GO:0005829,cytosol; GO:0005634,nucleus; GO:0009506,plasmodesma; GO:0004843,thiol-dependent ubiquitin-specific protease activity; GO:0009867,jasmonic acid mediated signaling pathway; GO:0016579,protein deubiquitination; GO:0006511,ubiquitin-dependent protein catabolic process	Ras association (RalGDS/AF-6) domain
Cluster-17807.101283	7	--	BnaC03g59120D [Brassica napus]	--	SubName: Full=BnaC03g59120D protein {ECO:0000313|EMBL:CDY51471.1};	--	GO:0016021,integral component of membrane	Protein of unknown function (DUF1365)
Cluster-17807.101300	7	--	PREDICTED: K(+) efflux antiporter 6-like isoform X2 [Brassica oleracea var. oleracea]	RecName: Full=K(+) efflux antiporter 6 {ECO:0000303|PubMed:11500563}; Short=AtKEA6 {ECO:0000303|PubMed:11500563}; Flags: Precursor;	SubName: Full=Uncharacterized protein {ECO:0000313|EnsemblPlants:Bo2g010650.1};	Predicted K+/H+-antiporter	GO:0016021,integral component of membrane; GO:0016020,membrane; GO:0022890,inorganic cation transmembrane transporter activity; GO:0015299,solute:proton antiporter activity; GO:0006813,potassium ion transport	Sodium/hydrogen exchanger family
Cluster-17807.101358	7	K11446 histone demethylase JARID1 [EC:1.14.11.-] | (RefSeq) putative lysine-specific demethylase JMJ16 (A)	putative lysine-specific demethylase JMJ16 [Brassica napus]	RecName: Full=Putative lysine-specific demethylase JMJ16; EC=1.14.11.-; AltName: Full=Jumonji domain-containing protein 16; AltName: Full=Lysine-specific histone demethylase JMJ16; AltName: Full=Protein JUMONJI 16;	SubName: Full=BnaAnng23840D protein {ECO:0000313|EMBL:CDY67209.1};	DNA-binding protein jumonji/RBP2/SMCY, contains JmjC domain	GO:0005634,nucleus; GO:0051213,dioxygenase activity; GO:0003700,DNA-binding transcription factor activity; GO:0046872,metal ion binding; GO:0016569,covalent chromatin modification; GO:0006355,regulation of transcription, DNA-templated; GO:0006351,transcription, DNA-templated	F/Y-rich N-terminus
Cluster-17807.101401	7	K19366 spartin | (RefSeq) uncharacterized protein LOC106306104 (A)	PREDICTED: uncharacterized protein LOC106306104 [Brassica oleracea var. oleracea]	RecName: Full=Senescence/dehydration-associated protein At4g35985, chloroplastic {ECO:0000305}; Flags: Precursor;	SubName: Full=Uncharacterized protein {ECO:0000313|EnsemblPlants:Bo7g117720.1};	--	GO:0009507,chloroplast; GO:0009409,response to cold; GO:0002239,response to oomycetes; GO:0009651,response to salt stress	Senescence-associated protein
Cluster-17807.101417	7	--	uncharacterized protein LOC106414942 isoform X1 [Brassica napus]	--	SubName: Full=BnaA09g46400D protein {ECO:0000313|EMBL:CDY26637.1};	--	--	Papain family cysteine protease
Cluster-17807.101507	7	K00294 1-pyrroline-5-carboxylate dehydrogenase [EC:1.2.1.88] | (RefSeq) delta-1-pyrroline-5-carboxylate dehydrogenase 12A1, mitochondrial-like (A)	probable inactive poly [ADP-ribose]	RecName: Full=Delta-1-pyrroline-5-carboxylate dehydrogenase 12A1, mitochondrial; Short=AtP5CDH; Short=P5C dehydrogenase; EC=1.2.1.88; AltName: Full=Aldehyde dehydrogenase family 12 member A1; AltName: Full=L-glutamate gamma-semialdehyde dehydrogenase; Flags: Precursor;	SubName: Full=BnaC03g74760D protein {ECO:0000313|EMBL:CDY61348.1};	Aldehyde dehydrogenase	GO:0009507,chloroplast; GO:0005759,mitochondrial matrix; GO:0005739,mitochondrion; GO:0003842,1-pyrroline-5-carboxylate dehydrogenase activity; GO:0050897,cobalt ion binding; GO:0008270,zinc ion binding; GO:0010133,proline catabolic process to glutamate; GO:0006560,proline metabolic process; GO:0072593,reactive oxygen species metabolic process; GO:0009651,response to salt stress	Poly(ADP-ribose) polymerase catalytic domain
Cluster-17807.101579	7	K17964 leucine-rich PPR motif-containing protein, mitochondrial | (RefSeq) F1N19.15 (A)	pentatricopeptide repeat-containing protein At5g41170, mitochondrial isoform X1 [Brassica napus]	RecName: Full=Pentatricopeptide repeat-containing protein At5g41170, mitochondrial; Flags: Precursor;	SubName: Full=BnaC04g33130D protein {ECO:0000313|EMBL:CDY46394.1};	FOG: PPR repeat	GO:0005739,mitochondrion; GO:0004519,endonuclease activity; GO:0003723,RNA binding; GO:0080156,mitochondrial mRNA modification; GO:0006397,mRNA processing	Mitochondrial 28S ribosomal protein S27
Cluster-17807.101584	7	K04733 interleukin-1 receptor-associated kinase 4 [EC:2.7.11.1] | (RefSeq) inactive protein kinase SELMODRAFT_444075-like (A)	inactive protein kinase SELMODRAFT_444075-like [Brassica napus]	RecName: Full=Proline-rich receptor-like protein kinase PERK13; EC=2.7.11.1; AltName: Full=Proline-rich extensin-like receptor kinase 13; Short=AtPERK13; AltName: Full=Protein ROOT HAIR SPECIFIC 10;	SubName: Full=Uncharacterized protein {ECO:0000313|EnsemblPlants:Bo3g065710.1};	Serine/threonine protein kinase	GO:0016021,integral component of membrane; GO:0005886,plasma membrane; GO:0005524,ATP binding; GO:0019901,protein kinase binding; GO:0004675,transmembrane receptor protein serine/threonine kinase activity; GO:0007166,cell surface receptor signaling pathway; GO:0006468,protein phosphorylation	Phosphotransferase enzyme family
Cluster-17807.101628	7	K10615 E3 ubiquitin-protein ligase HERC4 [EC:2.3.2.26] | (RefSeq) ultraviolet-B receptor UVR8-like (A)	PREDICTED: uncharacterized protein LOC106295092 isoform X1 [Brassica oleracea var. oleracea]	RecName: Full=Ultraviolet-B receptor UVR8; AltName: Full=Protein UV-B RESISTANCE 8; AltName: Full=RCC1 domain-containing protein UVR8;	SubName: Full=Uncharacterized protein {ECO:0000313|EnsemblPlants:Bo5g148710.1};	FOG: RCC1 domain	GO:0000785,chromatin; GO:0005829,cytosol; GO:0005634,nucleus; GO:0003682,chromatin binding; GO:0005085,guanyl-nucleotide exchange factor activity; GO:0042802,identical protein binding; GO:0009881,photoreceptor activity; GO:0042803,protein homodimerization activity; GO:0009649,entrainment of circadian clock; GO:0018298,protein-chromophore linkage; GO:0009411,response to UV; GO:0010224,response to …	Predicted coiled-coil domain-containing protein
Cluster-17807.101698	7	K02147 V-type H+-transporting ATPase subunit B | (RefSeq) V-type proton ATPase subunit B3 (A)	V-type proton ATPase subunit B3 [Brassica napus]	RecName: Full=V-type proton ATPase subunit B1; Short=V-ATPase subunit B1; AltName: Full=V-ATPase 57 kDa subunit; AltName: Full=Vacuolar H(+)-ATPase subunit B isoform 1; AltName: Full=Vacuolar proton pump subunit B1;	SubName: Full=BnaCnng20640D protein {ECO:0000313|EMBL:CDY51327.1};	Vacuolar H+-ATPase V1 sector, subunit B	GO:0009507,chloroplast; GO:0005794,Golgi apparatus; GO:0016020,membrane; GO:0005634,nucleus; GO:0005886,plasma membrane; GO:0009506,plasmodesma; GO:0043234,NA; GO:0033180,proton-transporting V-type ATPase, V1 domain; GO:0005774,vacuolar membrane; GO:0005773,vacuole; GO:0051015,actin filament binding; GO:0005524,ATP binding; GO:0016787,hydrolase activity; GO:0051017,actin filament bundle assembly;…	ATP synthase alpha/beta family, nucleotide-binding domain
Cluster-17807.101743	7	K15406 wax-ester synthase / diacylglycerol O-acyltransferase [EC:2.3.1.75 2.3.1.20] | (RefSeq) O-acyltransferase WSD1 (A)	PREDICTED: O-acyltransferase WSD1-like isoform X2 [Brassica oleracea var. oleracea]	RecName: Full=O-acyltransferase WSD1; AltName: Full=Diacylglycerol O-acyltransferase; Short=DGAT; EC=2.3.1.20; AltName: Full=Long-chain-alcohol O-fatty-acyltransferase; EC=2.3.1.75; AltName: Full=Wax synthase; Short=WS;	SubName: Full=Uncharacterized protein {ECO:0000313|EnsemblPlants:Bo3g028440.1};	--	GO:0005783,endoplasmic reticulum; GO:0005789,endoplasmic reticulum membrane; GO:0016021,integral component of membrane; GO:0005886,plasma membrane; GO:0102966,arachidoyl-CoA:1-dodecanol O-acyltransferase activity; GO:0004144,diacylglycerol O-acyltransferase activity; GO:0047196,long-chain-alcohol O-fatty-acyltransferase activity; GO:0103095,wax ester synthase activity; GO:0019432,triglyceride bio…	Wax ester synthase-like Acyl-CoA acyltransferase domain
Cluster-17807.101779	7	K01647 citrate synthase [EC:2.3.3.1] | (RefSeq) citrate synthase 2, peroxisomal-like (A)	citrate synthase 2, peroxisomal-like [Brassica napus]	RecName: Full=Citrate synthase 2, peroxisomal; EC=2.3.3.16; Flags: Precursor;	RecName: Full=Citrate synthase {ECO:0000256|PIRNR:PIRNR001369}; EC=2.3.3.16 {ECO:0000256|PIRNR:PIRNR001369};	Citrate synthase	GO:0005777,peroxisome; GO:0009506,plasmodesma; GO:0004108,citrate (Si)-synthase activity; GO:0006635,fatty acid beta-oxidation; GO:0006099,tricarboxylic acid cycle	Citrate synthase, C-terminal domain
Cluster-17807.101794	7	K04733 interleukin-1 receptor-associated kinase 4 [EC:2.7.11.1] | (RefSeq) probable receptor-like serine/threonine-protein kinase At5g57670 isoform X1 (A)	PREDICTED: proline-rich receptor-like protein kinase PERK15 [Brassica oleracea var. oleracea]	RecName: Full=Probable receptor-like serine/threonine-protein kinase At5g57670; EC=2.7.11.1;	SubName: Full=Uncharacterized protein {ECO:0000313|EnsemblPlants:Bo8g070940.1};	--	GO:0005886,plasma membrane; GO:0005524,ATP binding; GO:0004675,transmembrane receptor protein serine/threonine kinase activity; GO:0007166,cell surface receptor signaling pathway; GO:0006468,protein phosphorylation	Protein tyrosine kinase
Cluster-17807.102012	7	K00826 branched-chain amino acid aminotransferase [EC:2.6.1.42] | (RefSeq) branched-chain-amino-acid aminotransferase 2, chloroplastic-like (A)	branched-chain-amino-acid aminotransferase 2, chloroplastic-like [Brassica napus]	RecName: Full=Branched-chain-amino-acid aminotransferase 2, chloroplastic; Short=Atbcat-2; EC=2.6.1.42; Flags: Precursor;	RecName: Full=Branched-chain-amino-acid aminotransferase {ECO:0000256|RuleBase:RU004517}; EC=2.6.1.42 {ECO:0000256|RuleBase:RU004517};	Branched chain aminotransferase BCAT1, pyridoxal phosphate enzymes type IV superfamily	GO:0009507,chloroplast; GO:0052656,L-isoleucine transaminase activity; GO:0052654,L-leucine transaminase activity; GO:0052655,L-valine transaminase activity; GO:0009097,isoleucine biosynthetic process; GO:0009098,leucine biosynthetic process; GO:0071669,plant-type cell wall organization or biogenesis; GO:0009099,valine biosynthetic process	--
Cluster-17807.102041	7	--	PREDICTED: NAC domain-containing protein 78-like isoform X2 [Brassica oleracea var. oleracea]	RecName: Full=NAC domain-containing protein 78 {ECO:0000303|PubMed:15029955}; Short=ANAC078 {ECO:0000303|PubMed:15029955}; AltName: Full=Protein NTM1-like 11 {ECO:0000303|PubMed:17158162};	SubName: Full=BnaC02g02740D protein {ECO:0000313|EMBL:CDY14157.1};	--	GO:0005737,cytoplasm; GO:0016021,integral component of membrane; GO:0005634,nucleus; GO:0003677,DNA binding; GO:0003700,DNA-binding transcription factor activity; GO:0045893,positive regulation of transcription, DNA-templated; GO:0009962,regulation of flavonoid biosynthetic process; GO:0009644,response to high light intensity; GO:0006351,transcription, DNA-templated	Copper binding periplasmic protein CusF
Cluster-17807.102092	7	K01177 beta-amylase [EC:3.2.1.2] | (RefSeq) inactive beta-amylase 4, chloroplastic-like isoform X1 (A)	PREDICTED: inactive beta-amylase 4, chloroplastic-like isoform X1 [Brassica oleracea var. oleracea]	RecName: Full=Inactive beta-amylase 4, chloroplastic; AltName: Full=Inactive beta-amylase 6; Flags: Precursor;	RecName: Full=Beta-amylase {ECO:0000256|RuleBase:RU000509}; EC=3.2.1.2 {ECO:0000256|RuleBase:RU000509};	--	GO:0009507,chloroplast; GO:0005983,starch catabolic process	Glycosyl hydrolase family 14
Cluster-17807.102115	7	K19041 E3 ubiquitin-protein ligase RNF38/44 [EC:2.3.2.27] | (RefSeq) uncharacterized LOC547939 (A)	BnaAnng27220D [Brassica napus]	RecName: Full=Probable E3 ubiquitin-protein ligase HIP1; EC=2.3.2.27; AltName: Full=HAL3-interacting protein 1; Short=OsHIP1; AltName: Full=RING-H2 finger HIP1; AltName: Full=RING-type E3 ubiquitin transferase HIP1 {ECO:0000305};	SubName: Full=Uncharacterized protein {ECO:0000313|EnsemblPlants:Bo4g186690.1};	FOG: Predicted E3 ubiquitin ligase	GO:0046872,metal ion binding; GO:0061630,ubiquitin protein ligase activity; GO:0043161,proteasome-mediated ubiquitin-dependent protein catabolic process; GO:0040008,regulation of growth	Anaphase-promoting complex subunit 11 RING-H2 finger
Cluster-17807.102297	7	--	--	--	SubName: Full=Uncharacterized protein {ECO:0000313|EnsemblPlants:Bo8g012740.1};	--	--	--
Cluster-17807.102313	7	K07466 replication factor A1 | (RefSeq) uncharacterized LOC103858789 (A)	uncharacterized protein LOC106430230 [Brassica napus]	--	SubName: Full=Uncharacterized protein {ECO:0000313|EnsemblPlants:Bo6g077160.1};	DNA helicase PIF1/RRM3	--	--
Cluster-17807.102330	7	K12158 ubiquitin-like protein Nedd8 | (RefSeq) ubiquitin-NEDD8-like protein RUB2 (A)	ubiquitin-NEDD8-like protein RUB2 [Spinacia oleracea]	RecName: Full=Ubiquitin-NEDD8-like protein RUB2; Contains: RecName: Full=Ubiquitin; Contains: RecName: Full=NEDD8-like protein RUB2; AltName: Full=OsRUB2; AltName: Full=Ubiquitin-related protein 2; Flags: Precursor;	SubName: Full=Uncharacterized protein {ECO:0000313|EMBL:KNA24339.1};	Ubiquitin and ubiquitin-like proteins	GO:0005737,cytoplasm; GO:0005634,nucleus	Ubiquitin-like domain
Cluster-17807.102387	7	K02335 DNA polymerase I [EC:2.7.7.7] | (RefSeq) DNA polymerase I (A)	PREDICTED: uncharacterized protein LOC106312169 [Brassica oleracea var. oleracea]	--	SubName: Full=Uncharacterized protein {ECO:0000313|EnsemblPlants:Bo8g081020.1};	--	GO:0016020,membrane; GO:0008375,acetylglucosaminyltransferase activity	Core-2/I-Branching enzyme
Cluster-17807.102394	7	K23460 Rab proteins geranylgeranyltransferase component A | (RefSeq) rab escort protein 1-like (A)	rab escort protein 1-like [Brassica napus]	RecName: Full=Rab escort protein 1 {ECO:0000305}; Short=AthREP {ECO:0000303|PubMed:15854662};	SubName: Full=Uncharacterized protein {ECO:0000313|EnsemblPlants:Bo5g143410.1};	GDP dissociation inhibitor	GO:0005737,cytoplasm; GO:0005829,cytosol; GO:0005968,Rab-protein geranylgeranyltransferase complex; GO:0005092,GDP-dissociation inhibitor activity; GO:0005096,GTPase activator activity; GO:0017137,Rab GTPase binding; GO:0006886,intracellular protein transport; GO:2000541,positive regulation of protein geranylgeranylation; GO:0018344,protein geranylgeranylation; GO:0007264,small GTPase mediated si…	GDP dissociation inhibitor
Cluster-17807.102456	7	K18696 glycerophosphodiester phosphodiesterase [EC:3.1.4.46] | (RefSeq) glycerophosphodiester phosphodiesterase GDPD2-like (A)	glycerophosphodiester phosphodiesterase GDPD2-like [Brassica napus]	RecName: Full=Glycerophosphodiester phosphodiesterase GDPD2 {ECO:0000305}; EC=3.1.4.46 {ECO:0000250|UniProtKB:Q9SGA2}; AltName: Full=Glycerophosphodiester phosphodiesterase 2 {ECO:0000303|PubMed:21323773}; Short=AtGDPD2 {ECO:0000303|PubMed:21323773};	SubName: Full=Uncharacterized protein {ECO:0000313|EnsemblPlants:Bo4g140830.1};	Predicted starch-binding protein	GO:0005623,cell; GO:0008889,glycerophosphodiester phosphodiesterase activity; GO:0030643,cellular phosphate ion homeostasis; GO:0006071,glycerol metabolic process; GO:0046475,glycerophospholipid catabolic process	Glycerophosphoryl diester phosphodiesterase family
Cluster-17807.102469	7	K11446 histone demethylase JARID1 [EC:1.14.11.-] | (RefSeq) probable lysine-specific demethylase JMJ14 isoform X1 (A)	PREDICTED: probable lysine-specific demethylase JMJ14 isoform X2 [Brassica oleracea var. oleracea]	RecName: Full=Probable lysine-specific demethylase JMJ14; EC=1.14.11.-; AltName: Full=Jumonji domain-containing protein 14; AltName: Full=Jumonji domain-containing protein 4; AltName: Full=Lysine-specific histone demethylase JMJ14; AltName: Full=Protein JUMONJI 14;	SubName: Full=Uncharacterized protein {ECO:0000313|EnsemblPlants:Bo1g022410.1};	DNA-binding protein jumonji/RBP2/SMCY, contains JmjC domain	GO:0005654,nucleoplasm; GO:0005634,nucleus; GO:0051213,dioxygenase activity; GO:0003700,DNA-binding transcription factor activity; GO:0032453,histone demethylase activity (H3-K4 specific); GO:0046872,metal ion binding; GO:0000976,transcription regulatory region sequence-specific DNA binding; GO:0009908,flower development; GO:0034720,histone H3-K4 demethylation; GO:0010216,maintenance of DNA methy…	F/Y-rich N-terminus
Cluster-17807.102483	7	--	BnaC03g59770D [Brassica napus]	--	SubName: Full=BnaC03g59770D protein {ECO:0000313|EMBL:CDY12061.1};	--	GO:0005524,ATP binding; GO:0004674,protein serine/threonine kinase activity	--
Cluster-17807.102484	7	K14972 PAX-interacting protein 1 | (RefSeq) mediator of RNA polymerase II transcription subunit 15a-like isoform X1 (A)	PREDICTED: F-box protein At5g50450 [Brassica oleracea var. oleracea]	RecName: Full=F-box protein At5g50450;	SubName: Full=Uncharacterized protein {ECO:0000313|EnsemblPlants:Bo2g050810.1};	--	GO:0046872,metal ion binding	F-box-like
Cluster-17807.102526	7	K00974 tRNA nucleotidyltransferase (CCA-adding enzyme) [EC:2.7.7.72 3.1.3.- 3.1.4.-] | (RefSeq) putative CCA tRNA nucleotidyltransferase 2 (A)	CCA tRNA nucleotidyltransferase, mitochondrial-like [Brassica napus]	RecName: Full=Tetratricopeptide repeat domain-containing protein PYG7, chloroplastic {ECO:0000305}; AltName: Full=Protein PALE YELLOW GREEN 7 {ECO:0000303|PubMed:16679416}; Flags: Precursor;	SubName: Full=Uncharacterized protein {ECO:0000313|EnsemblPlants:Bo7g057750.1};	tRNA nucleotidyltransferase/poly(A) polymerase	GO:0009507,chloroplast; GO:0009535,chloroplast thylakoid membrane; GO:0016021,integral component of membrane; GO:0048564,photosystem I assembly	Poly A polymerase head domain
Cluster-17807.102533	7	K14638 solute carrier family 15 (peptide/histidine transporter), member 3/4 | (RefSeq) hypothetical protein (A)	protein NRT1/ PTR FAMILY 2.13-like isoform X1 [Brassica napus]	RecName: Full=Protein NRT1/ PTR FAMILY 2.13; Short=AtNPF2.13; AltName: Full=Nitrate transporter 1.7;	SubName: Full=BnaC06g25140D protein {ECO:0000313|EMBL:CDY23545.1};	H+/oligopeptide symporter	GO:0016021,integral component of membrane; GO:0005886,plasma membrane; GO:0080054,low-affinity nitrate transmembrane transporter activity; GO:0015293,symporter activity; GO:0042128,nitrate assimilation; GO:0015706,nitrate transport	POT family
Cluster-17807.102580	7	K16055 trehalose 6-phosphate synthase/phosphatase [EC:2.4.1.15 3.1.3.12] | (RefSeq) alpha,alpha-trehalose-phosphate synthase [UDP-forming] 6-like (A)	alpha,alpha-trehalose-phosphate synthase [UDP-forming]	RecName: Full=Alpha,alpha-trehalose-phosphate synthase [UDP-forming] 6; EC=2.4.1.15; AltName: Full=Trehalose-6-phosphate synthase 6; Short=AtTPS6;	SubName: Full=Uncharacterized protein {ECO:0000313|EnsemblPlants:Bo6g097360.1};	Trehalose-6-phosphate synthase component TPS1 and related subunits	GO:0005737,cytoplasm; GO:0003825,alpha,alpha-trehalose-phosphate synthase (UDP-forming) activity; GO:0004805,trehalose-phosphatase activity; GO:0005992,trehalose biosynthetic process; GO:0070413,trehalose metabolism in response to stress	haloacid dehalogenase-like hydrolase
Cluster-17807.102619	7	K02148 V-type H+-transporting ATPase subunit C | (RefSeq) V-type proton ATPase subunit C-like (A)	PREDICTED: V-type proton ATPase subunit C-like [Brassica rapa]	RecName: Full=V-type proton ATPase subunit C; Short=V-ATPase subunit C; AltName: Full=Vacuolar H(+)-ATPase subunit C; AltName: Full=Vacuolar proton pump subunit C;	RecName: Full=V-type proton ATPase subunit C {ECO:0000256|RuleBase:RU364010};	Vacuolar H+-ATPase V1 sector, subunit C	GO:0009507,chloroplast; GO:0005794,Golgi apparatus; GO:0000325,plant-type vacuole; GO:0005886,plasma membrane; GO:0005774,vacuolar membrane; GO:0000221,vacuolar proton-transporting V-type ATPase, V1 domain; GO:0005773,vacuole; GO:0008553,proton-exporting ATPase activity, phosphorylative mechanism; GO:0015991,ATP hydrolysis coupled proton transport; GO:0009826,unidimensional cell growth	V-ATPase subunit C
Cluster-17807.1028	7	K11314 transcriptional adapter 2-alpha | (RefSeq) transcriptional adapter ADA2b-like isoform X1 (A)	transcriptional adapter ADA2b-like isoform X1 [Brassica napus]	RecName: Full=Transcriptional adapter ADA2b; Short=AtADA2b; AltName: Full=Protein PROPORZ 1;	RecName: Full=Transcriptional adapter {ECO:0000256|PIRNR:PIRNR025024};	Histone acetyltransferase complex SAGA/ADA, subunit ADA2	GO:0005634,nucleus; GO:0003682,chromatin binding; GO:0003677,DNA binding; GO:0003700,DNA-binding transcription factor activity; GO:0003713,transcription coactivator activity; GO:0008270,zinc ion binding; GO:0006338,chromatin remodeling; GO:0009631,cold acclimation; GO:0016573,histone acetylation; GO:0035066,positive regulation of histone acetylation; GO:0042127,regulation of cell proliferation; G…	C1 domain
Cluster-17807.102804	7	K12835 ATP-dependent RNA helicase DDX42 [EC:3.6.4.13] | (RefSeq) DEAD-box ATP-dependent RNA helicase 24-like (A)	DEAD-box ATP-dependent RNA helicase 24-like [Brassica napus]	RecName: Full=DEAD-box ATP-dependent RNA helicase 24; EC=3.6.4.13;	SubName: Full=Uncharacterized protein {ECO:0000313|EnsemblPlants:Bra000447.1-P};	ATP-dependent RNA helicase	GO:0005737,cytoplasm; GO:0005730,nucleolus; GO:0005524,ATP binding; GO:0004004,ATP-dependent RNA helicase activity; GO:0003723,RNA binding; GO:0010501,RNA secondary structure unwinding	Type III restriction enzyme, res subunit
Cluster-17807.102841	7	--	PREDICTED: uncharacterized membrane protein At1g16860-like [Brassica oleracea var. oleracea]	RecName: Full=Uncharacterized membrane protein At1g16860;	SubName: Full=Uncharacterized protein {ECO:0000313|EnsemblPlants:Bo2g094730.1};	--	GO:0016021,integral component of membrane; GO:0005886,plasma membrane	--
Cluster-17807.103043	7	--	hypothetical protein M569_00260, partial [Genlisea aurea]	--	SubName: Full=Uncharacterized protein {ECO:0000313|EMBL:EPS74494.1}; Flags: Fragment;	--	--	--
Cluster-17807.103116	7	K23404 transmembrane anterior posterior transformation protein 1 | (RefSeq) lysine ketoglutarate reductase trans-splicing-related protein, putative (A)	uncharacterized protein LOC106400957 [Brassica napus]	RecName: Full=Probable 1-acylglycerol-3-phosphate O-acyltransferase; EC=2.3.1.51; AltName: Full=Lipid droplet-binding protein CGI-58 homolog;	SubName: Full=BnaC04g55880D protein {ECO:0000313|EMBL:CDY60486.1};	Predicted hydrolase/acyltransferase (alpha/beta hydrolase superfamily)	GO:0005737,cytoplasm; GO:0003841,1-acylglycerol-3-phosphate O-acyltransferase activity; GO:0004623,phospholipase A2 activity; GO:0055089,fatty acid homeostasis; GO:0008654,phospholipid biosynthetic process; GO:0055091,phospholipid homeostasis; GO:0070328,triglyceride homeostasis	Serine hydrolase
Cluster-17807.103121	7	K06966 uncharacterized protein | (RefSeq) cytokinin riboside 5'-monophosphate phosphoribohydrolase LOG1-like (A)	cytokinin riboside 5'-monophosphate phosphoribohydrolase LOG1-like [Brassica napus]	RecName: Full=Cytokinin riboside 5'-monophosphate phosphoribohydrolase LOG1; EC=3.2.2.n1; AltName: Full=Protein LONELY GUY 1;	RecName: Full=Cytokinin riboside 5'-monophosphate phosphoribohydrolase {ECO:0000256|RuleBase:RU363015}; EC=3.2.2.n1 {ECO:0000256|RuleBase:RU363015};	--	GO:0005829,cytosol; GO:0005634,nucleus; GO:0016787,hydrolase activity; GO:0009691,cytokinin biosynthetic process	Possible lysine decarboxylase
Cluster-17807.103125	7	--	PREDICTED: apolipoprotein A-IV isoform X1 [Brassica oleracea var. oleracea]	--	SubName: Full=Uncharacterized protein {ECO:0000313|EnsemblPlants:Bo4g154580.1};	--	GO:0016021,integral component of membrane	--
Cluster-17807.103156	7	--	PREDICTED: zinc finger A20 and AN1 domain-containing stress-associated protein 4-like [Brassica oleracea var. oleracea]	RecName: Full=Zinc finger A20 and AN1 domain-containing stress-associated protein 4; Short=AtSAP4;	SubName: Full=Uncharacterized protein {ECO:0000313|EnsemblPlants:Bo3g030050.1};	Predicted Zn-finger protein	GO:0003677,DNA binding; GO:0008270,zinc ion binding	AN1-like Zinc finger
Cluster-17807.103176	7	K15164 mediator of RNA polymerase II transcription subunit 13 | (RefSeq) hypothetical protein (A)	PREDICTED: probable acyl-activating enzyme 17, peroxisomal [Tarenaya hassleriana]	RecName: Full=Probable acyl-activating enzyme 17, peroxisomal; EC=6.2.1.-;	SubName: Full=Putative acyl-activating enzyme 17, peroxisomal {ECO:0000313|EMBL:JAU04379.1};	Acyl-CoA synthetase	GO:0005777,peroxisome; GO:0016874,ligase activity; GO:0006631,fatty acid metabolic process	--
Cluster-17807.103218	7	K22390 acid phosphatase type 7 | (RefSeq) purple acid phosphatase 10 (A)	BnaCnng75150D [Brassica napus]	RecName: Full=Purple acid phosphatase 10; EC=3.1.3.2; Flags: Precursor;	SubName: Full=BnaCnng75150D protein {ECO:0000313|EMBL:CDY71931.1};	Purple acid phosphatase	GO:0005618,cell wall; GO:0005829,cytosol; GO:0005576,extracellular region; GO:0009505,plant-type cell wall; GO:0009506,plasmodesma; GO:0003993,acid phosphatase activity; GO:0046872,metal ion binding; GO:0016036,cellular response to phosphate starvation	--
Cluster-17807.103255	7	K05956 geranylgeranyl transferase type-2 subunit beta [EC:2.5.1.60] | (RefSeq) probable geranylgeranyl transferase type-2 subunit beta isoform X1 (A)	PREDICTED: uncharacterized protein LOC106294445 [Brassica oleracea var. oleracea]	RecName: Full=Geranylgeranyl transferase type-2 subunit beta 2 {ECO:0000305}; EC=2.5.1.60 {ECO:0000269|PubMed:25316062}; AltName: Full=Geranylgeranyl transferase type II subunit beta 2 {ECO:0000305}; AltName: Full=Rab geranylgeranyl transferase beta subunit 2 {ECO:0000303|PubMed:25316062}; Short=AtRGTB2 {ECO:0000303|PubMed:25316062}; Short=Rab-GGT beta 2 {ECO:0000305};	SubName: Full=Uncharacterized protein {ECO:0000313|EnsemblPlants:Bo5g118640.1};	--	GO:0005829,cytosol; GO:0005968,Rab-protein geranylgeranyltransferase complex; GO:0046872,metal ion binding; GO:0004663,Rab geranylgeranyltransferase activity; GO:0009555,pollen development; GO:0018344,protein geranylgeranylation; GO:0048364,root development	--
Cluster-17807.103299	7	K01099 inositol polyphosphate 5-phosphatase INPP5B/F [EC:3.1.3.36] | (RefSeq) type II inositol 1,4,5-trisphosphate 5-phosphatase FRA3-like isoform X1 (A)	PREDICTED: type II inositol polyphosphate 5-phosphatase 15 [Brassica oleracea var. oleracea]	RecName: Full=Type II inositol polyphosphate 5-phosphatase 15 {ECO:0000305}; Short=At5PTase15 {ECO:0000305}; EC=3.1.3.36 {ECO:0000269|PubMed:15539468}; EC=3.1.3.86 {ECO:0000269|PubMed:15539468}; AltName: Full=Protein FRAGILE FIBER 3 {ECO:0000303|PubMed:15539468};	SubName: Full=Uncharacterized protein {ECO:0000313|EnsemblPlants:Bra004120.1-P};	Inositol polyphosphate 5-phosphatase and related proteins	GO:0046872,metal ion binding; GO:0004439,phosphatidylinositol-4,5-bisphosphate 5-phosphatase activity; GO:0046856,phosphatidylinositol dephosphorylation	Endonuclease/Exonuclease/phosphatase family
Cluster-17807.10336	7	K13944 LOB domain-containing protein 16 | (RefSeq) LOB domain-containing protein 16 (A)	PREDICTED: LOB domain-containing protein 41-like [Brassica oleracea var. oleracea]	RecName: Full=LOB domain-containing protein 41; AltName: Full=ASYMMETRIC LEAVES 2-like protein 38; Short=AS2-like protein 38;	SubName: Full=Uncharacterized protein {ECO:0000313|EnsemblPlants:Bo1g156310.1};	--	GO:0006355,regulation of transcription, DNA-templated	Lateral organ boundaries (LOB) domain
Cluster-17807.103434	7	K13648 alpha-1,4-galacturonosyltransferase [EC:2.4.1.43] | (RefSeq) probable galacturonosyltransferase 9 (A)	PREDICTED: probable galacturonosyltransferase 9 [Brassica oleracea var. oleracea]	RecName: Full=Probable galacturonosyltransferase 9; EC=2.4.1.-;	RecName: Full=Hexosyltransferase {ECO:0000256|RuleBase:RU362027}; EC=2.4.1.- {ECO:0000256|RuleBase:RU362027};	--	GO:0005768,endosome; GO:0005794,Golgi apparatus; GO:0000139,Golgi membrane; GO:0016021,integral component of membrane; GO:0005802,trans-Golgi network; GO:0047262,polygalacturonate 4-alpha-galacturonosyltransferase activity; GO:0045489,pectin biosynthetic process	Glucosyltransferase 24
Cluster-17807.103438	7	K06636 structural maintenance of chromosome 1 | (RefSeq) structural maintenance of chromosomes protein 2-2-like (A)	PREDICTED: uncharacterized protein LOC106336441 [Brassica oleracea var. oleracea]	RecName: Full=Protein GRAVITROPIC IN THE LIGHT 1 {ECO:0000303|PubMed:16640600};	SubName: Full=Uncharacterized protein {ECO:0000313|EnsemblPlants:Bo3g184020.1};	--	GO:0009959,negative gravitropism; GO:0009639,response to red or far red light	Plant protein of unknown function (DUF641)
Cluster-17807.103556	7	--	UPF0725 protein At1g23950-like [Brassica napus]	RecName: Full=UPF0725 protein At1g23950;	SubName: Full=BnaC05g32080D protein {ECO:0000313|EMBL:CDY29462.1};	--	--	Protein MS5
Cluster-17807.103573	7	K22403 zinc finger MIZ domain-containing protein | (RefSeq) LOW QUALITY PROTEIN: E3 SUMO-protein ligase SIZ1 (A)	PREDICTED: E3 SUMO-protein ligase SIZ1-like [Brassica oleracea var. oleracea]	RecName: Full=E3 SUMO-protein ligase SIZ1 {ECO:0000303|PubMed:15894620}; EC=2.3.2.- {ECO:0000305}; AltName: Full=E3 SUMO-protein transferase SIZ1 {ECO:0000305};	SubName: Full=Uncharacterized protein {ECO:0000313|EnsemblPlants:Bo3g129870.1};	Zn-finger transcription factor	GO:0016607,nuclear speck; GO:0005634,nucleus; GO:0016874,ligase activity; GO:0019789,SUMO transferase activity; GO:0008270,zinc ion binding; GO:0051301,cell division; GO:0016036,cellular response to phosphate starvation; GO:0006952,defense response; GO:0010247,detection of phosphate ion; GO:0048589,developmental growth; GO:0009553,embryo sac development; GO:0010286,heat acclimation; GO:0009910,ne…	PHD-finger
Cluster-17807.103609	7	K15744 zeta-carotene isomerase [EC:5.2.1.12] | (RefSeq) uncharacterized protein LOC106368192 (A)	PREDICTED: uncharacterized protein LOC106334625 [Brassica oleracea var. oleracea]	--	SubName: Full=Uncharacterized protein {ECO:0000313|EnsemblPlants:Bo3g061340.1};	--	GO:0003677,DNA binding	Domain of unknown function (DUF755)
Cluster-17807.103620	7	K10624 E3 ubiquitin-protein ligase RBBP6 [EC:2.3.2.27] | (RefSeq) zinc finger CCCH domain-containing protein 18 (A)	BnaA01g35310D [Brassica napus]	RecName: Full=E3 ubiquitin ligase PARAQUAT TOLERANCE 3 {ECO:0000303|PubMed:27676073}; EC=2.3.2.27 {ECO:0000269|PubMed:27676073};	SubName: Full=Uncharacterized protein {ECO:0000313|EnsemblPlants:Bra026248.1-P};	Predicted E3 ubiquitin ligase	GO:0005634,nucleus; GO:0061630,ubiquitin protein ligase activity; GO:0061659,ubiquitin-like protein ligase activity; GO:0008270,zinc ion binding; GO:0072756,cellular response to paraquat; GO:0034971,histone H3-R17 methylation; GO:1902883,negative regulation of response to oxidative stress; GO:1902884,positive regulation of response to oxidative stress; GO:0016567,protein ubiquitination; GO:004668…	Zinc knuckle
Cluster-17807.103629	7	K12859 U5 snRNP protein, DIM1 family | (RefSeq) thioredoxin-like protein YLS8 (A)	PREDICTED: thioredoxin-like protein YLS8 [Brassica oleracea var. oleracea]	RecName: Full=Thioredoxin-like protein YLS8; AltName: Full=Protein YELLOW-LEAF-SPECIFIC GENE 8;	SubName: Full=Uncharacterized protein {ECO:0000313|EnsemblPlants:Bo3g004820.1};	Component of the U4/U6.U5 snRNP/mitosis protein DIM1	GO:0005737,cytoplasm; GO:0005634,nucleus; GO:0005681,spliceosomal complex; GO:0046540,U4/U6 x U5 tri-snRNP complex; GO:0005682,U5 snRNP; GO:0000245,spliceosomal complex assembly	Thioredoxin
Cluster-17807.103671	7	K01785 aldose 1-epimerase [EC:5.1.3.3] | (RefSeq) aldose 1-epimerase (A)	--	--	--	Predicted mutarotase	--	--
Cluster-17807.10379	7	K09338 homeobox-leucine zipper protein | (RefSeq) homeobox-leucine zipper protein ATHB-14 isoform X1 (A)	homeobox-leucine zipper protein ATHB-14 isoform X1 [Brassica napus]	RecName: Full=Homeobox-leucine zipper protein ATHB-14; AltName: Full=HD-ZIP protein ATHB-14; AltName: Full=Homeodomain transcription factor ATHB-14; AltName: Full=Protein PHABULOSA;	SubName: Full=Uncharacterized protein {ECO:0000313|EnsemblPlants:Bo4g182800.1};	--	GO:0005634,nucleus; GO:0003677,DNA binding; GO:0003700,DNA-binding transcription factor activity; GO:0008289,lipid binding; GO:0009955,adaxial/abaxial pattern specification; GO:0030154,cell differentiation; GO:0009855,determination of bilateral symmetry; GO:0080060,integument development; GO:0010014,meristem initiation; GO:0009944,polarity specification of adaxial/abaxial axis; GO:0010072,primary…	START domain
Cluster-17807.103802	7	K13254 spastin [EC:3.6.4.3] | (RefSeq) ATPase family AAA domain-containing protein 1-A-like (A)	putative cell division cycle ATPase isoform X1 [Brassica napus]	RecName: Full=ATPase family AAA domain-containing protein FIGL1 {ECO:0000305}; AltName: Full=AAA-ATPase FIDGETIN-LIKE 1 {ECO:0000303|PubMed:26161528}; EC=3.6.4.- {ECO:0000305};	SubName: Full=Uncharacterized protein {ECO:0000313|EnsemblPlants:Bo9g032670.1};	AAA+-type ATPase	GO:0005634,nucleus; GO:0005524,ATP binding; GO:0016787,hydrolase activity; GO:0006310,DNA recombination; GO:0006281,DNA repair; GO:0045128,negative regulation of reciprocal meiotic recombination; GO:0010569,regulation of double-strand break repair via homologous recombination	Sigma-54 interaction domain
Cluster-17807.103847	7	K14498 serine/threonine-protein kinase SRK2 [EC:2.7.11.1] | (RefSeq) serine/threonine-protein kinase SRK2A-like (A)	PREDICTED: serine/threonine-protein kinase SRK2A-like [Brassica oleracea var. oleracea]	RecName: Full=Serine/threonine-protein kinase SRK2B; EC=2.7.11.1; AltName: Full=OST1-kinase-like 6; AltName: Full=SNF1-related kinase 2.10; Short=SnRK2.10;	SubName: Full=Sucrose non-fermenting 1-related protein kinase 2 {ECO:0000313|EMBL:ALO51450.1};	Serine/threonine protein kinase	GO:0005829,cytosol; GO:0005634,nucleus; GO:0005524,ATP binding; GO:0016301,kinase activity; GO:0070300,phosphatidic acid binding; GO:0004672,protein kinase activity; GO:0004674,protein serine/threonine kinase activity; GO:0035556,intracellular signal transduction; GO:0048527,lateral root development; GO:0006970,response to osmotic stress; GO:0009651,response to salt stress	WhiA C-terminal HTH domain
Cluster-17807.103863	7	K05275 pyridoxine 4-dehydrogenase [EC:1.1.1.65] | (RefSeq) pyridoxal reductase, chloroplastic isoform X1 (A)	PREDICTED: pyridoxal reductase, chloroplastic isoform X1 [Brassica oleracea var. oleracea]	RecName: Full=Pyridoxal reductase, chloroplastic; EC=1.1.1.65; Flags: Precursor;	SubName: Full=Uncharacterized protein {ECO:0000313|EnsemblPlants:Bo9g111450.1};	Voltage-gated shaker-like K+ channel, subunit beta/KCNAB	GO:0009507,chloroplast; GO:0070402,NADPH binding; GO:0050236,pyridoxine:NADP 4-dehydrogenase activity; GO:0009443,pyridoxal 5'-phosphate salvage; GO:0042821,pyridoxal biosynthetic process; GO:0042820,vitamin B6 catabolic process	Aldo/keto reductase family
Cluster-17807.103979	7	K13179 ATP-dependent RNA helicase DDX18/HAS1 [EC:3.6.4.13] | (RefSeq) DEAD-box ATP-dependent RNA helicase 50 (A)	PREDICTED: DEAD-box ATP-dependent RNA helicase 50 [Brassica oleracea var. oleracea]	RecName: Full=DEAD-box ATP-dependent RNA helicase 50; EC=3.6.4.13;	SubName: Full=Uncharacterized protein {ECO:0000313|EnsemblPlants:Bo5g142960.1};	ATP-dependent RNA helicase	GO:0009507,chloroplast; GO:0005737,cytoplasm; GO:0005730,nucleolus; GO:0005524,ATP binding; GO:0004004,ATP-dependent RNA helicase activity; GO:0003723,RNA binding; GO:0003724,RNA helicase activity; GO:0006968,cellular defense response; GO:0071369,cellular response to ethylene stimulus; GO:0071395,cellular response to jasmonic acid stimulus; GO:0071446,cellular response to salicylic acid stimulus;…	Type III restriction enzyme, res subunit
Cluster-17807.104024	7	K03254 translation initiation factor 3 subunit A | (RefSeq) eukaryotic translation initiation factor 3 subunit A isoform X1 (A)	PREDICTED: eukaryotic translation initiation factor 3 subunit A isoform X2 [Brassica oleracea var. oleracea]	RecName: Full=Eukaryotic translation initiation factor 3 subunit A {ECO:0000255|HAMAP-Rule:MF_03000}; Short=eIF3a {ECO:0000255|HAMAP-Rule:MF_03000}; AltName: Full=Eukaryotic translation initiation factor 3 large subunit; AltName: Full=Eukaryotic translation initiation factor 3 subunit 10 {ECO:0000255|HAMAP-Rule:MF_03000}; AltName: Full=eIF-3-theta {ECO:0000255|HAMAP-Rule:MF_03000}; AltName: Full=…	RecName: Full=Eukaryotic translation initiation factor 3 subunit A {ECO:0000256|HAMAP-Rule:MF_03000, ECO:0000256|SAAS:SAAS00333685}; Short=eIF3a {ECO:0000256|HAMAP-Rule:MF_03000}; AltName: Full=Eukaryotic translation initiation factor 3 subunit 10 {ECO:0000256|HAMAP-Rule:MF_03000};	Translation initiation factor 3, subunit a (eIF-3a)	GO:0005829,cytosol; GO:0005852,eukaryotic translation initiation factor 3 complex; GO:0071540,eukaryotic translation initiation factor 3 complex, eIF3e; GO:0071541,eukaryotic translation initiation factor 3 complex, eIF3m; GO:0043614,multi-eIF complex; GO:0005886,plasma membrane; GO:0003729,mRNA binding; GO:0003743,translation initiation factor activity; GO:0001732,formation of cytoplasmic transl…	PCI domain
Cluster-17807.104065	7	K01673 carbonic anhydrase [EC:4.2.1.1] | (RefSeq) beta carbonic anhydrase 6, mitochondrial (A)	beta carbonic anhydrase 6, mitochondrial isoform X5 [Brassica napus]	RecName: Full=Beta carbonic anhydrase 6, mitochondrial; Short=AtbCA6; Short=AtbetaCA6; EC=4.2.1.1; AltName: Full=Beta carbonate dehydratase 6; Flags: Precursor;	RecName: Full=Carbonic anhydrase {ECO:0000256|RuleBase:RU003956}; EC=4.2.1.1 {ECO:0000256|RuleBase:RU003956}; AltName: Full=Carbonate dehydratase {ECO:0000256|RuleBase:RU003956};	Predicted carbonic anhydrase involved in protection against oxidative damage	GO:0005739,mitochondrion; GO:0004089,carbonate dehydratase activity; GO:0008270,zinc ion binding; GO:0015976,carbon utilization	Carbonic anhydrase
Cluster-17807.104131	7	K10666 E3 ubiquitin-protein ligase RNF5 [EC:2.3.2.27] | (RefSeq) uncharacterized protein LOC103986631 (A)	PREDICTED: RING finger protein 10 isoform X2 [Brassica oleracea var. oleracea]	--	SubName: Full=Uncharacterized protein {ECO:0000313|EnsemblPlants:Bo00285s420.1};	Predicted E3 ubiquitin ligase	GO:0046872,metal ion binding	Zinc finger, C3HC4 type (RING finger)
Cluster-17807.104355	7	K06963 tRNA acetyltransferase TAN1 | (RefSeq) THUMP domain-containing protein 1 homolog (A)	THUMP domain-containing protein 1 homolog [Brassica napus]	--	SubName: Full=Uncharacterized protein {ECO:0000313|EnsemblPlants:Bo3g008770.1};	THUMP domain-containing proteins	GO:0003723,RNA binding	Domain of unknown function (DUF4667)
Cluster-17807.104393	7	--	proton pump-interactor 1-like isoform X1 [Brassica napus]	RecName: Full=Proton pump-interactor 1;	SubName: Full=Uncharacterized protein {ECO:0000313|EnsemblPlants:Bo7g111460.1};	--	GO:0005783,endoplasmic reticulum; GO:0005789,endoplasmic reticulum membrane; GO:0016021,integral component of membrane; GO:0005886,plasma membrane; GO:0009506,plasmodesma; GO:0003729,mRNA binding; GO:0010155,regulation of proton transport	Apg6 coiled-coil region
Cluster-17807.104433	7	K13754 solute carrier family 24 (sodium/potassium/calcium exchanger), member 6 | (RefSeq) cation/calcium exchanger 2 (A)	PREDICTED: cation/calcium exchanger 2-like [Brassica oleracea var. oleracea]	RecName: Full=Cation/calcium exchanger 2; AltName: Full=Protein CATION EXCHANGER 8;	SubName: Full=Uncharacterized protein {ECO:0000313|EnsemblPlants:Bo2g014010.1};	K+-dependent Na+:Ca2+ antiporter	GO:0016021,integral component of membrane; GO:0015297,antiporter activity; GO:0006813,potassium ion transport; GO:0006814,sodium ion transport	Sodium/calcium exchanger protein
Cluster-17807.104464	7	K20538 mitogen-activated protein kinase 8 [EC:2.7.11.24] | (RefSeq) mitogen-activated protein kinase 8 (A)	PREDICTED: mitogen-activated protein kinase 8 [Brassica rapa]	RecName: Full=Mitogen-activated protein kinase 15; Short=AtMPK15; Short=MAP kinase 15; EC=2.7.11.24;	RecName: Full=Mitogen-activated protein kinase {ECO:0000256|SAAS:SAAS00652812}; EC=2.7.11.24 {ECO:0000256|SAAS:SAAS00652812};	Mitogen-activated protein kinase	GO:0005737,cytoplasm; GO:0005634,nucleus; GO:0005524,ATP binding; GO:0004707,MAP kinase activity; GO:0010468,regulation of gene expression	Protein kinase domain
Cluster-17807.104542	7	K03301 ATP:ADP antiporter, AAA family | (RefSeq) ADP,ATP carrier protein 1, chloroplastic-like (A)	BnaA07g38360D [Brassica napus]	RecName: Full=ADP,ATP carrier protein 1, chloroplastic; AltName: Full=ADP/ATP translocase 1; AltName: Full=Adenine nucleotide translocase 1; Flags: Precursor;	RecName: Full=ADP,ATP carrier protein {ECO:0000256|RuleBase:RU363121};	--	GO:0009941,chloroplast envelope; GO:0031969,chloroplast membrane; GO:0016021,integral component of membrane; GO:0016020,membrane; GO:0009536,plastid; GO:0005524,ATP binding; GO:0005471,ATP:ADP antiporter activity	TLC ATP/ADP transporter
Cluster-17807.104767	7	K15356 GDP-mannose transporter | (RefSeq) GDP-mannose transporter GONST1 (A)	PREDICTED: prolycopene isomerase, chloroplastic [Brassica oleracea var. oleracea]	RecName: Full=GDP-mannose transporter GONST1 {ECO:0000303|PubMed:11595802}; AltName: Full=Protein GOLGI NUCLEOTIDE SUGAR TRANSPORTER 1 {ECO:0000303|PubMed:11595802};	SubName: Full=Uncharacterized protein {ECO:0000313|EnsemblPlants:Bo9g053390.1};	Phytoene desaturase	GO:0005794,Golgi apparatus; GO:0000139,Golgi membrane; GO:0016021,integral component of membrane; GO:0015297,antiporter activity; GO:0005457,GDP-fucose transmembrane transporter activity; GO:0005458,GDP-mannose transmembrane transporter activity; GO:0005338,nucleotide-sugar transmembrane transporter activity; GO:0008643,carbohydrate transport; GO:0015783,GDP-fucose transmembrane transport; GO:199…	Pyridine nucleotide-disulphide oxidoreductase
Cluster-17807.104797	7	K07198 5'-AMP-activated protein kinase, catalytic alpha subunit [EC:2.7.11.11] | (RefSeq) CBL-interacting serine/threonine-protein kinase 16 (A)	PREDICTED: CBL-interacting serine/threonine-protein kinase 16 [Brassica oleracea var. oleracea]	RecName: Full=CBL-interacting serine/threonine-protein kinase 16; EC=2.7.11.1; AltName: Full=SNF1-related kinase 3.18; AltName: Full=SOS2-like protein kinase PKS15;	RecName: Full=Non-specific serine/threonine protein kinase {ECO:0000256|SAAS:SAAS00351747}; EC=2.7.11.1 {ECO:0000256|SAAS:SAAS00351747};	Serine/threonine protein kinase	GO:0005622,intracellular; GO:0005524,ATP binding; GO:0004674,protein serine/threonine kinase activity; GO:0042538,hyperosmotic salinity response; GO:0035556,intracellular signal transduction; GO:0018105,peptidyl-serine phosphorylation; GO:0018107,peptidyl-threonine phosphorylation; GO:0006814,sodium ion transport	Lipopolysaccharide kinase (Kdo/WaaP) family
Cluster-17807.104840	7	K00924 kinase [EC:2.7.1.-] | (RefSeq) receptor-like kinase TMK2 (A)	receptor-like kinase TMK3 [Brassica napus]	RecName: Full=Receptor-like kinase TMK3 {ECO:0000303|PubMed:23613767}; EC=2.7.11.1 {ECO:0000305}; AltName: Full=BARK1-like kinase 2 {ECO:0000303|PubMed:23921992}; AltName: Full=Leucine-rich repeat receptor-like kinases TMK3 {ECO:0000303|PubMed:23613767}; AltName: Full=Transmembrane kinase 3 {ECO:0000303|PubMed:23613767}; Flags: Precursor;	SubName: Full=Uncharacterized protein {ECO:0000313|EnsemblPlants:Bo2g094990.1};	--	GO:0016021,integral component of membrane; GO:0009505,plant-type cell wall; GO:0005886,plasma membrane; GO:0009506,plasmodesma; GO:0005524,ATP binding; GO:0004675,transmembrane receptor protein serine/threonine kinase activity; GO:0007166,cell surface receptor signaling pathway; GO:0009555,pollen development; GO:0006468,protein phosphorylation	Leucine rich repeat N-terminal domain
Cluster-17807.104882	7	K06184 ATP-binding cassette, subfamily F, member 1 | (RefSeq) ABC transporter F family member 4-like (A)	PREDICTED: ABC transporter F family member 5-like [Juglans regia]	RecName: Full=ABC transporter F family member 5; Short=ABC transporter ABCF.5; Short=AtABCF5; AltName: Full=GCN20-type ATP-binding cassette protein GCN5;	SubName: Full=ABC transporter F family member 5-like {ECO:0000313|RefSeq:XP_018810760.1};	Predicted transporter (ABC superfamily)	GO:0005524,ATP binding; GO:0016887,ATPase activity; GO:0005215,transporter activity; GO:0009624,response to nematode	ABC transporter
Cluster-17807.105005	7	K09602 ubiquitin thioesterase protein OTUB1 [EC:3.4.19.12] | (RefSeq) ubiquitin thioesterase otubain-like (A)	PREDICTED: uncharacterized protein LOC106306654 isoform X4 [Brassica oleracea var. oleracea]	RecName: Full=Ubiquitin thioesterase otubain-like; EC=3.4.19.12 {ECO:0000250|UniProtKB:Q96DC9}; AltName: Full=Deubiquitinating enzyme otubain-like; AltName: Full=Ubiquitin-specific-processing protease otubain-like;	RecName: Full=Ubiquitin thioesterase {ECO:0000256|PIRNR:PIRNR013503}; EC=3.4.19.12 {ECO:0000256|PIRNR:PIRNR013503};	Uncharacterized conserved protein	GO:0005634,nucleus; GO:0019784,NEDD8-specific protease activity; GO:0004843,thiol-dependent ubiquitin-specific protease activity; GO:0043130,ubiquitin binding; GO:0071108,protein K48-linked deubiquitination	Acetoacetate decarboxylase (ADC)
Cluster-17807.105046	7	--	--	--	--	--	--	--
Cluster-17807.105125	7	K07466 replication factor A1 | (RefSeq) replication protein A 70 kDa DNA-binding subunit A-like (A)	BnaC03g76510D [Brassica napus]	RecName: Full=Glutamyl-tRNA(Gln) amidotransferase subunit B, chloroplastic/mitochondrial {ECO:0000255|HAMAP-Rule:MF_03147}; Short=Glu-AdT subunit B {ECO:0000255|HAMAP-Rule:MF_03147}; EC=6.3.5.- {ECO:0000255|HAMAP-Rule:MF_03147};	SubName: Full=BnaC03g76510D protein {ECO:0000313|EMBL:CDY59443.1};	--	GO:0009507,chloroplast; GO:0009570,chloroplast stroma; GO:0005739,mitochondrion; GO:0005524,ATP binding; GO:0050567,glutaminyl-tRNA synthase (glutamine-hydrolyzing) activity; GO:0070681,glutaminyl-tRNAGln biosynthesis via transamidation; GO:0006412,translation	--
Cluster-17807.105126	7	--	BnaC05g29140D [Brassica napus]	--	SubName: Full=Uncharacterized protein {ECO:0000313|EnsemblPlants:Bo5g091760.1};	--	GO:0016021,integral component of membrane; GO:0015267,channel activity	--
Cluster-17807.105249	7	K00512 steroid 17alpha-monooxygenase / 17alpha-hydroxyprogesterone deacetylase [EC:1.14.14.19 1.14.14.32] | (RefSeq) cytochrome P450 81E8 (A)	cytochrome P450 81E8-like [Brassica napus]	RecName: Full=Cytochrome P450 81E8 {ECO:0000303|PubMed:14617078}; EC=1.14.13.- {ECO:0000305};	SubName: Full=Uncharacterized protein {ECO:0000313|EnsemblPlants:Bra009019.1-P};	Cytochrome P450 CYP2 subfamily	GO:0016021,integral component of membrane; GO:0020037,heme binding; GO:0005506,iron ion binding; GO:0004497,monooxygenase activity; GO:0016705,oxidoreductase activity, acting on paired donors, with incorporation or reduction of molecular oxygen	Cytochrome P450
Cluster-17807.105490	7	K20182 vacuolar protein sorting-associated protein 33 | (RefSeq) vacuolar protein-sorting-associated protein 33 homolog (A)	PREDICTED: vacuolar protein-sorting-associated protein 33 homolog [Brassica oleracea var. oleracea]	RecName: Full=Vacuolar protein-sorting-associated protein 33 homolog; Short=AtVPS33;	SubName: Full=Uncharacterized protein {ECO:0000313|EnsemblPlants:Bo8g087110.1};	Vacuolar sorting protein VPS33/slp1 (Sec1 family)	GO:0031902,late endosome membrane; GO:0043234,NA; GO:0005774,vacuolar membrane; GO:0006904,vesicle docking involved in exocytosis	Sec1 family
Cluster-17807.105544	7	--	--	--	--	--	--	--
Cluster-17807.105783	7	--	PREDICTED: TRAF-type zinc finger domain-containing protein 1 isoform X1 [Brassica oleracea var. oleracea]	--	SubName: Full=Uncharacterized protein {ECO:0000313|EnsemblPlants:Bo5g010360.1};	--	GO:0016021,integral component of membrane; GO:0008270,zinc ion binding	Ubiquitin-Binding Zinc Finger
Cluster-17807.105827	7	K02999 DNA-directed RNA polymerase I subunit RPA1 [EC:2.7.7.6] | (RefSeq) DNA-directed RNA polymerase I subunit 1 (A)	PREDICTED: DNA-directed RNA polymerase I subunit 1 [Tarenaya hassleriana]	RecName: Full=DNA-directed RNA polymerase I subunit 1 {ECO:0000305}; AltName: Full=DNA-directed RNA polymerase I subunit RPA1 {ECO:0000305}; Short=DNA polymerase I subunit A1 {ECO:0000305}; EC=2.7.7.6 {ECO:0000305}; AltName: Full=Nuclear RNA polymerase A1 {ECO:0000312|EMBL:AEE79684.1};	RecName: Full=DNA-directed RNA polymerase subunit {ECO:0000256|RuleBase:RU004279}; EC=2.7.7.6 {ECO:0000256|RuleBase:RU004279};	RNA polymerase I, large subunit	GO:0005736,RNA polymerase I complex; GO:0005634,nucleus; GO:0009506,plasmodesma; GO:0003677,DNA binding; GO:0003899,DNA-directed 5'-3' RNA polymerase activity; GO:0008270,zinc ion binding; GO:0042254,ribosome biogenesis; GO:0006360,transcription by RNA polymerase I	RNA polymerase Rpb1, domain 5
Cluster-17807.105937	7	--	uncharacterized protein LOC106362455 [Brassica napus]	--	SubName: Full=Uncharacterized protein {ECO:0000313|EnsemblPlants:Bo7g110870.1};	--	GO:0003723,RNA binding; GO:0006353,DNA-templated transcription, termination; GO:0006355,regulation of transcription, DNA-templated	NusB family
Cluster-17807.106123	7	K01051 pectinesterase [EC:3.1.1.11] | (RefSeq) probable pectinesterase/pectinesterase inhibitor 34 (A)	PREDICTED: probable pectinesterase/pectinesterase inhibitor 51 isoform X1 [Brassica oleracea var. oleracea]	RecName: Full=Probable pectinesterase/pectinesterase inhibitor 51; Includes: RecName: Full=Pectinesterase inhibitor 51; AltName: Full=Pectin methylesterase inhibitor 51; Includes: RecName: Full=Pectinesterase 51; Short=PE 51; EC=3.1.1.11; AltName: Full=Pectin methylesterase 51; Short=AtPME51; Flags: Precursor;	SubName: Full=Pectinesterase {ECO:0000313|EnsemblPlants:Bo3g005250.1};	--	GO:0071944,cell periphery; GO:0005618,cell wall; GO:0005576,extracellular region; GO:0045330,aspartyl esterase activity; GO:0030599,pectinesterase activity; GO:0046910,pectinesterase inhibitor activity; GO:0042545,cell wall modification; GO:0045490,pectin catabolic process	Pectinesterase
Cluster-17807.106126	7	--	--	--	--	--	--	--
Cluster-17807.106137	7	K15377 solute carrier family 44 (choline transporter-like protein), member 2/4/5 | (RefSeq) choline transporter protein 1 (A)	PREDICTED: choline transporter-like protein 2 isoform X1 [Brassica rapa]	RecName: Full=Choline transporter protein 1 {ECO:0000303|PubMed:25008948}; Short=AtCTL1 {ECO:0000303|PubMed:25008948};	SubName: Full=Uncharacterized protein {ECO:0000313|EnsemblPlants:Bra027248.1-P};	Choline transporter-like protein	GO:0005856,cytoskeleton; GO:0031901,early endosome membrane; GO:0016021,integral component of membrane; GO:0009524,phragmoplast; GO:0005886,plasma membrane; GO:0009506,plasmodesma; GO:0009551,secondary plasmodesma; GO:0097218,sieve plate; GO:0055044,symplast; GO:0005802,trans-Golgi network; GO:0032588,trans-Golgi network membrane; GO:0015220,choline transmembrane transporter activity; GO:0015871,…	Plasma-membrane choline transporter
Cluster-17807.106175	7	K01267 aspartyl aminopeptidase [EC:3.4.11.21] | (RefSeq) probable aspartyl aminopeptidase (A)	BnaC03g27790D [Brassica napus]	RecName: Full=Probable aspartyl aminopeptidase; EC=3.4.11.21;	SubName: Full=BnaC03g27790D protein {ECO:0000313|EMBL:CDY34036.1};	Aminopeptidase I zinc metalloprotease (M18)	GO:0005737,cytoplasm; GO:0004177,aminopeptidase activity; GO:0008237,metallopeptidase activity; GO:0008270,zinc ion binding	Aminopeptidase I zinc metalloprotease (M18)
Cluster-17807.106203	7	K05236 coatomer subunit alpha | (RefSeq) coatomer subunit alpha-1-like isoform X1 (A)	PREDICTED: coatomer subunit alpha-1-like isoform X2 [Brassica oleracea var. oleracea]	RecName: Full=Coatomer subunit alpha-1; AltName: Full=Alpha-coat protein 1; Short=Alpha-COP 1;	SubName: Full=Uncharacterized protein {ECO:0000313|EnsemblPlants:Bo9g173490.1};	Vesicle coat complex COPI, alpha subunit	GO:0030126,COPI vesicle coat; GO:0005829,cytosol; GO:0000139,Golgi membrane; GO:0016020,membrane; GO:0005886,plasma membrane; GO:0005198,structural molecule activity; GO:0006888,ER to Golgi vesicle-mediated transport; GO:0006891,intra-Golgi vesicle-mediated transport; GO:0006886,intracellular protein transport; GO:0006890,retrograde vesicle-mediated transport, Golgi to ER	Coatomer WD associated region
Cluster-17807.106215	7	K18798 peroxisome-assembly ATPase [EC:3.6.4.7] | (RefSeq) AFG1-like ATPase (A)	AFG1-like ATPase [Brassica napus]	--	SubName: Full=BnaC01g20610D protein {ECO:0000313|EMBL:CDY19007.1};	Predicted ATPase	GO:0005524,ATP binding	AAA domain
Cluster-17807.106222	7	K00859 dephospho-CoA kinase [EC:2.7.1.24] | (RefSeq) dephospho-CoA kinase (A)	PREDICTED: dephospho-CoA kinase [Brassica oleracea var. oleracea]	RecName: Full=Dephospho-CoA kinase; EC=2.7.1.24; AltName: Full=AtCoaE; AltName: Full=Dephosphocoenzyme A kinase;	SubName: Full=Uncharacterized protein {ECO:0000313|EnsemblPlants:Bo3g040490.1};	Similar to bacterial dephospho-CoA kinase	GO:0009507,chloroplast; GO:0005777,peroxisome; GO:0005773,vacuole; GO:0005524,ATP binding; GO:0004140,dephospho-CoA kinase activity; GO:0015937,coenzyme A biosynthetic process	AAA domain
Cluster-17807.106241	7	K16302 metal transporter CNNM | (RefSeq) probable methyltransferase PMT28 (A)	BnaA09g54540D [Brassica napus]	RecName: Full=Probable methyltransferase PMT24; EC=2.1.1.-;	SubName: Full=Uncharacterized protein {ECO:0000313|EnsemblPlants:Bo2g165590.1};	--	GO:0005737,cytoplasm; GO:0005768,endosome; GO:0005794,Golgi apparatus; GO:0000139,Golgi membrane; GO:0016021,integral component of membrane; GO:0005802,trans-Golgi network; GO:0008757,S-adenosylmethionine-dependent methyltransferase activity; GO:0032259,methylation	Putative S-adenosyl-L-methionine-dependent methyltransferase
Cluster-17807.106402	7	K15095 (+)-neomenthol dehydrogenase [EC:1.1.1.208] | (RefSeq) (+)-neomenthol dehydrogenase-like isoform X1 (A)	BnaAnng14460D [Brassica napus]	RecName: Full=Short-chain dehydrogenase/reductase 2b; Short=AtSDR2b; EC=1.1.1.-;	SubName: Full=BnaAnng14460D protein {ECO:0000313|EMBL:CDY56927.1};	Dehydrogenases with different specificities (related to short-chain alcohol dehydrogenases)	GO:0005829,cytosol; GO:0008106,alcohol dehydrogenase (NADP+) activity; GO:0055114,oxidation-reduction process	Polysaccharide biosynthesis protein
Cluster-17807.106459	7	K18422 helicase MOV-10 [EC:3.6.4.13] | (RefSeq) probable RNA helicase SDE3 (A)	PREDICTED: probable RNA helicase SDE3 [Brassica oleracea var. oleracea]	RecName: Full=Probable RNA helicase SDE3; EC=3.6.4.13; AltName: Full=Silencing defective protein 3;	SubName: Full=Uncharacterized protein {ECO:0000313|EnsemblPlants:Bo5g005640.1};	RNA helicase	GO:0005737,cytoplasm; GO:0005524,ATP binding; GO:0003724,RNA helicase activity; GO:0035194,posttranscriptional gene silencing by RNA; GO:0009616,virus induced gene silencing	PhoH-like protein
Cluster-17807.106617	7	K02923 large subunit ribosomal protein L38e | (RefSeq) 60S ribosomal protein L38-like (A)	BnaC03g24210D [Brassica napus]	RecName: Full=60S ribosomal protein L38;	SubName: Full=BnaC03g24210D protein {ECO:0000313|EMBL:CDY44229.1};	60S ribosomal protein L38	GO:0022625,cytosolic large ribosomal subunit; GO:0022626,cytosolic ribosome; GO:0003723,RNA binding; GO:0003735,structural constituent of ribosome; GO:0022618,ribonucleoprotein complex assembly; GO:0006412,translation	Ribosomal L38e protein family
Cluster-17807.106624	7	K12130 pseudo-response regulator 5 | (RefSeq) two-component response regulator-like APRR5 (A)	two-component response regulator-like APRR5 [Brassica napus]	RecName: Full=Two-component response regulator-like APRR5; AltName: Full=Pseudo-response regulator 5;	SubName: Full=BnaC02g48700D protein {ECO:0000313|EMBL:CDY59590.1};	GATA-4/5/6 transcription factors	GO:0005634,nucleus; GO:0000160,phosphorelay signal transduction system; GO:0006355,regulation of transcription, DNA-templated; GO:0048511,rhythmic process; GO:0006351,transcription, DNA-templated	CCT motif
Cluster-17807.106658	7	K06236 collagen, type I, alpha | (RefSeq) hypothetical protein (A)	PREDICTED: protein PHR1-LIKE 1-like isoform X2 [Brassica oleracea var. oleracea]	RecName: Full=Protein PHOSPHATE STARVATION RESPONSE 1 {ECO:0000303|PubMed:11511543}; Short=AtPHR1 {ECO:0000303|PubMed:11511543};	SubName: Full=Uncharacterized protein {ECO:0000313|EnsemblPlants:Bo8g054450.1};	--	GO:0005634,nucleus; GO:0003677,DNA binding; GO:0003700,DNA-binding transcription factor activity; GO:0071486,cellular response to high light intensity; GO:0016036,cellular response to phosphate starvation; GO:0007623,circadian rhythm; GO:0006355,regulation of transcription, DNA-templated; GO:0055063,sulfate ion homeostasis; GO:0006351,transcription, DNA-templated	MYB-CC type transfactor, LHEQLE motif
Cluster-17807.106710	7	K02865 large subunit ribosomal protein L10Ae | (RefSeq) 60S ribosomal protein L10a-3-like (A)	PREDICTED: 60S ribosomal protein L10a-3-like [Raphanus sativus]	RecName: Full=60S ribosomal protein L10a-3;	RecName: Full=Ribosomal protein {ECO:0000256|RuleBase:RU000659};	60S ribosomal protein L10A	GO:0022625,cytosolic large ribosomal subunit; GO:0022626,cytosolic ribosome; GO:0005730,nucleolus; GO:0042788,polysomal ribosome; GO:0003723,RNA binding; GO:0003735,structural constituent of ribosome; GO:0000470,maturation of LSU-rRNA; GO:0006412,translation	Ribosomal protein L1p/L10e family
Cluster-17807.106812	7	K23222 nuclease HARBI1 [EC:3.1.-.-] | (RefSeq) protein ANTAGONIST OF LIKE HETEROCHROMATIN PROTEIN 1-like isoform X1 (A)	protein ANTAGONIST OF LIKE HETEROCHROMATIN PROTEIN 1-like isoform X1 [Brassica napus]	--	SubName: Full=Uncharacterized protein {ECO:0000313|EnsemblPlants:Bo9g045320.1};	Predicted transposase	--	--
Cluster-17807.106833	7	K20174 oxysterol-binding protein-related protein 1/2 | (RefSeq) oxysterol-binding protein-related protein 3A (A)	oxysterol-binding protein-related protein 3B-like [Brassica napus]	RecName: Full=Oxysterol-binding protein-related protein 3B; AltName: Full=OSBP-related protein 3B;	SubName: Full=BnaC01g39130D protein {ECO:0000313|EMBL:CDY22188.1};	Oxysterol-binding protein	GO:0005829,cytosol; GO:0008289,lipid binding; GO:0006869,lipid transport	Oxysterol-binding protein
Cluster-17807.106901	7	K04733 interleukin-1 receptor-associated kinase 4 [EC:2.7.11.1] | (RefSeq) probable LRR receptor-like serine/threonine-protein kinase At1g56130 isoform X1 (A)	BnaC06g31350D [Brassica napus]	RecName: Full=Probable LRR receptor-like serine/threonine-protein kinase At1g56130; EC=2.7.11.1; Flags: Precursor;	SubName: Full=BnaC06g31350D protein {ECO:0000313|EMBL:CDY11604.1};	--	GO:0016021,integral component of membrane; GO:0005886,plasma membrane; GO:0005524,ATP binding; GO:0004674,protein serine/threonine kinase activity	Leucine Rich repeats (2 copies)
Cluster-17807.106904	7	K22047 mechanosensitive ion channel protein 1/2/3 | (RefSeq) mechanosensitive ion channel protein 3, chloroplastic-like isoform X1 (A)	BnaCnng35660D [Brassica napus]	RecName: Full=Mechanosensitive ion channel protein 3, chloroplastic; AltName: Full=Mechanosensitive channel of small conductance-like 3; AltName: Full=MscS-Like protein 3; Flags: Precursor;	SubName: Full=BnaCnng35660D protein {ECO:0000313|EMBL:CDY60030.1};	--	GO:0031969,chloroplast membrane; GO:0016021,integral component of membrane; GO:0009526,plastid envelope; GO:0010020,chloroplast fission; GO:0006811,ion transport; GO:0055085,transmembrane transport	Mechanosensitive ion channel
Cluster-17807.107014	7	K09422 transcription factor MYB, plant | (RefSeq) myb-like protein L (A)	myb-like protein L [Brassica napus]	RecName: Full=Transcription factor MYB3R-3 {ECO:0000303|PubMed:11597504}; AltName: Full=Myb-related protein 3R-3 {ECO:0000303|PubMed:11597504};	SubName: Full=Uncharacterized protein {ECO:0000313|EnsemblPlants:Bra022280.1-P};	Transcription factor, Myb superfamily	GO:0005634,nucleus; GO:0003700,DNA-binding transcription factor activity; GO:0043565,sequence-specific DNA binding; GO:0006974,cellular response to DNA damage stimulus; GO:0008285,negative regulation of cell proliferation; GO:0045892,negative regulation of transcription, DNA-templated; GO:0009733,response to auxin; GO:0009723,response to ethylene; GO:0009753,response to jasmonic acid; GO:0009751,…	SLIDE
Cluster-17807.107288	7	K18696 glycerophosphodiester phosphodiesterase [EC:3.1.4.46] | (RefSeq) uncharacterized protein At2g33490-like isoform X1 (A)	BnaC04g43930D [Brassica napus]	RecName: Full=Uncharacterized protein At2g33490;	SubName: Full=BnaC04g43930D protein {ECO:0000313|EMBL:CDY23729.1};	--	GO:0005886,plasma membrane	--
Cluster-17807.107428	7	K20782 hydroxyproline O-arabinosyltransferase [EC:2.4.2.58] | (RefSeq) uncharacterized protein LOC106324665 (A)	PREDICTED: uncharacterized protein LOC106324665 [Brassica oleracea var. oleracea]	RecName: Full=Hydroxyproline O-arabinosyltransferase 1 {ECO:0000303|PubMed:24036508}; EC=2.4.2.58 {ECO:0000269|PubMed:24036508};	SubName: Full=Uncharacterized protein {ECO:0000313|EnsemblPlants:Bo2g158870.1};	--	GO:0005801,cis-Golgi network; GO:0005768,endosome; GO:0005794,Golgi apparatus; GO:0016021,integral component of membrane; GO:0016020,membrane; GO:0005886,plasma membrane; GO:0005802,trans-Golgi network; GO:0005774,vacuolar membrane; GO:1990585,hydroxyproline O-arabinosyltransferase activity; GO:0016757,transferase activity, transferring glycosyl groups	--
Cluster-17807.10747	7	K19613 leucine-rich repeat protein SHOC2 | (RefSeq) disease resistance protein TAO1-like (A)	BnaA04g11170D [Brassica napus]	RecName: Full=Disease resistance protein RML1B {ECO:0000305}; AltName: Full=Protein RESISTANCE TO LEPTOSPHAERIA MACULANS 1B {ECO:0000303|PubMed:16623885};	SubName: Full=BnaA04g11170D protein {ECO:0000313|EMBL:CDY39736.1};	--	GO:0043531,ADP binding; GO:0005524,ATP binding; GO:0050832,defense response to fungus; GO:0007165,signal transduction	Leucine Rich Repeat
Cluster-17807.107476	7	--	uncharacterized protein LOC106429026 [Brassica napus]	--	SubName: Full=BnaC02g38240D protein {ECO:0000313|EMBL:CDY35770.1};	--	GO:0046537,2,3-bisphosphoglycerate-independent phosphoglycerate mutase activity; GO:0046872,metal ion binding; GO:0008152,metabolic process	Metalloenzyme superfamily
Cluster-17807.10748	7	K02183 calmodulin | (RefSeq) hypothetical protein (A)	PREDICTED: disease resistance protein RML1A-like [Raphanus sativus]	RecName: Full=Disease resistance-like protein DSC2 {ECO:0000305}; AltName: Full=Protein DOMINANT SUPRESSOR OF CAMTA3 NUMBER 2 {ECO:0000303|PubMed:28407487};	SubName: Full=BnaA04g11170D protein {ECO:0000313|EMBL:CDY39736.1};	--	GO:0043531,ADP binding; GO:0005524,ATP binding; GO:0042742,defense response to bacterium; GO:0009626,plant-type hypersensitive response; GO:0007165,signal transduction	ABC transporter
Cluster-17807.107579	7	K00131 glyceraldehyde-3-phosphate dehydrogenase (NADP+) [EC:1.2.1.9] | (RefSeq) NADP-dependent glyceraldehyde-3-phosphate dehydrogenase-like (A)	NADP-dependent glyceraldehyde-3-phosphate dehydrogenase-like [Brassica napus]	RecName: Full=NADP-dependent glyceraldehyde-3-phosphate dehydrogenase; EC=1.2.1.9; AltName: Full=Aldehyde dehydrogenase family 11 member A3; AltName: Full=Glyceraldehyde-3-phosphate dehydrogenase [NADP(+)]; AltName: Full=Non-phosphorylating glyceraldehyde 3-phosphate dehydrogenase; AltName: Full=Triosephosphate dehydrogenase;	SubName: Full=BnaC04g36640D protein {ECO:0000313|EMBL:CDY20292.1};	Aldehyde dehydrogenase	GO:0005737,cytoplasm; GO:0008886,glyceraldehyde-3-phosphate dehydrogenase (NADP+) (non-phosphorylating) activity	Family of unknown function (DUF5356)
Cluster-17807.10765	7	K00791 tRNA dimethylallyltransferase [EC:2.5.1.75] | (RefSeq) tRNA dimethylallyltransferase 2 (A)	PREDICTED: tRNA dimethylallyltransferase 2 [Brassica oleracea var. oleracea]	RecName: Full=tRNA dimethylallyltransferase 2; EC=2.5.1.75; AltName: Full=Isopentenyl-diphosphate: tRNA isopentenyltransferase 2; Short=AtIPT2; Short=IPP transferase 2; Short=IPPT 2;	SubName: Full=Uncharacterized protein {ECO:0000313|EnsemblPlants:Bo4g164800.1};	tRNA delta(2)-isopentenylpyrophosphate transferase	GO:0005829,cytosol; GO:0005739,mitochondrion; GO:0009824,AMP dimethylallyltransferase activity; GO:0005524,ATP binding; GO:0052381,tRNA dimethylallyltransferase activity; GO:0009691,cytokinin biosynthetic process; GO:0006400,tRNA modification	Bridge helix of CRISPR-associated endonuclease Cas9
Cluster-17807.107748	7	K01051 pectinesterase [EC:3.1.1.11] | (RefSeq) pectinesterase/pectinesterase inhibitor 3-like (A)	pectinesterase/pectinesterase inhibitor 3-like [Brassica napus]	RecName: Full=Pectinesterase/pectinesterase inhibitor 3; Includes: RecName: Full=Pectinesterase inhibitor 3; AltName: Full=Pectin methylesterase inhibitor 3; Includes: RecName: Full=Pectinesterase 3; Short=PE 3; EC=3.1.1.11; AltName: Full=Pectin methylesterase 27; Short=AtPME27; AltName: Full=Pectin methylesterase 3; Flags: Precursor;	RecName: Full=Pectinesterase {ECO:0000256|RuleBase:RU000589}; EC=3.1.1.11 {ECO:0000256|RuleBase:RU000589};	--	GO:0048046,apoplast; GO:0005618,cell wall; GO:0005737,cytoplasm; GO:0005886,plasma membrane; GO:0045330,aspartyl esterase activity; GO:0030599,pectinesterase activity; GO:0046910,pectinesterase inhibitor activity; GO:0042545,cell wall modification; GO:0050829,defense response to Gram-negative bacterium; GO:0045490,pectin catabolic process; GO:0009620,response to fungus; GO:0009624,response to nem…	Pectinesterase
Cluster-17807.107891	7	K18485 myogenic factor 6 | (RefSeq) transcription factor bHLH96 (A)	PREDICTED: transcription factor FAMA-like [Brassica oleracea var. oleracea]	RecName: Full=Transcription factor FAMA; AltName: Full=Basic helix-loop-helix protein 97; Short=AtbHLH97; Short=bHLH 97; AltName: Full=Transcription factor EN 14; AltName: Full=bHLH transcription factor bHLH097;	SubName: Full=Uncharacterized protein {ECO:0000313|EnsemblPlants:Bo3g082010.1};	--	GO:0005634,nucleus; GO:0003677,DNA binding; GO:0003700,DNA-binding transcription factor activity; GO:0046983,protein dimerization activity; GO:0010052,guard cell differentiation; GO:0010377,guard cell fate commitment; GO:0010444,guard mother cell differentiation; GO:0051782,negative regulation of cell division; GO:0061086,negative regulation of histone H3-K27 methylation; GO:0045597,positive regu…	Helix-loop-helix DNA-binding domain
Cluster-17807.108056	7	K12471 epsin | (RefSeq) clathrin interactor EPSIN 1 (A)	PREDICTED: LOW QUALITY PROTEIN: clathrin interactor EPSIN 1 [Brassica rapa]	RecName: Full=Clathrin interactor EPSIN 1; AltName: Full=EPSIN-related 1;	SubName: Full=Uncharacterized protein {ECO:0000313|EnsemblPlants:Bo9g169950.1};	Equilibrative nucleoside transporter protein	GO:0005884,actin filament; GO:0030136,clathrin-coated vesicle; GO:0005794,Golgi apparatus; GO:0005770,late endosome; GO:0009579,thylakoid; GO:0030276,clathrin binding; GO:0002020,protease binding; GO:0006623,protein targeting to vacuole	ANTH domain
Cluster-17807.108118	7	K04733 interleukin-1 receptor-associated kinase 4 [EC:2.7.11.1] | (RefSeq) receptor-like protein kinase ANXUR1 isoform X1 (A)	BnaC09g38660D [Brassica napus]	RecName: Full=Heavy metal-associated isoprenylated plant protein 33 {ECO:0000303|PubMed:21072340, ECO:0000303|PubMed:23368984}; Short=AtHIP33 {ECO:0000303|PubMed:21072340, ECO:0000303|PubMed:23368984}; Flags: Precursor;	SubName: Full=Copper transport protein ATX1 {ECO:0000313|EMBL:JAU05715.1}; Flags: Fragment;	Copper chaperone	GO:0005737,cytoplasm; GO:0009506,plasmodesma; GO:0046914,transition metal ion binding; GO:0046916,cellular transition metal ion homeostasis; GO:0030001,metal ion transport	Heavy-metal-associated domain
Cluster-17807.108135	7	K09422 transcription factor MYB, plant | (RefSeq) telomere repeat-binding factor 4 isoform X1 (A)	PREDICTED: telomere repeat-binding factor 4 isoform X2 [Brassica oleracea var. oleracea]	RecName: Full=Telomere repeat-binding factor 4; AltName: Full=MYB transcription factor;	SubName: Full=Uncharacterized protein {ECO:0000313|EnsemblPlants:Bo5g023860.1};	--	GO:0000784,nuclear chromosome, telomeric region; GO:0000786,nucleosome; GO:0003700,DNA-binding transcription factor activity; GO:0003691,double-stranded telomeric DNA binding; GO:0043565,sequence-specific DNA binding; GO:0006334,nucleosome assembly; GO:0009733,response to auxin; GO:0046686,response to cadmium ion; GO:0009723,response to ethylene; GO:0009753,response to jasmonic acid; GO:0009751,r…	--
Cluster-17807.108155	7	K00522 ferritin heavy chain [EC:1.16.3.2] | (RefSeq) ferritin-1, chloroplastic (A)	ferritin-1, chloroplastic [Brassica napus]	RecName: Full=Ferritin-1, chloroplastic; EC=1.16.3.1; Flags: Precursor;	RecName: Full=Ferritin {ECO:0000256|RuleBase:RU361145}; EC=1.16.3.1 {ECO:0000256|RuleBase:RU361145};	Ferritin	GO:0009507,chloroplast; GO:0008199,ferric iron binding; GO:0004322,ferroxidase activity; GO:0006879,cellular iron ion homeostasis; GO:0006826,iron ion transport	Ferritin-like domain
Cluster-17807.108219	7	K07513 acetyl-CoA acyltransferase 1 [EC:2.3.1.16] | (RefSeq) 3-ketoacyl-CoA thiolase 2, peroxisomal-like (A)	PREDICTED: 3-ketoacyl-CoA thiolase 2, peroxisomal-like [Brassica oleracea var. oleracea]	RecName: Full=3-ketoacyl-CoA thiolase 2, peroxisomal; EC=2.3.1.16; AltName: Full=Acetyl-CoA acyltransferase 2; AltName: Full=Beta-ketothiolase 2; AltName: Full=Peroxisomal 3-oxoacyl-CoA thiolase 2; AltName: Full=Peroxisome defective protein 1; Flags: Precursor;	SubName: Full=Uncharacterized protein {ECO:0000313|EnsemblPlants:Bo3g027150.1};	3-oxoacyl CoA thiolase	GO:0009507,chloroplast; GO:0009514,glyoxysome; GO:0016020,membrane; GO:0005739,mitochondrion; GO:0005730,nucleolus; GO:0005777,peroxisome; GO:0005774,vacuolar membrane; GO:0003988,acetyl-CoA C-acyltransferase activity; GO:0006635,fatty acid beta-oxidation; GO:0010111,glyoxysome organization; GO:0009695,jasmonic acid biosynthetic process; GO:0031408,oxylipin biosynthetic process; GO:0009789,positi…	3-Oxoacyl-[acyl-carrier-protein (ACP)] synthase III C terminal
Cluster-17807.108261	7	K09338 homeobox-leucine zipper protein | (RefSeq) homeobox-leucine zipper protein ATHB-6-like (A)	homeobox-leucine zipper protein ATHB-6-like [Brassica napus]	RecName: Full=Homeobox-leucine zipper protein ATHB-6; AltName: Full=HD-ZIP protein ATHB-6; AltName: Full=Homeodomain transcription factor ATHB-6;	SubName: Full=Uncharacterized protein {ECO:0000313|EnsemblPlants:Bo2g139080.1};	Transcription factor HEX, contains HOX and HALZ domains	GO:0005634,nucleus; GO:0003677,DNA binding; GO:0003700,DNA-binding transcription factor activity; GO:0043565,sequence-specific DNA binding; GO:0009738,abscisic acid-activated signaling pathway; GO:0009788,negative regulation of abscisic acid-activated signaling pathway; GO:0045893,positive regulation of transcription, DNA-templated; GO:0009414,response to water deprivation; GO:0006351,transcripti…	Domain of unknown function (DUF4686)
Cluster-17807.108291	7	K17268 coatomer subunit epsilon | (RefSeq) coatomer subunit epsilon-2 (A)	PREDICTED: coatomer subunit epsilon-2 [Brassica oleracea var. oleracea]	RecName: Full=Coatomer subunit epsilon-2; AltName: Full=Epsilon-coat protein 2; Short=Epsilon-COP 2;	RecName: Full=Coatomer subunit epsilon {ECO:0000256|PIRNR:PIRNR016478};	Vesicle coat complex COPI, epsilon subunit	GO:0030126,COPI vesicle coat; GO:0005829,cytosol; GO:0000139,Golgi membrane; GO:0005198,structural molecule activity; GO:0006888,ER to Golgi vesicle-mediated transport; GO:0006891,intra-Golgi vesicle-mediated transport; GO:0015031,protein transport; GO:0006890,retrograde vesicle-mediated transport, Golgi to ER	Tetratricopeptide repeat
Cluster-17807.10832	7	K10268 F-box and leucine-rich repeat protein 2/20 | (RefSeq) F-box/LRR-repeat protein 16-like (A)	PREDICTED: F-box protein SKIP2 [Brassica oleracea var. oleracea]	RecName: Full=F-box protein SKIP2; AltName: Full=SKP1-interacting partner 2;	SubName: Full=Uncharacterized protein {ECO:0000313|EnsemblPlants:Bo7g063900.1};	Leucine rich repeat proteins, some proteins contain F-box	GO:0005737,cytoplasm; GO:0005634,nucleus; GO:0004842,ubiquitin-protein transferase activity	F-box
Cluster-17807.108345	7	--	--	--	--	--	--	--
Cluster-17807.108361	7	K15292 syntaxin-binding protein 1 | (RefSeq) SNARE-interacting protein KEULE-like (A)	PREDICTED: SNARE-interacting protein KEULE-like [Brassica oleracea var. oleracea]	RecName: Full=SNARE-interacting protein KEULE;	SubName: Full=Uncharacterized protein {ECO:0000313|EnsemblPlants:Bo5g016940.1}; Flags: Fragment;	Vesicle trafficking protein Sec1	GO:0005856,cytoskeleton; GO:0005829,cytosol; GO:0019898,extrinsic component of membrane; GO:0009524,phragmoplast; GO:0005886,plasma membrane; GO:0005773,vacuole; GO:0007049,cell cycle; GO:0051301,cell division; GO:0015031,protein transport; GO:0006904,vesicle docking involved in exocytosis	Sec1 family
Cluster-17807.108367	7	K15271 ATP-dependent DNA helicase HFM1/MER3 [EC:3.6.4.12] | (RefSeq) DExH-box ATP-dependent RNA helicase DExH17 (A)	PREDICTED: pentatricopeptide repeat-containing protein At2g03380, mitochondrial [Brassica oleracea var. oleracea]	RecName: Full=Pentatricopeptide repeat-containing protein At2g03380, mitochondrial; Flags: Precursor;	SubName: Full=Uncharacterized protein {ECO:0000313|EnsemblPlants:Bo7g081160.1};	FOG: PPR repeat	GO:0043231,intracellular membrane-bounded organelle; GO:0005739,mitochondrion; GO:0004519,endonuclease activity; GO:0003723,RNA binding; GO:0009451,RNA modification	Tetratricopeptide repeat
Cluster-17807.108485	7	K12900 FUS-interacting serine-arginine-rich protein 1 | (RefSeq) serine/arginine-rich SC35-like splicing factor SCL30 (A)	serine/arginine-rich SC35-like splicing factor SCL30 [Brassica napus]	RecName: Full=Serine/arginine-rich SC35-like splicing factor SCL30; Short=At-SCL30; Short=AtSCL30; AltName: Full=SC35-like splicing factor 30; AltName: Full=Serine/arginine-rich splicing factor 30;	SubName: Full=Uncharacterized protein {ECO:0000313|EnsemblPlants:Bo4g116690.1};	FOG: RRM domain	GO:0016607,nuclear speck; GO:0005681,spliceosomal complex; GO:0042802,identical protein binding; GO:0003729,mRNA binding; GO:0000398,mRNA splicing, via spliceosome; GO:0006979,response to oxidative stress; GO:0008380,RNA splicing	RNA recognition motif. (a.k.a. RRM, RBD, or RNP domain)
Cluster-17807.108568	7	K10908 DNA-directed RNA polymerase, mitochondrial [EC:2.7.7.6] | (RefSeq) DNA-directed RNA polymerase 1, mitochondrial-like (A)	DNA-directed RNA polymerase 1, mitochondrial-like [Brassica napus]	RecName: Full=DNA-directed RNA polymerase 1, mitochondrial; EC=2.7.7.6; Flags: Precursor;	RecName: Full=DNA-directed RNA polymerase {ECO:0000256|RuleBase:RU003805}; EC=2.7.7.6 {ECO:0000256|RuleBase:RU003805};	Mitochondrial/chloroplast DNA-directed RNA polymerase RPO41, provides primers for DNA replication-initiation	GO:0034245,mitochondrial DNA-directed RNA polymerase complex; GO:0003677,DNA binding; GO:0003899,DNA-directed 5'-3' RNA polymerase activity; GO:0006390,mitochondrial transcription	DNA-dependent RNA polymerase
Cluster-17807.108668	7	--	PREDICTED: uncharacterized protein At1g32220, chloroplastic-like [Brassica rapa]	RecName: Full=Uncharacterized protein At1g32220, chloroplastic; Flags: Precursor;	SubName: Full=Uncharacterized protein {ECO:0000313|EnsemblPlants:Bra009010.1-P};	Predicted oxidoreductase	GO:0009507,chloroplast; GO:0010287,plastoglobule; GO:0009579,thylakoid; GO:0003954,NADH dehydrogenase activity; GO:0006979,response to oxidative stress; GO:1901006,ubiquinone-6 biosynthetic process	GDP-mannose 4,6 dehydratase
Cluster-17807.108733	7	K10268 F-box and leucine-rich repeat protein 2/20 | (RefSeq) F-box protein SKIP1-like (A)	F-box protein SKIP1-like [Brassica napus]	RecName: Full=F-box protein SKIP1; AltName: Full=SKP1-interacting partner 1;	SubName: Full=BnaC09g33480D protein {ECO:0000313|EMBL:CDY57461.1};	Leucine rich repeat proteins, some proteins contain F-box	GO:0005634,nucleus; GO:0019005,SCF ubiquitin ligase complex; GO:0016567,protein ubiquitination	Leucine Rich Repeat
Cluster-17807.108913	7	K17046 protein DEK | (RefSeq) DNA ligase 1 isoform X1 (A)	DNA ligase 1 isoform X2 [Brassica napus]	--	SubName: Full=BnaC09g32300D protein {ECO:0000313|EMBL:CDY28645.1};	Chromatin-associated protein Dek and related proteins, contains SAP DNA binding domain	--	DEK C terminal domain
Cluster-17807.109003	7	K20043 clathrin coat assembly protein AP180 | (RefSeq) putative clathrin assembly protein At2g25430 (A)	PREDICTED: probable clathrin assembly protein At4g32285 [Brassica oleracea var. oleracea]	RecName: Full=Probable clathrin assembly protein At4g32285;	SubName: Full=Uncharacterized protein {ECO:0000313|EnsemblPlants:Bo1g010570.1};	Clathrin assembly protein AP180 and related proteins, contain ENTH domain	GO:0005905,clathrin-coated pit; GO:0030136,clathrin-coated vesicle; GO:0005829,cytosol; GO:0005794,Golgi apparatus; GO:0005634,nucleus; GO:0005886,plasma membrane; GO:0005545,1-phosphatidylinositol binding; GO:0030276,clathrin binding; GO:0048268,clathrin coat assembly; GO:0006897,endocytosis	ENTH domain
Cluster-17807.10923	7	K17964 leucine-rich PPR motif-containing protein, mitochondrial | (RefSeq) pentatricopeptide repeat-containing protein At3g18110, chloroplastic (A)	pentatricopeptide repeat-containing protein At3g18110, chloroplastic [Brassica napus]	RecName: Full=Pentatricopeptide repeat-containing protein At3g18110, chloroplastic; AltName: Full=Protein EMBRYO DEFECTIVE 1270; Flags: Precursor;	SubName: Full=Uncharacterized protein {ECO:0000313|EnsemblPlants:Bo00828s020.1};	FOG: PPR repeat	GO:0009507,chloroplast; GO:0043231,intracellular membrane-bounded organelle; GO:0004519,endonuclease activity; GO:0003723,RNA binding; GO:0009793,embryo development ending in seed dormancy; GO:0009451,RNA modification	Pentacotripeptide-repeat region of PRORP
Cluster-17807.10926	7	K17964 leucine-rich PPR motif-containing protein, mitochondrial | (RefSeq) pentatricopeptide repeat-containing protein At3g18110, chloroplastic (A)	PREDICTED: pentatricopeptide repeat-containing protein At3g18110, chloroplastic [Brassica oleracea var. oleracea]	RecName: Full=Pentatricopeptide repeat-containing protein At3g18110, chloroplastic; AltName: Full=Protein EMBRYO DEFECTIVE 1270; Flags: Precursor;	SubName: Full=Uncharacterized protein {ECO:0000313|EnsemblPlants:Bo00828s020.1};	FOG: PPR repeat	GO:0009507,chloroplast; GO:0043231,intracellular membrane-bounded organelle; GO:0004519,endonuclease activity; GO:0003723,RNA binding; GO:0009793,embryo development ending in seed dormancy; GO:0009451,RNA modification	--
Cluster-17807.109326	7	K14326 regulator of nonsense transcripts 1 [EC:3.6.4.-] | (RefSeq) uncharacterized protein LOC111904613 (A)	uncharacterized protein LOC106361518 [Brassica napus]	--	SubName: Full=BnaC02g38090D protein {ECO:0000313|EMBL:CDY35785.1};	--	GO:0046983,protein dimerization activity	hAT family C-terminal dimerisation region
Cluster-17807.109329	7	K14326 regulator of nonsense transcripts 1 [EC:3.6.4.-] | (RefSeq) uncharacterized protein LOC111904613 (A)	uncharacterized protein LOC106361518 [Brassica napus]	--	SubName: Full=BnaC02g38090D protein {ECO:0000313|EMBL:CDY35785.1};	--	GO:0046983,protein dimerization activity	hAT family C-terminal dimerisation region
Cluster-17807.109379	7	K03064 26S proteasome regulatory subunit T4 | (RefSeq) 26S proteasome regulatory subunit 10B homolog A-like (A)	26S proteasome regulatory subunit 10B homolog A-like [Brassica napus]	RecName: Full=26S proteasome regulatory subunit 10B homolog A; AltName: Full=26S proteasome AAA-ATPase subunit RPT4a; AltName: Full=26S proteasome subunit 10B homolog A; AltName: Full=Regulatory particle triple-A ATPase subunit 4a;	SubName: Full=26S protease regulatory subunit 10B-like protein A {ECO:0000313|EMBL:JAU20151.1}; Flags: Fragment;	26S proteasome regulatory complex, ATPase RPT4	GO:0005618,cell wall; GO:0005829,cytosol; GO:0031597,cytosolic proteasome complex; GO:0031595,nuclear proteasome complex; GO:0005634,nucleus; GO:0000502,proteasome complex; GO:0005524,ATP binding; GO:0036402,proteasome-activating ATPase activity; GO:0017025,TBP-class protein binding; GO:0045899,positive regulation of RNA polymerase II transcriptional preinitiation complex assembly; GO:0030433,ubi…	Proteasomal ATPase OB C-terminal domain
Cluster-17807.109403	7	K20032 palmitoyltransferase ZDHHC13/17 [EC:2.3.1.225] | (RefSeq) probable protein S-acyltransferase 23 (A)	probable protein S-acyltransferase 23 [Brassica napus]	RecName: Full=Probable protein S-acyltransferase 23; EC=2.3.1.225; AltName: Full=Probable palmitoyltransferase At2g14255; AltName: Full=Zinc finger DHHC domain-containing protein At2g14255;	RecName: Full=S-acyltransferase {ECO:0000256|RuleBase:RU079119}; EC=2.3.1.225 {ECO:0000256|RuleBase:RU079119}; AltName: Full=Palmitoyltransferase {ECO:0000256|RuleBase:RU079119};	Ankyrin repeat and DHHC-type Zn-finger domain containing proteins	GO:0005794,Golgi apparatus; GO:0000139,Golgi membrane; GO:0016021,integral component of membrane; GO:0019706,protein-cysteine S-palmitoyltransferase activity	Ankyrin repeats (many copies)
Cluster-17807.109432	7	K13065 shikimate O-hydroxycinnamoyltransferase [EC:2.3.1.133] | (RefSeq) shikimate O-hydroxycinnamoyltransferase (A)	PREDICTED: shikimate O-hydroxycinnamoyltransferase [Brassica oleracea var. oleracea]	RecName: Full=Shikimate O-hydroxycinnamoyltransferase; EC=2.3.1.133; AltName: Full=Hydroxycinnamoyl transferase; AltName: Full=Hydroxycinnamoyl-Coenzyme A shikimate/quinate hydroxycinnamoyltransferase;	SubName: Full=Uncharacterized protein {ECO:0000313|EnsemblPlants:Bo7g003460.1};	--	GO:0005737,cytoplasm; GO:0005829,cytosol; GO:0016020,membrane; GO:0047205,quinate O-hydroxycinnamoyltransferase activity; GO:0047172,shikimate O-hydroxycinnamoyltransferase activity; GO:0010252,auxin homeostasis; GO:0071555,cell wall organization; GO:0009809,lignin biosynthetic process; GO:0009963,positive regulation of flavonoid biosynthetic process	Transferase family
Cluster-17807.109549	7	K03145 transcription elongation factor S-II | (RefSeq) transcription elongation factor TFIIS-like (A)	transcription elongation factor TFIIS-like [Brassica napus]	RecName: Full=Transcription elongation factor TFIIS {ECO:0000305}; AltName: Full=Protein REDUCED DORMANCY 2 {ECO:0000303|PubMed:21799800};	SubName: Full=Uncharacterized protein {ECO:0000313|EnsemblPlants:Bo3g032540.1}; Flags: Fragment;	Transcription elongation factor TFIIS/Cofactor of enhancer-binding protein Sp1	GO:0005634,nucleus; GO:0003746,translation elongation factor activity; GO:0008270,zinc ion binding; GO:0009910,negative regulation of flower development; GO:0034243,regulation of transcription elongation from RNA polymerase II promoter; GO:0009739,response to gibberellin; GO:0010162,seed dormancy process; GO:0009845,seed germination; GO:0006351,transcription, DNA-templated	TFIIS helical bundle-like domain
Cluster-17807.109672	7	--	PREDICTED: uncharacterized protein LOC106342049 [Brassica oleracea var. oleracea]	--	SubName: Full=Uncharacterized protein {ECO:0000313|EnsemblPlants:Bo4g154820.1};	--	--	--
Cluster-17807.109678	7	K05387 glutamate receptor, ionotropic, plant | (RefSeq) glutamate receptor 3.4 (A)	BnaC05g03240D [Brassica napus]	RecName: Full=Glutamate receptor 3.4; Short=AtGLR4; AltName: Full=Ligand-gated ion channel 3.4; Flags: Precursor;	RecName: Full=Glutamate receptor {ECO:0000256|PIRNR:PIRNR037090};	Glutamate-gated kainate-type ion channel receptor subunit GluR5 and related subunits	GO:0009507,chloroplast; GO:0016021,integral component of membrane; GO:0005886,plasma membrane; GO:0009536,plastid; GO:0005262,calcium channel activity; GO:0008066,glutamate receptor activity; GO:0004970,ionotropic glutamate receptor activity; GO:0015276,ligand-gated ion channel activity; GO:0006816,calcium ion transport; GO:0019722,calcium-mediated signaling; GO:0071311,cellular response to aceta…	Bacterial extracellular solute-binding proteins, family 3
Cluster-17807.109806	7	K19041 E3 ubiquitin-protein ligase RNF38/44 [EC:2.3.2.27] | (RefSeq) RING finger protein 44-like (A)	leucine-rich repeat extensin-like protein 2 isoform X2 [Brassica napus]	RecName: Full=Ras-related protein RABA1g; Short=AtRABA1g;	SubName: Full=Uncharacterized protein {ECO:0000313|EnsemblPlants:Bo3g066560.1};	GTPase Rab11/YPT3, small G protein superfamily	GO:0005829,cytosol; GO:0005886,plasma membrane; GO:0005525,GTP binding; GO:0003924,GTPase activity; GO:0042546,cell wall biogenesis; GO:0015031,protein transport; GO:0046686,response to cadmium ion	RING-type zinc-finger
Cluster-17807.109820	7	K18468 vacuolar protein sorting-associated protein 35 | (RefSeq) vacuolar protein sorting-associated protein 35B (A)	PREDICTED: vacuolar protein sorting-associated protein 35B [Brassica oleracea var. oleracea]	RecName: Full=Vacuolar protein sorting-associated protein 35B; AltName: Full=Vesicle protein sorting 35B;	RecName: Full=Vacuolar protein sorting-associated protein 35 {ECO:0000256|PIRNR:PIRNR009375};	Membrane coat complex Retromer, subunit VPS35	GO:0005829,cytosol; GO:0005794,Golgi apparatus; GO:0005770,late endosome; GO:0031902,late endosome membrane; GO:0030904,retromer complex; GO:0030906,retromer, cargo-selective complex; GO:0008565,protein transporter activity; GO:0006886,intracellular protein transport; GO:0042147,retrograde transport, endosome to Golgi	Vacuolar protein sorting-associated protein 35
Cluster-17807.109826	7	K02324 DNA polymerase epsilon subunit 1 [EC:2.7.7.7] | (RefSeq) DNA polymerase epsilon catalytic subunit A (A)	PREDICTED: DNA polymerase epsilon catalytic subunit A [Brassica rapa]	RecName: Full=DNA polymerase epsilon catalytic subunit A; EC=2.7.7.7; AltName: Full=DNA polymerase 2 a; Short=AtPOL2a; AltName: Full=DNA polymerase II subunit a; AltName: Full=Protein ABA OVERLY SENSITIVE a; AltName: Full=Protein EARLY IN SHORT DAYS 7; AltName: Full=Protein EMBRYO DEFECTIVE 142; AltName: Full=Protein EMBRYO DEFECTIVE 2284; AltName: Full=Protein EMBRYO DEFECTIVE 529; AltName: Full…	SubName: Full=Uncharacterized protein {ECO:0000313|EnsemblPlants:Bo5g008850.1};	DNA polymerase epsilon, catalytic subunit A	GO:0048046,apoplast; GO:0008622,epsilon DNA polymerase complex; GO:0051539,4 iron, 4 sulfur cluster binding; GO:0003677,DNA binding; GO:0003887,DNA-directed DNA polymerase activity; GO:0000166,nucleotide binding; GO:0008310,single-stranded DNA 3'-5' exodeoxyribonuclease activity; GO:0008270,zinc ion binding; GO:0006287,base-excision repair, gap-filling; GO:0045004,DNA replication proofreading; GO…	RNase_H superfamily
Cluster-17807.109937	7	K01142 exodeoxyribonuclease III [EC:3.1.11.2] | (RefSeq) LOW QUALITY PROTEIN: DNA-(apurinic or apyrimidinic site) lyase, chloroplastic-like (A)	PREDICTED: LOW QUALITY PROTEIN: DNA-(apurinic or apyrimidinic site) lyase, chloroplastic-like [Brassica oleracea var. oleracea]	RecName: Full=DNA-(apurinic or apyrimidinic site) lyase, chloroplastic {ECO:0000303|PubMed:7512729}; EC=4.2.99.18 {ECO:0000255|PROSITE-ProRule:PRU00764}; AltName: Full=Apurinic endonuclease-redox protein;	RecName: Full=DNA-(apurinic or apyrimidinic site) lyase {ECO:0000256|RuleBase:RU362131}; EC=4.2.99.18 {ECO:0000256|RuleBase:RU362131};	Apurinic/apyrimidinic endonuclease and related enzymes	GO:0042644,chloroplast nucleoid; GO:0005634,nucleus; GO:0008408,3'-5' exonuclease activity; GO:0140078,class I DNA-(apurinic or apyrimidinic site) endonuclease activity; GO:0140080,class III/IV DNA-(apurinic or apyrimidinic site) endonuclease activity; GO:0003677,DNA binding; GO:0003906,DNA-(apurinic or apyrimidinic site) endonuclease activity; GO:0008311,double-stranded DNA 3'-5' exodeoxyribonuc…	Endonuclease-reverse transcriptase
Cluster-17807.110056	7	K19613 leucine-rich repeat protein SHOC2 | (RefSeq) receptor-like protein 12 (A)	receptor-like protein 12 [Brassica napus]	RecName: Full=Receptor-like protein 18 {ECO:0000303|PubMed:18434605}; Short=AtRLP18 {ECO:0000303|PubMed:18434605};	SubName: Full=Uncharacterized protein {ECO:0000313|EnsemblPlants:Bo1g141270.1};	FOG: Leucine rich repeat	GO:0016021,integral component of membrane	Leucine Rich repeat
Cluster-17807.110124	7	--	PREDICTED: uncharacterized isomerase BH0283-like [Brassica oleracea var. oleracea]	--	SubName: Full=Uncharacterized protein {ECO:0000313|EnsemblPlants:Bo2g102030.1};	Predicted PhzC/PhzF-type epimerase	GO:0005829,cytosol; GO:0003824,catalytic activity; GO:0009058,biosynthetic process	Phenazine biosynthesis-like protein
Cluster-17807.110131	7	K10268 F-box and leucine-rich repeat protein 2/20 | (RefSeq) F-box protein SKIP17-like (A)	F-box protein SKIP17-like [Brassica napus]	RecName: Full=F-box protein SKIP17; AltName: Full=SKP1-interacting partner 17;	SubName: Full=Uncharacterized protein {ECO:0000313|EnsemblPlants:Bo3g052360.1};	F-box protein containing LRR	GO:0005634,nucleus; GO:0016567,protein ubiquitination	--
Cluster-17807.110193	7	K00232 acyl-CoA oxidase [EC:1.3.3.6] | (RefSeq) acyl-coenzyme A oxidase 4, peroxisomal (A)	PREDICTED: acyl-coenzyme A oxidase 4, peroxisomal [Brassica oleracea var. oleracea]	RecName: Full=Acyl-coenzyme A oxidase 4, peroxisomal; Short=AOX 4; EC=1.3.3.6; AltName: Full=G6p; AltName: Full=Short-chain acyl-CoA oxidase; Short=AtCX4; Short=AtG6; Short=SAOX;	SubName: Full=Uncharacterized protein {ECO:0000313|EnsemblPlants:Bo4g125890.1};	Glutaryl-CoA dehydrogenase	GO:0009514,glyoxysome; GO:0005777,peroxisome; GO:0003995,acyl-CoA dehydrogenase activity; GO:0003997,acyl-CoA oxidase activity; GO:0050660,flavin adenine dinucleotide binding; GO:0009793,embryo development ending in seed dormancy; GO:0006635,fatty acid beta-oxidation; GO:0046459,short-chain fatty acid metabolic process	Acyl-CoA dehydrogenase, middle domain
Cluster-17807.110200	7	K01102 pyruvate dehydrogenase phosphatase [EC:3.1.3.43] | (RefSeq) hypothetical protein (A)	hypothetical protein EUTSA_v10010452mg [Eutrema salsugineum]	RecName: Full=Probable protein phosphatase 2C 46; Short=AtPP2C46; EC=3.1.3.16; Flags: Precursor;	SubName: Full=Protein phosphatase 2c-like protein {ECO:0000313|EMBL:AAM19705.1};	Protein phosphatase 2C/pyruvate dehydrogenase (lipoamide) phosphatase	GO:0005886,plasma membrane; GO:0046872,metal ion binding; GO:0004722,protein serine/threonine phosphatase activity	Protein phosphatase 2C
Cluster-17807.110217	7	K16302 metal transporter CNNM | (RefSeq) uncharacterized LOC8266776 (A)	PREDICTED: uncharacterized protein LOC106336379 isoform X1 [Brassica oleracea var. oleracea]	--	SubName: Full=Uncharacterized protein {ECO:0000313|EnsemblPlants:Bo3g052180.1};	--	--	--
Cluster-17807.110255	7	K11292 transcription elongation factor SPT6 | (RefSeq) transcription elongation factor SPT6-like (A)	PREDICTED: transcription elongation factor SPT6-like [Brassica oleracea var. oleracea]	RecName: Full=Transcription elongation factor SPT6 homolog {ECO:0000305}; Short=AtSPT6 {ECO:0000303|PubMed:20139304};	RecName: Full=Transcription elongation factor spt6 {ECO:0000256|PIRNR:PIRNR036947};	Transcription elongation factor SPT6	GO:0005829,cytosol; GO:0009506,plasmodesma; GO:0008023,transcription elongation factor complex; GO:0035327,transcriptionally active chromatin; GO:0003677,DNA binding; GO:0003700,DNA-binding transcription factor activity; GO:0042393,histone binding; GO:0031491,nucleosome binding; GO:0000991,NA; GO:0003746,translation elongation factor activity; GO:0070827,chromatin maintenance; GO:0006342,chromati…	Helix-turn-helix DNA-binding domain of SPT6
Cluster-17807.110278	7	K15414 complement component 1 Q subcomponent-binding protein, mitochondrial | (RefSeq) uncharacterized protein At2g39795, mitochondrial (A)	PREDICTED: transcription factor ABA-INDUCIBLE bHLH-TYPE-like isoform X1 [Brassica oleracea var. oleracea]	RecName: Full=Succinate dehydrogenase subunit 4, mitochondrial {ECO:0000305}; Flags: Precursor;	SubName: Full=Uncharacterized protein {ECO:0000313|EnsemblPlants:Bra004533.1-P};	--	GO:0016021,integral component of membrane; GO:0016020,membrane; GO:0005749,mitochondrial respiratory chain complex II, succinate dehydrogenase complex (ubiquinone); GO:0005739,mitochondrion; GO:0045273,respiratory chain complex II; GO:0046872,metal ion binding; GO:0008177,succinate dehydrogenase (ubiquinone) activity; GO:0006099,tricarboxylic acid cycle	--
Cluster-17807.110295	7	K01054 acylglycerol lipase [EC:3.1.1.23] | (RefSeq) caffeoylshikimate esterase-like (A)	PREDICTED: uncharacterized protein LOC106306347 isoform X2 [Brassica oleracea var. oleracea]	--	SubName: Full=Uncharacterized protein {ECO:0000313|EnsemblPlants:Bo7g040330.1};	Predicted alpha/beta hydrolase	--	--
Cluster-17807.110300	7	K02727 20S proteasome subunit alpha 7 [EC:3.4.25.1] | (RefSeq) LOW QUALITY PROTEIN: proteasome subunit alpha type-3 (A)	PREDICTED: LOW QUALITY PROTEIN: proteasome subunit alpha type-3 [Camelina sativa]	RecName: Full=Proteasome subunit alpha type-3; EC=3.4.25.1; AltName: Full=20S proteasome alpha subunit G-1; AltName: Full=DiDi 17A-2a; AltName: Full=Proteasome component 8; AltName: Full=Proteasome subunit alpha type-7;	RecName: Full=Proteasome endopeptidase complex {ECO:0000256|PROSITE-ProRule:PRU00808}; EC=3.4.25.1 {ECO:0000256|PROSITE-ProRule:PRU00808}; Flags: Fragment;	20S proteasome, regulatory subunit alpha type PSMA3/PRE10	GO:0048046,apoplast; GO:0005829,cytosol; GO:0005634,nucleus; GO:0000502,proteasome complex; GO:0019773,proteasome core complex, alpha-subunit complex; GO:0005774,vacuolar membrane; GO:0005773,vacuole; GO:0004298,threonine-type endopeptidase activity; GO:0046686,response to cadmium ion; GO:0009409,response to cold; GO:0006511,ubiquitin-dependent protein catabolic process	Proteasome subunit A N-terminal signature
Cluster-17807.11038	7	K02469 DNA gyrase subunit A [EC:5.99.1.3] | (RefSeq) DNA gyrase subunit A, chloroplastic/mitochondrial (A)	DNA gyrase subunit A, chloroplastic/mitochondrial-like isoform X1 [Brassica napus]	RecName: Full=DNA gyrase subunit A, chloroplastic/mitochondrial; EC=5.99.1.3; Flags: Precursor;	SubName: Full=Uncharacterized protein {ECO:0000313|EnsemblPlants:Bo4g186250.1}; Flags: Fragment;	DNA topoisomerase type II	GO:0009507,chloroplast; GO:0005694,chromosome; GO:0016592,mediator complex; GO:0005739,mitochondrion; GO:0009295,nucleoid; GO:0005524,ATP binding; GO:0003677,DNA binding; GO:0003918,DNA topoisomerase type II (ATP-hydrolyzing) activity; GO:0006265,DNA topological change; GO:0006355,regulation of transcription, DNA-templated; GO:0006351,transcription, DNA-templated	DNA gyrase/topoisomerase IV, subunit A
Cluster-17807.110434	7	K01191 alpha-mannosidase [EC:3.2.1.24] | (RefSeq) alpha-mannosidase At3g26720-like (A)	PREDICTED: uncharacterized protein LOC106300160 [Brassica oleracea var. oleracea]	--	SubName: Full=Uncharacterized protein {ECO:0000313|EnsemblPlants:Bo6g106570.1};	--	--	Protein of unknown function (DUF1644)
Cluster-17807.110602	7	K00939 adenylate kinase [EC:2.7.4.3] | (RefSeq) adenylate kinase 2, chloroplastic-like (A)	PREDICTED: adenylate kinase 2, chloroplastic-like [Brassica oleracea var. oleracea]	RecName: Full=Adenylate kinase 2, chloroplastic; Short=AK 2; EC=2.7.4.3; AltName: Full=ATP-AMP transphosphorylase 2; AltName: Full=ATP:AMP phosphotransferase; AltName: Full=Adenylate monophosphate kinase 2; Short=AMK2; Flags: Precursor;	SubName: Full=Uncharacterized protein {ECO:0000313|EnsemblPlants:Bo9g009130.1};	Adenylate kinase	GO:0009507,chloroplast; GO:0009570,chloroplast stroma; GO:0004017,adenylate kinase activity; GO:0005524,ATP binding; GO:2000505,NA	Zeta toxin
Cluster-17807.110623	7	K09422 transcription factor MYB, plant | (RefSeq) transcription factor MYB65 isoform X1 (A)	transcription factor MYB65 isoform X2 [Brassica napus]	RecName: Full=Transcription factor MYB65 {ECO:0000303|PubMed:9839469}; AltName: Full=Myb-related protein 65 {ECO:0000303|PubMed:9839469}; Short=AtMYB65 {ECO:0000303|PubMed:9839469};	SubName: Full=BnaCnng31260D protein {ECO:0000313|EMBL:CDY56849.1};	Transcription factor, Myb superfamily	GO:0005634,nucleus; GO:0003700,DNA-binding transcription factor activity; GO:0000981,DNA-binding transcription factor activity, RNA polymerase II-specific; GO:0043565,sequence-specific DNA binding; GO:0001135,RNA polymerase II transcription regulator recruiting activity; GO:0044212,transcription regulatory region DNA binding; GO:0048653,anther development; GO:0048655,anther wall tapetum morphogen…	SLIDE
Cluster-17807.110624	7	--	outer envelope pore protein 37, chloroplastic [Brassica napus]	RecName: Full=Outer envelope pore protein 37, chloroplastic; AltName: Full=Chloroplastic outer envelope pore protein of 37 kDa; Short=AtOEP37; Flags: Precursor;	SubName: Full=Uncharacterized protein {ECO:0000313|EnsemblPlants:Bo4g194760.1}; Flags: Fragment;	--	GO:0009507,chloroplast; GO:0009941,chloroplast envelope; GO:0009706,chloroplast inner membrane; GO:0031359,integral component of chloroplast outer membrane; GO:0016020,membrane; GO:0005739,mitochondrion; GO:0009536,plastid; GO:0046930,pore complex; GO:0042802,identical protein binding; GO:0005216,ion channel activity; GO:0015288,porin activity; GO:0006812,cation transport	--
Cluster-17807.110681	7	K23280 rhamnogalacturonan I rhamnosyltransferase [EC:2.4.1.351] | (RefSeq) uncharacterized protein At1g04910 (A)	PREDICTED: uncharacterized protein At1g04910 [Brassica rapa]	RecName: Full=O-fucosyltransferase 21 {ECO:0000305}; Short=O-FucT-21 {ECO:0000305}; EC=2.4.1.- {ECO:0000305}; AltName: Full=O-fucosyltransferase family protein {ECO:0000312|EMBL:ARJ31427.1};	SubName: Full=Uncharacterized protein {ECO:0000313|EnsemblPlants:Bra039166.1-P};	--	GO:0005737,cytoplasm; GO:0016021,integral component of membrane; GO:0016757,transferase activity, transferring glycosyl groups; GO:0006004,fucose metabolic process; GO:0006486,protein glycosylation	--
Cluster-17807.110697	7	K21444 poly(rC)-binding protein 3/4 | (RefSeq) KH domain-containing protein At4g18375-like (A)	PREDICTED: KH domain-containing protein At4g18375-like [Brassica oleracea var. oleracea]	RecName: Full=RNA-binding KH domain-containing protein RCF3 {ECO:0000305|PubMed:23087326}; AltName: Full=Protein ENHANCED STRESS RESPONSE 1 {ECO:0000303|PubMed:25985302}; AltName: Full=Protein HIGH OSMOTIC STRESS GENE EXPRESSION 5 {ECO:0000303|PubMed:24146632}; AltName: Full=Protein REGULATOR OF CBF GENE EXPRESSION 3 {ECO:0000303|PubMed:23087326}; AltName: Full=Protein SHINY 1 {ECO:0000303|PubMed…	SubName: Full=Uncharacterized protein {ECO:0000313|EnsemblPlants:Bo8g100970.1};	PolyC-binding proteins alphaCP-1 and related KH domain proteins	GO:0010445,nuclear dicing body; GO:0016607,nuclear speck; GO:0070878,primary miRNA binding; GO:0010286,heat acclimation; GO:0009867,jasmonic acid mediated signaling pathway; GO:0006397,mRNA processing; GO:0031053,primary miRNA processing; GO:1900150,regulation of defense response to fungus; GO:0010468,regulation of gene expression; GO:0006970,response to osmotic stress; GO:0008380,RNA splicing	KH-like RNA-binding domain
Cluster-17807.11072	7	K03595 GTPase | (RefSeq) GTP-binding protein ERG (A)	GTP-binding protein ERG [Brassica napus]	RecName: Full=GTP-binding protein ERG;	SubName: Full=BnaCnng11050D protein {ECO:0000313|EMBL:CDY43177.1};	Ras-like GTPase ERA	GO:0005829,cytosol; GO:0005525,GTP binding; GO:0003723,RNA binding	Ethanolamine utilisation - propanediol utilisation
Cluster-17807.110833	7	K15196 transcription factor IIIB 90 kDa subunit | (RefSeq) transcription factor IIIB 60 kDa subunit (A)	BnaC03g35990D [Brassica napus]	--	SubName: Full=BnaC03g35990D protein {ECO:0000313|EMBL:CDY07924.1};	Transcription initiation factor TFIIIB, Brf1 subunit	GO:0000126,transcription factor TFIIIB complex; GO:0017025,TBP-class protein binding; GO:0001026,NA; GO:0070897,transcription preinitiation complex assembly; GO:0006383,transcription by RNA polymerase III	Transcription factor TFIIB repeat
Cluster-17807.110850	7	--	DNA-binding protein BIN4-like [Brassica napus]	RecName: Full=DNA-binding protein BIN4; AltName: Full=Protein BRASSINOSTEROID INSENSITIVE 4; AltName: Full=Protein MIDGET;	SubName: Full=Uncharacterized protein {ECO:0000313|EnsemblPlants:Bo7g096670.1};	--	GO:0009330,DNA topoisomerase complex (ATP-hydrolyzing); GO:0005634,nucleus; GO:0003690,double-stranded DNA binding; GO:0051276,chromosome organization; GO:0042023,DNA endoreduplication; GO:0009913,epidermal cell differentiation; GO:0030307,positive regulation of cell growth; GO:0048364,root development; GO:0048367,shoot system development; GO:0010090,trichome morphogenesis	--
Cluster-17807.110851	7	K14638 solute carrier family 15 (peptide/histidine transporter), member 3/4 | (RefSeq) Peptide transporter PTR2 (A)	uncharacterized protein BNAC07G21730D [Brassica napus]	--	SubName: Full=Uncharacterized protein {ECO:0000313|EnsemblPlants:Bra024821.1-P};	--	GO:0016021,integral component of membrane	SNARE associated Golgi protein
Cluster-17807.110949	7	K02433 aspartyl-tRNA(Asn)/glutamyl-tRNA(Gln) amidotransferase subunit A [EC:6.3.5.6 6.3.5.7] | (RefSeq) aspartyl/glutamyl-tRNA amidotransferase subunit A (A)	PREDICTED: fatty acid amide hydrolase isoform X1 [Brassica oleracea var. oleracea]	RecName: Full=Fatty acid amide hydrolase; EC=3.5.1.99; AltName: Full=N-acylethanolamine amidohydrolase;	SubName: Full=Uncharacterized protein {ECO:0000313|EnsemblPlants:Bo3g101300.1};	Amidases	GO:0005783,endoplasmic reticulum; GO:0005789,endoplasmic reticulum membrane; GO:0005794,Golgi apparatus; GO:0016021,integral component of membrane; GO:0005886,plasma membrane; GO:0005774,vacuolar membrane; GO:0005773,vacuole; GO:0004040,amidase activity; GO:0103073,anandamide amidohydrolase activity; GO:0047412,N-(long-chain-acyl)ethanolamine deacylase activity; GO:0102077,oleamide hydrolase acti…	Amidase
Cluster-17807.110997	7	K15255 ATP-dependent DNA helicase PIF1 [EC:3.6.4.12] | (RefSeq) uncharacterized protein LOC106393265 (A)	uncharacterized protein LOC106398727 [Brassica napus]	--	SubName: Full=Uncharacterized protein {ECO:0000313|EMBL:OAO89372.1};	--	--	TNP1/EN/SPM transposase
Cluster-17807.110999	7	K15255 ATP-dependent DNA helicase PIF1 [EC:3.6.4.12] | (RefSeq) uncharacterized protein LOC106393265 (A)	PREDICTED: uncharacterized protein LOC106331015 [Brassica oleracea var. oleracea]	--	SubName: Full=Uncharacterized protein {ECO:0000313|EMBL:OAO89372.1};	--	--	Plant transposase (Ptta/En/Spm family)
Cluster-17807.111126	7	--	BnaCnng34020D [Brassica napus]	--	SubName: Full=Uncharacterized protein {ECO:0000313|EnsemblPlants:Bo4g142050.1};	--	--	--
Cluster-17807.111165	7	K17301 coatomer subunit beta | (RefSeq) coatomer subunit beta-1-like (A)	BnaCnng54300D [Brassica napus]	RecName: Full=Coatomer subunit beta-1; AltName: Full=Beta-coat protein 1; Short=Beta-COP 1;	SubName: Full=BnaCnng54300D protein {ECO:0000313|EMBL:CDY67283.1};	Vesicle coat complex COPI, beta subunit	GO:0030126,COPI vesicle coat; GO:0005829,cytosol; GO:0000139,Golgi membrane; GO:0009506,plasmodesma; GO:0005198,structural molecule activity; GO:0006888,ER to Golgi vesicle-mediated transport; GO:0006891,intra-Golgi vesicle-mediated transport; GO:0006886,intracellular protein transport; GO:0006890,retrograde vesicle-mediated transport, Golgi to ER	Coatomer beta C-terminal region
Cluster-17807.111201	7	K10777 DNA ligase 4 [EC:6.5.1.1] | (RefSeq) DNA ligase 4-like (A)	DNA ligase 4-like [Brassica napus]	RecName: Full=DNA ligase 4; EC=6.5.1.1 {ECO:0000255|PROSITE-ProRule:PRU10135}; AltName: Full=DNA ligase IV; AltName: Full=Polydeoxyribonucleotide synthase [ATP] 4;	RecName: Full=DNA ligase {ECO:0000256|RuleBase:RU000617}; EC=6.5.1.1 {ECO:0000256|RuleBase:RU000617};	ATP-dependent DNA ligase IV	GO:0048046,apoplast; GO:0005737,cytoplasm; GO:0032807,DNA ligase IV complex; GO:0009506,plasmodesma; GO:0005524,ATP binding; GO:0003677,DNA binding; GO:0003910,DNA ligase (ATP) activity; GO:0046872,metal ion binding; GO:0006974,cellular response to DNA damage stimulus; GO:0071897,DNA biosynthetic process; GO:0051103,DNA ligation involved in DNA repair; GO:0006310,DNA recombination; GO:0006260,DNA…	BRCT domain, a BRCA1 C-terminus domain
Cluster-17807.111227	7	K14638 solute carrier family 15 (peptide/histidine transporter), member 3/4 | (RefSeq) Peptide transporter PTR2 (A)	BnaC02g34430D [Brassica napus]	--	SubName: Full=BnaC02g34430D protein {ECO:0000313|EMBL:CDY15824.1};	--	GO:0016021,integral component of membrane	SNARE associated Golgi protein
Cluster-17807.111267	7	K21596 calmodulin-binding transcription activator | (RefSeq) calmodulin-binding transcription activator 4-like (A)	PREDICTED: calmodulin-binding transcription activator 4-like [Brassica oleracea var. oleracea]	RecName: Full=Calmodulin-binding transcription activator 4 {ECO:0000303|PubMed:11925432}; Short=AtCAMTA4 {ECO:0000303|PubMed:11925432}; AltName: Full=AtFIN21 {ECO:0000303|PubMed:11162426}; AltName: Full=Ethylene-induced calmodulin-binding protein 4 {ECO:0000312|EMBL:AAR98747.1}; Short=EICBP4 {ECO:0000312|EMBL:AAR98747.1}; AltName: Full=Ethylene-induced calmodulin-binding protein d {ECO:0000303|Pu…	SubName: Full=Uncharacterized protein {ECO:0000313|EnsemblPlants:Bo6g099030.1};	Uncharacterized conserved protein, contains IPT/TIG domain	GO:0005829,cytosol; GO:0005634,nucleus; GO:0005516,calmodulin binding; GO:0043565,sequence-specific DNA binding; GO:0001077,proximal promoter DNA-binding transcription activator activity, RNA polymerase II-specific; GO:0045944,positive regulation of transcription by RNA polymerase II; GO:0006355,regulation of transcription, DNA-templated	IQ calmodulin-binding motif
Cluster-17807.111532	7	K10398 kinesin family member 11 | (RefSeq) 125 kDa kinesin-related protein (A)	PREDICTED: 125 kDa kinesin-related protein [Brassica oleracea var. oleracea]	RecName: Full=Kinesin-like protein KIN-5D {ECO:0000305};	SubName: Full=Uncharacterized protein {ECO:0000313|EnsemblPlants:Bo1g067300.1};	Kinesin-like protein	GO:0005737,cytoplasm; GO:0005871,kinesin complex; GO:0005874,microtubule; GO:0005886,plasma membrane; GO:0005819,spindle; GO:0005524,ATP binding; GO:0008574,ATP-dependent microtubule motor activity, plus-end-directed; GO:0008017,microtubule binding; GO:0007018,microtubule-based movement	Microtubule binding
Cluster-17807.111736	7	K00002 alcohol dehydrogenase (NADP+) [EC:1.1.1.2] | (RefSeq) NADPH-dependent aldo-keto reductase, chloroplastic-like isoform X1 (A)	PREDICTED: aldo-keto reductase family 4 member C9-like [Brassica rapa]	RecName: Full=NADPH-dependent aldo-keto reductase, chloroplastic {ECO:0000303|PubMed:21169366}; Short=AtChlAKR {ECO:0000303|PubMed:21169366}; EC=1.1.1.- {ECO:0000269|PubMed:19616008, ECO:0000269|PubMed:21169366}; AltName: Full=Aldo-keto reductase family 4 member C9;	SubName: Full=Uncharacterized protein {ECO:0000313|EnsemblPlants:Bra000019.1-P};	Aldo/keto reductase family proteins	GO:0009507,chloroplast; GO:0008106,alcohol dehydrogenase (NADP+) activity; GO:0004033,aldo-keto reductase (NADP) activity; GO:0070401,NADP+ binding; GO:0016229,steroid dehydrogenase activity; GO:0055114,oxidation-reduction process; GO:0009409,response to cold; GO:0009651,response to salt stress; GO:0009636,response to toxic substance; GO:0009414,response to water deprivation	Aldo/keto reductase family
Cluster-17807.11174	7	K08835 serine/threonine-protein kinase OSR1/STK39 [EC:2.7.11.1] | (RefSeq) serine/threonine-protein kinase BLUS1-like isoform X1 (A)	PREDICTED: serine/threonine-protein kinase BLUS1-like isoform X1 [Brassica oleracea var. oleracea]	RecName: Full=Serine/threonine-protein kinase BLUS1; EC=2.7.11.1; AltName: Full=Protein BLUE LIGHT SIGNALING 1;	SubName: Full=BnaC06g31450D protein {ECO:0000313|EMBL:CDY11594.1};	Ste20-like serine/threonine protein kinase	GO:0005829,cytosol; GO:0005524,ATP binding; GO:0046872,metal ion binding; GO:0004674,protein serine/threonine kinase activity; GO:0032147,activation of protein kinase activity; GO:0007346,regulation of mitotic cell cycle; GO:1902456,regulation of stomatal opening; GO:0023014,signal transduction by protein phosphorylation; GO:0031098,stress-activated protein kinase signaling cascade	Fungal protein kinase
Cluster-17807.111804	7	K21026 acetylajmaline esterase [EC:3.1.1.80] | (RefSeq) GDSL esterase/lipase At1g28570 (A)	GDSL esterase/lipase At1g28570 [Brassica napus]	RecName: Full=GDSL esterase/lipase At1g28570; EC=3.1.1.-; AltName: Full=Extracellular lipase At1g28570; Flags: Precursor;	SubName: Full=Uncharacterized protein {ECO:0000313|EnsemblPlants:Bo7g046960.1};	--	GO:0005576,extracellular region; GO:0016788,hydrolase activity, acting on ester bonds; GO:0016042,lipid catabolic process	GDSL-like Lipase/Acylhydrolase
Cluster-17807.111858	7	K03934 NADH dehydrogenase (ubiquinone) Fe-S protein 1 [EC:1.6.5.3 1.6.99.3] | (RefSeq) NADH dehydrogenase [ubiquinone] iron-sulfur protein 1, mitochondrial (A)	BnaC04g55940D [Brassica napus]	RecName: Full=NADH dehydrogenase [ubiquinone] iron-sulfur protein 1, mitochondrial; EC=1.6.5.3; EC=1.6.99.3; AltName: Full=Protein EMBRYO DEFECTIVE 1467; Flags: Precursor;	SubName: Full=BnaC04g55940D protein {ECO:0000313|EMBL:CDY56301.1};	NADH-ubiquinone oxidoreductase, NDUFS1/75 kDa subunit	GO:0009507,chloroplast; GO:0031966,mitochondrial membrane; GO:0005747,mitochondrial respiratory chain complex I; GO:0005739,mitochondrion; GO:0045271,respiratory chain complex I; GO:0051537,2 iron, 2 sulfur cluster binding; GO:0051539,4 iron, 4 sulfur cluster binding; GO:0009055,electron transfer activity; GO:0051536,iron-sulfur cluster binding; GO:0046872,metal ion binding; GO:0008137,NADH dehyd…	NADH-ubiquinone oxidoreductase subunit G, C-terminal
Cluster-17807.111941	7	K01648 ATP citrate (pro-S)-lyase [EC:2.3.3.8] | (RefSeq) ATP-citrate synthase alpha chain protein 3 (A)	ATP-citrate synthase alpha chain protein 3 [Brassica napus]	RecName: Full=ATP-citrate synthase alpha chain protein 3; Short=ATP-citrate synthase A-3; EC=2.3.3.8; AltName: Full=ATP-citrate lyase A-3; AltName: Full=Citrate cleavage enzyme A-3;	SubName: Full=BnaA08g26420D protein {ECO:0000313|EMBL:CDY31092.1};	ATP-citrate lyase	GO:0009346,citrate lyase complex; GO:0005829,cytosol; GO:0005524,ATP binding; GO:0003878,ATP citrate synthase activity; GO:0006085,acetyl-CoA biosynthetic process; GO:0006633,fatty acid biosynthetic process	ATP-grasp domain
Cluster-17807.11201	7	K11294 nucleolin | (RefSeq) nucleolin-like (A)	uncharacterized protein LOC111206965 isoform X2 [Brassica napus]	RecName: Full=Uncharacterized protein At4g02000;	SubName: Full=Uncharacterized protein {ECO:0000313|EnsemblPlants:Bo1g119270.1};	FOG: Reverse transcriptase	--	Zinc knuckle
Cluster-17807.112048	7	K14297 nuclear pore complex protein Nup98-Nup96 | (RefSeq) nuclear pore complex protein NUP98B (A)	PREDICTED: nuclear pore complex protein NUP98B [Brassica oleracea var. oleracea]	RecName: Full=Nuclear pore complex protein NUP98A {ECO:0000303|PubMed:21189294}; AltName: Full=Nucleoporin 98A {ECO:0000303|PubMed:21189294}; AltName: Full=Nucleoporin autopeptidase {ECO:0000312|EMBL:AEE28574.1};	SubName: Full=Uncharacterized protein {ECO:0000313|EnsemblPlants:Bo9g046570.1};	Nuclear pore complex, Nup98 component (sc Nup145/Nup100/Nup116)	GO:0005737,cytoplasm; GO:0005635,nuclear envelope; GO:0031965,nuclear membrane; GO:0044614,nuclear pore cytoplasmic filaments; GO:0005634,nucleus; GO:0008139,nuclear localization sequence binding; GO:0005487,NA; GO:0003723,RNA binding; GO:0017056,structural constituent of nuclear pore; GO:0006406,mRNA export from nucleus; GO:0000973,posttranscriptional tethering of RNA polymerase II gene DNA at n…	Nucleoporin autopeptidase
Cluster-17807.112067	7	K15535 phosphoglucan, water dikinase [EC:2.7.9.5] | (RefSeq) phosphoglucan, water dikinase, chloroplastic (A)	PREDICTED: phosphoglucan, water dikinase, chloroplastic [Brassica oleracea var. oleracea]	RecName: Full=Phosphoglucan, water dikinase, chloroplastic; EC=2.7.9.5; Flags: Precursor;	SubName: Full=Uncharacterized protein {ECO:0000313|EnsemblPlants:Bo9g010950.1};	--	GO:0009507,chloroplast; GO:0009570,chloroplast stroma; GO:0009536,plastid; GO:0102217,6-phosphoglucan, water dikinase activity; GO:0005524,ATP binding; GO:0019200,carbohydrate kinase activity; GO:0046872,metal ion binding; GO:0051752,phosphoglucan, water dikinase activity; GO:2001070,starch binding; GO:0046777,protein autophosphorylation; GO:0005983,starch catabolic process; GO:0005982,starch met…	Starch binding domain
Cluster-17807.112118	7	--	PREDICTED: uncharacterized protein LOC106306219 isoform X2 [Brassica oleracea var. oleracea]	--	SubName: Full=Uncharacterized protein {ECO:0000313|EnsemblPlants:Bo7g062410.1};	--	--	--
Cluster-17807.112316	7	K12870 pre-mRNA-splicing factor ISY1 | (RefSeq) pre-mRNA-splicing factor ISY1 homolog (A)	PREDICTED: pre-mRNA-splicing factor ISY1 homolog [Brassica oleracea var. oleracea]	--	SubName: Full=Uncharacterized protein {ECO:0000313|EnsemblPlants:Bo5g117030.1};	mRNA splicing factor	GO:0000350,generation of catalytic spliceosome for second transesterification step	Isy1-like splicing family
Cluster-17807.112366	7	K04733 interleukin-1 receptor-associated kinase 4 [EC:2.7.11.1] | (RefSeq) serine/threonine-protein kinase PBS1-like isoform X1 (A)	PREDICTED: uncharacterized protein LOC106321368, partial [Brassica oleracea var. oleracea]	--	SubName: Full=Uncharacterized protein {ECO:0000313|EnsemblPlants:Bo2g083740.1};	FOG: Reverse transcriptase	--	Zinc knuckle
Cluster-17807.112416	7	--	--	--	--	--	--	--
Cluster-17807.112457	7	K07195 exocyst complex component 7 | (RefSeq) exocyst complex component EXO70E2-like (A)	exocyst complex component EXO70E2-like [Brassica napus]	RecName: Full=Exocyst complex component EXO70E2 {ECO:0000303|PubMed:16942608}; Short=AtExo70e2 {ECO:0000303|PubMed:16942608}; AltName: Full=Exocyst subunit Exo70 family protein E2 {ECO:0000303|PubMed:16942608};	SubName: Full=Uncharacterized protein {ECO:0000313|EnsemblPlants:Bo7g087510.1};	Exocyst component protein and related proteins	GO:0005829,cytosol; GO:0012505,endomembrane system; GO:0000145,exocyst; GO:0070062,extracellular exosome; GO:0005576,extracellular region; GO:0005886,plasma membrane; GO:0006887,exocytosis; GO:1903553,positive regulation of extracellular exosome assembly; GO:0015031,protein transport; GO:1903533,regulation of protein targeting	Exo70 exocyst complex subunit
Cluster-17807.112469	7	K16075 magnesium transporter | (RefSeq) magnesium transporter MRS2-3 isoform X1 (A)	magnesium transporter MRS2-3-like [Brassica napus]	RecName: Full=Magnesium transporter MRS2-3; AltName: Full=Magnesium Transporter 4; Short=AtMGT4;	SubName: Full=Uncharacterized protein {ECO:0000313|EnsemblPlants:Bo1g112490.1};	Magnesium transporters: CorA family	GO:0016021,integral component of membrane; GO:0005886,plasma membrane; GO:0015095,magnesium ion transmembrane transporter activity	CorA-like Mg2+ transporter protein
Cluster-17807.112505	7	K06236 collagen, type I, alpha | (RefSeq) hypothetical protein (A)	PREDICTED: myb family transcription factor APL-like [Brassica oleracea var. oleracea]	RecName: Full=Myb family transcription factor APL {ECO:0000303|PubMed:14614507}; Short=AtAPL {ECO:0000303|PubMed:14614507}; AltName: Full=Protein ALTERED PHLOEM DEVELOPMENT {ECO:0000303|PubMed:14614507}; AltName: Full=Protein FE {ECO:0000303|PubMed:26239308}; AltName: Full=Protein PHOSPHATE STARVATION RESPONSE 2 {ECO:0000303|PubMed:15592750}; Short=AtPHR2 {ECO:0000303|PubMed:15592750}; AltName: F…	SubName: Full=Uncharacterized protein {ECO:0000313|EnsemblPlants:Bo6g081020.1};	--	GO:0005634,nucleus; GO:0003677,DNA binding; GO:0003700,DNA-binding transcription factor activity; GO:0009908,flower development; GO:0010088,phloem development; GO:0045893,positive regulation of transcription, DNA-templated; GO:0006355,regulation of transcription, DNA-templated; GO:0006351,transcription, DNA-templated; GO:0010089,xylem development	Myb-like DNA-binding domain
Cluster-17807.112546	7	K20393 PRA1 family protein 3 | (RefSeq) hypothetical protein (A)	uncharacterized protein LOC106439335 [Brassica napus]	--	SubName: Full=Uncharacterized protein {ECO:0000313|EnsemblPlants:Bo9g005830.1};	--	GO:0005622,intracellular; GO:0046872,metal ion binding; GO:0035556,intracellular signal transduction	PHD-finger
Cluster-17807.112566	7	--	PREDICTED: protein ENHANCED DISEASE RESISTANCE 2 [Brassica oleracea var. oleracea]	RecName: Full=Protein ENHANCED DISEASE RESISTANCE 2;	SubName: Full=Protein ENHANCED DISEASE RESISTANCE 2 {ECO:0000313|EMBL:JAU57392.1}; Flags: Fragment;	--	GO:0005789,endoplasmic reticulum membrane; GO:0010008,endosome membrane; GO:0016021,integral component of membrane; GO:0005886,plasma membrane; GO:0008289,lipid binding; GO:0070273,phosphatidylinositol-4-phosphate binding; GO:0009873,ethylene-activated signaling pathway; GO:1900056,negative regulation of leaf senescence; GO:0009626,plant-type hypersensitive response; GO:1900150,regulation of defe…	--
Cluster-17807.112627	7	K15285 solute carrier family 35, member E3 | (RefSeq) UDP-rhamnose/UDP-galactose transporter 1 (A)	PREDICTED: UDP-galactose transporter 2 [Brassica oleracea var. oleracea]	RecName: Full=UDP-rhamnose/UDP-galactose transporter 3 {ECO:0000312|EMBL:AKA88216.1}; Short=UDP-Rha/UDP-Gal transporter 3 {ECO:0000303|PubMed:25053812}; AltName: Full=Bi-functional UDP-rhamnose/UDP-galactose transporter {ECO:0000312|EMBL:AIJ01997.1};	SubName: Full=Uncharacterized protein {ECO:0000313|EnsemblPlants:Bo9g058310.1};	Glucose-6-phosphate/phosphate and phosphoenolpyruvate/phosphate antiporter	GO:0005794,Golgi apparatus; GO:0000139,Golgi membrane; GO:0016021,integral component of membrane; GO:0015297,antiporter activity; GO:0022857,transmembrane transporter activity; GO:0008643,carbohydrate transport; GO:0090480,purine nucleotide-sugar transmembrane transport	UAA transporter family
Cluster-17807.112804	7	K07748 sterol-4alpha-carboxylate 3-dehydrogenase (decarboxylating) [EC:1.1.1.170] | (RefSeq) 3beta-hydroxysteroid- dehydrogenase/decarboxylase-like isoform X1 (A)	PREDICTED: 3beta-hydroxysteroid-dehydrogenase/decarboxylase isoform 1-like isoform X3 [Brassica oleracea var. oleracea]	RecName: Full=3beta-hydroxysteroid-dehydrogenase/decarboxylase isoform 1; Short=At3BETAHSD/D1; EC=1.1.1.170; AltName: Full=4alpha-carboxysterol-C3-dehydrogenase/C4-decarboxylase isoform 1-1; AltName: Full=Reticulon-like protein B24; Short=AtRTNLB24; AltName: Full=Sterol-4-alpha-carboxylate 3-dehydrogenase 1, decarboxylating;	SubName: Full=Uncharacterized protein {ECO:0000313|EnsemblPlants:Bo6g009300.1};	C-3 sterol dehydrogenase/3-beta-hydroxysteroid dehydrogenase and related dehydrogenases	GO:0005789,endoplasmic reticulum membrane; GO:0016021,integral component of membrane; GO:0016020,membrane; GO:0003854,3-beta-hydroxy-delta5-steroid dehydrogenase activity; GO:0103066,4alpha-carboxy-4beta-methyl-5alpha-cholesta-8-en-3beta-ol:NAD(P)+ 3-oxidoreductase (decarboxylating) activity; GO:0103067,4alpha-carboxy-5alpha-cholesta-8-en-3beta-ol:NAD(P)+ 3-dehydrogenase (decarboxylating) activit…	NmrA-like family
Cluster-17807.112808	7	K03860 phosphatidylinositol glycan, class Q | (RefSeq) N-acetylglucosaminyl-phosphatidylinositol biosynthetic protein gpi1-like (A)	gibberellin-regulated protein 6 [Brassica napus]	RecName: Full=Gibberellin-regulated protein 6; AltName: Full=GAST1 protein homolog 6; Flags: Precursor;	SubName: Full=Uncharacterized protein {ECO:0000313|EnsemblPlants:Bo2g082290.1};	--	GO:0005576,extracellular region; GO:0009740,gibberellic acid mediated signaling pathway; GO:0009750,response to fructose; GO:0009749,response to glucose; GO:0080167,response to karrikin; GO:0009744,response to sucrose	Gibberellin regulated protein
Cluster-17807.112876	7	K12599 antiviral helicase SKI2 [EC:3.6.4.-] | (RefSeq) ATP-dependent RNA helicase SKI2 isoform X1 (A)	PREDICTED: ATP-dependent RNA helicase SKI2 isoform X1 [Brassica oleracea var. oleracea]	RecName: Full=DExH-box ATP-dependent RNA helicase DExH11 {ECO:0000305}; EC=3.6.4.13; AltName: Full=AtHELPS {ECO:0000303|PubMed:21535471}; AltName: Full=Protein SKI2 homolog {ECO:0000303|PubMed:22511887}; Short=AtSKI2 {ECO:0000303|PubMed:22511887};	SubName: Full=Uncharacterized protein {ECO:0000313|EnsemblPlants:Bo3g134080.1};	Cytoplasmic exosomal RNA helicase SKI2, DEAD-box superfamily	GO:0005737,cytoplasm; GO:0055087,Ski complex; GO:0005773,vacuole; GO:0005524,ATP binding; GO:0004004,ATP-dependent RNA helicase activity; GO:0003723,RNA binding; GO:0070478,nuclear-transcribed mRNA catabolic process, 3'-5' exonucleolytic nonsense-mediated decay; GO:0016441,posttranscriptional gene silencing; GO:0006813,potassium ion transport; GO:0006355,regulation of transcription, DNA-templated…	AAA domain
Cluster-17807.112916	7	--	--	--	--	--	--	--
Cluster-17807.112973	7	--	PREDICTED: uncharacterized protein LOC106311712 [Brassica oleracea var. oleracea]	--	SubName: Full=Uncharacterized protein {ECO:0000313|EnsemblPlants:Bo8g080860.1};	--	--	--
Cluster-17807.113078	7	K13863 solute carrier family 7 (cationic amino acid transporter), member 1 | (RefSeq) cationic amino acid transporter 4, vacuolar (A)	cationic amino acid transporter 4, vacuolar [Brassica napus]	RecName: Full=Cationic amino acid transporter 4, vacuolar;	SubName: Full=BnaC01g40540D protein {ECO:0000313|EMBL:CDY29954.1};	Amino acid transporters	GO:0016021,integral component of membrane; GO:0009705,plant-type vacuole membrane; GO:0005774,vacuolar membrane; GO:0005773,vacuole; GO:0015171,amino acid transmembrane transporter activity	Amino acid permease
Cluster-17807.113099	7	--	protein OBERON 4-like isoform X2 [Brassica napus]	RecName: Full=Protein OBERON 4;	SubName: Full=Uncharacterized protein {ECO:0000313|EnsemblPlants:Bo6g094380.1};	--	GO:0005634,nucleus; GO:0046872,metal ion binding; GO:0001708,cell fate specification; GO:0090421,embryonic meristem initiation; GO:0009880,embryonic pattern specification	--
Cluster-17807.113145	7	K03650 tRNA modification GTPase [EC:3.6.-.-] | (RefSeq) tRNA modification GTPase MnmE (A)	PREDICTED: tRNA modification GTPase MnmE [Brassica oleracea var. oleracea]	RecName: Full=Probable tRNA modification GTPase MnmE {ECO:0000255|HAMAP-Rule:MF_00379}; EC=3.6.-.- {ECO:0000255|HAMAP-Rule:MF_00379};	SubName: Full=Uncharacterized protein {ECO:0000313|EnsemblPlants:Bo6g121670.1};	Mitochondrial GTPase	GO:0009507,chloroplast; GO:0005525,GTP binding; GO:0003924,GTPase activity; GO:0046872,metal ion binding; GO:0006400,tRNA modification	50S ribosome-binding GTPase
Cluster-17807.113477	7	--	PREDICTED: ribosomal RNA-processing protein 14 [Brassica oleracea var. oleracea]	--	SubName: Full=Uncharacterized protein {ECO:0000313|EnsemblPlants:Bo3g003290.1};	Uncharacterized conserved protein	--	60S ribosome biogenesis protein Rrp14
Cluster-17807.113498	7	K03247 translation initiation factor 3 subunit H | (RefSeq) eukaryotic translation initiation factor 3 subunit H (A)	eukaryotic translation initiation factor 3 subunit H [Brassica napus]	RecName: Full=Eukaryotic translation initiation factor 3 subunit H {ECO:0000255|HAMAP-Rule:MF_03007}; Short=eIF3h {ECO:0000255|HAMAP-Rule:MF_03007}; AltName: Full=Eukaryotic translation initiation factor 3 subunit 3 {ECO:0000255|HAMAP-Rule:MF_03007}; AltName: Full=eIF-3-gamma; AltName: Full=eIF3 p38 subunit;	RecName: Full=Eukaryotic translation initiation factor 3 subunit H {ECO:0000256|HAMAP-Rule:MF_03007}; Short=eIF3h {ECO:0000256|HAMAP-Rule:MF_03007};	Translation initiation factor 3, subunit h (eIF-3h)	GO:0005829,cytosol; GO:0005852,eukaryotic translation initiation factor 3 complex; GO:0042788,polysomal ribosome; GO:0003743,translation initiation factor activity; GO:0009738,abscisic acid-activated signaling pathway; GO:0045948,positive regulation of translational initiation; GO:0009737,response to abscisic acid; GO:0009733,response to auxin; GO:0009749,response to glucose; GO:0034286,response …	JAB1/Mov34/MPN/PAD-1 ubiquitin protease
Cluster-17807.113578	7	K00167 2-oxoisovalerate dehydrogenase E1 component beta subunit [EC:1.2.4.4] | (RefSeq) 2-oxoisovalerate dehydrogenase subunit beta 1, mitochondrial (A)	PREDICTED: 2-oxoisovalerate dehydrogenase subunit beta 1, mitochondrial [Brassica oleracea var. oleracea]	RecName: Full=2-oxoisovalerate dehydrogenase subunit beta 1, mitochondrial; EC=1.2.4.4; AltName: Full=Branched-chain alpha-keto acid dehydrogenase E1 component beta chain; Short=BCKDE1B; Short=BCKDH E1-beta; Flags: Precursor;	SubName: Full=Uncharacterized protein {ECO:0000313|EnsemblPlants:Bo3g185280.1};	Branched chain alpha-keto acid dehydrogenase E1, beta subunit	GO:0005759,mitochondrial matrix; GO:0003863,3-methyl-2-oxobutanoate dehydrogenase (2-methylpropanoyl-transferring) activity	Transketolase, C-terminal domain
Cluster-17807.113601	7	K19043 E3 ubiquitin-protein ligase RHF [EC:2.3.2.27] | (RefSeq) E3 ubiquitin-protein ligase RHF2A-like (A)	BnaC09g36590D [Brassica napus]	RecName: Full=E3 ubiquitin-protein ligase RHF2A {ECO:0000305}; EC=2.3.2.27; AltName: Full=RING-H2 finger F2a {ECO:0000303|PubMed:9781696}; AltName: Full=RING-H2 zinc finger protein RHF2a {ECO:0000305}; AltName: Full=RING-type E3 ubiquitin transferase RHF2A {ECO:0000305};	SubName: Full=BnaC09g36590D protein {ECO:0000313|EMBL:CDY16614.1};	FOG: Predicted E3 ubiquitin ligase	GO:0005886,plasma membrane; GO:0046872,metal ion binding; GO:0061630,ubiquitin protein ligase activity; GO:0009561,megagametogenesis; GO:0055046,microgametogenesis; GO:0043161,proteasome-mediated ubiquitin-dependent protein catabolic process; GO:0000209,protein polyubiquitination; GO:0042787,NA; GO:0051603,proteolysis involved in cellular protein catabolic process; GO:0051726,regulation of cell c…	Zinc-finger of the MIZ type in Nse subunit
Cluster-17807.113631	7	K08818 cell division cycle 2-like [EC:2.7.11.22] | (RefSeq) cyclin-dependent kinase G-2-like (A)	cyclin-dependent kinase G-2-like [Brassica napus]	RecName: Full=Cyclin-dependent kinase G-2; Short=CDKG;2; EC=2.7.11.22; EC=2.7.11.23;	SubName: Full=Uncharacterized protein {ECO:0000313|EnsemblPlants:Bo6g103970.1};	Protein kinase PITSLRE and related kinases	GO:0005634,nucleus; GO:0005524,ATP binding; GO:0004693,cyclin-dependent protein serine/threonine kinase activity; GO:0008353,RNA polymerase II CTD heptapeptide repeat kinase activity; GO:0006468,protein phosphorylation; GO:0010468,regulation of gene expression; GO:0007346,regulation of mitotic cell cycle	Kinase-like
Cluster-17807.113689	7	K09667 protein O-GlcNAc transferase [EC:2.4.1.255] | (RefSeq) probable UDP-N-acetylglucosamine--peptide N-acetylglucosaminyltransferase SPINDLY (A)	probable UDP-N-acetylglucosamine--peptide N-acetylglucosaminyltransferase SPINDLY [Brassica napus]	RecName: Full=Probable UDP-N-acetylglucosamine--peptide N-acetylglucosaminyltransferase SPINDLY; EC=2.4.1.255 {ECO:0000269|Ref.5};	SubName: Full=Uncharacterized protein {ECO:0000313|EnsemblPlants:Bo5g136400.1};	O-linked N-acetylglucosamine transferase OGT	GO:0005737,cytoplasm; GO:0005829,cytosol; GO:0005634,nucleus; GO:0016262,protein N-acetylglucosaminyltransferase activity; GO:0030154,cell differentiation; GO:0009736,cytokinin-activated signaling pathway; GO:0009908,flower development; GO:0009740,gibberellic acid mediated signaling pathway; GO:0009938,negative regulation of gibberellic acid mediated signaling pathway; GO:0006486,protein glycosyl…	Anaphase-promoting complex, cyclosome, subunit 3
Cluster-17807.113770	7	K10393 kinesin family member 2/24 | (RefSeq) kinesin-like protein KIN-13B (A)	kinesin-like protein KIN-13B [Brassica napus]	RecName: Full=Kinesin-like protein KIN-13B {ECO:0000305}; AltName: Full=AtKINESIN-13B {ECO:0000303|PubMed:25232944}; Short=AtKIN13B {ECO:0000303|PubMed:25232944};	RecName: Full=Kinesin-like protein {ECO:0000256|RuleBase:RU000394};	Kinesin-like protein	GO:0005871,kinesin complex; GO:0005874,microtubule; GO:0005634,nucleus; GO:0005886,plasma membrane; GO:0005524,ATP binding; GO:0016887,ATPase activity; GO:0008017,microtubule binding; GO:0003777,microtubule motor activity; GO:0007018,microtubule-based movement; GO:1903338,regulation of cell wall organization or biogenesis	Microtubule binding
Cluster-17807.113793	7	K13104 zinc finger protein 830 | (RefSeq) zinc finger protein 830 isoform X1 (A)	BnaCnng06020D [Brassica napus]	--	SubName: Full=BnaCnng06020D protein {ECO:0000313|EMBL:CDY28716.1};	Uncharacterized conserved protein	--	Zinc-finger double-stranded RNA-binding
Cluster-17807.113813	7	--	membralin [Brassica napus]	--	SubName: Full=Uncharacterized protein {ECO:0000313|EnsemblPlants:Bra031462.1-P};	Uncharacterized conserved protein	GO:0005783,endoplasmic reticulum; GO:0016021,integral component of membrane	Tumour-associated protein
Cluster-17807.113869	7	K19791 iron transport multicopper oxidase | (RefSeq) L-ascorbate oxidase homolog (A)	PREDICTED: L-ascorbate oxidase homolog [Brassica rapa]	RecName: Full=L-ascorbate oxidase homolog; EC=1.10.3.-; Flags: Precursor;	SubName: Full=Uncharacterized protein {ECO:0000313|EnsemblPlants:Bo4g151730.1};	Multicopper oxidases	GO:0005576,extracellular region; GO:0005507,copper ion binding; GO:0016491,oxidoreductase activity	Multicopper oxidase
Cluster-17807.113952	7	K01365 cathepsin L [EC:3.4.22.15] | (RefSeq) hypothetical protein (A)	uncharacterized protein LOC106414942 isoform X1 [Brassica napus]	--	SubName: Full=BnaA09g46400D protein {ECO:0000313|EMBL:CDY26637.1};	--	--	Papain family cysteine protease
Cluster-17807.114377	7	--	PREDICTED: uncharacterized protein LOC108836817, partial [Raphanus sativus]	--	SubName: Full=Uncharacterized protein {ECO:0000313|EnsemblPlants:Bo00673s200.1};	--	--	--
Cluster-17807.114419	7	K13348 protein Mpv17 | (RefSeq) protein sym-1-like isoform X1 (A)	protein sym-1-like isoform X1 [Brassica napus]	RecName: Full=Mitochondrial dicarboxylate/tricarboxylate transporter DTC; AltName: Full=Dicarboxylate/tricarboxylate carrier;	SubName: Full=Uncharacterized protein {ECO:0000313|EnsemblPlants:Bo3g013790.1};	Peroxisomal membrane protein MPV17 and related proteins	GO:0005618,cell wall; GO:0009507,chloroplast; GO:0009941,chloroplast envelope; GO:0016021,integral component of membrane; GO:0005743,mitochondrial inner membrane; GO:0005739,mitochondrion; GO:0009506,plasmodesma; GO:0005774,vacuolar membrane; GO:0005310,dicarboxylic acid transmembrane transporter activity; GO:0015367,oxoglutarate:malate antiporter activity; GO:0015142,tricarboxylic acid transmemb…	Mpv17 / PMP22 family
Cluster-17807.114449	7	K05275 pyridoxine 4-dehydrogenase [EC:1.1.1.65] | (RefSeq) pyridoxal reductase-like (A)	probable aldo-keto reductase 3 [Brassica napus]	RecName: Full=Probable aldo-keto reductase 3; EC=1.1.1.-;	SubName: Full=Uncharacterized protein {ECO:0000313|EnsemblPlants:Bo9g043860.1};	Voltage-gated shaker-like K+ channel, subunit beta/KCNAB	GO:0009941,chloroplast envelope; GO:0005886,plasma membrane; GO:0016491,oxidoreductase activity	Aldo/keto reductase family
Cluster-17807.114552	7	K22989 integral membrane protein GPR137 | (RefSeq) tobamovirus multiplication protein 1-like isoform X1 (A)	PREDICTED: tobamovirus multiplication protein 3 [Brassica oleracea var. oleracea]	RecName: Full=Tobamovirus multiplication protein 3; Short=AtTOM3;	SubName: Full=Uncharacterized protein {ECO:0000313|EnsemblPlants:Bo2g136030.1};	--	GO:0016021,integral component of membrane; GO:0009705,plant-type vacuole membrane; GO:0046786,viral replication complex formation and maintenance	Domain of unknown function (DUF4153)
Cluster-17807.114556	7	--	PREDICTED: uncharacterized protein LOC106343646 [Brassica oleracea var. oleracea]	--	SubName: Full=BnaC05g01270D protein {ECO:0000313|EMBL:CDY15248.1};	--	--	Polyketide cyclase / dehydrase and lipid transport
Cluster-17807.11457	7	K21248 vacuole membrane protein 1 | (RefSeq) vacuole membrane protein KMS1-like (A)	vacuole membrane protein KMS1-like [Brassica napus]	RecName: Full=Vacuole membrane protein KMS1 {ECO:0000303|PubMed:21294794}; AltName: Full=Protein KILLING ME SLOWLY 1 {ECO:0000303|PubMed:21294794};	SubName: Full=Uncharacterized protein {ECO:0000313|EnsemblPlants:Bo1g057270.1};	Vacuole membrane protein VMP1	GO:0005783,endoplasmic reticulum; GO:0005789,endoplasmic reticulum membrane; GO:0016021,integral component of membrane; GO:0000407,phagophore assembly site; GO:0010256,endomembrane system organization; GO:0007029,endoplasmic reticulum organization; GO:0006887,exocytosis; GO:0007030,Golgi organization; GO:0016192,vesicle-mediated transport	--
Cluster-17807.114607	7	K14490 histidine-containing phosphotransfer peotein | (RefSeq) histidine-containing phosphotransfer protein 2-like (A)	PREDICTED: B3 domain-containing protein At5g18000-like isoform X1 [Brassica oleracea var. oleracea]	RecName: Full=B3 domain-containing protein At5g18000;	SubName: Full=BnaCnng32580D protein {ECO:0000313|EMBL:CDY57957.1};	--	GO:0005634,nucleus; GO:0003677,DNA binding; GO:0009567,double fertilization forming a zygote and endosperm; GO:0009553,embryo sac development; GO:0006355,regulation of transcription, DNA-templated; GO:0006351,transcription, DNA-templated	--
Cluster-17807.114625	7	K00827 alanine-glyoxylate transaminase / (R)-3-amino-2-methylpropionate-pyruvate transaminase [EC:2.6.1.44 2.6.1.40] | (RefSeq) alanine--glyoxylate aminotransferase 2 homolog 2, mitochondrial-like (A)	BnaAnng13240D [Brassica napus]	RecName: Full=Alanine--glyoxylate aminotransferase 2 homolog 2, mitochondrial; EC=2.6.1.44; AltName: Full=Beta-alanine-pyruvate aminotransferase 2; Flags: Precursor;	SubName: Full=BnaAnng13240D protein {ECO:0000313|EMBL:CDY54458.1};	Alanine-glyoxylate aminotransferase AGT2	GO:0005739,mitochondrion; GO:0008453,alanine-glyoxylate transaminase activity; GO:0042802,identical protein binding; GO:0030170,pyridoxal phosphate binding; GO:0009853,photorespiration	Aminotransferase class-III
Cluster-17807.114667	7	K08339 autophagy-related protein 5 | (RefSeq) autophagy protein 5-like (A)	PREDICTED: autophagy protein 5-like [Brassica oleracea var. oleracea]	RecName: Full=Autophagy protein 5 {ECO:0000305}; AltName: Full=Protein autophagy 5 {ECO:0000305}; Short=AtAPG5 {ECO:0000303|PubMed:12114572};	RecName: Full=Autophagy protein 5 {ECO:0000256|RuleBase:RU361202};	Protein involved in autophagy and nutrient starvation	GO:0034274,Atg12-Atg5-Atg16 complex; GO:0034045,phagophore assembly site membrane; GO:0000045,autophagosome assembly; GO:0006914,autophagy; GO:0000422,autophagy of mitochondrion; GO:0044804,autophagy of nucleus; GO:0006501,C-terminal protein lipidation; GO:0006995,cellular response to nitrogen starvation; GO:0050832,defense response to fungus; GO:0010150,leaf senescence; GO:0015031,protein transp…	Autophagy protein Apg5
Cluster-17807.114694	7	--	UPF0725 protein EMB2204-like [Brassica napus]	RecName: Full=UPF0725 protein EMB2204; AltName: Full=Protein EMBRYO DEFECTIVE 2204;	SubName: Full=Uncharacterized protein {ECO:0000313|EnsemblPlants:Bo5g008910.1};	--	GO:0007275,multicellular organism development	Protein MS5
Cluster-17807.114707	7	K12600 superkiller protein 3 | (RefSeq) tetratricopeptide repeat protein SKI3 (A)	PREDICTED: tetratricopeptide repeat protein SKI3 [Brassica oleracea var. oleracea]	RecName: Full=Tetratricopeptide repeat protein SKI3 {ECO:0000305}; AltName: Full=Protein SKI3 homolog {ECO:0000303|PubMed:22511887}; Short=AtSKI3 {ECO:0000303|PubMed:22511887};	SubName: Full=Uncharacterized protein {ECO:0000313|EnsemblPlants:Bo6g120730.1};	TPR repeat-containing protein	GO:0005737,cytoplasm; GO:0055087,Ski complex; GO:0003677,DNA binding; GO:0070478,nuclear-transcribed mRNA catabolic process, 3'-5' exonucleolytic nonsense-mediated decay; GO:0016441,posttranscriptional gene silencing; GO:0006355,regulation of transcription, DNA-templated; GO:0006351,transcription, DNA-templated	Tetratricopeptide repeat
Cluster-17807.114787	7	K17602 YLP motif-containing protein 1 | (RefSeq) uncharacterized protein LOC106335898 isoform X1 (A)	PREDICTED: uncharacterized protein LOC106335898 isoform X1 [Brassica oleracea var. oleracea]	--	SubName: Full=Uncharacterized protein {ECO:0000313|EnsemblPlants:Bo3g107150.1};	Nuclear protein ZAP	GO:0005634,nucleus	Domain of unknown function (DUF3391)
Cluster-17807.114853	7	K19613 leucine-rich repeat protein SHOC2 | (RefSeq) uncharacterized protein LOC107946643 (A)	PREDICTED: disease resistance RPP13-like protein 4 [Brassica oleracea var. oleracea]	RecName: Full=Disease resistance RPP13-like protein 4; AltName: Full=Disease resistance protein ZAR1 {ECO:0000305}; AltName: Full=Protein HOPZ-ACTIVATED RESISTANCE 1;	SubName: Full=Uncharacterized protein {ECO:0000313|EnsemblPlants:Bo2g127280.1};	--	GO:0005886,plasma membrane; GO:0043531,ADP binding; GO:0005524,ATP binding; GO:0043621,protein self-association; GO:0006952,defense response; GO:0050829,defense response to Gram-negative bacterium; GO:0007165,signal transduction	Leucine rich repeat
Cluster-17807.114953	7	K14684 solute carrier family 25 (mitochondrial phosphate transporter), member 23/24/25/41 | (RefSeq) mitochondrial substrate carrier family protein B-like (A)	PREDICTED: mitochondrial substrate carrier family protein B-like [Brassica oleracea var. oleracea]	RecName: Full=Mitochondrial adenine nucleotide transporter ADNT1; AltName: Full=Adenine nucleotide transporter 1;	SubName: Full=Uncharacterized protein {ECO:0000313|EnsemblPlants:Bo4g187240.1};	Mitochondrial solute carrier protein	GO:0016021,integral component of membrane; GO:0005743,mitochondrial inner membrane; GO:0006839,mitochondrial transport; GO:0055085,transmembrane transport	Mitochondrial carrier protein
Cluster-17807.115007	7	--	BnaCnng62020D [Brassica napus]	--	SubName: Full=BnaCnng62020D protein {ECO:0000313|EMBL:CDY69129.1};	--	--	--
Cluster-17807.115088	7	K00864 glycerol kinase [EC:2.7.1.30] | (RefSeq) glycerol kinase-like (A)	BnaA08g03870D [Brassica napus]	RecName: Full=Glycerol kinase; Short=Glycerokinase; EC=2.7.1.30; AltName: Full=ATP:glycerol 3-phosphotransferase; AltName: Full=Protein GLYCEROL INSENSITIVE 1; AltName: Full=Protein NONHOST RESISTANCE TO P. S. PHASEOLICOLA 1;	SubName: Full=Uncharacterized protein {ECO:0000313|EnsemblPlants:Bra014074.1-P};	Ribulose kinase and related carbohydrate kinases	GO:0005829,cytosol; GO:0005739,mitochondrion; GO:0005524,ATP binding; GO:0004370,glycerol kinase activity; GO:0042742,defense response to bacterium; GO:0019563,glycerol catabolic process; GO:0046167,glycerol-3-phosphate biosynthetic process; GO:0009617,response to bacterium; GO:0080167,response to karrikin; GO:0010188,response to microbial phytotoxin; GO:0002237,response to molecule of bacterial …	--
Cluster-17807.115090	7	K00864 glycerol kinase [EC:2.7.1.30] | (RefSeq) glycerol kinase-like (A)	BnaA08g03870D [Brassica napus]	RecName: Full=Glycerol kinase; Short=Glycerokinase; EC=2.7.1.30; AltName: Full=ATP:glycerol 3-phosphotransferase; AltName: Full=Protein GLYCEROL INSENSITIVE 1; AltName: Full=Protein NONHOST RESISTANCE TO P. S. PHASEOLICOLA 1;	SubName: Full=Uncharacterized protein {ECO:0000313|EnsemblPlants:Bra014074.1-P};	Ribulose kinase and related carbohydrate kinases	GO:0005829,cytosol; GO:0005739,mitochondrion; GO:0005524,ATP binding; GO:0004370,glycerol kinase activity; GO:0042742,defense response to bacterium; GO:0019563,glycerol catabolic process; GO:0046167,glycerol-3-phosphate biosynthetic process; GO:0009617,response to bacterium; GO:0080167,response to karrikin; GO:0010188,response to microbial phytotoxin; GO:0002237,response to molecule of bacterial …	--
Cluster-17807.115091	7	K00864 glycerol kinase [EC:2.7.1.30] | (RefSeq) glycerol kinase-like (A)	BnaA08g03870D [Brassica napus]	RecName: Full=Glycerol kinase; Short=Glycerokinase; EC=2.7.1.30; AltName: Full=ATP:glycerol 3-phosphotransferase; AltName: Full=Protein GLYCEROL INSENSITIVE 1; AltName: Full=Protein NONHOST RESISTANCE TO P. S. PHASEOLICOLA 1;	SubName: Full=Uncharacterized protein {ECO:0000313|EnsemblPlants:Bra014074.1-P};	Ribulose kinase and related carbohydrate kinases	GO:0005829,cytosol; GO:0005739,mitochondrion; GO:0005524,ATP binding; GO:0004370,glycerol kinase activity; GO:0042742,defense response to bacterium; GO:0019563,glycerol catabolic process; GO:0046167,glycerol-3-phosphate biosynthetic process; GO:0009617,response to bacterium; GO:0080167,response to karrikin; GO:0010188,response to microbial phytotoxin; GO:0002237,response to molecule of bacterial …	--
Cluster-17807.115095	7	K00864 glycerol kinase [EC:2.7.1.30] | (RefSeq) glycerol kinase-like (A)	BnaA08g03870D [Brassica napus]	RecName: Full=Glycerol kinase; Short=Glycerokinase; EC=2.7.1.30; AltName: Full=ATP:glycerol 3-phosphotransferase; AltName: Full=Protein GLYCEROL INSENSITIVE 1; AltName: Full=Protein NONHOST RESISTANCE TO P. S. PHASEOLICOLA 1;	SubName: Full=Uncharacterized protein {ECO:0000313|EnsemblPlants:Bra014074.1-P};	Ribulose kinase and related carbohydrate kinases	GO:0005829,cytosol; GO:0005739,mitochondrion; GO:0005524,ATP binding; GO:0004370,glycerol kinase activity; GO:0042742,defense response to bacterium; GO:0019563,glycerol catabolic process; GO:0046167,glycerol-3-phosphate biosynthetic process; GO:0009617,response to bacterium; GO:0080167,response to karrikin; GO:0010188,response to microbial phytotoxin; GO:0002237,response to molecule of bacterial …	--
Cluster-17807.115097	7	K00864 glycerol kinase [EC:2.7.1.30] | (RefSeq) glycerol kinase-like (A)	BnaA08g03870D [Brassica napus]	RecName: Full=Glycerol kinase; Short=Glycerokinase; EC=2.7.1.30; AltName: Full=ATP:glycerol 3-phosphotransferase; AltName: Full=Protein GLYCEROL INSENSITIVE 1; AltName: Full=Protein NONHOST RESISTANCE TO P. S. PHASEOLICOLA 1;	SubName: Full=Uncharacterized protein {ECO:0000313|EnsemblPlants:Bra014074.1-P};	Ribulose kinase and related carbohydrate kinases	GO:0005829,cytosol; GO:0005739,mitochondrion; GO:0005524,ATP binding; GO:0004370,glycerol kinase activity; GO:0042742,defense response to bacterium; GO:0019563,glycerol catabolic process; GO:0046167,glycerol-3-phosphate biosynthetic process; GO:0009617,response to bacterium; GO:0080167,response to karrikin; GO:0010188,response to microbial phytotoxin; GO:0002237,response to molecule of bacterial …	--
Cluster-17807.115100	7	K08678 UDP-glucuronate decarboxylase [EC:4.1.1.35] | (RefSeq) UDP-glucuronic acid decarboxylase 1-like (A)	uncharacterized protein BNAC07G39040D isoform X1 [Brassica napus]	--	SubName: Full=Uncharacterized protein {ECO:0000313|EnsemblPlants:Bra019216.1-P};	--	--	--
Cluster-17807.115218	7	K01875 seryl-tRNA synthetase [EC:6.1.1.11] | (RefSeq) serine--tRNA ligase, chloroplastic/mitochondrial isoform X1 (A)	serine--tRNA ligase, chloroplastic/mitochondrial isoform X1 [Brassica napus]	RecName: Full=Serine--tRNA ligase, chloroplastic/mitochondrial {ECO:0000305}; EC=6.1.1.11 {ECO:0000305}; AltName: Full=AtSRS {ECO:0000303|PubMed:16107332}; AltName: Full=Protein OVULE ABORTION 7 {ECO:0000303|PubMed:16297076}; AltName: Full=Seryl-tRNA synthetase {ECO:0000305}; Short=SerRS {ECO:0000305}; AltName: Full=Seryl-tRNA(Ser/Sec) synthetase {ECO:0000305}; Flags: Precursor;	SubName: Full=BnaC08g41780D protein {ECO:0000313|EMBL:CDY34619.1};	Seryl-tRNA synthetase	GO:0009507,chloroplast; GO:0005739,mitochondrion; GO:0005524,ATP binding; GO:0004828,serine-tRNA ligase activity; GO:0009658,chloroplast organization; GO:0007005,mitochondrion organization; GO:0048481,plant ovule development; GO:0097056,selenocysteinyl-tRNA(Sec) biosynthetic process; GO:0006434,seryl-tRNA aminoacylation	Seryl-tRNA synthetase N-terminal domain
Cluster-17807.115263	7	K07466 replication factor A1 | (RefSeq) replication factor A protein 1-like (A)	BnaA06g19560D [Brassica napus]	RecName: Full=Glutamyl-tRNA reductase 2, chloroplastic; Short=GluTR; EC=1.2.1.70; Flags: Precursor;	SubName: Full=Uncharacterized protein {ECO:0000313|EnsemblPlants:Bo9g120400.1};	--	GO:0009507,chloroplast; GO:0009536,plastid; GO:0008883,glutamyl-tRNA reductase activity; GO:0050661,NADP binding; GO:0015995,chlorophyll biosynthetic process; GO:0006783,heme biosynthetic process; GO:0006782,protoporphyrinogen IX biosynthetic process; GO:0006979,response to oxidative stress; GO:0033014,tetrapyrrole biosynthetic process	--
Cluster-17807.115344	7	K08081 tropinone reductase I [EC:1.1.1.206] | (RefSeq) senescence-associated protein 13-like isoform X1 (A)	senescence-associated protein 13-like isoform X1 [Brassica napus]	RecName: Full=Senescence-associated protein 13 {ECO:0000303|PubMed:9617813}; AltName: Full=Tropinone reductase homolog SAG13 {ECO:0000250|UniProtKB:P50162}; EC=1.1.1.- {ECO:0000305};	SubName: Full=BnaA04g28660D protein {ECO:0000313|EMBL:CDY51372.1};	Reductases with broad range of substrate specificities	GO:0004022,alcohol dehydrogenase (NAD) activity; GO:0007568,aging; GO:0002213,defense response to insect	KR domain
Cluster-17807.115394	7	K14298 mRNA export factor | (RefSeq) protein RAE1-like (A)	PREDICTED: protein RAE1-like [Brassica oleracea var. oleracea]	RecName: Full=Protein RAE1 {ECO:0000303|PubMed:21189294}; AltName: Full=RNA export factor 1 {ECO:0000303|PubMed:21189294};	SubName: Full=Uncharacterized protein {ECO:0000313|EnsemblPlants:Bo6g080580.1};	mRNA export protein (contains WD40 repeats)	GO:0080008,Cul4-RING E3 ubiquitin ligase complex; GO:0005829,cytosol; GO:0005635,nuclear envelope; GO:0005643,nuclear pore; GO:0003723,RNA binding; GO:0043130,ubiquitin binding; GO:0051028,mRNA transport; GO:0006606,protein import into nucleus; GO:0006405,RNA export from nucleus; GO:0000972,transcription-dependent tethering of RNA polymerase II gene DNA at nuclear periphery	--
Cluster-17807.115413	7	K20890 xylan alpha-glucuronosyltransferase [EC:2.4.1.-] | (RefSeq) UDP-glucuronate:xylan alpha-glucuronosyltransferase 2-like isoform X1 (A)	UDP-glucuronate:xylan alpha-glucuronosyltransferase 2-like isoform X2 [Brassica napus]	RecName: Full=UDP-glucuronate:xylan alpha-glucuronosyltransferase 2; Short=UDP-GlcA:xylan glucuronyltransferase 2; EC=2.4.1.-; AltName: Full=Glycogenin-like protein 2; AltName: Full=Plant glycogenin-like starch initiation protein 3; AltName: Full=Protein GLUCURONIC ACID SUBSTITUTION OF XYLAN 2; Short=AtGUX2;	RecName: Full=Hexosyltransferase {ECO:0000256|RuleBase:RU362027}; EC=2.4.1.- {ECO:0000256|RuleBase:RU362027};	Glycosyl transferase, family 8 - glycogenin	GO:0005794,Golgi apparatus; GO:0000139,Golgi membrane; GO:0016021,integral component of membrane; GO:0015020,glucuronosyltransferase activity; GO:0080116,glucuronoxylan glucuronosyltransferase activity; GO:0046872,metal ion binding; GO:0071555,cell wall organization; GO:0010417,glucuronoxylan biosynthetic process; GO:0009834,plant-type secondary cell wall biogenesis; GO:0045492,xylan biosynthetic…	--
Cluster-17807.115427	7	K07517 Delta3-Delta2-enoyl-CoA isomerase [EC:5.3.3.8] | (RefSeq) hypothetical protein (A)	PREDICTED: uncharacterized protein LOC106296978 isoform X2 [Brassica oleracea var. oleracea]	RecName: Full=Enoyl-CoA delta isomerase 1, peroxisomal {ECO:0000305}; EC=5.3.3.8 {ECO:0000269|PubMed:18657232}; AltName: Full=Delta(3),Delta(2)-enoyl CoA isomerase 1 {ECO:0000303|PubMed:18657232}; Short=AtECI1 {ECO:0000303|PubMed:18657232};	SubName: Full=Uncharacterized protein {ECO:0000313|EnsemblPlants:Bo6g081640.1};	--	GO:0005777,peroxisome; GO:0004165,dodecenoyl-CoA delta-isomerase activity; GO:0006635,fatty acid beta-oxidation; GO:0009062,fatty acid catabolic process	--
Cluster-17807.115435	7	K17822 DCN1-like protein 1/2 | (RefSeq) DCN1-like protein 2 (A)	DCN1-like protein 2 [Brassica napus]	--	RecName: Full=Defective in cullin neddylation protein {ECO:0000256|RuleBase:RU410713};	Uncharacterized conserved protein	--	UBA-like domain
Cluster-17807.115453	7	--	zinc finger MYM-type protein 1-like [Brassica napus]	--	SubName: Full=Os02g0236500 protein {ECO:0000313|EMBL:BAF08305.2};	--	GO:0005737,cytoplasm; GO:0005654,nucleoplasm; GO:0003677,DNA binding; GO:0046983,protein dimerization activity; GO:0000981,DNA-binding transcription factor activity, RNA polymerase II-specific	TPL-binding domain in jasmonate signalling
Cluster-17807.115459	7	K15397 3-ketoacyl-CoA synthase [EC:2.3.1.199] | (RefSeq) 3-ketoacyl-CoA synthase 3 (A)	BnaCnng58900D [Brassica napus]	RecName: Full=3-ketoacyl-CoA synthase 3 {ECO:0000303|PubMed:18465198}; Short=KCS-3 {ECO:0000303|PubMed:18465198}; EC=2.3.1.199 {ECO:0000305}; AltName: Full=Very long-chain fatty acid condensing enzyme 3 {ECO:0000303|PubMed:18465198}; Short=VLCFA condensing enzyme 3 {ECO:0000303|PubMed:18465198}; Flags: Precursor;	RecName: Full=3-ketoacyl-CoA synthase {ECO:0000256|PIRNR:PIRNR036417}; EC=2.3.1.- {ECO:0000256|PIRNR:PIRNR036417};	--	GO:0005783,endoplasmic reticulum; GO:0016020,membrane; GO:0102336,3-oxo-arachidoyl-CoA synthase activity; GO:0102337,3-oxo-cerotoyl-CoA synthase activity; GO:0102338,3-oxo-lignoceronyl-CoA synthase activity; GO:0102756,very-long-chain 3-ketoacyl-CoA synthase activity; GO:0006633,fatty acid biosynthetic process; GO:0009409,response to cold; GO:0009416,response to light stimulus	3-Oxoacyl-[acyl-carrier-protein (ACP)] synthase III
Cluster-17807.115525	7	K12837 splicing factor U2AF 65 kDa subunit | (RefSeq) splicing factor U2af large subunit B-like (A)	uncharacterized protein LOC111209147 [Brassica napus]	RecName: Full=Putative leucine-rich repeat receptor-like protein kinase At2g19210; EC=2.7.11.1; Flags: Precursor;	SubName: Full=Uncharacterized protein {ECO:0000313|EnsemblPlants:Bra006426.1-P};	Serine/threonine protein kinase	GO:0016021,integral component of membrane; GO:0005886,plasma membrane; GO:0005524,ATP binding; GO:0004674,protein serine/threonine kinase activity	--
Cluster-17807.115599	7	K15730 cytosolic prostaglandin-E synthase [EC:5.3.99.3] | (RefSeq) uncharacterized protein OsI_027940-like isoform X1 (A)	PREDICTED: uncharacterized protein Os08g0359500-like isoform X1 [Brassica rapa]	RecName: Full=Uncharacterized protein Os08g0359500;	SubName: Full=Uncharacterized protein {ECO:0000313|EnsemblPlants:Bra018549.1-P};	HSP90 co-chaperone p23	GO:0005829,cytosol; GO:0005634,nucleus; GO:0005886,plasma membrane; GO:0009506,plasmodesma; GO:0080037,negative regulation of cytokinin-activated signaling pathway; GO:0010628,positive regulation of gene expression; GO:2000012,regulation of auxin polar transport; GO:0010449,root meristem growth	CS domain
Cluster-17807.115726	7	K15292 syntaxin-binding protein 1 | (RefSeq) protein transport Sec1b-like isoform X3 (A)	protein transport Sec1b-like isoform X3 [Brassica napus]	RecName: Full=Protein transport Sec1b; Short=AtSec1b;	SubName: Full=Uncharacterized protein {ECO:0000313|EnsemblPlants:Bo9g094130.1};	Vesicle trafficking protein Sec1	GO:0005886,plasma membrane; GO:0015031,protein transport; GO:0006904,vesicle docking involved in exocytosis	Sec1 family
Cluster-17807.115799	7	K01754 threonine dehydratase [EC:4.3.1.19] | (RefSeq) threonine dehydratase biosynthetic, chloroplastic-like (A)	PREDICTED: threonine dehydratase biosynthetic, chloroplastic-like [Brassica oleracea var. oleracea]	RecName: Full=Threonine dehydratase biosynthetic, chloroplastic; EC=4.3.1.19; AltName: Full=Threonine deaminase; Short=TD; Flags: Precursor;	RecName: Full=Threonine dehydratase {ECO:0000256|RuleBase:RU362012}; EC=4.3.1.19 {ECO:0000256|RuleBase:RU362012}; AltName: Full=Threonine deaminase {ECO:0000256|RuleBase:RU362012};	Threonine/serine dehydratases	GO:0009507,chloroplast; GO:0004794,L-threonine ammonia-lyase activity; GO:0030170,pyridoxal phosphate binding; GO:0009097,isoleucine biosynthetic process	C-terminal regulatory domain of Threonine dehydratase
Cluster-17807.115960	7	K01115 phospholipase D1/2 [EC:3.1.4.4] | (RefSeq) phospholipase D alpha 1 (A)	PREDICTED: phospholipase D alpha 1 [Brassica oleracea var. oleracea]	RecName: Full=Phospholipase D alpha 1; Short=PLD 1; EC=3.1.4.4; AltName: Full=Choline phosphatase 1; AltName: Full=Phosphatidylcholine-hydrolyzing phospholipase D 1; Flags: Precursor;	RecName: Full=Phospholipase D {ECO:0000256|PIRNR:PIRNR036470}; EC=3.1.4.4 {ECO:0000256|PIRNR:PIRNR036470};	Phospholipase D1	GO:0009507,chloroplast; GO:0030136,clathrin-coated vesicle; GO:0005829,cytosol; GO:0005739,mitochondrion; GO:0005634,nucleus; GO:0005886,plasma membrane; GO:0009506,plasmodesma; GO:0005509,calcium ion binding; GO:0005096,GTPase activator activity; GO:0070290,N-acylphosphatidylethanolamine-specific phospholipase D activity; GO:0005546,phosphatidylinositol-4,5-bisphosphate binding; GO:0004630,phosp…	Phospholipase D Active site motif
Cluster-17807.116268	7	K13126 polyadenylate-binding protein | (RefSeq) hypothetical protein (A)	polyadenylate-binding protein-interacting protein 11 [Brassica napus]	RecName: Full=Polyadenylate-binding protein-interacting protein 11; Short=PABP-interacting protein 11; Short=Poly(A)-binding protein-interacting protein 11; AltName: Full=PAM2-containing protein CID11; AltName: Full=Protein CTC-INTERACTING DOMAIN 11;	SubName: Full=Uncharacterized protein {ECO:0000313|EnsemblPlants:Bo5g049380.1};	FOG: RRM domain	GO:0005634,nucleus; GO:0003723,RNA binding	Ataxin-2 C-terminal region
Cluster-17807.116300	7	K00699 glucuronosyltransferase [EC:2.4.1.17] | (RefSeq) UDP-glycosyltransferase 76G1-like (A)	PREDICTED: UDP-glycosyltransferase 76F1-like [Brassica oleracea var. oleracea]	RecName: Full=UDP-glycosyltransferase 76F1; EC=2.4.1.-;	SubName: Full=Uncharacterized protein {ECO:0000313|EnsemblPlants:Bo8g090140.1};	UDP-glucuronosyl and UDP-glucosyl transferase	GO:0043231,intracellular membrane-bounded organelle; GO:0080043,quercetin 3-O-glucosyltransferase activity; GO:0080044,quercetin 7-O-glucosyltransferase activity; GO:0008152,metabolic process	UDP-glucoronosyl and UDP-glucosyl transferase
Cluster-17807.116521	7	K08065 nuclear transcription Y subunit beta | (RefSeq) nuclear transcription factor Y subunit B-2 (A)	BnaC02g33400D [Brassica napus]	RecName: Full=Nuclear transcription factor Y subunit B-2; Short=AtNF-YB-2; AltName: Full=Transcriptional activator HAP3B;	SubName: Full=BnaC02g33400D protein {ECO:0000313|EMBL:CDY40552.1};	CCAAT-binding factor, subunit A (HAP3)	GO:0005634,nucleus; GO:0003700,DNA-binding transcription factor activity; GO:0046982,protein heterodimerization activity; GO:0043565,sequence-specific DNA binding; GO:0003712,transcription coregulator activity; GO:0048574,long-day photoperiodism, flowering; GO:0006351,transcription, DNA-templated	Centromere kinetochore component CENP-T histone fold
Cluster-17807.11654	7	K03937 NADH dehydrogenase (ubiquinone) Fe-S protein 4 | (RefSeq) NADH dehydrogenase [ubiquinone] iron-sulfur protein 4, mitochondrial (A)	NADH dehydrogenase [ubiquinone]	RecName: Full=NADH dehydrogenase [ubiquinone] iron-sulfur protein 4, mitochondrial; AltName: Full=Protein FROSTBITE1; Flags: Precursor;	SubName: Full=NADH-ubiquinone oxidoreductase related-like protein {ECO:0000313|EMBL:ABK78688.1};	NADH:ubiquinone oxidoreductase, NDUFS4/18 kDa subunit	GO:0005747,mitochondrial respiratory chain complex I; GO:0005739,mitochondrion; GO:0050897,cobalt ion binding; GO:0008137,NADH dehydrogenase (ubiquinone) activity; GO:0009631,cold acclimation; GO:0022900,electron transport chain; GO:0006970,response to osmotic stress	ETC complex I subunit conserved region
Cluster-17807.116608	7	K12486 stromal membrane-associated protein | (RefSeq) hypothetical protein (A)	BnaC02g33470D [Brassica napus]	RecName: Full=Protein C2-DOMAIN ABA-RELATED 11 {ECO:0000305}; Contains: RecName: Full=Protein C2-DOMAIN ABA-RELATED 11, N-terminally processed;	SubName: Full=BnaC02g33470D protein {ECO:0000313|EMBL:CDY40545.1};	Predicted Ca2+-dependent phospholipid-binding protein	GO:0005634,nucleus; GO:0005886,plasma membrane; GO:0005773,vacuole; GO:0005096,GTPase activator activity; GO:0046872,metal ion binding; GO:0005543,phospholipid binding; GO:0009738,abscisic acid-activated signaling pathway; GO:0009789,positive regulation of abscisic acid-activated signaling pathway; GO:0043547,positive regulation of GTPase activity	C2 domain
Cluster-17807.116672	7	K13126 polyadenylate-binding protein | (RefSeq) polyadenylate-binding protein 4 (A)	PREDICTED: polyadenylate-binding protein 4 [Brassica oleracea var. oleracea]	RecName: Full=Polyadenylate-binding protein 4; Short=PABP-4; Short=Poly(A)-binding protein 4;	RecName: Full=Polyadenylate-binding protein {ECO:0000256|RuleBase:RU362004}; Short=PABP {ECO:0000256|RuleBase:RU362004};	Polyadenylate-binding protein (RRM superfamily)	GO:0005829,cytosol; GO:0005634,nucleus; GO:0003729,mRNA binding; GO:0006417,regulation of translation; GO:0046686,response to cadmium ion; GO:0016032,viral process	RNA recognition motif. (a.k.a. RRM, RBD, or RNP domain)
Cluster-17807.11673	7	--	BnaCnng45770D [Brassica napus]	--	SubName: Full=Uncharacterized protein {ECO:0000313|EnsemblPlants:Bo2g147740.1};	--	--	--
Cluster-17807.116823	7	K17800 LETM1 and EF-hand domain-containing protein 1, mitochondrial | (RefSeq) mitochondrial proton/calcium exchanger protein (A)	mitochondrial proton/calcium exchanger protein [Brassica napus]	--	SubName: Full=BnaC06g27100D protein {ECO:0000313|EMBL:CDY39281.1};	Ca2+-binding transmembrane protein LETM1/MRS7	GO:0016021,integral component of membrane; GO:0005739,mitochondrion; GO:0005509,calcium ion binding; GO:0043022,ribosome binding	LETM1-like protein
Cluster-17807.116880	7	K19951 TBC1 domain family member 8/9 | (RefSeq) TBC1 domain family member 10B-like (A)	TBC1 domain family member 10B-like isoform X4 [Brassica napus]	--	SubName: Full=Uncharacterized protein {ECO:0000313|EnsemblPlants:Bo4g188050.1};	Ypt/Rab GTPase activating protein	--	Rab-GTPase-TBC domain
Cluster-17807.11689	7	--	PREDICTED: uncharacterized protein LOC103873915, partial [Brassica rapa]	--	SubName: Full=Uncharacterized protein {ECO:0000313|EnsemblPlants:Bo3g100800.1}; Flags: Fragment;	--	GO:0016021,integral component of membrane; GO:0045087,innate immune response	Elicitor peptide 1-7
Cluster-17807.116903	7	K07466 replication factor A1 | (RefSeq) uncharacterized protein LOC106302349 (A)	BnaCnng47240D [Brassica napus]	--	SubName: Full=Uncharacterized protein {ECO:0000313|EnsemblPlants:Bo7g014200.1};	--	--	Replication factor-A C terminal domain
Cluster-17807.116918	7	K13415 protein brassinosteroid insensitive 1 [EC:2.7.10.1 2.7.11.1] | (RefSeq) systemin receptor SR160-like (A)	PREDICTED: receptor-like protein kinase BRI1-like 3 [Brassica oleracea var. oleracea]	RecName: Full=Receptor-like protein kinase BRI1-like 3; EC=2.7.10.1; EC=2.7.11.1; AltName: Full=BRASSINOSTEROID INSENSITIVE 1-like protein 3; Flags: Precursor;	SubName: Full=Uncharacterized protein {ECO:0000313|EnsemblPlants:Bo5g132580.1};	--	GO:0016021,integral component of membrane; GO:0005886,plasma membrane; GO:0005524,ATP binding; GO:0004674,protein serine/threonine kinase activity; GO:0005496,steroid binding; GO:0004714,transmembrane receptor protein tyrosine kinase activity	Leucine Rich Repeat
Cluster-17807.116958	7	K00787 farnesyl diphosphate synthase [EC:2.5.1.1 2.5.1.10] | (RefSeq) putative WEB family protein At4g17210 (A)	putative WEB family protein At4g17210 [Brassica napus]	RecName: Full=Putative WEB family protein At4g17210;	SubName: Full=BnaC07g34220D protein {ECO:0000313|EMBL:CDY09639.1};	--	GO:0005829,cytosol; GO:0009904,chloroplast accumulation movement; GO:0009903,chloroplast avoidance movement	Weak chloroplast movement under blue light
Cluster-17807.11715	7	K16302 metal transporter CNNM | (RefSeq) Protein MAM3 (A)	hypothetical protein 23.t00026 [Brassica oleracea]	RecName: Full=Uncharacterized membrane protein At4g09580;	SubName: Full=Uncharacterized protein {ECO:0000313|EnsemblPlants:Bo1g017890.1};	Predicted membrane protein	GO:0005783,endoplasmic reticulum; GO:0016021,integral component of membrane	SNARE associated Golgi protein
Cluster-17807.117154	7	K01054 acylglycerol lipase [EC:3.1.1.23] | (RefSeq) caffeoylshikimate esterase-like (A)	PREDICTED: caffeoylshikimate esterase-like isoform X1 [Brassica rapa]	RecName: Full=Caffeoylshikimate esterase; EC=3.1.1.-; AltName: Full=Lysophospholipase 2; Short=LysoPL2;	SubName: Full=Uncharacterized protein {ECO:0000313|EnsemblPlants:Bra007707.1-P};	Lysophospholipase	GO:0005783,endoplasmic reticulum; GO:0005794,Golgi apparatus; GO:0005886,plasma membrane; GO:0009506,plasmodesma; GO:0003846,2-acylglycerol O-acyltransferase activity; GO:0090430,caffeoyl-CoA: alcohol caffeoyl transferase activity; GO:0016787,hydrolase activity; GO:0004622,lysophospholipase activity; GO:0009809,lignin biosynthetic process; GO:0006629,lipid metabolic process; GO:0046686,response t…	X-Pro dipeptidyl-peptidase (S15 family)
Cluster-17807.11724	7	--	PREDICTED: uncharacterized protein LOC106322549 [Brassica oleracea var. oleracea]	--	SubName: Full=Uncharacterized protein {ECO:0000313|EnsemblPlants:Bo2g018500.1};	U5 snRNP-specific protein-like factor and related proteins	GO:0032008,positive regulation of TOR signaling	WD domain, G-beta repeat
Cluster-17807.117253	7	K18470 Rho GTPase-activating protein 1 | (RefSeq) uncharacterized Rho GTPase-activating protein At5g61530-like (A)	PREDICTED: uncharacterized Rho GTPase-activating protein At5g61530 isoform X2 [Raphanus sativus]	RecName: Full=Uncharacterized Rho GTPase-activating protein At5g61530;	SubName: Full=Uncharacterized protein {ECO:0000313|EnsemblPlants:Bra035925.1-P};	GTPase-activator protein	GO:0005737,cytoplasm; GO:0005096,GTPase activator activity; GO:0043087,regulation of GTPase activity; GO:0007165,signal transduction	RhoGAP domain
Cluster-17807.117254	7	K17710 pentatricopeptide repeat domain-containing protein 1 | (RefSeq) pentatricopeptide repeat-containing protein At5g21222 (A)	BnaC09g36750D [Brassica napus]	RecName: Full=Pentatricopeptide repeat-containing protein At5g21222; AltName: Full=SNF1-like protein kinase AtC401;	SubName: Full=BnaC09g36750D protein {ECO:0000313|EMBL:CDY16598.1};	FOG: PPR repeat	GO:0043231,intracellular membrane-bounded organelle; GO:0005524,ATP binding; GO:0004519,endonuclease activity; GO:0004672,protein kinase activity; GO:0003723,RNA binding; GO:0009451,RNA modification	Tetratricopeptide repeat
Cluster-17807.117367	7	K23404 transmembrane anterior posterior transformation protein 1 | (RefSeq) lysine ketoglutarate reductase trans-splicing-related protein, putative (A)	PREDICTED: uncharacterized protein LOC106324028 [Brassica oleracea var. oleracea]	--	SubName: Full=Uncharacterized protein {ECO:0000313|EnsemblPlants:Bo1g098010.1};	--	--	Protein of unknown function (DUF707)
Cluster-17807.117512	7	K17046 protein DEK | (RefSeq) glutamic acid-rich protein isoform X1 (A)	glutamic acid-rich protein-like [Brassica napus]	--	SubName: Full=Uncharacterized protein {ECO:0000313|EnsemblPlants:Bra026415.1-P};	Chromatin-associated protein Dek and related proteins, contains SAP DNA binding domain	--	DEK C terminal domain
Cluster-17807.117756	7	--	uncharacterized protein LOC106372188 [Brassica napus]	--	SubName: Full=Uncharacterized protein {ECO:0000313|EMBL:ESQ41567.1};	--	GO:0016021,integral component of membrane	--
Cluster-17807.117762	7	K04424 sterile alpha motif and leucine zipper containing kinase AZK [EC:2.7.11.25] | (RefSeq) serine/threonine-protein kinase EDR1 (A)	serine/threonine-protein kinase BCK1/SLK1/SSP31-like [Brassica napus]	RecName: Full=Probable serine/threonine-protein kinase SIS8 {ECO:0000305}; EC=2.7.11.1 {ECO:0000305}; AltName: Full=MAPKK kinase SIS8 {ECO:0000305}; AltName: Full=Protein SUGAR INSENSITIVE 8 {ECO:0000303|PubMed:24320620};	SubName: Full=Uncharacterized protein {ECO:0000313|EnsemblPlants:Bra040281.1-P};	Tyrosine kinase specific for activated (GTP-bound) p21cdc42Hs	GO:0005634,nucleus; GO:0005524,ATP binding; GO:0004672,protein kinase activity; GO:0004674,protein serine/threonine kinase activity; GO:0004712,protein serine/threonine/tyrosine kinase activity; GO:0004871,NA; GO:0035556,intracellular signal transduction; GO:0006468,protein phosphorylation; GO:0009651,response to salt stress; GO:0010182,sugar mediated signaling pathway	PAS domain
Cluster-17807.117794	7	K11275 histone H1/5 | (RefSeq) histone H1.2-like (A)	PREDICTED: histone H1.2-like [Brassica oleracea var. oleracea]	RecName: Full=Histone H1.2;	SubName: Full=Uncharacterized protein {ECO:0000313|EnsemblPlants:Bo4g056240.1};	--	GO:0005739,mitochondrion; GO:0005730,nucleolus; GO:0000786,nucleosome; GO:0003677,DNA binding; GO:0006334,nucleosome assembly	linker histone H1 and H5 family
Cluster-17807.117815	7	K00311 electron-transferring-flavoprotein dehydrogenase [EC:1.5.5.1] | (RefSeq) electron transfer flavoprotein-ubiquinone oxidoreductase, mitochondrial-like (A)	electron transfer flavoprotein-ubiquinone oxidoreductase, mitochondrial-like [Brassica napus]	RecName: Full=Electron transfer flavoprotein-ubiquinone oxidoreductase, mitochondrial; Short=ETF-QO; Short=ETF-ubiquinone oxidoreductase; EC=1.5.5.1; Flags: Precursor;	SubName: Full=BnaC04g02910D protein {ECO:0000313|EMBL:CDY17928.1};	Electron transfer flavoprotein ubiquinone oxidoreductase	GO:0031305,integral component of mitochondrial inner membrane; GO:0017133,mitochondrial electron transfer flavoprotein complex; GO:0005739,mitochondrion; GO:0051539,4 iron, 4 sulfur cluster binding; GO:0009055,electron transfer activity; GO:0004174,electron-transferring-flavoprotein dehydrogenase activity; GO:0046872,metal ion binding; GO:0043783,oxidoreductase activity, oxidizing metal ions with…	Pyridine nucleotide-disulphide oxidoreductase
Cluster-17807.117816	7	K00311 electron-transferring-flavoprotein dehydrogenase [EC:1.5.5.1] | (RefSeq) electron transfer flavoprotein-ubiquinone oxidoreductase, mitochondrial-like (A)	electron transfer flavoprotein-ubiquinone oxidoreductase, mitochondrial-like [Brassica napus]	RecName: Full=Electron transfer flavoprotein-ubiquinone oxidoreductase, mitochondrial; Short=ETF-QO; Short=ETF-ubiquinone oxidoreductase; EC=1.5.5.1; Flags: Precursor;	SubName: Full=BnaC04g02910D protein {ECO:0000313|EMBL:CDY17928.1};	Electron transfer flavoprotein ubiquinone oxidoreductase	GO:0031305,integral component of mitochondrial inner membrane; GO:0017133,mitochondrial electron transfer flavoprotein complex; GO:0005739,mitochondrion; GO:0051539,4 iron, 4 sulfur cluster binding; GO:0009055,electron transfer activity; GO:0004174,electron-transferring-flavoprotein dehydrogenase activity; GO:0046872,metal ion binding; GO:0043783,oxidoreductase activity, oxidizing metal ions with…	Pyridine nucleotide-disulphide oxidoreductase
Cluster-17807.117898	7	K08341 GABA(A) receptor-associated protein | (RefSeq) autophagy-related protein 8e (A)	autophagy-related protein 8e [Brassica napus]	RecName: Full=Autophagy-related protein 8e; AltName: Full=Autophagy-related ubiquitin-like modifier ATG8e; Short=AtAPG8e; Short=Protein autophagy 8e; Flags: Precursor;	RecName: Full=Autophagy-related protein {ECO:0000256|RuleBase:RU004384};	Microtubule-associated anchor protein involved in autophagy and membrane trafficking	GO:0005776,autophagosome; GO:0000421,autophagosome membrane; GO:0005737,cytoplasm; GO:0031410,cytoplasmic vesicle; GO:0016020,membrane; GO:0005874,microtubule; GO:0006914,autophagy; GO:0006995,cellular response to nitrogen starvation; GO:0009267,cellular response to starvation; GO:0015031,protein transport	Ubiquitin-like autophagy protein Apg12
Cluster-17807.117977	7	K07375 tubulin beta | (RefSeq) tubulin beta-1 chain-like (A)	AT4G20890, partial [Arabidopsis thaliana]	RecName: Full=Tubulin beta-9 chain; AltName: Full=Beta-9-tubulin;	SubName: Full=Tubulin beta 4 chain {ECO:0000313|EMBL:CAA84536.1}; Flags: Fragment;	Beta tubulin	GO:0009507,chloroplast; GO:0005794,Golgi apparatus; GO:0005874,microtubule; GO:0005886,plasma membrane; GO:0009506,plasmodesma; GO:0045298,tubulin complex; GO:0005774,vacuolar membrane; GO:0005525,GTP binding; GO:0003924,GTPase activity; GO:0003729,mRNA binding; GO:0005200,structural constituent of cytoskeleton; GO:0007017,microtubule-based process; GO:0046686,response to cadmium ion	Tubulin C-terminal domain
Cluster-17807.11803	7	--	WPP domain-interacting protein 1 [Brassica napus]	RecName: Full=WPP domain-interacting protein 1;	SubName: Full=Uncharacterized protein {ECO:0000313|EnsemblPlants:Bo1g045270.1};	--	GO:0009504,cell plate; GO:0016021,integral component of membrane; GO:0005635,nuclear envelope; GO:0031965,nuclear membrane; GO:0046982,protein heterodimerization activity; GO:0006997,nucleus organization	Synaptobrevin
Cluster-17807.118271	7	K10268 F-box and leucine-rich repeat protein 2/20 | (Kazusa) Lj0g3v0059869.1; - (A)	F-box protein MAX2-like [Brassica napus]	RecName: Full=F-box protein MAX2 {ECO:0000303|PubMed:11874909}; AltName: Full=F-box/LRR-repeat protein 7 {ECO:0000303|PubMed:11077244}; AltName: Full=Protein KARRIKIN INSENSITIVE 1 {ECO:0000305}; AltName: Full=Protein MORE AXILLARY BRANCHING 2 {ECO:0000303|PubMed:11874909}; AltName: Full=Protein ORESARA 9 {ECO:0000303|PubMed:11487692};	SubName: Full=Uncharacterized protein {ECO:0000313|EnsemblPlants:Bo4g191730.1};	--	GO:0005634,nucleus; GO:0019005,SCF ubiquitin ligase complex; GO:0009926,auxin polar transport; GO:0009734,auxin-activated signaling pathway; GO:0042335,cuticle development; GO:0010187,negative regulation of seed germination; GO:1902584,positive regulation of response to water deprivation; GO:0016567,protein ubiquitination; GO:0009934,regulation of meristem structural organization; GO:0009416,resp…	F-box
Cluster-17807.118547	7	K00801 farnesyl-diphosphate farnesyltransferase [EC:2.5.1.21] | (RefSeq) inactive squalene synthase 2-like (A)	PREDICTED: probable disease resistance protein At5g04720 [Brassica oleracea var. oleracea]	RecName: Full=Probable disease resistance protein At5g04720;	SubName: Full=Uncharacterized protein {ECO:0000313|EnsemblPlants:Bo9g178960.1};	--	GO:0043531,ADP binding; GO:0005524,ATP binding; GO:0042742,defense response to bacterium	AAA domain
Cluster-17807.118660	7	--	MATH domain-containing protein At5g43560-like isoform X2 [Brassica napus]	RecName: Full=TNF receptor-associated factor homolog 1b {ECO:0000305}; AltName: Full=Protein MUTANT SNC1-ENHANCING 13 {ECO:0000303|PubMed:26867179};	SubName: Full=BnaC08g43850D protein {ECO:0000313|EMBL:CDY10066.1};	--	GO:0005737,cytoplasm; GO:0005829,cytosol; GO:0005886,plasma membrane; GO:1905037,autophagosome organization; GO:0045087,innate immune response	--
Cluster-17807.118791	7	--	BnaCnng45950D [Brassica napus]	--	SubName: Full=BnaCnng45950D protein {ECO:0000313|EMBL:CDY65188.1};	--	--	--
Cluster-17807.118813	7	--	PREDICTED: mitochondrial fission protein ELM1 [Brassica rapa]	RecName: Full=Mitochondrial fission protein ELM1; AltName: Full=Protein ELONGATED MITOCHONDRIA 1;	SubName: Full=Uncharacterized protein {ECO:0000313|EnsemblPlants:Bra002407.1-P};	--	GO:0005741,mitochondrial outer membrane; GO:0000266,mitochondrial fission	Mitochondrial fission ELM1
Cluster-17807.11896	7	K15326 tRNA-splicing endonuclease subunit Sen54 | (RefSeq) uncharacterized protein LOC106312451 (A)	PREDICTED: disease resistance protein TAO1-like isoform X2 [Brassica oleracea var. oleracea]	RecName: Full=TMV resistance protein N;	SubName: Full=Uncharacterized protein {ECO:0000313|EnsemblPlants:Bo8g091760.1};	--	GO:0005737,cytoplasm; GO:0043531,ADP binding; GO:0005524,ATP binding; GO:0009626,plant-type hypersensitive response; GO:0007165,signal transduction	NB-ARC domain
Cluster-17807.118961	7	K14319 Ran GTPase-activating protein 1 | (RefSeq) RAN GTPase-activating protein 1-like (A)	PREDICTED: RAN GTPase-activating protein 1-like [Brassica oleracea var. oleracea]	RecName: Full=RAN GTPase-activating protein 1; Short=AtRanGAP1; Short=RanGAP1;	SubName: Full=Uncharacterized protein {ECO:0000313|EnsemblPlants:Bo4g098200.1};	Ran GTPase-activating protein	GO:0032153,cell division site; GO:0009504,cell plate; GO:0009507,chloroplast; GO:0005635,nuclear envelope; GO:0031965,nuclear membrane; GO:0009524,phragmoplast; GO:0005886,plasma membrane; GO:0005819,spindle; GO:0005096,GTPase activator activity; GO:0000911,cytokinesis by cell plate formation; GO:0006606,protein import into nucleus	Leucine Rich Repeat
Cluster-17807.11901	7	K07023 putative hydrolases of HD superfamily | (RefSeq) HD domain-containing protein 2 homolog (A)	PREDICTED: HD domain-containing protein 2 homolog [Brassica oleracea var. oleracea]	--	SubName: Full=Uncharacterized protein {ECO:0000313|EnsemblPlants:Bo3g138450.1};	Predicted hydrolases of HD superfamily	GO:0009507,chloroplast	HD domain
Cluster-17807.119043	7	--	unknown protein [Brassica oleracea]	RecName: Full=Protein LONGIFOLIA 2; AltName: Full=Protein TON1 RECRUITING MOTIF 1;	SubName: Full=Uncharacterized protein {ECO:0000313|EMBL:ACB59200.1};	--	GO:0005737,cytoplasm; GO:0005856,cytoskeleton; GO:0008017,microtubule binding; GO:0051513,regulation of monopolar cell growth	Domain of unknown function (DUF4378)
Cluster-17807.119081	7	K00993 ethanolaminephosphotransferase [EC:2.7.8.1] | (RefSeq) choline/ethanolaminephosphotransferase 2-like (A)	PREDICTED: choline/ethanolaminephosphotransferase 2-like [Brassica oleracea var. oleracea]	RecName: Full=Choline/ethanolaminephosphotransferase 2; EC=2.7.8.1; EC=2.7.8.2; AltName: Full=Aminoalcohol phosphotransferase 2; Short=AtAAPT2;	SubName: Full=Uncharacterized protein {ECO:0000313|EnsemblPlants:Bo7g081780.1};	sn-1,2-diacylglycerol ethanolamine- and cholinephosphotranferases	GO:0016021,integral component of membrane; GO:0004142,diacylglycerol cholinephosphotransferase activity; GO:0004307,ethanolaminephosphotransferase activity; GO:0046872,metal ion binding; GO:0006646,phosphatidylethanolamine biosynthetic process	--
Cluster-17807.11913	7	K13412 calcium-dependent protein kinase [EC:2.7.11.1] | (RefSeq) calcium-dependent protein kinase 1 (A)	PREDICTED: calcium-dependent protein kinase 1 [Brassica oleracea var. oleracea]	RecName: Full=Calcium-dependent protein kinase 1; Short=AtCDPK 1; Short=CDPK 1; EC=2.7.11.1; AltName: Full=Calcium-dependent protein kinase isoform AK1;	SubName: Full=Uncharacterized protein {ECO:0000313|EnsemblPlants:Bo9g177640.1};	Ca2+/calmodulin-dependent protein kinase, EF-Hand protein superfamily	GO:0005634,nucleus; GO:0005778,peroxisomal membrane; GO:0005777,peroxisome; GO:0005524,ATP binding; GO:0005509,calcium ion binding; GO:0010857,calcium-dependent protein kinase activity; GO:0009931,calcium-dependent protein serine/threonine kinase activity; GO:0005516,calmodulin binding; GO:0004683,calmodulin-dependent protein kinase activity; GO:0004674,protein serine/threonine kinase activity; G…	Protein kinase domain
Cluster-17807.119300	7	K04733 interleukin-1 receptor-associated kinase 4 [EC:2.7.11.1] | (RefSeq) probable receptor-like protein kinase At1g80640 isoform X1 (A)	probable receptor-like protein kinase At1g80640 isoform X1 [Brassica napus]	RecName: Full=Probable receptor-like protein kinase At1g80640; EC=2.7.11.1; Flags: Precursor;	SubName: Full=Uncharacterized protein {ECO:0000313|EnsemblPlants:Bo9g171600.1};	Serine/threonine protein kinase	GO:0016021,integral component of membrane; GO:0005886,plasma membrane; GO:0005524,ATP binding; GO:0004675,transmembrane receptor protein serine/threonine kinase activity; GO:0007166,cell surface receptor signaling pathway; GO:0006468,protein phosphorylation	Protein tyrosine kinase
Cluster-17807.119309	7	K05236 coatomer subunit alpha | (RefSeq) coatomer subunit alpha-1-like isoform X1 (A)	PREDICTED: coatomer subunit alpha-1-like isoform X1 [Brassica oleracea var. oleracea]	RecName: Full=Coatomer subunit alpha-2; AltName: Full=Alpha-coat protein 2; Short=Alpha-COP 2;	SubName: Full=Uncharacterized protein {ECO:0000313|EnsemblPlants:Bo9g173490.1};	Vesicle coat complex COPI, alpha subunit	GO:0030126,COPI vesicle coat; GO:0005829,cytosol; GO:0000139,Golgi membrane; GO:0016020,membrane; GO:0005198,structural molecule activity; GO:0006888,ER to Golgi vesicle-mediated transport; GO:0006891,intra-Golgi vesicle-mediated transport; GO:0006886,intracellular protein transport; GO:0006890,retrograde vesicle-mediated transport, Golgi to ER	Nucleoporin Nup120/160
Cluster-17807.119467	7	K10406 kinesin family member C2/C3 | (RefSeq) kinesin heavy chain, putative (A)	PREDICTED: uncharacterized protein LOC106301520 [Brassica oleracea var. oleracea]	--	SubName: Full=Uncharacterized protein {ECO:0000313|EnsemblPlants:Bo7g030610.1};	--	--	Plant protein of unknown function (DUF868)
Cluster-17807.11948	7	K00995 CDP-diacylglycerol---glycerol-3-phosphate 3-phosphatidyltransferase [EC:2.7.8.5] | (RefSeq) CDP-diacylglycerol--glycerol-3-phosphate 3-phosphatidyltransferase 2 (A)	PREDICTED: CDP-diacylglycerol--glycerol-3-phosphate 3-phosphatidyltransferase 2 [Brassica oleracea var. oleracea]	RecName: Full=CDP-diacylglycerol--glycerol-3-phosphate 3-phosphatidyltransferase 2; EC=2.7.8.5; AltName: Full=Phosphatidylglycerophosphate synthase 2; Short=PGP synthase 2;	SubName: Full=Uncharacterized protein {ECO:0000313|EnsemblPlants:Bo8g087340.1};	CDP-alcohol phosphatidyltransferase/Phosphatidylglycerol-phosphate synthase	GO:0009941,chloroplast envelope; GO:0005783,endoplasmic reticulum; GO:0016021,integral component of membrane; GO:0043231,intracellular membrane-bounded organelle; GO:0005739,mitochondrion; GO:0031090,organelle membrane; GO:0008444,CDP-diacylglycerol-glycerol-3-phosphate 3-phosphatidyltransferase activity; GO:0030145,manganese ion binding; GO:0046474,glycerophospholipid biosynthetic process; GO:00…	CDP-alcohol phosphatidyltransferase
Cluster-17807.119551	7	K12893 splicing factor, arginine/serine-rich 4/5/6 | (RefSeq) serine/arginine-rich splicing factor RS41-like isoform X1 (A)	PREDICTED: serine/arginine-rich splicing factor RS41 isoform X2 [Brassica oleracea var. oleracea]	RecName: Full=Serine/arginine-rich splicing factor RS41; Short=At-RSp41; Short=AtRS41;	SubName: Full=BnaC03g15710D protein {ECO:0000313|EMBL:CDY32603.1};	Alternative splicing factor SRp55/B52/SRp75 (RRM superfamily)	GO:0010445,nuclear dicing body; GO:0016607,nuclear speck; GO:0005681,spliceosomal complex; GO:0003729,mRNA binding; GO:0000398,mRNA splicing, via spliceosome; GO:0031053,primary miRNA processing; GO:0008380,RNA splicing	Nup53/35/40-type RNA recognition motif
Cluster-17807.119564	7	K16670 homeobox protein Meis2 | (RefSeq) homeobox protein knotted-1-like 3 isoform X1 (A)	PREDICTED: homeobox protein knotted-1-like 3 isoform X1 [Brassica oleracea var. oleracea]	RecName: Full=Homeobox protein knotted-1-like 3; AltName: Full=Protein KNAT3;	SubName: Full=Uncharacterized protein {ECO:0000313|EnsemblPlants:Bo2g158910.1};	Transcription factor MEIS1 and related HOX domain proteins	GO:0005829,cytosol; GO:0005634,nucleus; GO:0003677,DNA binding; GO:0003700,DNA-binding transcription factor activity; GO:0071345,cellular response to cytokine stimulus; GO:0009722,detection of cytokinin stimulus; GO:0009416,response to light stimulus	Homeodomain
Cluster-17807.119596	7	K12392 AP-1 complex subunit beta-1 | (RefSeq) beta-adaptin-like protein B (A)	PREDICTED: beta-adaptin-like protein A [Brassica oleracea var. oleracea]	RecName: Full=Beta-adaptin-like protein A; Short=At-bA-Ad; Short=At-betaA-Ad; AltName: Full=AP complex subunit beta-A; AltName: Full=Adaptor protein complex AP subunit beta-A; AltName: Full=Beta-adaptin A; AltName: Full=Clathrin assembly protein complex beta large chain A;	RecName: Full=Beta-adaptin-like protein {ECO:0000256|PIRNR:PIRNR002291};	Vesicle coat complex AP-1/AP-2/AP-4, beta subunit	GO:0030131,clathrin adaptor complex; GO:0030665,clathrin-coated vesicle membrane; GO:0005794,Golgi apparatus; GO:0030276,clathrin binding; GO:0043424,protein histidine kinase binding; GO:0006886,intracellular protein transport; GO:0016192,vesicle-mediated transport	HEAT repeat
Cluster-17807.119637	7	K08145 MFS transporter, SP family, solute carrier family 2 (facilitated glucose transporter), member 8 | (RefSeq) sugar transporter ERD6-like 6 (A)	PREDICTED: sugar transporter ERD6-like 6 [Raphanus sativus]	RecName: Full=Sugar transporter ERD6-like 6;	SubName: Full=Uncharacterized protein {ECO:0000313|EMBL:EOA35085.1};	Predicted transporter (major facilitator superfamily)	GO:0005794,Golgi apparatus; GO:0016021,integral component of membrane; GO:0009705,plant-type vacuole membrane; GO:0005774,vacuolar membrane; GO:0005355,glucose transmembrane transporter activity; GO:0005351,carbohydrate:proton symporter activity; GO:0042593,glucose homeostasis; GO:0046323,glucose import; GO:0035428,NA; GO:0010030,positive regulation of seed germination	Sugar (and other) transporter
Cluster-17807.119643	7	K15456 protein KTI12 | (RefSeq) protein KTI12 homolog (A)	protein KTI12 homolog [Brassica napus]	RecName: Full=Protein KTI12 homolog {ECO:0000303|PubMed:20836892}; Short=AtKTI12 {ECO:0000303|PubMed:20836892}; AltName: Full=At1g13870; AltName: Full=Protein DEFORMED ROOTS AND LEAVES 1 {ECO:0000303|PubMed:8392411}; Short=AtDRL1 {ECO:0000303|PubMed:8392411}; AltName: Full=Protein ELONGATA4 {ECO:0000303|PubMed:10353913};	SubName: Full=Uncharacterized protein {ECO:0000313|EnsemblPlants:Bo8g065700.1};	RNA polymerase II elongator associated protein	GO:0005737,cytoplasm; GO:0033588,Elongator holoenzyme complex; GO:0005634,nucleus; GO:0005524,ATP binding; GO:0005516,calmodulin binding; GO:0080178,5-carbamoylmethyl uridine residue modification; GO:0048366,leaf development; GO:0009933,meristem structural organization; GO:0006357,regulation of transcription by RNA polymerase II; GO:0010449,root meristem growth; GO:0006351,transcription, DNA-temp…	Adenylylsulphate kinase
Cluster-17807.119797	7	K13254 spastin [EC:3.6.4.3] | (RefSeq) ATPase family AAA domain-containing protein 1-A-like (A)	putative cell division cycle ATPase isoform X1 [Brassica napus]	RecName: Full=ATPase family AAA domain-containing protein FIGL1 {ECO:0000305}; AltName: Full=AAA-ATPase FIDGETIN-LIKE 1 {ECO:0000303|PubMed:26161528}; EC=3.6.4.- {ECO:0000305};	SubName: Full=Uncharacterized protein {ECO:0000313|EnsemblPlants:Bo9g032670.1};	AAA+-type ATPase	GO:0005634,nucleus; GO:0005524,ATP binding; GO:0016787,hydrolase activity; GO:0006310,DNA recombination; GO:0006281,DNA repair; GO:0045128,negative regulation of reciprocal meiotic recombination; GO:0010569,regulation of double-strand break repair via homologous recombination	AAA domain
Cluster-17807.119803	7	K13254 spastin [EC:3.6.4.3] | (RefSeq) ATPase family AAA domain-containing protein 1-A-like (A)	putative cell division cycle ATPase isoform X1 [Brassica napus]	RecName: Full=ATPase family AAA domain-containing protein FIGL1 {ECO:0000305}; AltName: Full=AAA-ATPase FIDGETIN-LIKE 1 {ECO:0000303|PubMed:26161528}; EC=3.6.4.- {ECO:0000305};	SubName: Full=Uncharacterized protein {ECO:0000313|EnsemblPlants:Bo9g032670.1};	AAA+-type ATPase	GO:0005634,nucleus; GO:0005524,ATP binding; GO:0016787,hydrolase activity; GO:0006310,DNA recombination; GO:0006281,DNA repair; GO:0045128,negative regulation of reciprocal meiotic recombination; GO:0010569,regulation of double-strand break repair via homologous recombination	Sigma-54 interaction domain
Cluster-17807.119943	7	K10268 F-box and leucine-rich repeat protein 2/20 | (RefSeq) F-box protein SKIP17-like (A)	F-box protein SKIP17-like [Brassica napus]	RecName: Full=F-box protein SKIP17; AltName: Full=SKP1-interacting partner 17;	SubName: Full=Uncharacterized protein {ECO:0000313|EnsemblPlants:Bo3g052360.1};	F-box protein containing LRR	GO:0005634,nucleus; GO:0016567,protein ubiquitination	--
Cluster-17807.120248	7	K01194 alpha,alpha-trehalase [EC:3.2.1.28] | (RefSeq) trehalase-like isoform X1 (A)	BnaC07g38690D [Brassica napus]	RecName: Full=Trehalase; EC=3.2.1.28; AltName: Full=Alpha,alpha-trehalase; AltName: Full=Alpha,alpha-trehalose glucohydrolase; AltName: Full=Trehalase 1; Short=AtTRE1;	RecName: Full=Trehalase {ECO:0000256|RuleBase:RU361180}; EC=3.2.1.28 {ECO:0000256|RuleBase:RU361180}; AltName: Full=Alpha-trehalose glucohydrolase {ECO:0000256|RuleBase:RU361180};	Neutral trehalase	GO:0016021,integral component of membrane; GO:0005886,plasma membrane; GO:0004555,alpha,alpha-trehalase activity; GO:0005993,trehalose catabolic process	Trehalase
Cluster-17807.120389	7	K01126 glycerophosphoryl diester phosphodiesterase [EC:3.1.4.46] | (RefSeq) POPTRDRAFT_753230; glycerophosphoryl diester phosphodiesterase family protein (A)	PREDICTED: glycerophosphodiester phosphodiesterase GDPDL6 [Brassica oleracea var. oleracea]	RecName: Full=Glycerophosphodiester phosphodiesterase GDPDL6 {ECO:0000305}; EC=3.1.4.46 {ECO:0000250|UniProtKB:Q7Y208}; AltName: Full=Glycerophosphodiester phosphodiesterase-like 6 {ECO:0000303|PubMed:21323773}; Short=ATGDPDL6 {ECO:0000303|PubMed:21323773}; AltName: Full=Glycerophosphodiesterase-like 5 {ECO:0000303|PubMed:18718934}; AltName: Full=Protein SHV3-LIKE 4 {ECO:0000303|PubMed:18718934};…	SubName: Full=BnaA02g07920D protein {ECO:0000313|EMBL:CDY32730.1};	Glycerophosphoryl diester phosphodiesterase	GO:0031225,anchored component of membrane; GO:0048046,apoplast; GO:0016021,integral component of membrane; GO:0008889,glycerophosphodiester phosphodiesterase activity; GO:0006071,glycerol metabolic process; GO:0006629,lipid metabolic process	Glycerophosphoryl diester phosphodiesterase family
Cluster-17807.120462	7	K01653 acetolactate synthase I/III small subunit [EC:2.2.1.6] | (RefSeq) acetolactate synthase small subunit 2, chloroplastic (A)	acetolactate synthase small subunit 2, chloroplastic [Brassica napus]	RecName: Full=Acetolactate synthase small subunit 2, chloroplastic; AltName: Full=Acetohydroxy-acid synthase small subunit; Short=AHAS; Short=ALS; Flags: Precursor;	SubName: Full=BnaC04g42560D protein {ECO:0000313|EMBL:CDY15367.1};	Acetolactate synthase, small subunit	GO:0005948,acetolactate synthase complex; GO:0009507,chloroplast; GO:0005829,cytosol; GO:0005777,peroxisome; GO:0003984,acetolactate synthase activity; GO:0043621,protein self-association; GO:0009097,isoleucine biosynthetic process; GO:0050790,regulation of catalytic activity; GO:0009099,valine biosynthetic process	ACT domain
Cluster-17807.120466	7	K20032 palmitoyltransferase ZDHHC13/17 [EC:2.3.1.225] | (RefSeq) protein S-acyltransferase 24-like (A)	protein S-acyltransferase 24-like [Brassica napus]	RecName: Full=Protein S-acyltransferase 24; EC=2.3.1.225; AltName: Full=Ankyrin repeat-containing S-palmitoyltransferase; AltName: Full=Palmitoyltransferase TIP1; AltName: Full=Protein TIP GROWTH DEFECTIVE 1; Short=AtTIP1; AltName: Full=Zinc finger DHHC domain-containing protein TIP1;	RecName: Full=S-acyltransferase {ECO:0000256|RuleBase:RU079119}; EC=2.3.1.225 {ECO:0000256|RuleBase:RU079119}; AltName: Full=Palmitoyltransferase {ECO:0000256|RuleBase:RU079119};	Ankyrin repeat and DHHC-type Zn-finger domain containing proteins	GO:0030659,cytoplasmic vesicle membrane; GO:0005768,endosome; GO:0005794,Golgi apparatus; GO:0000139,Golgi membrane; GO:0016021,integral component of membrane; GO:0005802,trans-Golgi network; GO:0000035,acyl binding; GO:0019706,protein-cysteine S-palmitoyltransferase activity; GO:0009932,cell tip growth	Domain of unknown function (DUF4153)
Cluster-17807.120636	7	K02469 DNA gyrase subunit A [EC:5.99.1.3] | (RefSeq) DNA gyrase subunit A, chloroplastic/mitochondrial-like (A)	uncharacterized protein LOC106412673 [Brassica napus]	RecName: Full=Uncharacterized mitochondrial protein AtMg00860; AltName: Full=ORF158;	SubName: Full=Transposon Ty3-I Gag-Pol polyprotein {ECO:0000313|EMBL:JAU53583.1};	FOG: Transposon-encoded proteins with TYA, reverse transcriptase, integrase domains in various combinations	GO:0005739,mitochondrion	Reverse transcriptase (RNA-dependent DNA polymerase)
Cluster-17807.120658	7	K12837 splicing factor U2AF 65 kDa subunit | (RefSeq) splicing factor U2af large subunit B-like (A)	PREDICTED: uncharacterized protein LOC106327301 [Brassica oleracea var. oleracea]	--	SubName: Full=Uncharacterized protein {ECO:0000313|EnsemblPlants:Bo2g024660.1};	--	--	zinc-RING finger domain
Cluster-17807.120890	7	K17506 protein phosphatase 1L [EC:3.1.3.16] | (RefSeq) probable protein phosphatase 2C 74 (A)	PREDICTED: probable protein phosphatase 2C 1 [Brassica rapa]	RecName: Full=Probable protein phosphatase 2C 1; Short=AtPP2C01; EC=3.1.3.16; AltName: Full=AtPPC6;6;	SubName: Full=Uncharacterized protein {ECO:0000313|EnsemblPlants:Bra030536.1-P};	Serine/threonine protein phosphatase	GO:0005886,plasma membrane; GO:0046872,metal ion binding; GO:0004722,protein serine/threonine phosphatase activity	Protein phosphatase 2C
Cluster-17807.120907	7	K10144 RING finger and CHY zinc finger domain-containing protein 1 [EC:2.3.2.27] | (RefSeq) RING finger and CHY zinc finger domain-containing protein 1 (A)	PREDICTED: RING finger and CHY zinc finger domain-containing protein 1 [Brassica oleracea var. oleracea]	RecName: Full=E3 ubiquitin-protein ligase MIEL1 {ECO:0000303|PubMed:23403577}; EC=2.3.2.27 {ECO:0000305}; AltName: Full=MYB30-interacting E3 ligase 1 {ECO:0000303|PubMed:23403577}; AltName: Full=Pirh2-like protein 1 {ECO:0000303|PubMed:21526181}; Short=AtPILP1 {ECO:0000303|PubMed:21526181}; AltName: Full=RING-type E3 ubiquitin transferase MIEL1 {ECO:0000305};	SubName: Full=Uncharacterized protein {ECO:0000313|EnsemblPlants:Bo9g154680.1};	Zn-finger protein	GO:0005737,cytoplasm; GO:0005634,nucleus; GO:0008134,transcription factor binding; GO:0004842,ubiquitin-protein transferase activity; GO:0008270,zinc ion binding; GO:0006952,defense response; GO:1900425,negative regulation of defense response to bacterium; GO:1901485,positive regulation of transcription factor catabolic process; GO:0016567,protein ubiquitination	Zinc finger, C3HC4 type (RING finger)
Cluster-17807.120935	7	K14011 UBX domain-containing protein 6 | (RefSeq) plant UBX domain-containing protein 2 (A)	PREDICTED: putative ribosome biogenesis protein slx9-like [Brassica oleracea var. oleracea]	RecName: Full=Plant UBX domain-containing protein 2 {ECO:0000303|Ref.8}; Short=PUX2 {ECO:0000303|Ref.8}; AltName: Full=AtPUB3 {ECO:0000303|PubMed:11587532}; AltName: Full=CDC48-interacting UBX-domain protein 2 {ECO:0000312|EMBL:AAS78924.1};	SubName: Full=Uncharacterized protein {ECO:0000313|EnsemblPlants:Bo2g134480.1};	--	GO:0016020,membrane; GO:0046872,metal ion binding; GO:0050832,defense response to fungus; GO:0009620,response to fungus	Ribosome biogenesis protein SLX9
Cluster-17807.120943	7	K23288 syndetin | (RefSeq) LOW QUALITY PROTEIN: syndetin (A)	PREDICTED: LOW QUALITY PROTEIN: syndetin [Brassica oleracea var. oleracea]	--	SubName: Full=Uncharacterized protein {ECO:0000313|EnsemblPlants:Bra034376.1-P};	Uncharacterized conserved protein	--	Protein of unknown function C-terminus (DUF2451)
Cluster-17807.120947	7	--	PREDICTED: uncharacterized protein LOC106327774 [Brassica oleracea var. oleracea]	--	SubName: Full=Uncharacterized protein {ECO:0000313|EnsemblPlants:Bo2g057970.1};	--	--	--
Cluster-17807.120988	7	--	PREDICTED: uncharacterized protein LOC106318892 [Brassica oleracea var. oleracea]	--	SubName: Full=Uncharacterized protein {ECO:0000313|EnsemblPlants:Bo9g120680.1};	--	--	C2 domain
Cluster-17807.120990	7	K20241 WD repeat-containing protein 44 | (RefSeq) WD repeat-containing protein 44 (A)	BnaC09g30600D [Brassica napus]	RecName: Full=COMPASS-like H3K4 histone methylase component WDR5A {ECO:0000303|PubMed:19567704}; Short=AtWDR5A {ECO:0000303|PubMed:19567704};	SubName: Full=Uncharacterized protein {ECO:0000313|EnsemblPlants:Bo9g115150.1};	WD40 repeat-containing protein	GO:0005634,nucleus; GO:0048188,Set1C/COMPASS complex; GO:0042393,histone binding; GO:0008168,methyltransferase activity; GO:0010228,vegetative to reproductive phase transition of meristem	Anaphase-promoting complex subunit 4 WD40 domain
Cluster-17807.121076	7	K01191 alpha-mannosidase [EC:3.2.1.24] | (RefSeq) alpha-mannosidase At3g26720-like (A)	PREDICTED: uncharacterized protein LOC106300160 [Brassica oleracea var. oleracea]	RecName: Full=Clathrin interactor EPSIN 1; AltName: Full=EPSIN-related 1;	SubName: Full=Uncharacterized protein {ECO:0000313|EnsemblPlants:Bo6g106570.1};	--	GO:0005884,actin filament; GO:0030136,clathrin-coated vesicle; GO:0005794,Golgi apparatus; GO:0005770,late endosome; GO:0009579,thylakoid; GO:0030276,clathrin binding; GO:0002020,protease binding; GO:0006623,protein targeting to vacuole	Protein of unknown function (DUF1644)
Cluster-17807.121101	7	K00026 malate dehydrogenase [EC:1.1.1.37] | (RefSeq) PMDH1; peroxisomal NAD-malate dehydrogenase 1 (A)	PREDICTED: probable malate dehydrogenase, glyoxysomal isoform X4 [Brassica oleracea var. oleracea]	RecName: Full=Malate dehydrogenase 1, peroxisomal {ECO:0000305}; EC=1.1.1.37; AltName: Full=Peroxisomal NAD-dependent malate dehydrogenase 1 {ECO:0000305}; Short=pxNAD-MDH1 {ECO:0000303|PubMed:20876337}; AltName: Full=Peroxisomal malate dehydrogenase 1 {ECO:0000303|PubMed:20876337}; Short=Peroxisomal MDH1 {ECO:0000305};	SubName: Full=Uncharacterized protein {ECO:0000313|EnsemblPlants:Bo7g041300.1};	NAD-dependent malate dehydrogenase	GO:0009507,chloroplast; GO:0005777,peroxisome; GO:0030060,L-malate dehydrogenase activity; GO:0006097,glyoxylate cycle; GO:0006108,malate metabolic process; GO:0031998,regulation of fatty acid beta-oxidation; GO:0080093,regulation of photorespiration; GO:0006099,tricarboxylic acid cycle	--
Cluster-17807.121118	7	K18211 synaptosomal-associated protein 25 | (RefSeq) SNAP25 homologous protein SNAP33 (A)	BnaC07g31080D [Brassica napus]	RecName: Full=SNAP25 homologous protein SNAP33 {ECO:0000303|PubMed:12746539}; Short=AtSNAP33 {ECO:0000303|PubMed:12746539}; AltName: Full=Snap25a {ECO:0000303|PubMed:11718726}; AltName: Full=Synaptosomal-associated protein SNAP25-like 1 {ECO:0000303|PubMed:11718726}; Short=SNAP-25-like protein 1 {ECO:0000303|PubMed:11718726};	SubName: Full=BnaC07g31080D protein {ECO:0000313|EMBL:CDY23079.1};	SNAP-25 (synaptosome-associated protein) component of SNARE complex	GO:0009504,cell plate; GO:0009507,chloroplast; GO:0016021,integral component of membrane; GO:0005886,plasma membrane; GO:0005484,SNAP receptor activity; GO:0000911,cytokinesis by cell plate formation; GO:0061025,membrane fusion; GO:0015031,protein transport; GO:0009737,response to abscisic acid; GO:0009612,response to mechanical stimulus; GO:0051707,response to other organism; GO:0016192,vesicle-…	Autophagy protein 16 (ATG16)
Cluster-17807.121142	7	K21797 phosphatidylinositol 4-phosphatase [EC:3.1.3.-] | (RefSeq) phosphoinositide phosphatase SAC7 (A)	BnaC01g23400D [Brassica napus]	RecName: Full=Phosphoinositide phosphatase SAC7; Short=AtSAC7; EC=3.1.3.-; AltName: Full=Protein ROOT HAIR DEFECTIVE 4; AltName: Full=Protein SUPPRESSOR OF ACTIN 1C; Short=AtSAC1c; AltName: Full=Protein SUPPRESSOR OF ACTIN 7; AltName: Full=SAC domain protein 7; AltName: Full=SAC1-like protein AtSAC1c;	SubName: Full=BnaC01g23400D protein {ECO:0000313|EMBL:CDY16305.1};	Putative phosphoinositide phosphatase	GO:0030659,cytoplasmic vesicle membrane; GO:0005783,endoplasmic reticulum; GO:0005789,endoplasmic reticulum membrane; GO:0016021,integral component of membrane; GO:0005886,plasma membrane; GO:0031520,plasma membrane of cell tip; GO:0009506,plasmodesma; GO:0090404,pollen tube tip; GO:0035619,root hair tip; GO:0043812,phosphatidylinositol-4-phosphate phosphatase activity; GO:0009611,response to wou…	SacI homology domain
Cluster-17807.121149	7	K18469 TBC1 domain family member 5 | (RefSeq) TBC1 domain family member 5 homolog B (A)	PREDICTED: TBC1 domain family member 5 homolog B [Brassica oleracea var. oleracea]	--	SubName: Full=Uncharacterized protein {ECO:0000313|EnsemblPlants:Bo9g130950.1};	Ypt/Rab-specific GTPase-activating protein GYP6	--	Rab-GTPase-TBC domain
Cluster-17807.121161	7	--	BnaA10g11270D [Brassica napus]	--	SubName: Full=Uncharacterized protein {ECO:0000313|EnsemblPlants:Bo9g130960.1};	--	--	--
Cluster-17807.121210	7	K04508 transducin (beta)-like 1 | (RefSeq) F-box-like/WD repeat-containing protein TBL1XR1 (A)	PREDICTED: F-box-like/WD repeat-containing protein TBL1XR1 [Brassica oleracea var. oleracea]	RecName: Full=WD40 repeat-containing protein HOS15 {ECO:0000305}; AltName: Full=HIGH OSMOTIC STRESS GENE EXPRESSION 15 {ECO:0000303|PubMed:18356294};	SubName: Full=Uncharacterized protein {ECO:0000313|EnsemblPlants:Bo9g020290.1};	Beta-transducin family (WD-40 repeat) protein	GO:0080008,Cul4-RING E3 ubiquitin ligase complex; GO:0000118,histone deacetylase complex; GO:0005634,nucleus; GO:0003714,transcription corepressor activity; GO:0016575,histone deacetylation; GO:0006357,regulation of transcription by RNA polymerase II; GO:0009409,response to cold; GO:0006351,transcription, DNA-templated	WD40-like domain
Cluster-17807.121234	7	K01528 dynamin GTPase [EC:3.6.5.5] | (RefSeq) DL3; dynamin-like 3 (A)	T30E16.17 [Arabidopsis thaliana]	RecName: Full=Dynamin-2B; EC=3.6.5.5; AltName: Full=Dynamin-like protein 3; AltName: Full=Dynamin-related protein 2B;	SubName: Full=Dynamin-2B {ECO:0000313|EMBL:JAU18706.1};	Vacuolar sorting protein VPS1, dynamin, and related proteins	GO:0009504,cell plate; GO:0045334,clathrin-coated endocytic vesicle; GO:0005829,cytosol; GO:0005874,microtubule; GO:0005886,plasma membrane; GO:0009506,plasmodesma; GO:0005773,vacuole; GO:0030276,clathrin binding; GO:0005525,GTP binding; GO:0003924,GTPase activity; GO:0008017,microtubule binding; GO:0072583,clathrin-dependent endocytosis; GO:0000266,mitochondrial fission; GO:2000114,regulation of…	--
Cluster-17807.121240	7	K18195 rhamnogalacturonan endolyase [EC:4.2.2.23] | (RefSeq) uncharacterized protein LOC104807150 isoform X1 (A)	uncharacterized protein LOC106434479 [Brassica napus]	--	SubName: Full=BnaCnng50740D protein {ECO:0000313|EMBL:CDY66412.1};	FOG: Reverse transcriptase	--	zinc-binding in reverse transcriptase
Cluster-17807.121267	7	K16616 actin-related protein 8, plant | (RefSeq) actin-related protein 8 (A)	PREDICTED: actin-related protein 8 [Brassica oleracea var. oleracea]	RecName: Full=Actin-related protein 8; AltName: Full=F-box protein ARP8;	SubName: Full=Uncharacterized protein {ECO:0000313|EnsemblPlants:Bo2g036490.1};	Actin and related proteins	GO:0005737,cytoplasm; GO:0005730,nucleolus; GO:0005634,nucleus; GO:0005524,ATP binding; GO:0005200,structural constituent of cytoskeleton; GO:0030029,actin filament-based process	F-box domain
Cluster-17807.121550	7	K02324 DNA polymerase epsilon subunit 1 [EC:2.7.7.7] | (RefSeq) DNA polymerase epsilon catalytic subunit A (A)	PREDICTED: DNA polymerase epsilon catalytic subunit B-like [Nicotiana sylvestris]	RecName: Full=DNA polymerase epsilon catalytic subunit B; EC=2.7.7.7; AltName: Full=DNA polymerase 2 b; Short=AtPOL2b; AltName: Full=DNA polymerase II subunit b; AltName: Full=Protein TILTED 2;	SubName: Full=DNA polymerase epsilon catalytic subunit A {ECO:0000313|EMBL:JAU25299.1}; Flags: Fragment;	DNA polymerase epsilon, catalytic subunit A	GO:0008622,epsilon DNA polymerase complex; GO:0051539,4 iron, 4 sulfur cluster binding; GO:0003677,DNA binding; GO:0003887,DNA-directed DNA polymerase activity; GO:0000166,nucleotide binding; GO:0008310,single-stranded DNA 3'-5' exodeoxyribonuclease activity; GO:0008270,zinc ion binding; GO:0006287,base-excision repair, gap-filling; GO:0045004,DNA replication proofreading; GO:0006272,leading stra…	--
Cluster-17807.121570	7	K05387 glutamate receptor, ionotropic, plant | (RefSeq) glutamate receptor 2.1-like (A)	PREDICTED: B3 domain-containing protein REM13 [Brassica oleracea var. oleracea]	RecName: Full=B3 domain-containing protein REM14; AltName: Full=Protein REPRODUCTIVE MERISTEM 14;	SubName: Full=BnaC03g17610D protein {ECO:0000313|EMBL:CDY23930.1};	--	GO:0005634,nucleus; GO:0003677,DNA binding; GO:0006355,regulation of transcription, DNA-templated; GO:0006351,transcription, DNA-templated	B3 DNA binding domain
Cluster-17807.121610	7	--	PREDICTED: uncharacterized protein LOC103856782 [Brassica rapa]	--	SubName: Full=Uncharacterized protein {ECO:0000313|EnsemblPlants:Bra006845.1-P};	--	--	Cystatin domain
Cluster-17807.121707	7	--	--	--	--	--	--	--
Cluster-17807.121751	7	K04496 C-terminal binding protein | (RefSeq) C-terminal binding protein AN-like (A)	PREDICTED: C-terminal binding protein AN [Brassica oleracea var. oleracea]	RecName: Full=C-terminal binding protein AN; Short=CtBP; AltName: Full=Protein ANGUSTIFOLIA; AltName: Full=Protein DETORQUEO;	SubName: Full=Uncharacterized protein {ECO:0000313|EnsemblPlants:Bo5g002440.1};	Transcription factor CtBP	GO:0010494,cytoplasmic stress granule; GO:0005829,cytosol; GO:0005874,microtubule; GO:0005802,trans-Golgi network; GO:0042802,identical protein binding; GO:0051287,NAD binding; GO:0042803,protein homodimerization activity; GO:0048444,floral organ morphogenesis; GO:0048530,fruit morphogenesis; GO:0031129,inductive cell-cell signaling; GO:0009965,leaf morphogenesis; GO:0000226,microtubule cytoskele…	D-isomer specific 2-hydroxyacid dehydrogenase, NAD binding domain
Cluster-17807.121816	7	--	PREDICTED: uncharacterized protein LOC106299324 [Brassica oleracea var. oleracea]	--	SubName: Full=Uncharacterized protein {ECO:0000313|EnsemblPlants:Bo1g014330.1};	--	--	--
Cluster-17807.12196	7	K09338 homeobox-leucine zipper protein | (RefSeq) homeobox-leucine zipper protein ATHB-15-like (A)	PREDICTED: homeobox-leucine zipper protein ATHB-15-like [Brassica rapa]	RecName: Full=Homeobox-leucine zipper protein ATHB-15; AltName: Full=HD-ZIP protein ATHB-15; AltName: Full=Homeodomain transcription factor ATHB-15; AltName: Full=Protein CORONA; AltName: Full=Protein INCURVATA 4;	SubName: Full=BnaCnng38170D protein {ECO:0000313|EMBL:CDY61654.1};	--	GO:0005634,nucleus; GO:0003677,DNA binding; GO:0008289,lipid binding; GO:0030154,cell differentiation; GO:0006355,regulation of transcription, DNA-templated; GO:0006351,transcription, DNA-templated	MEKHLA domain
Cluster-17807.122196	7	K01647 citrate synthase [EC:2.3.3.1] | (RefSeq) citrate synthase 2, peroxisomal (A)	PREDICTED: citrate synthase 2, peroxisomal [Brassica oleracea var. oleracea]	RecName: Full=Citrate synthase 2, peroxisomal; EC=2.3.3.16; Flags: Precursor;	RecName: Full=Citrate synthase {ECO:0000256|PIRNR:PIRNR001369}; EC=2.3.3.16 {ECO:0000256|PIRNR:PIRNR001369};	Citrate synthase	GO:0005777,peroxisome; GO:0009506,plasmodesma; GO:0004108,citrate (Si)-synthase activity; GO:0006635,fatty acid beta-oxidation; GO:0006099,tricarboxylic acid cycle	Citrate synthase, C-terminal domain
Cluster-17807.122247	7	K12462 Rho GDP-dissociation inhibitor | (RefSeq) rho GDP-dissociation inhibitor 1 (A)	rho GDP-dissociation inhibitor 1 [Brassica napus]	RecName: Full=Rho GDP-dissociation inhibitor 1; Short=AtRhoGDI1; Short=Rho GDI-1;	SubName: Full=BnaC05g44140D protein {ECO:0000313|EMBL:CDY28012.1};	Rho GDP-dissociation inhibitor	GO:0005737,cytoplasm; GO:0005096,GTPase activator activity; GO:0005094,Rho GDP-dissociation inhibitor activity; GO:0009932,cell tip growth; GO:0010053,root epidermal cell differentiation	RHO protein GDP dissociation inhibitor
Cluster-17807.122335	7	--	PREDICTED: ORM1-like protein 3 [Brassica oleracea var. oleracea]	--	SubName: Full=Uncharacterized protein {ECO:0000313|EnsemblPlants:Bo5g002620.1};	Predicted membrane protein	GO:0005789,endoplasmic reticulum membrane; GO:0016021,integral component of membrane	ORMDL family
Cluster-17807.122338	7	K09060 plant G-box-binding factor | (RefSeq) transcription factor HBP-1a (A)	PREDICTED: transcription factor HBP-1a [Brassica oleracea var. oleracea]	RecName: Full=bZIP transcription factor 68 {ECO:0000305}; Short=AtbZIP68 {ECO:0000303|PubMed:11906833};	SubName: Full=Uncharacterized protein {ECO:0000313|EnsemblPlants:Bo5g048660.1};	--	GO:0005634,nucleus; GO:0003700,DNA-binding transcription factor activity; GO:0042802,identical protein binding; GO:0043565,sequence-specific DNA binding; GO:0006351,transcription, DNA-templated	Coiled-coil region of CCDC155 or KASH
Cluster-17807.122418	7	--	PREDICTED: uncharacterized protein LOC106303573 isoform X2 [Brassica oleracea var. oleracea]	--	SubName: Full=Uncharacterized protein {ECO:0000313|EnsemblPlants:Bo7g050580.1};	--	--	Protein of unknown function (DUF1639)
Cluster-17807.122573	7	K01969 3-methylcrotonyl-CoA carboxylase beta subunit [EC:6.4.1.4] | (RefSeq) methylcrotonoyl-CoA carboxylase beta chain, mitochondrial (A)	methylcrotonoyl-CoA carboxylase beta chain, mitochondrial [Brassica napus]	RecName: Full=Methylcrotonoyl-CoA carboxylase beta chain, mitochondrial; Short=MCCase subunit beta; EC=6.4.1.4; AltName: Full=3-methylcrotonyl-CoA carboxylase 2; AltName: Full=3-methylcrotonyl-CoA:carbon dioxide ligase subunit beta; Flags: Precursor;	SubName: Full=BnaC03g77160D protein {ECO:0000313|EMBL:CDY51864.1};	3-Methylcrotonyl-CoA carboxylase, non-biotin containing subunit/Acetyl-CoA carboxylase carboxyl transferase, subunit beta	GO:0005759,mitochondrial matrix; GO:0005739,mitochondrion; GO:0005524,ATP binding; GO:0050897,cobalt ion binding; GO:0004485,methylcrotonoyl-CoA carboxylase activity; GO:0008270,zinc ion binding; GO:0006552,leucine catabolic process	Carboxyl transferase domain
Cluster-17807.122581	7	K01673 carbonic anhydrase [EC:4.2.1.1] | (RefSeq) beta carbonic anhydrase 6, mitochondrial isoform X1 (A)	PREDICTED: beta carbonic anhydrase 6, mitochondrial isoform X1 [Brassica oleracea var. oleracea]	RecName: Full=Beta carbonic anhydrase 6, mitochondrial; Short=AtbCA6; Short=AtbetaCA6; EC=4.2.1.1; AltName: Full=Beta carbonate dehydratase 6; Flags: Precursor;	RecName: Full=Carbonic anhydrase {ECO:0000256|RuleBase:RU003956}; EC=4.2.1.1 {ECO:0000256|RuleBase:RU003956}; AltName: Full=Carbonate dehydratase {ECO:0000256|RuleBase:RU003956};	Predicted carbonic anhydrase involved in protection against oxidative damage	GO:0005739,mitochondrion; GO:0004089,carbonate dehydratase activity; GO:0008270,zinc ion binding; GO:0015976,carbon utilization	Carbonic anhydrase
Cluster-17807.122677	7	--	PREDICTED: uncharacterized protein LOC106343314 [Brassica oleracea var. oleracea]	--	SubName: Full=Uncharacterized protein {ECO:0000313|EnsemblPlants:Bo5g126970.1};	--	GO:0016021,integral component of membrane; GO:0008168,methyltransferase activity	Ribosomal protein L11 methyltransferase (PrmA)
Cluster-17807.122688	7	K09840 9-cis-epoxycarotenoid dioxygenase [EC:1.13.11.51] | (RefSeq) 9-cis-epoxycarotenoid dioxygenase NCED3, chloroplastic-like (A)	PREDICTED: 9-cis-epoxycarotenoid dioxygenase NCED3, chloroplastic-like [Brassica oleracea var. oleracea]	RecName: Full=9-cis-epoxycarotenoid dioxygenase NCED3, chloroplastic; Short=AtNCED3; EC=1.13.11.51; AltName: Full=Protein SALT TOLERANT 1; Flags: Precursor;	SubName: Full=Uncharacterized protein {ECO:0000313|EnsemblPlants:Bo3g066190.1};	Beta, beta-carotene 15,15'-dioxygenase and related enzymes	GO:0009570,chloroplast stroma; GO:0009535,chloroplast thylakoid membrane; GO:0045549,9-cis-epoxycarotenoid dioxygenase activity; GO:0046872,metal ion binding; GO:0009688,abscisic acid biosynthetic process; GO:0042538,hyperosmotic salinity response; GO:0006970,response to osmotic stress; GO:0009414,response to water deprivation	Retinal pigment epithelial membrane protein
Cluster-17807.122708	7	K16865 programmed cell death protein 4 | (RefSeq) uncharacterized protein LOC106399595 (A)	uncharacterized protein LOC106399594 [Brassica napus]	RecName: Full=Eukaryotic translation initiation factor isoform 4G-1; Short=eIF(iso)4G-1;	SubName: Full=BnaC05g04680D protein {ECO:0000313|EMBL:CDY10225.1};	Neoplastic transformation suppressor Pdcd4/MA-3, contains MA3 domain	GO:0005737,cytoplasm; GO:0005829,cytosol; GO:0005634,nucleus; GO:0003729,mRNA binding; GO:0003743,translation initiation factor activity; GO:0006417,regulation of translation	MA3 domain
Cluster-17807.122755	7	K13416 brassinosteroid insensitive 1-associated receptor kinase 1 [EC:2.7.10.1 2.7.11.1] | (RefSeq) somatic embryogenesis receptor kinase 4-like (A)	PREDICTED: somatic embryogenesis receptor kinase 4-like isoform X3 [Brassica rapa]	RecName: Full=BRASSINOSTEROID INSENSITIVE 1-associated receptor kinase 1 {ECO:0000303|PubMed:12150929}; Short=AtBAK1 {ECO:0000303|PubMed:12150929}; Short=BRI1-associated receptor kinase 1 {ECO:0000303|PubMed:12150929}; EC=2.7.10.1 {ECO:0000305}; EC=2.7.11.1 {ECO:0000305}; AltName: Full=Protein ELONGATED; AltName: Full=Somatic embryogenesis receptor kinase 3 {ECO:0000303|PubMed:11706164}; Short=At…	SubName: Full=Uncharacterized protein {ECO:0000313|EnsemblPlants:Bo7g025340.1};	FOG: Leucine rich repeat	GO:0010008,endosome membrane; GO:0016021,integral component of membrane; GO:0005886,plasma membrane; GO:0005524,ATP binding; GO:0033612,receptor serine/threonine kinase binding; GO:0004675,transmembrane receptor protein serine/threonine kinase activity; GO:0004714,transmembrane receptor protein tyrosine kinase activity; GO:0007166,cell surface receptor signaling pathway	Leucine rich repeat N-terminal domain
Cluster-17807.122812	7	K07466 replication factor A1 | (RefSeq) uncharacterized protein LOC106377300 isoform X1 (A)	uncharacterized protein LOC106377300 isoform X2 [Brassica napus]	--	SubName: Full=BnaC01g35430D protein {ECO:0000313|EMBL:CDY28373.1};	--	--	--
Cluster-17807.122859	7	K15285 solute carrier family 35, member E3 | (RefSeq) uncharacterized membrane protein At1g06890-like isoform X1 (A)	Nucleotide/sugar transporter family protein [Zea mays]	RecName: Full=UDP-xylose transporter 2 {ECO:0000312|EMBL:AKA88213.1};	SubName: Full=Nucleotide/sugar transporter family protein {ECO:0000313|EMBL:AQK70413.1};	Glucose-6-phosphate/phosphate and phosphoenolpyruvate/phosphate antiporter	GO:0005794,Golgi apparatus; GO:0000139,Golgi membrane; GO:0016021,integral component of membrane; GO:0015297,antiporter activity; GO:0005464,UDP-xylose transmembrane transporter activity; GO:0008643,carbohydrate transport; GO:0015790,UDP-xylose transmembrane transport	--
Cluster-17807.123030	7	--	TORTIFOLIA1-like protein 4 [Brassica napus]	RecName: Full=TORTIFOLIA1-like protein 4 {ECO:0000303|PubMed:15324671};	SubName: Full=Uncharacterized protein {ECO:0000313|EnsemblPlants:Bo5g041260.1};	--	GO:0005874,microtubule; GO:0008017,microtubule binding	non-SMC mitotic condensation complex subunit 1
Cluster-17807.123053	7	K09602 ubiquitin thioesterase protein OTUB1 [EC:3.4.19.12] | (RefSeq) ubiquitin thioesterase otubain-like (A)	PREDICTED: uncharacterized protein LOC106306654 isoform X4 [Brassica oleracea var. oleracea]	RecName: Full=Protein NEOXANTHIN-DEFICIENT 1 {ECO:0000303|PubMed:24506237};	SubName: Full=Uncharacterized protein {ECO:0000313|EnsemblPlants:Bo7g048450.1};	--	GO:0016123,xanthophyll biosynthetic process	--
Cluster-17807.123087	7	--	uncharacterized protein LOC106404384 [Brassica napus]	--	SubName: Full=BnaCnng11820D protein {ECO:0000313|EMBL:CDY44826.1};	--	--	--
Cluster-17807.12310	7	K01193 beta-fructofuranosidase [EC:3.2.1.26] | (RefSeq) acid beta-fructofuranosidase 4, vacuolar-like (A)	PREDICTED: acid beta-fructofuranosidase 4, vacuolar-like [Brassica oleracea var. oleracea]	RecName: Full=Acid beta-fructofuranosidase 4, vacuolar {ECO:0000303|PubMed:9332372}; Short=At beta fruct4 {ECO:0000303|PubMed:9332372}; Short=AtBETAFRUCT4 {ECO:0000303|PubMed:9332372}; EC=3.2.1.26 {ECO:0000255|PROSITE-ProRule:PRU10067}; AltName: Full=Acid invertase 4 {ECO:0000303|PubMed:9332372}; Short=AI 4 {ECO:0000303|PubMed:9332372}; AltName: Full=Acid sucrose hydrolase 4 {ECO:0000305}; AltNam…	SubName: Full=Uncharacterized protein {ECO:0000313|EnsemblPlants:Bo5g017130.1};	Beta-fructofuranosidase (invertase)	GO:0005789,endoplasmic reticulum membrane; GO:0000139,Golgi membrane; GO:0016021,integral component of membrane; GO:0031902,late endosome membrane; GO:0009505,plant-type cell wall; GO:0000325,plant-type vacuole; GO:0005775,vacuolar lumen; GO:0005774,vacuolar membrane; GO:0005773,vacuole; GO:0004564,beta-fructofuranosidase activity; GO:0004575,sucrose alpha-glucosidase activity; GO:0009738,abscisi…	Glycosyl hydrolases family 32 C terminal
Cluster-17807.123294	7	K08511 vesicle-associated membrane protein 72 | (RefSeq) vesicle-associated membrane protein 727-like (A)	PREDICTED: vesicle-associated membrane protein 727-like [Brassica oleracea var. oleracea]	RecName: Full=Vesicle-associated membrane protein 727; Short=AtVAMP727;	SubName: Full=Uncharacterized protein {ECO:0000313|EnsemblPlants:Bo4g120050.1};	Synaptobrevin/VAMP-like protein	GO:0031901,early endosome membrane; GO:0005768,endosome; GO:0016021,integral component of membrane; GO:0031201,SNARE complex; GO:0005484,SNAP receptor activity; GO:0000149,SNARE binding; GO:0006887,exocytosis; GO:0006623,protein targeting to vacuole; GO:0007033,vacuole organization; GO:0006906,vesicle fusion	Regulated-SNARE-like domain
Cluster-17807.123461	7	K13863 solute carrier family 7 (cationic amino acid transporter), member 1 | (RefSeq) cationic amino acid transporter 4, vacuolar-like (A)	PREDICTED: cationic amino acid transporter 4, vacuolar-like [Brassica rapa]	RecName: Full=Cationic amino acid transporter 4, vacuolar;	SubName: Full=Uncharacterized protein {ECO:0000313|EnsemblPlants:Bo5g148750.1}; Flags: Fragment;	Amino acid transporters	GO:0016021,integral component of membrane; GO:0009705,plant-type vacuole membrane; GO:0005774,vacuolar membrane; GO:0005773,vacuole; GO:0015171,amino acid transmembrane transporter activity	C-terminus of AA_permease
Cluster-17807.123487	7	K11517 (S)-2-hydroxy-acid oxidase [EC:1.1.3.15] | (RefSeq) peroxisomal (S)-2-hydroxy-acid oxidase GLO3-like isoform X1 (A)	peroxisomal (S)-2-hydroxy-acid oxidase GLO3-like isoform X1 [Brassica napus]	RecName: Full=Peroxisomal (S)-2-hydroxy-acid oxidase GLO3; EC=1.1.3.15; AltName: Full=Glycolate oxidase 3; Short=AtGLO3; Short=GOX 3; AltName: Full=Short chain alpha-hydroxy acid oxidase GLO3;	SubName: Full=BnaC05g52090D protein {ECO:0000313|EMBL:CDY52265.1};	Glycolate oxidase	GO:0005777,peroxisome; GO:0010181,FMN binding; GO:0052853,long-chain-(S)-2-hydroxy-long-chain-acid oxidase activity; GO:0052854,medium-chain-(S)-2-hydroxy-acid oxidase activity; GO:0052852,very-long-chain-(S)-2-hydroxy-acid oxidase activity; GO:0010204,defense response signaling pathway, resistance gene-independent; GO:0042742,defense response to bacterium; GO:0050665,hydrogen peroxide biosynthet…	FMN-dependent dehydrogenase
Cluster-17807.123524	7	K10389 tubulin gamma | (RefSeq) tubulin gamma-1 chain (A)	PREDICTED: tubulin gamma-1 chain [Brassica rapa]	RecName: Full=Tubulin gamma-1 chain; AltName: Full=Gamma-1-tubulin;	RecName: Full=Tubulin gamma chain {ECO:0000256|RuleBase:RU000352};	Gamma tubulin	GO:0005938,cell cortex; GO:0005737,cytoplasm; GO:0000930,gamma-tubulin complex; GO:0005874,microtubule; GO:0005739,mitochondrion; GO:0005634,nucleus; GO:0005886,plasma membrane; GO:0005525,GTP binding; GO:0003924,GTPase activity; GO:0051641,cellular localization; GO:0000911,cytokinesis by cell plate formation; GO:0031122,cytoplasmic microtubule organization; GO:0048366,leaf development; GO:000702…	Misato Segment II tubulin-like domain
Cluster-17807.123577	7	--	--	--	--	--	--	--
Cluster-17807.123620	7	K17686 Cu+-exporting ATPase [EC:3.6.3.54] | (RefSeq) probable copper-transporting ATPase HMA5 (A)	PREDICTED: probable copper-transporting ATPase HMA5 [Raphanus sativus]	RecName: Full=Probable copper-transporting ATPase HMA5; EC=3.6.3.54; AltName: Full=Probable copper-transporting ATPase 3; AltName: Full=Protein HEAVY METAL ATPASE 5;	SubName: Full=Uncharacterized protein {ECO:0000313|EnsemblPlants:Bra027641.1-P};	Cation transport ATPase	GO:0005887,integral component of plasma membrane; GO:0043231,intracellular membrane-bounded organelle; GO:0005524,ATP binding; GO:0005388,calcium-transporting ATPase activity; GO:0005507,copper ion binding; GO:0006825,copper ion transport; GO:0010273,detoxification of copper ion; GO:0046688,response to copper ion	haloacid dehalogenase-like hydrolase
Cluster-17807.123623	7	K17686 Cu+-exporting ATPase [EC:3.6.3.54] | (RefSeq) probable copper-transporting ATPase HMA5 (A)	PREDICTED: probable copper-transporting ATPase HMA5 [Brassica rapa]	RecName: Full=Probable copper-transporting ATPase HMA5; EC=3.6.3.54; AltName: Full=Probable copper-transporting ATPase 3; AltName: Full=Protein HEAVY METAL ATPASE 5;	SubName: Full=Uncharacterized protein {ECO:0000313|EnsemblPlants:Bra027641.1-P};	Cation transport ATPase	GO:0005887,integral component of plasma membrane; GO:0043231,intracellular membrane-bounded organelle; GO:0005524,ATP binding; GO:0005388,calcium-transporting ATPase activity; GO:0005507,copper ion binding; GO:0006825,copper ion transport; GO:0010273,detoxification of copper ion; GO:0046688,response to copper ion	Heavy-metal-associated domain
Cluster-17807.123665	7	K01647 citrate synthase [EC:2.3.3.1] | (RefSeq) citrate synthase 2, peroxisomal (A)	PREDICTED: citrate synthase 2, peroxisomal [Brassica oleracea var. oleracea]	RecName: Full=Citrate synthase 2, peroxisomal; EC=2.3.3.16; Flags: Precursor;	RecName: Full=Citrate synthase {ECO:0000256|PIRNR:PIRNR001369}; EC=2.3.3.16 {ECO:0000256|PIRNR:PIRNR001369};	Citrate synthase	GO:0005777,peroxisome; GO:0009506,plasmodesma; GO:0004108,citrate (Si)-synthase activity; GO:0006635,fatty acid beta-oxidation; GO:0006099,tricarboxylic acid cycle	Citrate synthase, C-terminal domain
Cluster-17807.123680	7	K10695 E3 ubiquitin-protein ligase RNF1/2 [EC:2.3.2.27] | (RefSeq) putative E3 ubiquitin-protein ligase RING1a (A)	uncharacterized protein LOC111207129 isoform X2 [Brassica napus]	RecName: Full=Dynein regulatory complex subunit 3; AltName: Full=Flagellar-associated protein 134;	SubName: Full=Uncharacterized protein {ECO:0000313|EnsemblPlants:Bo6g014320.1}; Flags: Fragment;	Leucine-rich repeat proteins	GO:0005737,cytoplasm; GO:0005856,cytoskeleton; GO:0031514,motile cilium; GO:0060285,cilium-dependent cell motility	Leucine Rich repeat
Cluster-17807.123723	7	K18696 glycerophosphodiester phosphodiesterase [EC:3.1.4.46] | (RefSeq) uncharacterized protein At2g33490-like isoform X1 (A)	uncharacterized protein At2g33490-like isoform X1 [Brassica napus]	RecName: Full=Uncharacterized protein At2g33490;	SubName: Full=Uncharacterized protein {ECO:0000313|EnsemblPlants:Bo4g043660.1};	--	GO:0005886,plasma membrane	BAR domain of APPL family
Cluster-17807.123759	7	--	--	--	--	--	--	--
Cluster-17807.123939	7	K11984 U4/U6.U5 tri-snRNP-associated protein 1 | (RefSeq) SART-1 family protein DOT2 (A)	PREDICTED: SART-1 family protein DOT2 [Brassica oleracea var. oleracea]	RecName: Full=SART-1 family protein DOT2 {ECO:0000305}; AltName: Full=Protein DEFECTIVELY ORGANIZED TRIBUTARIES 2 {ECO:0000303|PubMed:18643975}; AltName: Full=Protein MERISTEM-DEFECTIVE {ECO:0000303|PubMed:19000164};	SubName: Full=Uncharacterized protein {ECO:0000313|EnsemblPlants:Bo9g161800.1};	U4/U6.U5 snRNP associated protein	GO:0005730,nucleolus; GO:0005634,nucleus; GO:0046540,U4/U6 x U5 tri-snRNP complex; GO:0010588,cotyledon vascular tissue pattern formation; GO:0009908,flower development; GO:0048366,leaf development; GO:0010305,leaf vascular tissue pattern formation; GO:0000481,maturation of 5S rRNA; GO:0009933,meristem structural organization; GO:0045292,mRNA cis splicing, via spliceosome; GO:0010087,phloem or xy…	SART-1 family
Cluster-17807.123979	7	K22753 E3 ubiquitin-protein ligase RNF6 [EC:2.3.2.27] | (RefSeq) E3 ubiquitin-protein ligase RNF12-like isoform X1 (A)	PREDICTED: probable E3 ubiquitin-protein ligase HIP1 [Brassica oleracea var. oleracea]	RecName: Full=Probable E3 ubiquitin-protein ligase HIP1; EC=2.3.2.27; AltName: Full=HAL3-interacting protein 1; Short=OsHIP1; AltName: Full=RING-H2 finger HIP1; AltName: Full=RING-type E3 ubiquitin transferase HIP1 {ECO:0000305};	SubName: Full=Uncharacterized protein {ECO:0000313|EnsemblPlants:Bo7g096430.1};	FOG: Predicted E3 ubiquitin ligase	GO:0046872,metal ion binding; GO:0061630,ubiquitin protein ligase activity; GO:0043161,proteasome-mediated ubiquitin-dependent protein catabolic process; GO:0040008,regulation of growth	Prokaryotic RING finger family 4
Cluster-17807.124012	7	K20285 Rab9 effector protein with kelch motifs | (RefSeq) nitrile-specifier protein 5-like (A)	PREDICTED: nitrile-specifier protein 5-like [Brassica oleracea var. oleracea]	RecName: Full=Nitrile-specifier protein 5; Short=AtNSP5;	SubName: Full=Uncharacterized protein {ECO:0000313|EnsemblPlants:Bo2g149730.1};	Kelch repeat-containing proteins	GO:0005829,cytosol; GO:0019762,glucosinolate catabolic process; GO:0080028,nitrile biosynthetic process	PQQ-like domain
Cluster-17807.124067	7	K07466 replication factor A1 | (RefSeq) uncharacterized protein LOC106302349 (A)	BnaC01g27690D [Brassica napus]	--	SubName: Full=Uncharacterized protein {ECO:0000313|EnsemblPlants:Bo3g091340.1};	--	--	--
Cluster-17807.124084	7	--	probable mediator of RNA polymerase II transcription subunit 26c [Brassica napus]	RecName: Full=Probable mediator of RNA polymerase II transcription subunit 26c;	SubName: Full=Uncharacterized protein {ECO:0000313|EnsemblPlants:Bo9g173720.1};	--	GO:0005829,cytosol; GO:0070449,elongin complex; GO:0003746,translation elongation factor activity; GO:0006355,regulation of transcription, DNA-templated; GO:0006368,transcription elongation from RNA polymerase II promoter	60s Acidic ribosomal protein
Cluster-17807.124115	7	K00873 pyruvate kinase [EC:2.7.1.40] | (RefSeq) pyruvate kinase, cytosolic isozyme-like (A)	PREDICTED: pyruvate kinase, cytosolic isozyme-like [Brassica oleracea var. oleracea]	RecName: Full=Pyruvate kinase, cytosolic isozyme; Short=PK; EC=2.7.1.40;	SubName: Full=Uncharacterized protein {ECO:0000313|EnsemblPlants:Bo4g105170.1};	Pyruvate kinase	GO:0005737,cytoplasm; GO:0005524,ATP binding; GO:0016301,kinase activity; GO:0000287,magnesium ion binding; GO:0030955,potassium ion binding; GO:0004743,pyruvate kinase activity	Pyruvate kinase, alpha/beta domain
Cluster-17807.124151	7	K14005 protein transport protein SEC31 | (RefSeq) protein transport protein SEC31 homolog B isoform X1 (A)	PREDICTED: protein transport protein SEC31 homolog B isoform X1 [Brassica oleracea var. oleracea]	RecName: Full=Protein transport protein SEC31 homolog B {ECO:0000305}; AltName: Full=SEC31-like protein B {ECO:0000305};	SubName: Full=Uncharacterized protein {ECO:0000313|EnsemblPlants:Bo4g097000.1};	Vesicle coat complex COPII, subunit SEC31	GO:0005829,cytosol; GO:0005783,endoplasmic reticulum; GO:0005794,Golgi apparatus; GO:0016020,membrane; GO:0009506,plasmodesma; GO:0015031,protein transport; GO:0016192,vesicle-mediated transport	Steroid receptor RNA activator (SRA1)
Cluster-17807.124154	7	K12309 beta-galactosidase [EC:3.2.1.23] | (RefSeq) beta-galactosidase 2 (A)	BnaC02g42730D [Brassica napus]	RecName: Full=Beta-galactosidase 6; Short=Lactase 6; EC=3.2.1.23; Flags: Precursor;	RecName: Full=Beta-galactosidase {ECO:0000256|RuleBase:RU000675}; EC=3.2.1.23 {ECO:0000256|RuleBase:RU000675};	Beta-galactosidase	GO:0048046,apoplast; GO:0005618,cell wall; GO:0005773,vacuole; GO:0004565,beta-galactosidase activity; GO:0005975,carbohydrate metabolic process; GO:0048354,mucilage biosynthetic process involved in seed coat development; GO:0009827,plant-type cell wall modification	Glycosyl hydrolases family 35
Cluster-17807.124163	7	K10746 exonuclease 1 [EC:3.1.-.-] | (RefSeq) exonuclease 1-like (A)	exonuclease 1-like [Brassica napus]	RecName: Full=Exonuclease 1; EC=3.1.-.-;	SubName: Full=Uncharacterized protein {ECO:0000313|EnsemblPlants:Bo8g067660.1};	5'-3' exonuclease	GO:0005634,nucleus; GO:0035312,5'-3' exodeoxyribonuclease activity; GO:0003677,DNA binding; GO:0004519,endonuclease activity; GO:0046872,metal ion binding; GO:0006281,DNA repair	5'-3' exonuclease, C-terminal SAM fold
Cluster-17807.124252	7	K02469 DNA gyrase subunit A [EC:5.99.1.3] | (RefSeq) DNA gyrase subunit A, chloroplastic/mitochondrial-like (A)	LOW QUALITY PROTEIN: uncharacterized protein LOC106406709 [Brassica napus]	RecName: Full=Uncharacterized mitochondrial protein AtMg00860; AltName: Full=ORF158;	SubName: Full=Uncharacterized protein {ECO:0000313|EnsemblPlants:Bra017917.1-P};	FOG: Transposon-encoded proteins with TYA, reverse transcriptase, integrase domains in various combinations	GO:0005739,mitochondrion	H2C2 zinc finger
Cluster-17807.124334	7	--	PREDICTED: transcription factor UNE12-like [Brassica oleracea var. oleracea]	RecName: Full=Transcription factor UNE12; AltName: Full=Basic helix-loop-helix protein 59; Short=AtbHLH59; Short=bHLH 59; AltName: Full=Protein UNFERTILIZED EMBRYO SAC 12; AltName: Full=Transcription factor EN 93; AltName: Full=bHLH transcription factor bHLH059;	SubName: Full=Uncharacterized protein {ECO:0000313|EnsemblPlants:Bo01031s030.1};	--	GO:0005634,nucleus; GO:0001046,core promoter sequence-specific DNA binding; GO:0003700,DNA-binding transcription factor activity; GO:0046983,protein dimerization activity; GO:0001228,DNA-binding transcription activator activity, RNA polymerase II-specific; GO:0009567,double fertilization forming a zygote and endosperm; GO:0007275,multicellular organism development; GO:0031347,regulation of defens…	--
Cluster-17807.12449	7	K03844 alpha-1,2-mannosyltransferase [EC:2.4.1.131] | (RefSeq) alpha-1,2-mannosyltransferase (A)	PREDICTED: ACT domain-containing protein ACR12-like [Brassica oleracea var. oleracea]	RecName: Full=ACT domain-containing protein ACR12 {ECO:0000305}; AltName: Full=Protein ACT DOMAIN REPEATS 12 {ECO:0000303|PubMed:21861936}; Flags: Precursor;	SubName: Full=Uncharacterized protein {ECO:0000313|EnsemblPlants:Bo2g006660.1};	--	GO:0009507,chloroplast; GO:0009570,chloroplast stroma; GO:0009535,chloroplast thylakoid membrane	ACT domain
Cluster-17807.124634	7	K16275 E3 ubiquitin-protein ligase BAH [EC:2.3.2.27] | (RefSeq) E3 ubiquitin-protein ligase BAH1-like (A)	PREDICTED: E3 ubiquitin-protein ligase BAH1-like [Brassica oleracea var. oleracea]	RecName: Full=E3 ubiquitin-protein ligase BAH1; EC=2.3.2.27 {ECO:0000305}; AltName: Full=Protein BENZOIC ACID HYPERSENSITIVE 1; AltName: Full=Protein NITROGEN LIMITATION ADAPTATION; AltName: Full=RING-type E3 ubiquitin transferase BAH1 {ECO:0000305};	SubName: Full=Uncharacterized protein {ECO:0000313|EnsemblPlants:Bo8g117260.1};	--	GO:0016607,nuclear speck; GO:0005634,nucleus; GO:0005886,plasma membrane; GO:0046872,metal ion binding; GO:0061630,ubiquitin protein ligase activity; GO:0004842,ubiquitin-protein transferase activity; GO:0042742,defense response to bacterium; GO:0009626,plant-type hypersensitive response; GO:0043161,proteasome-mediated ubiquitin-dependent protein catabolic process; GO:0010337,regulation of salicy…	Phage integrase SAM-like domain
Cluster-17807.124649	7	K07466 replication factor A1 | (RefSeq) replication protein A 70 kDa DNA-binding subunit B-like (A)	PREDICTED: replication protein A 70 kDa DNA-binding subunit B-like [Brassica rapa]	--	SubName: Full=Uncharacterized protein {ECO:0000313|EnsemblPlants:Bo7g038980.1}; Flags: Fragment;	Single-stranded DNA-binding replication protein A (RPA), large (70 kD) subunit and related ssDNA-binding proteins	--	Domain of unknown function (DUF4503)
Cluster-17807.124691	7	K12599 antiviral helicase SKI2 [EC:3.6.4.-] | (RefSeq) putative ATP-dependent RNA helicase C550.03c (A)	PREDICTED: endoplasmic reticulum metallopeptidase 1-like [Brassica oleracea var. oleracea]	--	SubName: Full=Uncharacterized protein {ECO:0000313|EnsemblPlants:Bo6g103810.1};	Aminopeptidases of the M20 family	GO:0016021,integral component of membrane	Peptidase family M20/M25/M40
Cluster-17807.124694	7	K00826 branched-chain amino acid aminotransferase [EC:2.6.1.42] | (RefSeq) branched-chain-amino-acid aminotransferase 2, chloroplastic-like isoform X1 (A)	BnaA06g37960D [Brassica napus]	RecName: Full=Branched-chain-amino-acid aminotransferase 2, chloroplastic; Short=Atbcat-2; EC=2.6.1.42; Flags: Precursor;	RecName: Full=Branched-chain-amino-acid aminotransferase {ECO:0000256|RuleBase:RU004517}; EC=2.6.1.42 {ECO:0000256|RuleBase:RU004517};	Branched chain aminotransferase BCAT1, pyridoxal phosphate enzymes type IV superfamily	GO:0009507,chloroplast; GO:0052656,L-isoleucine transaminase activity; GO:0052654,L-leucine transaminase activity; GO:0052655,L-valine transaminase activity; GO:0009097,isoleucine biosynthetic process; GO:0009098,leucine biosynthetic process; GO:0071669,plant-type cell wall organization or biogenesis; GO:0009099,valine biosynthetic process	--
Cluster-17807.124772	7	--	--	--	--	--	--	--
Cluster-17807.12479	7	K15186 ELL-associated factor | (RefSeq) suppressor protein SRP40 (A)	PREDICTED: suppressor protein SRP40 [Brassica oleracea var. oleracea]	RecName: Full=Beta-glucuronosyltransferase GlcAT14C {ECO:0000305}; EC=2.4.1.- {ECO:0000305}; AltName: Full=GT14 family glucuronic acid transferase 3 {ECO:0000305}; Short=AtGlcAT14C {ECO:0000303|PubMed:24739253};	SubName: Full=Uncharacterized protein {ECO:0000313|EnsemblPlants:Bo6g112710.1};	Protein associated with transcriptional elongation factor ELL	GO:0000139,Golgi membrane; GO:0016021,integral component of membrane; GO:0008375,acetylglucosaminyltransferase activity; GO:0015020,glucuronosyltransferase activity	RNA polymerase II transcription elongation factor
Cluster-17807.124796	7	K12741 heterogeneous nuclear ribonucleoprotein A1/A3 | (RefSeq) glycine-rich RNA-binding protein 3, mitochondrial-like (A)	PREDICTED: kinectin [Brassica oleracea var. oleracea]	RecName: Full=Glycine-rich RNA-binding protein 3, mitochondrial; Short=AtGR-RBP3; AltName: Full=AtRBG3; AltName: Full=Mitochondrial RNA-binding protein 2a; Short=At-mRBP2a; AltName: Full=Organelle RRM domain-containing protein 3 {ECO:0000303|PubMed:25800738}; Flags: Precursor;	SubName: Full=Uncharacterized protein {ECO:0000313|EnsemblPlants:Bo7g098300.1};	--	GO:0005739,mitochondrion; GO:0005524,ATP binding; GO:0005507,copper ion binding; GO:0003723,RNA binding; GO:0003697,single-stranded DNA binding; GO:0016554,cytidine to uridine editing; GO:0080156,mitochondrial mRNA modification; GO:0006397,mRNA processing; GO:0009409,response to cold	--
Cluster-17807.124800	7	K03097 casein kinase II subunit alpha [EC:2.7.11.1] | (RefSeq) casein kinase II subunit alpha-like isoform X3 (A)	uncharacterized protein BNAC04G10730D [Brassica napus]	--	SubName: Full=Uncharacterized protein {ECO:0000313|EnsemblPlants:Bo4g039760.1};	--	--	Protein of unknown function (DUF642)
Cluster-17807.124852	7	K01194 alpha,alpha-trehalase [EC:3.2.1.28] | (RefSeq) trehalase-like isoform X1 (A)	PREDICTED: trehalase-like isoform X2 [Brassica oleracea var. oleracea]	RecName: Full=Trehalase; EC=3.2.1.28; AltName: Full=Alpha,alpha-trehalase; AltName: Full=Alpha,alpha-trehalose glucohydrolase; AltName: Full=Trehalase 1; Short=AtTRE1;	RecName: Full=Trehalase {ECO:0000256|RuleBase:RU361180}; EC=3.2.1.28 {ECO:0000256|RuleBase:RU361180}; AltName: Full=Alpha-trehalose glucohydrolase {ECO:0000256|RuleBase:RU361180};	Neutral trehalase	GO:0016021,integral component of membrane; GO:0005886,plasma membrane; GO:0004555,alpha,alpha-trehalase activity; GO:0005993,trehalose catabolic process	Trehalase
Cluster-17807.12488	7	K09487 heat shock protein 90kDa beta | (RefSeq) endoplasmin homolog (A)	endoplasmin homolog [Brassica napus]	RecName: Full=Endoplasmin homolog {ECO:0000305}; AltName: Full=Glucose-regulated protein 94 homolog {ECO:0000303|PubMed:11867518}; Short=GRP-94 homolog {ECO:0000303|PubMed:11867518}; AltName: Full=Heat shock protein 90-7 {ECO:0000305}; Short=AtHSP90.7 {ECO:0000305}; Short=AtHsp90-7 {ECO:0000303|PubMed:11599565}; AltName: Full=Protein SHEPHERD {ECO:0000303|PubMed:11867518}; Flags: Precursor;	SubName: Full=BnaA08g14800D protein {ECO:0000313|EMBL:CDY24830.1};	Endoplasmic reticulum glucose-regulated protein (GRP94/endoplasmin), HSP90 family	GO:0048046,apoplast; GO:0009507,chloroplast; GO:0005783,endoplasmic reticulum; GO:0005788,endoplasmic reticulum lumen; GO:0016020,membrane; GO:0005739,mitochondrion; GO:0005634,nucleus; GO:0005886,plasma membrane; GO:0009506,plasmodesma; GO:0005774,vacuolar membrane; GO:0005773,vacuole; GO:0005524,ATP binding; GO:0016887,ATPase activity; GO:0051082,unfolded protein binding; GO:0006457,protein fol…	Histidine kinase-, DNA gyrase B-, and HSP90-like ATPase
Cluster-17807.124942	7	--	BnaC04g50090D [Brassica napus]	--	SubName: Full=BnaC04g50090D protein {ECO:0000313|EMBL:CDY27396.1};	--	--	--
Cluster-17807.124969	7	K11498 centromeric protein E | (RefSeq) kinesin-like protein KIN-7B isoform X1 (A)	kinesin-like protein KIN-7B isoform X1 [Brassica napus]	RecName: Full=Kinesin-like protein KIN-7B {ECO:0000305}; AltName: Full=NPK1-activating kinesin-2 {ECO:0000303|PubMed:11955449}; Short=AtNACK2 {ECO:0000312|EMBL:BAC03248.1}; AltName: Full=Protein STUD {ECO:0000303|PubMed:11472632}; AltName: Full=Protein TETRASPORE {ECO:0000303|PubMed:12694597};	RecName: Full=Kinesin-like protein {ECO:0000256|RuleBase:RU000394};	Kinesin-like protein	GO:0005871,kinesin complex; GO:0005874,microtubule; GO:0009524,phragmoplast; GO:0009506,plasmodesma; GO:0005524,ATP binding; GO:0016887,ATPase activity; GO:0008017,microtubule binding; GO:0003777,microtubule motor activity; GO:0000911,cytokinesis by cell plate formation; GO:0009558,embryo sac cellularization; GO:0048229,gametophyte development; GO:0007112,male meiosis cytokinesis; GO:0007018,micr…	Microtubule binding
Cluster-17807.125041	7	K10615 E3 ubiquitin-protein ligase HERC4 [EC:2.3.2.26] | (RefSeq) probable E3 ubiquitin-protein ligase HERC4 isoform X1 (A)	ultraviolet-B receptor UVR8-like [Brassica napus]	RecName: Full=Ultraviolet-B receptor UVR8; AltName: Full=Protein UV-B RESISTANCE 8; AltName: Full=RCC1 domain-containing protein UVR8;	SubName: Full=Uncharacterized protein {ECO:0000313|EnsemblPlants:Bo5g137230.1};	FOG: RCC1 domain	GO:0000785,chromatin; GO:0005829,cytosol; GO:0005634,nucleus; GO:0003682,chromatin binding; GO:0005085,guanyl-nucleotide exchange factor activity; GO:0042802,identical protein binding; GO:0009881,photoreceptor activity; GO:0042803,protein homodimerization activity; GO:0009649,entrainment of circadian clock; GO:0018298,protein-chromophore linkage; GO:0009411,response to UV; GO:0010224,response to …	Regulator of chromosome condensation (RCC1) repeat
Cluster-17807.125078	7	K22703 hydroxy-3-indolylmethylglucosinolate O-methyltransferase [EC:2.1.1.-] | (RefSeq) indole glucosinolate O-methyltransferase 1-like (A)	uncharacterized protein LOC106373339 [Brassica napus]	--	SubName: Full=BnaC09g18840D protein {ECO:0000313|EMBL:CDY23130.1};	--	GO:0008234,cysteine-type peptidase activity	--
Cluster-17807.125089	7	K21806 protein N-lysine methyltransferase METTL21D [EC:2.1.1.-] | (RefSeq) protein N-lysine methyltransferase METTL21A (A)	uncharacterized protein LOC106418489 isoform X2 [Brassica napus]	--	SubName: Full=BnaC09g17960D protein {ECO:0000313|EMBL:CDY36980.1};	Putative N2,N2-dimethylguanosine tRNA methyltransferase	--	--
Cluster-17807.125144	7	K18626 trichohyalin | (RefSeq) uncharacterized protein LOC107963072 (A)	uncharacterized protein LOC106453004 [Brassica napus]	RecName: Full=Chaperone protein dnaJ 49; Short=AtDjC49; Short=AtJ49;	SubName: Full=Uncharacterized protein {ECO:0000313|EnsemblPlants:Bo5g146820.1};	--	GO:0016021,integral component of membrane	DnaJ domain
Cluster-17807.125279	7	K10640 E3 ubiquitin-protein ligase RNF25 [EC:2.3.2.27] | (RefSeq) E3 ubiquitin-protein ligase RNF25 (A)	PREDICTED: E3 ubiquitin-protein ligase RNF25 [Brassica oleracea var. oleracea]	--	SubName: Full=Uncharacterized protein {ECO:0000313|EnsemblPlants:Bo4g105100.1};	--	--	RING-type zinc-finger
Cluster-17807.125288	7	--	PREDICTED: protein CREG1 [Brassica oleracea var. oleracea]	--	SubName: Full=Uncharacterized protein {ECO:0000313|EnsemblPlants:Bo4g139540.1};	Cellular repressor of transcription	GO:0048037,cofactor binding	Pyridoxamine 5'-phosphate oxidase
Cluster-17807.125303	7	K15400 omega-hydroxypalmitate O-feruloyl transferase [EC:2.3.1.188] | (RefSeq) omega-hydroxypalmitate O-feruloyl transferase-like (A)	BnaC01g41490D [Brassica napus]	RecName: Full=Protein ECERIFERUM 2;	SubName: Full=BnaC01g41490D protein {ECO:0000313|EMBL:CDY65534.1};	--	GO:0005783,endoplasmic reticulum; GO:0005634,nucleus; GO:0016747,transferase activity, transferring acyl groups other than amino-acyl groups; GO:0071555,cell wall organization; GO:0009555,pollen development; GO:0042761,very long-chain fatty acid biosynthetic process; GO:0010025,wax biosynthetic process	Transferase family
Cluster-17807.125468	7	K01673 carbonic anhydrase [EC:4.2.1.1] | (RefSeq) beta carbonic anhydrase 5, chloroplastic-like isoform X1 (A)	uncharacterized protein BNAC03G49810D [Brassica napus]	RecName: Full=Beta carbonic anhydrase 5, chloroplastic; Short=AtbCA5; Short=AtbetaCA5; EC=4.2.1.1; AltName: Full=Beta carbonate dehydratase 5; Flags: Precursor;	SubName: Full=Uncharacterized protein {ECO:0000313|EnsemblPlants:Bo3g101380.1};	Molecular chaperone (DnaJ superfamily)	GO:0009507,chloroplast; GO:0004089,carbonate dehydratase activity; GO:0008270,zinc ion binding; GO:0015976,carbon utilization	DnaJ domain
Cluster-17807.125511	7	--	--	--	SubName: Full=Uncharacterized protein {ECO:0000313|EnsemblPlants:Bo5g021080.1};	--	--	--
Cluster-17807.125542	7	K19613 leucine-rich repeat protein SHOC2 | (RefSeq) hypothetical protein (A)	PREDICTED: disease resistance protein RPP4-like isoform X1 [Camelina sativa]	RecName: Full=Protein SUPPRESSOR OF npr1-1, CONSTITUTIVE 1 {ECO:0000303|PubMed:14576290}; Short=AtSNC1 {ECO:0000303|PubMed:14576290}; AltName: Full=Disease resistance RPP5-like protein;	SubName: Full=Uncharacterized protein {ECO:0000313|EMBL:KFK22253.1};	--	GO:0005737,cytoplasm; GO:0005829,cytosol; GO:0005783,endoplasmic reticulum; GO:0043231,intracellular membrane-bounded organelle; GO:0005634,nucleus; GO:0043531,ADP binding; GO:0005524,ATP binding; GO:0000166,nucleotide binding; GO:0042742,defense response to bacterium; GO:0009733,response to auxin; GO:0009862,systemic acquired resistance, salicylic acid mediated signaling pathway	Leucine rich repeat
Cluster-17807.125631	7	--	PREDICTED: uncharacterized protein At2g34160-like [Brassica oleracea var. oleracea]	RecName: Full=Uncharacterized protein At2g34160;	SubName: Full=BnaC05g09730D protein {ECO:0000313|EMBL:CDY30047.1}; SubName: Full=BnaC06g14910D protein {ECO:0000313|EMBL:CDY07573.1};	--	GO:0005829,cytosol; GO:0003676,nucleic acid binding	--
Cluster-17807.125664	7	K04733 interleukin-1 receptor-associated kinase 4 [EC:2.7.11.1] | (RefSeq) probable L-type lectin-domain containing receptor kinase I.6 (A)	BnaC09g35910D [Brassica napus]	RecName: Full=L-type lectin-domain containing receptor kinase I.7 {ECO:0000303|PubMed:19773388}; Short=LecRK-I.7 {ECO:0000303|PubMed:19773388}; EC=2.7.11.1 {ECO:0000255|PROSITE-ProRule:PRU00159}; Flags: Precursor;	SubName: Full=BnaC09g35910D protein {ECO:0000313|EMBL:CDY51463.1};	--	GO:0016021,integral component of membrane; GO:0005886,plasma membrane; GO:0005524,ATP binding; GO:0030246,carbohydrate binding; GO:0004674,protein serine/threonine kinase activity; GO:0002229,defense response to oomycetes	Phosphotransferase enzyme family
Cluster-17807.125680	7	K11592 endoribonuclease Dicer [EC:3.1.26.-] | (RefSeq) dicer-like protein 4 isoform X1 (A)	PREDICTED: ribonuclease 3-like protein 1 isoform X1 [Brassica oleracea var. oleracea]	RecName: Full=Ribonuclease 3-like protein 1; AltName: Full=Ribonuclease III-like protein 1; Short=RNase III-like protein 1; AltName: Full=Ribonuclease three-like protein 1;	SubName: Full=Uncharacterized protein {ECO:0000313|EnsemblPlants:Bo2g095770.1};	--	GO:0003723,RNA binding	Double-stranded RNA binding motif
Cluster-17807.125772	7	--	uncharacterized protein LOC111205535 [Brassica napus]	--	SubName: Full=BnaA08g27990D protein {ECO:0000313|EMBL:CDY15515.1};	FOG: Reverse transcriptase	--	--
Cluster-17807.125814	7	K00993 ethanolaminephosphotransferase [EC:2.7.8.1] | (RefSeq) choline/ethanolaminephosphotransferase 2-like (A)	PREDICTED: choline/ethanolaminephosphotransferase 2-like [Brassica oleracea var. oleracea]	RecName: Full=Choline/ethanolaminephosphotransferase 2; EC=2.7.8.1; EC=2.7.8.2; AltName: Full=Aminoalcohol phosphotransferase 2; Short=AtAAPT2;	SubName: Full=Uncharacterized protein {ECO:0000313|EnsemblPlants:Bo7g081780.1};	sn-1,2-diacylglycerol ethanolamine- and cholinephosphotranferases	GO:0016021,integral component of membrane; GO:0004142,diacylglycerol cholinephosphotransferase activity; GO:0004307,ethanolaminephosphotransferase activity; GO:0046872,metal ion binding; GO:0006646,phosphatidylethanolamine biosynthetic process	CDP-alcohol phosphatidyltransferase
Cluster-17807.125928	7	--	BnaCnng37370D [Brassica napus]	RecName: Full=Protein ACCUMULATION AND REPLICATION OF CHLOROPLASTS 6, chloroplastic; Flags: Precursor;	SubName: Full=BnaCnng37370D protein {ECO:0000313|EMBL:CDY61131.1};	--	GO:0009507,chloroplast; GO:0009941,chloroplast envelope; GO:0009706,chloroplast inner membrane; GO:0031357,integral component of chloroplast inner membrane; GO:0009536,plastid; GO:0043621,protein self-association; GO:0010020,chloroplast fission; GO:0009658,chloroplast organization	DnaJ domain
Cluster-17807.125957	7	K18081 myotubularin-related protein 1/2 [EC:3.1.3.64 3.1.3.95] | (RefSeq) phosphatidylinositol-3-phosphatase myotubularin-1 (A)	PREDICTED: phosphatidylinositol-3-phosphatase myotubularin-1 isoform X2 [Brassica rapa]	RecName: Full=Phosphatidylinositol-3-phosphatase myotubularin-1; Short=AtMTM1; AltName: Full=Phosphatidylinositol-3,5-bisphosphate 3-phosphatase; EC=3.1.3.95 {ECO:0000269|PubMed:19901554, ECO:0000269|PubMed:22324391, ECO:0000305|PubMed:20967218}; AltName: Full=Phosphatidylinositol-3-phosphate phosphatase; EC=3.1.3.64 {ECO:0000269|PubMed:19901554, ECO:0000269|PubMed:22324391};	SubName: Full=BnaA01g31580D protein {ECO:0000313|EMBL:CDY41361.1};	Phosphatidylinositol 3-phosphate 3-phosphatase myotubularin MTM1	GO:0031410,cytoplasmic vesicle; GO:0010008,endosome membrane; GO:0052629,phosphatidylinositol-3,5-bisphosphate 3-phosphatase activity; GO:0004438,phosphatidylinositol-3-phosphatase activity; GO:0004725,protein tyrosine phosphatase activity; GO:0042631,cellular response to water deprivation; GO:0035556,intracellular signal transduction; GO:0006629,lipid metabolic process; GO:2000070,regulation of …	Myotubularin-like phosphatase domain
Cluster-17807.126057	7	K07466 replication factor A1 | (RefSeq) probable replication factor A 73 kDa subunit (A)	uncharacterized protein LOC106418380 [Brassica napus]	RecName: Full=Replication protein A 70 kDa DNA-binding subunit B; Short=AtRPA70B; AltName: Full=AtRPA1-5; AltName: Full=Replication factor A protein 1B; AltName: Full=Replication protein A 1B; Short=AtRPA1B;	SubName: Full=Uncharacterized protein {ECO:0000313|EnsemblPlants:Bo5g080160.1};	DNA helicase PIF1/RRM3	GO:0005634,nucleus; GO:0003677,DNA binding; GO:0046872,metal ion binding; GO:0006310,DNA recombination; GO:0006281,DNA repair; GO:0006260,DNA replication; GO:0010224,response to UV-B	Domain of unknown function DUF223
Cluster-17807.126058	7	K07466 replication factor A1 | (RefSeq) probable replication factor A 73 kDa subunit (A)	uncharacterized protein LOC106418380 [Brassica napus]	RecName: Full=Replication protein A 70 kDa DNA-binding subunit B; Short=AtRPA70B; AltName: Full=AtRPA1-5; AltName: Full=Replication factor A protein 1B; AltName: Full=Replication protein A 1B; Short=AtRPA1B;	SubName: Full=Uncharacterized protein {ECO:0000313|EnsemblPlants:Bo5g080160.1};	DNA helicase PIF1/RRM3	GO:0005634,nucleus; GO:0003677,DNA binding; GO:0046872,metal ion binding; GO:0006310,DNA recombination; GO:0006281,DNA repair; GO:0006260,DNA replication; GO:0010224,response to UV-B	Domain of unknown function DUF223
Cluster-17807.126127	7	K08838 serine/threonine-protein kinase 24/25/MST4 [EC:2.7.11.1] | (RefSeq) serine/threonine-protein kinase 3-like (A)	serine/threonine-protein kinase 3-like isoform X1 [Brassica napus]	RecName: Full=Mitogen-activated protein kinase kinase kinase YODA; EC=2.7.11.25; AltName: Full=YODA MAPKK kinase;	SubName: Full=BnMAP4K alpha2 {ECO:0000313|EMBL:CAA08758.1};	Serine/threonine protein kinase	GO:0005737,cytoplasm; GO:0005524,ATP binding; GO:0004709,MAP kinase kinase kinase activity; GO:0004674,protein serine/threonine kinase activity; GO:0032147,activation of protein kinase activity; GO:0010229,inflorescence development; GO:0040008,regulation of growth; GO:0007346,regulation of mitotic cell cycle; GO:0023014,signal transduction by protein phosphorylation; GO:0010103,stomatal complex m…	Haspin like kinase domain
Cluster-17807.126141	7	K04460 serine/threonine-protein phosphatase 5 [EC:3.1.3.16] | (RefSeq) zinc finger BED domain-containing protein RICESLEEPER 2-like isoform X1 (A)	PREDICTED: zinc finger BED domain-containing protein DAYSLEEPER-like [Brassica oleracea var. oleracea]	RecName: Full=Zinc finger BED domain-containing protein DAYSLEEPER; AltName: Full=Transposase-like protein DAYSLEEPER;	SubName: Full=Uncharacterized protein {ECO:0000313|EnsemblPlants:Bo4g107870.1};	Tam3-transposase (Ac family)	GO:0005829,cytosol; GO:0005634,nucleus; GO:0003700,DNA-binding transcription factor activity; GO:0046872,metal ion binding; GO:0046983,protein dimerization activity; GO:0000977,RNA polymerase II regulatory region sequence-specific DNA binding; GO:0009791,post-embryonic development; GO:0006357,regulation of transcription by RNA polymerase II; GO:0006351,transcription, DNA-templated	Domain of unknown function (DUF4413)
Cluster-17807.126211	7	K23222 nuclease HARBI1 [EC:3.1.-.-] | (RefSeq) uncharacterized LOC103863354 (A)	PREDICTED: glutathione S-transferase T3-like [Brassica rapa]	RecName: Full=Glutathione S-transferase T3; Short=AtGSTT3; EC=2.5.1.18; AltName: Full=GST class-theta member 3; AltName: Full=Glutathione S-transferase 10C;	SubName: Full=Uncharacterized protein {ECO:0000313|EnsemblPlants:Bo1g001120.1};	tRNA uracil-5-methyltransferase and related tRNA-modifying enzymes	GO:0005737,cytoplasm; GO:0005634,nucleus; GO:0004364,glutathione transferase activity; GO:0006749,glutathione metabolic process; GO:0009407,toxin catabolic process	No apical meristem-associated C-terminal domain
Cluster-17807.126213	7	--	PREDICTED: uncharacterized protein LOC103853237 [Brassica rapa]	--	SubName: Full=BnaA02g19580D protein {ECO:0000313|EMBL:CDY37612.1};	tRNA uracil-5-methyltransferase and related tRNA-modifying enzymes	GO:0008173,RNA methyltransferase activity; GO:0006396,RNA processing	--
Cluster-17807.126270	7	K00826 branched-chain amino acid aminotransferase [EC:2.6.1.42] | (RefSeq) branched-chain-amino-acid aminotransferase 2, chloroplastic-like isoform X1 (A)	PREDICTED: branched-chain-amino-acid aminotransferase 2, chloroplastic-like isoform X1 [Brassica oleracea var. oleracea]	RecName: Full=Branched-chain-amino-acid aminotransferase 2, chloroplastic; Short=Atbcat-2; EC=2.6.1.42; Flags: Precursor;	RecName: Full=Branched-chain-amino-acid aminotransferase {ECO:0000256|RuleBase:RU004517}; EC=2.6.1.42 {ECO:0000256|RuleBase:RU004517};	Branched chain aminotransferase BCAT1, pyridoxal phosphate enzymes type IV superfamily	GO:0009507,chloroplast; GO:0052656,L-isoleucine transaminase activity; GO:0052654,L-leucine transaminase activity; GO:0052655,L-valine transaminase activity; GO:0009097,isoleucine biosynthetic process; GO:0009098,leucine biosynthetic process; GO:0071669,plant-type cell wall organization or biogenesis; GO:0009099,valine biosynthetic process	--
Cluster-17807.126356	7	K03955 NADH dehydrogenase (ubiquinone) 1 alpha/beta subcomplex 1 | (RefSeq) acyl carrier protein 1, mitochondrial (A)	acyl carrier protein 1, mitochondrial [Brassica napus]	RecName: Full=Acyl carrier protein 1, mitochondrial; AltName: Full=MtACP-1; Short=ACP; AltName: Full=NADH-ubiquinone oxidoreductase 9.6 kDa subunit; Flags: Precursor;	RecName: Full=Acyl carrier protein {ECO:0000256|RuleBase:RU000722};	Acyl carrier protein/NADH-ubiquinone oxidoreductase, NDUFAB1/SDAP subunit	GO:0005829,cytosol; GO:0005759,mitochondrial matrix; GO:0005739,mitochondrion; GO:0070469,respiratory chain; GO:0000035,acyl binding; GO:0000036,acyl carrier activity; GO:0031177,phosphopantetheine binding; GO:0006633,fatty acid biosynthetic process; GO:0009245,lipid A biosynthetic process; GO:0055114,oxidation-reduction process	Acyl-carrier
Cluster-17807.126376	7	--	PREDICTED: microtubule-associated protein 70-1-like [Brassica oleracea var. oleracea]	RecName: Full=Microtubule-associated protein 70-1; Short=AtMAP70-1; AltName: Full=70 kDa microtubule-associated protein 1;	SubName: Full=Uncharacterized protein {ECO:0000313|EnsemblPlants:Bo6g097350.1};	--	GO:0010005,cortical microtubule, transverse to long axis; GO:0009524,phragmoplast; GO:0005819,spindle; GO:0008017,microtubule binding; GO:0071555,cell wall organization; GO:0007010,cytoskeleton organization; GO:0009832,plant-type cell wall biogenesis; GO:0010051,xylem and phloem pattern formation	Microtubule-associated protein 70
Cluster-17807.126379	7	K03809 NAD(P)H dehydrogenase (quinone) [EC:1.6.5.2] | (RefSeq) probable NAD(P)H dehydrogenase (quinone) FQR1-like 2 (A)	PREDICTED: probable NAD(P)H dehydrogenase (quinone) FQR1-like 2 [Brassica oleracea var. oleracea]	RecName: Full=Probable NAD(P)H dehydrogenase (quinone) FQR1-like 2 {ECO:0000305}; EC=1.6.5.2 {ECO:0000250|UniProtKB:Q9LSQ5};	SubName: Full=Uncharacterized protein {ECO:0000313|EnsemblPlants:Bo1g005430.1};	1,4-benzoquinone reductase-like; Trp repressor binding protein-like/protoplast-secreted protein	GO:0005737,cytoplasm; GO:0005886,plasma membrane; GO:0010181,FMN binding; GO:0003955,NAD(P)H dehydrogenase (quinone) activity	Flavodoxin-like fold
Cluster-17807.126397	7	K05841 sterol 3beta-glucosyltransferase [EC:2.4.1.173] | (RefSeq) sterol 3-beta-glucosyltransferase UGT80A2 (A)	PREDICTED: sterol 3-beta-glucosyltransferase UGT80A2 [Brassica oleracea var. oleracea]	RecName: Full=Sterol 3-beta-glucosyltransferase UGT80A2; EC=2.4.1.173; AltName: Full=UDP-glucose:sterol glucosyltransferase 80A2;	SubName: Full=Uncharacterized protein {ECO:0000313|EnsemblPlants:Bo5g141940.1};	UDP-glucuronosyl and UDP-glucosyl transferase	GO:0043231,intracellular membrane-bounded organelle; GO:0016020,membrane; GO:0005886,plasma membrane; GO:0051507,beta-sitosterol UDP-glucosyltransferase activity; GO:0102203,brassicasterol glucosyltransferase activity; GO:0102205,cholesterol allpha-glucosyltransferase activity; GO:0080043,quercetin 3-O-glucosyltransferase activity; GO:0080044,quercetin 7-O-glucosyltransferase activity; GO:0102202…	Glycosyltransferase family 28 N-terminal domain
Cluster-17807.126414	7	K03809 NAD(P)H dehydrogenase (quinone) [EC:1.6.5.2] | (RefSeq) NAD(P)H dehydrogenase (quinone) FQR1 (A)	PREDICTED: NAD(P)H dehydrogenase (quinone) FQR1 [Brassica oleracea var. oleracea]	RecName: Full=NAD(P)H dehydrogenase (quinone) FQR1 {ECO:0000305}; EC=1.6.5.2 {ECO:0000269|PubMed:11842161}; AltName: Full=Flavodoxin-like quinone reductase 1 {ECO:0000303|PubMed:11842161};	SubName: Full=Uncharacterized protein {ECO:0000313|EnsemblPlants:Bo3g022100.1};	1,4-benzoquinone reductase-like; Trp repressor binding protein-like/protoplast-secreted protein	GO:0005886,plasma membrane; GO:0010181,FMN binding; GO:0003955,NAD(P)H dehydrogenase (quinone) activity; GO:0071365,cellular response to auxin stimulus; GO:0055114,oxidation-reduction process	Flavodoxin
Cluster-17807.126421	7	K11322 enhancer of polycomb-like protein | (RefSeq) uncharacterized protein LOC106381455 isoform X1 (A)	BnaC02g25410D [Brassica napus]	--	RecName: Full=Enhancer of polycomb-like protein {ECO:0000256|RuleBase:RU361124};	Polycomb enhancer protein, EPC	GO:0032777,Piccolo NuA4 histone acetyltransferase complex; GO:0006357,regulation of transcription by RNA polymerase II; GO:0006351,transcription, DNA-templated	Enhancer of polycomb-like
Cluster-17807.126437	7	K10686 ubiquitin-activating enzyme E1 C [EC:6.2.1.45] | (RefSeq) NEDD8-activating enzyme E1 catalytic subunit (A)	PREDICTED: NEDD8-activating enzyme E1 catalytic subunit [Brassica oleracea var. oleracea]	RecName: Full=NEDD8-activating enzyme E1 catalytic subunit; EC=6.2.1.-; AltName: Full=RUB-activating enzyme; AltName: Full=Ubiquitin-activating enzyme E1-like protein;	SubName: Full=Uncharacterized protein {ECO:0000313|EnsemblPlants:Bo3g013610.1};	NEDD8-activating complex, catalytic component UBA3	GO:0005737,cytoplasm; GO:0005634,nucleus; GO:0016881,acid-amino acid ligase activity; GO:0005524,ATP binding; GO:0019781,NEDD8 activating enzyme activity; GO:0046982,protein heterodimerization activity; GO:0045116,protein neddylation	ThiF family
Cluster-17807.126452	7	K19600 tubby-related protein 1 | (RefSeq) tubby-like F-box protein 6 (A)	PREDICTED: tubby-like F-box protein 9 [Brassica oleracea var. oleracea]	RecName: Full=Tubby-like F-box protein 9; Short=AtTLP9;	SubName: Full=Uncharacterized protein {ECO:0000313|EnsemblPlants:Bo5g143570.1};	Tub family proteins	GO:0003700,DNA-binding transcription factor activity; GO:0035091,phosphatidylinositol binding; GO:0009738,abscisic acid-activated signaling pathway; GO:0016567,protein ubiquitination; GO:0006355,regulation of transcription, DNA-templated; GO:0009620,response to fungus	F-box-like
Cluster-17807.126460	7	K02147 V-type H+-transporting ATPase subunit B | (RefSeq) V-type proton ATPase subunit B3 (A)	vacuolar-type H+-ATPase subunit B3 (VHA-B3) [Arabidopsis thaliana]	RecName: Full=V-type proton ATPase subunit B3; Short=V-ATPase subunit B3; AltName: Full=Vacuolar H(+)-ATPase subunit B isoform 3; AltName: Full=Vacuolar proton pump subunit B3;	SubName: Full=Vacuolar-type H+-ATPase subunit B3 (VHA-B3) {ECO:0000313|EMBL:BAD42932.1};	Vacuolar H+-ATPase V1 sector, subunit B	GO:0009507,chloroplast; GO:0005794,Golgi apparatus; GO:0033180,proton-transporting V-type ATPase, V1 domain; GO:0005774,vacuolar membrane; GO:0005773,vacuole; GO:0051015,actin filament binding; GO:0005524,ATP binding; GO:0016787,hydrolase activity; GO:0051017,actin filament bundle assembly; GO:0051693,actin filament capping; GO:0015991,ATP hydrolysis coupled proton transport; GO:0046034,ATP metab…	ATP synthase alpha/beta family, nucleotide-binding domain
Cluster-17807.126478	7	--	--	--	SubName: Full=Uncharacterized protein {ECO:0000313|EnsemblPlants:Bo5g070700.1};	--	--	--
Cluster-17807.12651	7	K14050 geranylgeranyl transferase type-2 subunit alpha [EC:2.5.1.60] | (RefSeq) hypothetical protein (A)	PREDICTED: F-box/kelch-repeat protein At5g51250-like [Brassica oleracea var. oleracea]	RecName: Full=F-box/kelch-repeat protein At3g06570;	SubName: Full=Uncharacterized protein {ECO:0000313|EnsemblPlants:Bo5g139770.1};	FOG: Kelch repeat	--	Kelch motif
Cluster-17807.126537	7	K01411 nardilysin [EC:3.4.24.61] | (RefSeq) nardilysin-like isoform X1 (A)	nardilysin-like isoform X1 [Brassica napus]	RecName: Full=Nardilysin-like {ECO:0000305}; EC=3.4.24.61 {ECO:0000305}; AltName: Full=N-arginine dibasic convertase-like {ECO:0000305}; Short=NRD convertase-like {ECO:0000305}; Short=NRD-C {ECO:0000305};	SubName: Full=Uncharacterized protein {ECO:0000313|EnsemblPlants:Bo5g007810.1};	N-arginine dibasic convertase NRD1 and related Zn2+-dependent endopeptidases, insulinase superfamily	GO:0005829,cytosol; GO:0046872,metal ion binding; GO:0004222,metalloendopeptidase activity	Insulinase (Peptidase family M16)
Cluster-17807.126560	7	K07297 adiponectin receptor | (RefSeq) heptahelical transmembrane protein 3-like (A)	PREDICTED: heptahelical transmembrane protein 3-like [Brassica rapa]	RecName: Full=Heptahelical transmembrane protein 3; AltName: Full=PAQR family protein HHP3;	SubName: Full=Uncharacterized protein {ECO:0000313|EnsemblPlants:Bra000570.1-P};	Predicted membrane proteins, contain hemolysin III domain	GO:0016021,integral component of membrane; GO:0004872,NA; GO:0009725,response to hormone; GO:0006979,response to oxidative stress; GO:0009744,response to sucrose	Haemolysin-III related
Cluster-17807.126575	7	K12854 pre-mRNA-splicing helicase BRR2 [EC:3.6.4.13] | (RefSeq) DExH-box ATP-dependent RNA helicase DExH12-like isoform X1 (A)	DExH-box ATP-dependent RNA helicase DExH12-like isoform X3 [Brassica napus]	RecName: Full=DExH-box ATP-dependent RNA helicase DExH12 {ECO:0000305}; EC=3.6.4.13 {ECO:0000305}; AltName: Full=BRR2 homolog A {ECO:0000305}; Short=AtBRR2A {ECO:0000303|PubMed:19261069}; AltName: Full=Pre-mRNA-splicing helicase BRR2A {ECO:0000305}; AltName: Full=Protein EMBRYO DEFECTIVE 1507 {ECO:0000303|PubMed:15266054};	SubName: Full=Uncharacterized protein {ECO:0000313|EnsemblPlants:Bo2g095290.1};	RNA helicase BRR2, DEAD-box superfamily	GO:0005829,cytosol; GO:0016020,membrane; GO:0005730,nucleolus; GO:0005681,spliceosomal complex; GO:0005524,ATP binding; GO:0004386,helicase activity; GO:0003723,RNA binding; GO:0006397,mRNA processing; GO:0008380,RNA splicing; GO:0010228,vegetative to reproductive phase transition of meristem	Type III restriction enzyme, res subunit
Cluster-17807.126576	7	K04733 interleukin-1 receptor-associated kinase 4 [EC:2.7.11.1] | (RefSeq) serine/threonine-protein kinase-like protein At5g23170 (A)	PREDICTED: serine/threonine-protein kinase-like protein At5g23170 [Brassica oleracea var. oleracea]	RecName: Full=Serine/threonine-protein kinase-like protein At5g23170; EC=2.7.11.1;	SubName: Full=Uncharacterized protein {ECO:0000313|EnsemblPlants:Bo7g097860.1};	Serine/threonine protein kinase	GO:0005886,plasma membrane; GO:0005524,ATP binding; GO:0004675,transmembrane receptor protein serine/threonine kinase activity; GO:0007166,cell surface receptor signaling pathway; GO:0006468,protein phosphorylation	Kinase-like
Cluster-17807.126737	7	--	transposon-like ORF [Brassica rapa]	--	SubName: Full=Transposon-like ORF protein {ECO:0000313|EMBL:BAA85462.1};	--	--	Aberrant zinc-finger
Cluster-17807.126742	7	K00847 fructokinase [EC:2.7.1.4] | (RefSeq) probable fructokinase-4 (A)	PREDICTED: probable fructokinase-4 [Brassica oleracea var. oleracea]	RecName: Full=Probable fructokinase-4; EC=2.7.1.4;	SubName: Full=Putative fructokinase-4 {ECO:0000313|EMBL:JAU27780.1}; Flags: Fragment;	Ribokinase	GO:0005829,cytosol; GO:0005524,ATP binding; GO:0008865,fructokinase activity; GO:0006000,fructose metabolic process; GO:0019252,starch biosynthetic process	pfkB family carbohydrate kinase
Cluster-17807.126955	7	K15421 secretion-regulating guanine nucleotide exchange factor | (RefSeq) ultraviolet-B receptor UVR8 isoform X1 (A)	PREDICTED: ultraviolet-B receptor UVR8-like [Brassica oleracea var. oleracea]	RecName: Full=Ultraviolet-B receptor UVR8; AltName: Full=Protein UV-B RESISTANCE 8; AltName: Full=RCC1 domain-containing protein UVR8;	SubName: Full=BnaA08g20070D protein {ECO:0000313|EMBL:CDY46423.1};	FOG: RCC1 domain	GO:0000785,chromatin; GO:0005829,cytosol; GO:0005634,nucleus; GO:0003682,chromatin binding; GO:0005085,guanyl-nucleotide exchange factor activity; GO:0042802,identical protein binding; GO:0009881,photoreceptor activity; GO:0042803,protein homodimerization activity; GO:0009649,entrainment of circadian clock; GO:0018298,protein-chromophore linkage; GO:0009411,response to UV; GO:0010224,response to …	Regulator of chromosome condensation (RCC1) repeat
Cluster-17807.126996	7	K21596 calmodulin-binding transcription activator | (RefSeq) calmodulin-binding transcription activator 3 isoform X1 (A)	PREDICTED: calmodulin-binding transcription activator 3 isoform X2 [Brassica oleracea var. oleracea]	RecName: Full=Calmodulin-binding transcription activator 3 {ECO:0000303|PubMed:11925432}; Short=AtCAMTA3 {ECO:0000303|PubMed:11925432}; AltName: Full=Ethylene-induced calmodulin-binding protein 1 {ECO:0000303|PubMed:11162426}; Short=EICBP1 {ECO:0000303|PubMed:11162426}; AltName: Full=Ethylene-induced calmodulin-binding protein a {ECO:0000303|PubMed:11782485}; Short=EICBP.a {ECO:0000303|PubMed:117…	SubName: Full=Uncharacterized protein {ECO:0000313|EnsemblPlants:Bo4g149510.1};	Uncharacterized conserved protein, contains IPT/TIG domain	GO:0005634,nucleus; GO:0005516,calmodulin binding; GO:0003700,DNA-binding transcription factor activity; GO:0043565,sequence-specific DNA binding; GO:0001077,proximal promoter DNA-binding transcription activator activity, RNA polymerase II-specific; GO:0070417,cellular response to cold; GO:0042742,defense response to bacterium; GO:0050832,defense response to fungus; GO:0010150,leaf senescence; GO…	Ankyrin repeat
Cluster-17807.127009	7	--	BnaC08g40760D [Brassica napus]	--	SubName: Full=BnaC08g40760D protein {ECO:0000313|EMBL:CDY16047.1};	--	--	--
Cluster-17807.127067	7	--	uncharacterized protein LOC106394785 [Brassica napus]	--	SubName: Full=Uncharacterized protein {ECO:0000313|EnsemblPlants:Bo3g134550.1};	--	--	--
Cluster-17807.127125	7	K17505 protein phosphatase 1K [EC:3.1.3.16] | (RefSeq) probable protein phosphatase 2C 33 (A)	BnaA05g33370D [Brassica napus]	RecName: Full=Probable protein phosphatase 2C 33; Short=AtPP2C33; EC=3.1.3.16; AltName: Full=AtPPC6;1;	SubName: Full=BnaA05g33370D protein {ECO:0000313|EMBL:CDY51537.1};	Serine/threonine protein phosphatase	GO:0046872,metal ion binding; GO:0004722,protein serine/threonine phosphatase activity	Protein phosphatase 2C
Cluster-17807.127311	7	K11253 histone H3 | (RefSeq) histone H3.3-like (A)	Histone H3.3 [Gossypium arboreum]	RecName: Full=Histone H3.3;	SubName: Full=Histone H3.3 {ECO:0000313|EMBL:KHG25391.1};	Histones H3 and H4	GO:0000786,nucleosome; GO:0005634,nucleus; GO:0003677,DNA binding; GO:0046982,protein heterodimerization activity	Histone-like transcription factor (CBF/NF-Y) and archaeal histone
Cluster-17807.127352	7	K16055 trehalose 6-phosphate synthase/phosphatase [EC:2.4.1.15 3.1.3.12] | (RefSeq) LOW QUALITY PROTEIN: probable alpha,alpha-trehalose-phosphate synthase [UDP-forming] 9 (A)	LOW QUALITY PROTEIN: probable alpha,alpha-trehalose-phosphate synthase [UDP-forming]	RecName: Full=Probable alpha,alpha-trehalose-phosphate synthase [UDP-forming] 9; EC=2.4.1.15; AltName: Full=Trehalose-6-phosphate synthase 9; Short=AtTPS9;	SubName: Full=Uncharacterized protein {ECO:0000313|EnsemblPlants:Bo8g075000.1};	Trehalose-6-phosphate synthase component TPS1 and related subunits	GO:0005737,cytoplasm; GO:0016791,phosphatase activity; GO:0016757,transferase activity, transferring glycosyl groups; GO:0005992,trehalose biosynthetic process; GO:0070413,trehalose metabolism in response to stress	Trehalose-phosphatase
Cluster-17807.127372	7	K08675 ATP-dependent Lon protease [EC:3.4.21.53] | (RefSeq) uncharacterized protein LOC106377651 (A)	PREDICTED: uncharacterized protein LOC106302655 [Brassica oleracea var. oleracea]	RecName: Full=Meiosis-specific protein ASY2 {ECO:0000305}; AltName: Full=Protein ASYNAPTIC 2 {ECO:0000305};	SubName: Full=Uncharacterized protein {ECO:0000313|EnsemblPlants:Bo1g077110.1};	--	GO:0005694,chromosome; GO:0005634,nucleus; GO:0007130,synaptonemal complex assembly	--
Cluster-17807.127379	7	K15449 tRNA wybutosine-synthesizing protein 1 [EC:4.1.3.44] | (RefSeq) probable methyltransferase PMT28 (A)	PREDICTED: probable methyltransferase PMT12 [Brassica oleracea var. oleracea]	RecName: Full=Probable methyltransferase PMT12; EC=2.1.1.-;	SubName: Full=Uncharacterized protein {ECO:0000313|EnsemblPlants:Bo9g176630.1};	--	GO:0005737,cytoplasm; GO:0000139,Golgi membrane; GO:0016021,integral component of membrane; GO:0008757,S-adenosylmethionine-dependent methyltransferase activity; GO:0032259,methylation	Methyltransferase domain
Cluster-17807.127421	7	--	uncharacterized protein LOC106443712 [Brassica napus]	--	SubName: Full=Uncharacterized protein {ECO:0000313|EnsemblPlants:Bra028529.1-P};	--	--	--
Cluster-17807.127467	7	K14486 auxin response factor | (RefSeq) auxin response factor 1 isoform X1 (A)	ARF1 [Arabidopsis thaliana]	RecName: Full=Auxin response factor 1;	SubName: Full=ARF1 {ECO:0000313|EMBL:OAP17072.1};	--	GO:0005634,nucleus; GO:0003677,DNA binding; GO:0003700,DNA-binding transcription factor activity; GO:0042802,identical protein binding; GO:0009734,auxin-activated signaling pathway; GO:0010150,leaf senescence; GO:0045892,negative regulation of transcription, DNA-templated; GO:0009733,response to auxin; GO:0006351,transcription, DNA-templated	--
Cluster-17807.127555	7	--	Pyridoxamine 5'-phosphate oxidase family protein [Arabidopsis thaliana]	--	SubName: Full=Protein CREG2 {ECO:0000313|EMBL:JAU79155.1}; Flags: Fragment;	Cellular repressor of transcription	GO:0048037,cofactor binding	Pyridoxamine 5'-phosphate oxidase
Cluster-17807.127563	7	K01679 fumarate hydratase, class II [EC:4.2.1.2] | (RefSeq) fumarate hydratase 1, mitochondrial-like isoform X1 (A)	BnaA04g27040D [Brassica napus]	RecName: Full=Fumarate hydratase 1, mitochondrial; Short=Fumarase 1; EC=4.2.1.2; Flags: Precursor;	SubName: Full=BnaA04g27040D protein {ECO:0000313|EMBL:CDY51427.1};	Fumarase	GO:0005739,mitochondrion; GO:0045239,tricarboxylic acid cycle enzyme complex; GO:0004333,fumarate hydratase activity; GO:0006106,fumarate metabolic process; GO:0006108,malate metabolic process; GO:0048868,pollen tube development; GO:0006979,response to oxidative stress; GO:0009651,response to salt stress; GO:0006099,tricarboxylic acid cycle	Fumarase C C-terminus
Cluster-17807.12759	7	--	BnaA02g36510D [Brassica napus]	RecName: Full=Protein SENESCENCE-ASSOCIATED GENE 21, mitochondrial {ECO:0000303|PubMed:9617813}; AltName: Full=Late embryogenesis abundant like 5 {ECO:0000303|PubMed:17092320}; Short=AtLEA5 {ECO:0000303|PubMed:17092320}; AltName: Full=Late embryogenis abundant protein 38 {ECO:0000303|PubMed:25005920}; Flags: Precursor;	SubName: Full=Uncharacterized protein {ECO:0000313|EnsemblPlants:Bo9g005720.1}; Flags: Fragment;	--	GO:0005739,mitochondrion; GO:0042631,cellular response to water deprivation; GO:0006952,defense response; GO:0010150,leaf senescence; GO:1900424,regulation of defense response to bacterium; GO:1900150,regulation of defense response to fungus; GO:1900055,regulation of leaf senescence; GO:2000028,regulation of photoperiodism, flowering; GO:0009737,response to abscisic acid; GO:0009646,response to a…	Late embryogenesis abundant protein
Cluster-17807.127679	7	K03006 DNA-directed RNA polymerase II subunit RPB1 [EC:2.7.7.6] | (RefSeq) LOW QUALITY PROTEIN: DNA-directed RNA polymerase II subunit 1-like (A)	putative retroelement pol polyprotein [Arabidopsis thaliana]	RecName: Full=Retrovirus-related Pol polyprotein from transposon TNT 1-94; Includes: RecName: Full=Protease; EC=3.4.23.-; Includes: RecName: Full=Reverse transcriptase; EC=2.7.7.49; Includes: RecName: Full=Endonuclease;	SubName: Full=Uncharacterized protein {ECO:0000313|EnsemblPlants:Bo3g019830.1};	FOG: Transposon-encoded proteins with TYA, reverse transcriptase, integrase domains in various combinations	GO:0004190,aspartic-type endopeptidase activity; GO:0004519,endonuclease activity; GO:0003676,nucleic acid binding; GO:0003964,RNA-directed DNA polymerase activity; GO:0008270,zinc ion binding; GO:0015074,DNA integration	Integrase core domain
Cluster-17807.127722	7	--	PREDICTED: uncharacterized protein LOC106325173 [Brassica oleracea var. oleracea]	--	SubName: Full=Uncharacterized protein {ECO:0000313|EnsemblPlants:Bo2g012930.1};	--	--	--
Cluster-17807.127759	7	K22804 structural maintenance of chromosomes protein 6 | (RefSeq) structural maintenance of chromosomes protein 6B-like (A)	PREDICTED: uncharacterized protein LOC106335920 isoform X3 [Brassica oleracea var. oleracea]	--	SubName: Full=Uncharacterized protein {ECO:0000313|EnsemblPlants:Bo3g052760.1};	FOG: Reverse transcriptase	GO:0003676,nucleic acid binding	Endonuclease/Exonuclease/phosphatase family
Cluster-17807.127790	7	K01099 inositol polyphosphate 5-phosphatase INPP5B/F [EC:3.1.3.36] | (RefSeq) type I inositol polyphosphate 5-phosphatase 13-like (A)	predicted protein [Hordeum vulgare subsp. vulgare]	RecName: Full=Type I inositol polyphosphate 5-phosphatase 13 {ECO:0000303|PubMed:15574849}; Short=At5PTase13 {ECO:0000303|PubMed:15574849}; EC=3.1.3.56 {ECO:0000269|PubMed:15574849};	SubName: Full=Uncharacterized protein {ECO:0000313|EnsemblPlants:Bo9g157250.1}; Flags: Fragment;	Inositol polyphosphate 5-phosphatase and related proteins	GO:0005634,nucleus; GO:0052659,inositol-1,3,4,5-tetrakisphosphate 5-phosphatase activity; GO:0052658,inositol-1,4,5-trisphosphate 5-phosphatase activity; GO:0004445,inositol-polyphosphate 5-phosphatase activity; GO:0046872,metal ion binding; GO:0010252,auxin homeostasis; GO:0009630,gravitropism; GO:0046855,inositol phosphate dephosphorylation; GO:0010087,phloem or xylem histogenesis; GO:0046856,p…	--
Cluster-17807.127948	7	K20854 hydroxyproline O-galactosyltransferase HPGT [EC:2.4.1.-] | (RefSeq) hydroxyproline O-galactosyltransferase HPGT2-like isoform X1 (A)	PREDICTED: hydroxyproline O-galactosyltransferase HPGT2 [Brassica rapa]	RecName: Full=Hydroxyproline O-galactosyltransferase HPGT2 {ECO:0000303|PubMed:25600942}; EC=2.4.1.- {ECO:0000269|PubMed:25600942}; AltName: Full=Beta-1,3-galactosyltransferase 10 {ECO:0000305};	RecName: Full=Hexosyltransferase {ECO:0000256|RuleBase:RU363063}; EC=2.4.1.- {ECO:0000256|RuleBase:RU363063};	Galactosyltransferases	GO:0000139,Golgi membrane; GO:0016021,integral component of membrane; GO:1990714,hydroxyproline O-galactosyltransferase activity; GO:0010405,arabinogalactan protein metabolic process; GO:0018258,protein O-linked glycosylation via hydroxyproline	Domain of unknown function (DUF4094)
Cluster-17807.127958	7	--	uncharacterized protein LOC110230700 [Arabidopsis lyrata subsp. lyrata]	--	SubName: Full=Uncharacterized protein {ECO:0000313|EnsemblPlants:Bra014918.1-P};	--	--	Retrotransposon gag protein
Cluster-17807.128012	7	K04450 cyclic AMP-dependent transcription factor ATF-2 | (RefSeq) light-inducible protein CPRF2-like (A)	PREDICTED: basic leucine zipper 25-like, partial [Brassica rapa]	RecName: Full=Basic leucine zipper 25; Short=AtbZIP25; Short=bZIP protein 25; AltName: Full=Basic leucine zipper OPAQUE 2 homolog 4; Short=Basic leucine zipper O2 homolog 4;	SubName: Full=BnaCnng29250D protein {ECO:0000313|EMBL:CDY55832.1};	--	GO:0005634,nucleus; GO:0003677,DNA binding; GO:0003700,DNA-binding transcription factor activity; GO:0045735,nutrient reservoir activity; GO:0046982,protein heterodimerization activity; GO:2000693,positive regulation of seed maturation; GO:0045893,positive regulation of transcription, DNA-templated; GO:0006351,transcription, DNA-templated	Basic region leucine zipper
Cluster-17807.128050	7	K08145 MFS transporter, SP family, solute carrier family 2 (facilitated glucose transporter), member 8 | (RefSeq) sugar transporter ERD6-like 6 (A)	PREDICTED: sugar transporter ERD6-like 6 [Brassica rapa]	RecName: Full=Sugar transporter ERD6-like 6;	SubName: Full=Uncharacterized protein {ECO:0000313|EnsemblPlants:Bra008184.1-P};	Predicted transporter (major facilitator superfamily)	GO:0005794,Golgi apparatus; GO:0016021,integral component of membrane; GO:0009705,plant-type vacuole membrane; GO:0005774,vacuolar membrane; GO:0005355,glucose transmembrane transporter activity; GO:0005351,carbohydrate:proton symporter activity; GO:0042593,glucose homeostasis; GO:0046323,glucose import; GO:0035428,NA; GO:0010030,positive regulation of seed germination	Sugar (and other) transporter
Cluster-17807.128053	7	K08145 MFS transporter, SP family, solute carrier family 2 (facilitated glucose transporter), member 8 | (RefSeq) sugar transporter ERD6-like 6 isoform X1 (A)	sugar transporter ERD6-like 6 [Brassica napus]	RecName: Full=Sugar transporter ERD6-like 6;	SubName: Full=Uncharacterized protein {ECO:0000313|EnsemblPlants:Bo6g086470.1};	Predicted transporter (major facilitator superfamily)	GO:0005794,Golgi apparatus; GO:0016021,integral component of membrane; GO:0009705,plant-type vacuole membrane; GO:0005774,vacuolar membrane; GO:0005355,glucose transmembrane transporter activity; GO:0005351,carbohydrate:proton symporter activity; GO:0042593,glucose homeostasis; GO:0046323,glucose import; GO:0035428,NA; GO:0010030,positive regulation of seed germination	Sugar (and other) transporter
Cluster-17807.128119	7	K16818 phospholipase A1 [EC:3.1.1.32] | (RefSeq) phospholipase A(1) DAD1, chloroplastic-like (A)	BnaC09g39180D [Brassica napus]	RecName: Full=Phospholipase A1 EG1, chloroplastic/mitochondrial {ECO:0000305}; EC=3.1.1.32 {ECO:0000305|PubMed:27367609}; AltName: Full=Protein EXTRA GLUME 1 {ECO:0000303|PubMed:18980657}; Flags: Precursor;	SubName: Full=Uncharacterized protein {ECO:0000313|EnsemblPlants:Bo9g154690.1};	Predicted lipase	GO:0009507,chloroplast; GO:0005739,mitochondrion; GO:0052740,1-acyl-2-lysophosphatidylserine acylhydrolase activity; GO:0008970,phospholipase A1 activity; GO:0052739,phosphatidylserine 1-acylhydrolase activity; GO:0004620,phospholipase activity; GO:0010582,floral meristem determinacy; GO:0048449,floral organ formation; GO:0016042,lipid catabolic process	Alpha/beta hydrolase family
Cluster-17807.128439	7	K04733 interleukin-1 receptor-associated kinase 4 [EC:2.7.11.1] | (RefSeq) probable receptor-like protein kinase At5g24010 (A)	probable receptor-like protein kinase At2g23200 [Brassica napus]	RecName: Full=Probable receptor-like protein kinase At2g23200; EC=2.7.11.-; Flags: Precursor;	SubName: Full=BnaC03g27170D protein {ECO:0000313|EMBL:CDY21480.1};	Serine/threonine protein kinase	GO:0016021,integral component of membrane; GO:0005524,ATP binding; GO:0004674,protein serine/threonine kinase activity	Phosphotransferase enzyme family
Cluster-17807.128556	7	--	PREDICTED: WAT1-related protein At5g45370 [Brassica oleracea var. oleracea]	RecName: Full=WAT1-related protein At5g45370;	RecName: Full=WAT1-related protein {ECO:0000256|RuleBase:RU363077};	--	GO:0016021,integral component of membrane; GO:0005886,plasma membrane; GO:0022857,transmembrane transporter activity	--
Cluster-17807.128593	7	K09287 RAV-like factor | (RefSeq) AP2/ERF and B3 domain-containing transcription repressor TEM1 (A)	BnaC01g44850D [Brassica napus]	RecName: Full=B3 domain-containing protein At3g11580; AltName: Full=Protein AUXIN RESPONSE FACTOR 32;	SubName: Full=BnaC01g44850D protein {ECO:0000313|EMBL:CDY62470.1};	--	GO:0005634,nucleus; GO:0003700,DNA-binding transcription factor activity; GO:0043565,sequence-specific DNA binding; GO:0044212,transcription regulatory region DNA binding; GO:0019760,glucosinolate metabolic process; GO:0080113,regulation of seed growth; GO:0006351,transcription, DNA-templated	Domain of unknown function (DUF313)
Cluster-17807.128672	7	--	PREDICTED: HEAT repeat-containing protein 6 isoform X2 [Brassica oleracea var. oleracea]	--	SubName: Full=Uncharacterized protein {ECO:0000313|EnsemblPlants:Bo1g040630.1};	HEAT and armadillo repeat-containing protein	--	Domain of unknown function (DUF3384)
Cluster-17807.128676	7	K03283 heat shock 70kDa protein 1/2/6/8 | (RefSeq) heat shock cognate 70 kDa protein 2-like (A)	uncharacterized protein LOC106372213 [Brassica napus]	--	SubName: Full=Uncharacterized protein {ECO:0000313|EnsemblPlants:Bo9g163240.1};	--	--	NlpC/P60 family
Cluster-17807.128684	7	K19613 leucine-rich repeat protein SHOC2 | (RefSeq) receptor-like protein 12 (A)	PREDICTED: receptor-like protein 12 [Brassica rapa]	RecName: Full=Receptor like protein 6 {ECO:0000303|PubMed:18434605}; Short=AtRLP6 {ECO:0000303|PubMed:18434605}; Flags: Precursor;	SubName: Full=Uncharacterized protein {ECO:0000313|EnsemblPlants:Bra037254.1-P};	FOG: Leucine rich repeat	GO:0016021,integral component of membrane; GO:0016020,membrane	Leucine Rich Repeat
Cluster-17807.128720	7	K10956 protein transport protein SEC61 subunit alpha | (RefSeq) protein transport protein Sec61 subunit alpha-like (A)	protein transport protein Sec61 subunit alpha-like [Brassica napus]	RecName: Full=Protein transport protein Sec61 subunit alpha;	SubName: Full=Protein transport protein Sec61 subunit alpha {ECO:0000313|EMBL:JAU69402.1}; Flags: Fragment;	Transport protein Sec61, alpha subunit	GO:0005789,endoplasmic reticulum membrane; GO:0016021,integral component of membrane; GO:0015031,protein transport	SecY translocase
Cluster-17807.128725	7	K00654 serine palmitoyltransferase [EC:2.3.1.50] | (RefSeq) long chain base biosynthesis protein 2b isoform X1 (A)	long chain base biosynthesis protein 2b isoform X1 [Brassica napus]	RecName: Full=Long chain base biosynthesis protein 2b; Short=AtLCB2b; EC=2.3.1.50; AltName: Full=Serine palmitoyltransferase 1; Short=AtSPT1;	SubName: Full=Uncharacterized protein {ECO:0000313|EnsemblPlants:Bo3g111050.1};	Serine palmitoyltransferase	GO:0005789,endoplasmic reticulum membrane; GO:0016021,integral component of membrane; GO:0030170,pyridoxal phosphate binding; GO:0004758,serine C-palmitoyltransferase activity; GO:0009640,photomorphogenesis; GO:0009555,pollen development; GO:0030148,sphingolipid biosynthetic process	Aminotransferase class-V
Cluster-17807.128789	7	K14318 nuclear pore complex protein Nup88 | (RefSeq) nuclear pore complex protein NUP88-like (A)	PREDICTED: nuclear pore complex protein NUP88-like [Brassica oleracea var. oleracea]	RecName: Full=Nuclear pore complex protein NUP88 {ECO:0000303|PubMed:21189294}; AltName: Full=Nucleoporin 88; AltName: Full=Protein EMBRYO DEFECTIVE 2789; AltName: Full=Protein MODIFIER OF SNC1,7 {ECO:0000303|PubMed:19700630};	SubName: Full=BnaC03g14650D protein {ECO:0000313|EMBL:CDY43832.1};	Nuclear pore complex, Nup88/rNup84 component	GO:0005635,nuclear envelope; GO:0005643,nuclear pore; GO:0005215,transporter activity; GO:0045087,innate immune response; GO:0006406,mRNA export from nucleus; GO:0006611,protein export from nucleus; GO:0006606,protein import into nucleus; GO:0000055,ribosomal large subunit export from nucleus; GO:0000056,ribosomal small subunit export from nucleus; GO:0009627,systemic acquired resistance	--
Cluster-17807.128800	7	--	PREDICTED: uncharacterized protein LOC106309668 [Brassica oleracea var. oleracea]	RecName: Full=Protein JASON {ECO:0000305};	SubName: Full=BnaC08g43680D protein {ECO:0000313|EMBL:CDY10083.1};	--	GO:0007142,male meiosis II; GO:0009556,microsporogenesis; GO:0006355,regulation of transcription, DNA-templated	--
Cluster-17807.128801	7	--	protein COFACTOR ASSEMBLY OF COMPLEX C SUBUNIT B CCB1, chloroplastic-like [Brassica napus]	RecName: Full=Protein COFACTOR ASSEMBLY OF COMPLEX C SUBUNIT B CCB1, chloroplastic {ECO:0000305}; Flags: Precursor;	SubName: Full=Uncharacterized protein {ECO:0000313|EnsemblPlants:Bo5g113660.1};	--	GO:0009507,chloroplast; GO:0009535,chloroplast thylakoid membrane; GO:0016021,integral component of membrane; GO:0010190,cytochrome b6f complex assembly	--
Cluster-17807.128810	7	--	BnaA09g54070D [Brassica napus]	--	SubName: Full=BnaA09g54070D protein {ECO:0000313|EMBL:CDY50778.1};	--	--	--
Cluster-17807.128868	7	K04715 ceramide kinase [EC:2.7.1.138] | (RefSeq) ceramide kinase (A)	ceramide kinase [Brassica napus]	RecName: Full=Ceramide kinase; Short=AtCERK; EC=2.7.1.138; AltName: Full=Protein ACCELERATED CELL DEATH 5;	SubName: Full=BnaC03g16020D protein {ECO:0000313|EMBL:CDY32634.1};	Ceramide kinase	GO:0005524,ATP binding; GO:0005509,calcium ion binding; GO:0001729,ceramide kinase activity; GO:0102773,dihydroceramide kinase activity; GO:0003951,NAD+ kinase activity; GO:0008219,cell death; GO:0006672,ceramide metabolic process; GO:0043067,regulation of programmed cell death	Diacylglycerol kinase catalytic domain
Cluster-17807.128903	7	--	--	--	--	--	--	--
Cluster-17807.128905	7	K05757 actin related protein 2/3 complex, subunit 1A/1B | (RefSeq) actin-related protein 2/3 complex subunit 1A-like (A)	PREDICTED: actin-related protein 2/3 complex subunit 1A-like [Brassica oleracea var. oleracea]	RecName: Full=Actin-related protein 2/3 complex subunit 1A; AltName: Full=Actin-related protein C1; AltName: Full=Actin-related protein C1A; AltName: Full=Arp2/3 complex 41 kDa subunit; AltName: Full=p41-ARC;	RecName: Full=Actin-related protein 2/3 complex subunit {ECO:0000256|PIRNR:PIRNR038093};	Actin-related protein Arp2/3 complex, subunit ARPC1/p41-ARC	GO:0005885,Arp2/3 protein complex; GO:0005737,cytoplasm; GO:0005634,nucleus; GO:0051015,actin filament binding; GO:0007015,actin filament organization; GO:0034314,Arp2/3 complex-mediated actin nucleation	Dipeptidyl peptidase IV (DPP IV) N-terminal region
Cluster-17807.128913	7	--	BnaA06g39430D [Brassica napus]	RecName: Full=Protein LAZ1 homolog 1 {ECO:0000303|PubMed:20830211}; AltName: Full=Lazarus1 homolog 1 {ECO:0000303|PubMed:20830211}; Flags: Precursor;	SubName: Full=Uncharacterized protein {ECO:0000313|EnsemblPlants:Bra009901.1-P};	Predicted seven transmembrane receptor - rhodopsin family	GO:0016021,integral component of membrane; GO:0005215,transporter activity	Organic solute transporter Ostalpha
Cluster-17807.128961	7	K16055 trehalose 6-phosphate synthase/phosphatase [EC:2.4.1.15 3.1.3.12] | (RefSeq) probable alpha,alpha-trehalose-phosphate synthase [UDP-forming] 9 (A)	PREDICTED: probable alpha,alpha-trehalose-phosphate synthase [UDP-forming]	RecName: Full=Probable alpha,alpha-trehalose-phosphate synthase [UDP-forming] 9; EC=2.4.1.15; AltName: Full=Trehalose-6-phosphate synthase 9; Short=AtTPS9;	SubName: Full=Uncharacterized protein {ECO:0000313|EnsemblPlants:Bo8g075000.1};	Trehalose-6-phosphate synthase component TPS1 and related subunits	GO:0005737,cytoplasm; GO:0016791,phosphatase activity; GO:0016757,transferase activity, transferring glycosyl groups; GO:0005992,trehalose biosynthetic process; GO:0070413,trehalose metabolism in response to stress	haloacid dehalogenase-like hydrolase
Cluster-17807.128977	7	K10949 ER lumen protein retaining receptor | (RefSeq) putative ER lumen protein-retaining receptor C28H8.4 (A)	BnaC09g36470D [Brassica napus]	RecName: Full=Uncharacterized protein At3g43530 {ECO:0000305};	SubName: Full=BnaC09g36470D protein {ECO:0000313|EMBL:CDY26936.1};	ER lumen protein retaining receptor	--	Drosophila protein of unknown function, DUF287
Cluster-17807.128983	7	K23205 THAP domain-containing protein 4 | (RefSeq) UPF0678 fatty acid-binding protein-like protein At1g79260 (A)	UPF0678 fatty acid-binding protein-like protein At1g79260 [Brassica napus]	RecName: Full=UPF0678 fatty acid-binding protein-like protein At1g79260;	SubName: Full=BnaC02g25700D protein {ECO:0000313|EMBL:CDY22266.1};	Uncharacterized conserved protein	GO:0005829,cytosol	Domain of unknown function (DUF1794)
Cluster-17807.128986	7	--	hypothetical protein CCACVL1_08114 [Corchorus capsularis]	--	SubName: Full=Uncharacterized protein {ECO:0000313|EMBL:OMO88910.1};	--	GO:0016021,integral component of membrane	Protein of unknown function (DUF3685)
Cluster-17807.129018	7	K19613 leucine-rich repeat protein SHOC2 | (RefSeq) hypothetical protein (A)	PREDICTED: receptor-like protein 12 [Brassica oleracea var. oleracea]	RecName: Full=Receptor like protein 42 {ECO:0000303|PubMed:18434605}; Short=AtRLP42 {ECO:0000303|PubMed:18434605}; AltName: Full=Protein RESPONSIVENESS TO BOTRYTIS POLYGALACTURONASES 1 {ECO:0000303|PubMed:24259685}; Flags: Precursor;	SubName: Full=BnaC04g11580D protein {ECO:0000313|EMBL:CDY19441.1};	FOG: Leucine rich repeat	GO:0016021,integral component of membrane; GO:0006952,defense response; GO:1900150,regulation of defense response to fungus; GO:1902288,regulation of defense response to oomycetes; GO:0002238,response to molecule of fungal origin	Leucine Rich repeat
Cluster-17807.129092	7	--	unknown protein [Arabidopsis thaliana]	--	SubName: Full=Uncharacterized protein At1g05870/T20M3_12 {ECO:0000313|EMBL:BAC42695.1};	FOG: PPR repeat	--	--
Cluster-17807.129129	7	--	PREDICTED: chloroplastic group IIA intron splicing facilitator CRS1, chloroplastic-like [Brassica oleracea var. oleracea]	RecName: Full=CRM-domain containing factor CFM2, chloroplastic {ECO:0000305}; AltName: Full=Protein CRM FAMILY MEMBER 2 {ECO:0000303|PubMed:18065687}; Short=AtCFM2 {ECO:0000303|PubMed:18065687}; Flags: Precursor;	SubName: Full=Uncharacterized protein {ECO:0000313|EnsemblPlants:Bo3g071490.1};	Poly(A)-specific exoribonuclease PARN	GO:0009570,chloroplast stroma; GO:0030529,NA; GO:0009532,plastid stroma; GO:0003723,RNA binding; GO:0000372,Group I intron splicing; GO:0000373,Group II intron splicing; GO:0006397,mRNA processing	CRS1 / YhbY (CRM) domain
Cluster-17807.129130	7	K03097 casein kinase II subunit alpha [EC:2.7.11.1] | (RefSeq) casein kinase II subunit alpha, chloroplastic (A)	PREDICTED: casein kinase II subunit alpha, chloroplastic [Brassica oleracea var. oleracea]	RecName: Full=Casein kinase II subunit alpha-4, chloroplastic {ECO:0000305}; Short=CK2-alpha4 {ECO:0000303|PubMed:26025542}; EC=2.7.11.1; AltName: Full=Plastid-targeted casein kinase 2 alpha {ECO:0000303|PubMed:27064346}; Short=cpCK2alpha {ECO:0000303|PubMed:27064346}; Flags: Precursor;	SubName: Full=Uncharacterized protein {ECO:0000313|EnsemblPlants:Bo8g100680.1};	Casein kinase II, alpha subunit	GO:0009507,chloroplast; GO:0005829,cytosol; GO:0005524,ATP binding; GO:0016301,kinase activity; GO:0004674,protein serine/threonine kinase activity; GO:0010019,chloroplast-nucleus signaling pathway; GO:0040008,regulation of growth; GO:2000028,regulation of photoperiodism, flowering	--
Cluster-17807.129217	7	K12448 UDP-arabinose 4-epimerase [EC:5.1.3.5] | (RefSeq) putative UDP-arabinose 4-epimerase 4 isoform X1 (A)	putative UDP-arabinose 4-epimerase 4 isoform X1 [Brassica napus]	RecName: Full=Putative UDP-arabinose 4-epimerase 4; EC=5.1.3.5; AltName: Full=UDP-D-xylose 4-epimerase 4;	SubName: Full=Uncharacterized protein {ECO:0000313|EnsemblPlants:Bo7g067580.1};	UDP-glucose 4-epimerase/UDP-sulfoquinovose synthase	GO:0032580,Golgi cisterna membrane; GO:0016021,integral component of membrane; GO:0050373,UDP-arabinose 4-epimerase activity; GO:0003978,UDP-glucose 4-epimerase activity; GO:0045227,capsule polysaccharide biosynthetic process; GO:0006012,galactose metabolic process; GO:0033358,UDP-L-arabinose biosynthetic process	GDP-mannose 4,6 dehydratase
Cluster-17807.129231	7	--	PREDICTED: uncharacterized protein LOC106292533 isoform X1 [Brassica oleracea var. oleracea]	--	SubName: Full=Uncharacterized protein {ECO:0000313|EnsemblPlants:Bo5g005050.1};	--	--	HemX, putative uroporphyrinogen-III C-methyltransferase
Cluster-17807.129264	7	K23490 cytochrome b5 | (RefSeq) metal-nicotianamine transporter YSL3-like (A)	PREDICTED: metal-nicotianamine transporter YSL3 [Brassica oleracea var. oleracea]	RecName: Full=Metal-nicotianamine transporter YSL3; AltName: Full=Protein YELLOW STRIPE LIKE 3; Short=AtYSL3;	SubName: Full=Uncharacterized protein {ECO:0000313|EnsemblPlants:Bo9g111420.1};	--	GO:0016021,integral component of membrane; GO:0005886,plasma membrane; GO:0003006,developmental process involved in reproduction; GO:0006811,ion transport; GO:0055072,iron ion homeostasis; GO:0010039,response to iron ion; GO:0009624,response to nematode; GO:0048316,seed development; GO:0055085,transmembrane transport	OPT oligopeptide transporter protein
Cluster-17807.129294	7	K15280 solute carrier family 35, member C2 | (RefSeq) solute carrier, DMT family (A)	PREDICTED: probable sugar phosphate/phosphate translocator At5g25400 [Brassica oleracea var. oleracea]	RecName: Full=Probable sugar phosphate/phosphate translocator At5g25400;	SubName: Full=Uncharacterized protein {ECO:0000313|EnsemblPlants:Bo9g171460.1};	Glucose-6-phosphate/phosphate and phosphoenolpyruvate/phosphate antiporter	GO:0005794,Golgi apparatus; GO:0016021,integral component of membrane; GO:0008643,carbohydrate transport; GO:0015780,nucleotide-sugar transmembrane transport	EamA-like transporter family
Cluster-17807.129297	7	K05016 chloride channel 7 | (RefSeq) chloride channel protein CLC-a-like (A)	chloride channel protein CLC-a-like [Brassica napus]	RecName: Full=Chloride channel protein CLC-a; Short=AtCLC-a; AltName: Full=CBS domain-containing protein CBSCLC5;	SubName: Full=BnaC06g13300D protein {ECO:0000313|EMBL:CDY11722.1};	Cl- channel CLC-7 and related proteins (CLC superfamily)	GO:0034707,chloride channel complex; GO:0005622,intracellular; GO:0009705,plant-type vacuole membrane; GO:0015112,nitrate transmembrane transporter activity; GO:0009671,nitrate:proton symporter activity; GO:0005247,voltage-gated chloride channel activity; GO:1902476,chloride transmembrane transport; GO:0006821,chloride transport; GO:0015706,nitrate transport; GO:0034765,regulation of ion transmem…	Voltage gated chloride channel
Cluster-17807.129574	7	K01859 chalcone isomerase [EC:5.5.1.6] | (RefSeq) vacuolar-sorting receptor 1-like (A)	vacuolar-sorting receptor 1-like [Brassica napus]	RecName: Full=Vacuolar-sorting receptor 1; Short=AtVSR1; AltName: Full=BP80-like protein b; Short=AtBP80b; AltName: Full=Epidermal growth factor receptor-like protein 1; Short=AtELP; Short=AtELP1; AltName: Full=Spot 3 protein; Flags: Precursor;	SubName: Full=Uncharacterized protein {ECO:0000313|EnsemblPlants:Bo8g082290.1};	--	GO:0030665,clathrin-coated vesicle membrane; GO:0005783,endoplasmic reticulum; GO:0005794,Golgi apparatus; GO:0000139,Golgi membrane; GO:0016021,integral component of membrane; GO:0005770,late endosome; GO:0031902,late endosome membrane; GO:0005886,plasma membrane; GO:0005802,trans-Golgi network; GO:0009940,amino-terminal vacuolar sorting propeptide binding; GO:0005509,calcium ion binding; GO:000…	PA domain
Cluster-17807.129726	7	K13436 pto-interacting protein 1 [EC:2.7.11.1] | (RefSeq) PTI1-like tyrosine-protein kinase 1 (A)	PTI1-like tyrosine-protein kinase 1 [Brassica napus]	RecName: Full=PTI1-like tyrosine-protein kinase 1; Short=PTI1-1; EC=2.7.10.2;	SubName: Full=PTI1-like tyrosine-protein kinase 1 {ECO:0000313|EMBL:JAU54675.1};	Serine/threonine protein kinase	GO:0005886,plasma membrane; GO:0009506,plasmodesma; GO:0005524,ATP binding; GO:0004715,non-membrane spanning protein tyrosine kinase activity; GO:0019901,protein kinase binding; GO:0004675,transmembrane receptor protein serine/threonine kinase activity; GO:0007166,cell surface receptor signaling pathway; GO:0006468,protein phosphorylation	ABC1 family
Cluster-17807.129772	7	K11808 phosphoribosylaminoimidazole carboxylase [EC:4.1.1.21] | (RefSeq) phosphoribosylaminoimidazole carboxylase, chloroplastic-like (A)	PREDICTED: phosphoribosylaminoimidazole carboxylase, chloroplastic-like [Brassica oleracea var. oleracea]	RecName: Full=Phosphoribosylaminoimidazole carboxylase, chloroplastic; EC=4.1.1.21; AltName: Full=AIR carboxylase; Short=AIRC; Flags: Precursor; Fragment;	SubName: Full=BnaA03g17360D protein {ECO:0000313|EMBL:CDY07775.1};	Phosphoribosylamidoimidazole-succinocarboxamide synthase	GO:0009507,chloroplast; GO:0005524,ATP binding; GO:0046872,metal ion binding; GO:0004638,phosphoribosylaminoimidazole carboxylase activity; GO:0006189,'de novo' IMP biosynthetic process	D-ala D-ala ligase C-terminus
Cluster-17807.129822	7	K03322 manganese transport protein | (RefSeq) metal transporter Nramp1-like (A)	PREDICTED: metal transporter Nramp1 [Brassica oleracea var. oleracea]	RecName: Full=Metal transporter Nramp1; Short=AtNramp1;	SubName: Full=Uncharacterized protein {ECO:0000313|EnsemblPlants:Bo2g095650.1};	Mn2+ and Fe2+ transporters of the NRAMP family	GO:0016021,integral component of membrane; GO:0005886,plasma membrane; GO:0015086,cadmium ion transmembrane transporter activity; GO:0005381,iron ion transmembrane transporter activity; GO:0005384,manganese ion transmembrane transporter activity; GO:0070574,cadmium ion transmembrane transport; GO:0055072,iron ion homeostasis; GO:0034755,iron ion transmembrane transport; GO:0055071,manganese ion h…	Natural resistance-associated macrophage protein
Cluster-17807.130062	7	K14491 two-component response regulator ARR-B family | (RefSeq) two-component response regulator ARR12 (A)	transcription factor HHO2-like [Brassica napus]	RecName: Full=Transcription factor HHO2 {ECO:0000305}; AltName: Full=MYB-domain transcription factor HHO2 {ECO:0000305}; AltName: Full=Protein HRS1 HOMOLOG 2 {ECO:0000303|PubMed:27016098};	SubName: Full=Uncharacterized protein {ECO:0000313|EnsemblPlants:Bo2g061130.1};	--	GO:0005634,nucleus; GO:0003677,DNA binding; GO:0003700,DNA-binding transcription factor activity; GO:0055062,phosphate ion homeostasis; GO:0006355,regulation of transcription, DNA-templated; GO:0009737,response to abscisic acid; GO:0006351,transcription, DNA-templated	Myb-like DNA-binding domain
Cluster-17807.130063	7	K14491 two-component response regulator ARR-B family | (RefSeq) two-component response regulator ARR12-like (A)	transcription factor HHO2-like [Brassica napus]	RecName: Full=Transcription factor HHO2 {ECO:0000305}; AltName: Full=MYB-domain transcription factor HHO2 {ECO:0000305}; AltName: Full=Protein HRS1 HOMOLOG 2 {ECO:0000303|PubMed:27016098};	SubName: Full=Uncharacterized protein {ECO:0000313|EnsemblPlants:Bo2g061130.1};	--	GO:0005634,nucleus; GO:0003677,DNA binding; GO:0003700,DNA-binding transcription factor activity; GO:0055062,phosphate ion homeostasis; GO:0006355,regulation of transcription, DNA-templated; GO:0009737,response to abscisic acid; GO:0006351,transcription, DNA-templated	Myb-like DNA-binding domain
Cluster-17807.130066	7	K13425 WRKY transcription factor 22 | (RefSeq) WRKY transcription factor 22-like (A)	probable WRKY transcription factor 21 isoform X1 [Brassica napus]	RecName: Full=Probable WRKY transcription factor 21; AltName: Full=WRKY DNA-binding protein 21;	SubName: Full=BnaA04g17690D protein {ECO:0000313|EMBL:CDY29658.1};	--	GO:0005634,nucleus; GO:0005516,calmodulin binding; GO:0003700,DNA-binding transcription factor activity; GO:0043565,sequence-specific DNA binding; GO:0019760,glucosinolate metabolic process; GO:0006351,transcription, DNA-templated	WRKY DNA -binding domain
Cluster-17807.130073	7	K12117 LOV kelch protein 2 | (RefSeq) adagio protein 2-like (A)	PREDICTED: adagio protein 2-like [Brassica oleracea var. oleracea]	RecName: Full=Adagio protein 2; AltName: Full=F-box only protein 2c; Short=FBX2c; AltName: Full=Flavin-binding kelch repeat F-box protein 1-like protein 1; Short=FKF1-like protein 1; AltName: Full=LOV kelch protein 2;	SubName: Full=Uncharacterized protein {ECO:0000313|EnsemblPlants:Bo7g008400.1};	--	GO:0015030,Cajal body; GO:0005829,cytosol; GO:0009881,photoreceptor activity; GO:0009908,flower development; GO:0016567,protein ubiquitination; GO:0018298,protein-chromophore linkage; GO:0042752,regulation of circadian rhythm; GO:0048511,rhythmic process	F-box domain
Cluster-17807.130192	7	K14303 nuclear pore complex protein Nup160 | (RefSeq) nuclear pore complex protein NUP160-like isoform X1 (A)	nuclear pore complex protein NUP160-like isoform X1 [Brassica napus]	RecName: Full=Nuclear pore complex protein NUP160 {ECO:0000303|PubMed:21189294}; Short=AtNUP160; AltName: Full=Nucleoporin 160; AltName: Full=Protein SUPPRESSOR OF AUXIN RESISTANCE 1 {ECO:0000303|PubMed:16751346};	SubName: Full=BnaCnng44970D protein {ECO:0000313|EMBL:CDY64796.1};	Nuclear pore complex, Nup160 component	GO:0005635,nuclear envelope; GO:0031965,nuclear membrane; GO:0005643,nuclear pore; GO:0005487,NA; GO:0006952,defense response; GO:0016973,poly(A)+ mRNA export from nucleus; GO:0009733,response to auxin; GO:0009409,response to cold	Nucleoporin Nup120/160
Cluster-17807.130251	7	--	--	--	--	--	--	--
Cluster-17807.130322	7	K04733 interleukin-1 receptor-associated kinase 4 [EC:2.7.11.1] | (RefSeq) hypothetical protein (A)	cold-responsive protein kinase 1 [Brassica napus]	RecName: Full=Cold-responsive protein kinase 1 {ECO:0000303|PubMed:28344081}; EC=2.7.11.1 {ECO:0000255|PROSITE-ProRule:PRU00159, ECO:0000269|PubMed:28344081};	SubName: Full=BnaC05g12740D protein {ECO:0000313|EMBL:CDY40041.1};	Serine/threonine protein kinase	GO:0005886,plasma membrane; GO:0005524,ATP binding; GO:0004674,protein serine/threonine kinase activity; GO:0033160,positive regulation of protein import into nucleus, translocation; GO:0046777,protein autophosphorylation; GO:0009409,response to cold; GO:0050826,response to freezing; GO:0009625,response to insect; GO:0002237,response to molecule of bacterial origin	Phosphotransferase enzyme family
Cluster-17807.1304	7	K08150 MFS transporter, SP family, solute carrier family 2 (myo-inositol transporter), member 13 | (RefSeq) inositol transporter 4 (A)	BnaCnng73380D, partial [Brassica napus]	RecName: Full=Inositol transporter 4; AltName: Full=Myo-inositol-proton symporter INT4; AltName: Full=Protein INOSITOL TRANSPORTER 4;	SubName: Full=BnaCnng73380D protein {ECO:0000313|EMBL:CDY71547.1}; Flags: Fragment;	Predicted transporter (major facilitator superfamily)	GO:0016021,integral component of membrane; GO:0005886,plasma membrane; GO:0005355,glucose transmembrane transporter activity; GO:0005351,carbohydrate:proton symporter activity; GO:0046323,glucose import; GO:0035428,NA	MFS/sugar transport protein
Cluster-17807.130519	7	K10046 GDP-D-mannose 3', 5'-epimerase [EC:5.1.3.18 5.1.3.-] | (RefSeq) GDP-mannose 3,5-epimerase (A)	BnaC07g27420D [Brassica napus]	RecName: Full=GDP-mannose 3,5-epimerase; Short=GDP-Man 3,5-epimerase; EC=5.1.3.18;	SubName: Full=BnaC07g27420D protein {ECO:0000313|EMBL:CDY48667.1};	dTDP-glucose 4-6-dehydratase/UDP-glucuronic acid decarboxylase	GO:0005829,cytosol; GO:0047918,GDP-mannose 3,5-epimerase activity; GO:0051287,NAD binding; GO:0019853,L-ascorbic acid biosynthetic process	RmlD substrate binding domain
Cluster-17807.130704	7	K01188 beta-glucosidase [EC:3.2.1.21] | (RefSeq) beta-glucosidase 30-like (A)	PREDICTED: beta-glucosidase 30-like [Brassica oleracea var. oleracea]	RecName: Full=Beta-glucosidase 30; Short=AtBGLU30; EC=3.2.1.21; AltName: Full=Protein DARK INDUCIBLE 2; AltName: Full=Protein SENESCENCE-RELATED GENE 2; Flags: Precursor;	SubName: Full=Uncharacterized protein {ECO:0000313|EnsemblPlants:Bo4g106230.1};	Beta-glucosidase, lactase phlorizinhydrolase, and related proteins	GO:0008422,beta-glucosidase activity; GO:0102483,scopolin beta-glucosidase activity; GO:0005975,carbohydrate metabolic process; GO:1901657,glycosyl compound metabolic process	Glycosyl hydrolase family 1
Cluster-17807.130737	7	K12867 pre-mRNA-splicing factor SYF1 | (RefSeq) hypothetical protein (A)	PREDICTED: probable inactive purple acid phosphatase 16 [Brassica oleracea var. oleracea]	RecName: Full=Probable inactive purple acid phosphatase 16; Flags: Precursor;	SubName: Full=Uncharacterized protein {ECO:0000313|EnsemblPlants:Bo5g137730.1};	Predicted DNA repair exonuclease SIA1	GO:0005576,extracellular region; GO:0016020,membrane; GO:0003993,acid phosphatase activity; GO:0046872,metal ion binding	Calcineurin-like phosphoesterase
Cluster-17807.130759	7	K07466 replication factor A1 | (RefSeq) uncharacterized protein At4g28440-like (A)	uncharacterized protein At4g28440-like [Brassica napus]	RecName: Full=Uncharacterized protein At4g28440;	SubName: Full=BnaC04g44260D protein {ECO:0000313|EMBL:CDY57208.1};	--	GO:0005829,cytosol; GO:0003729,mRNA binding	--
Cluster-17807.130806	7	K10591 E3 ubiquitin-protein ligase NEDD4 [EC:2.3.2.26] | (RefSeq) E3 ubiquitin-protein ligase UPL5-like (A)	PREDICTED: E3 ubiquitin-protein ligase UPL5-like [Brassica oleracea var. oleracea]	RecName: Full=E3 ubiquitin-protein ligase UPL5; Short=Ubiquitin-protein ligase 5; EC=2.3.2.26; AltName: Full=HECT-type E3 ubiquitin transferase UPL5;	SubName: Full=Uncharacterized protein {ECO:0000313|EnsemblPlants:Bo2g104870.1};	Ubiquitin protein ligase RSP5/NEDD4	GO:0005737,cytoplasm; GO:0030246,carbohydrate binding; GO:0061630,ubiquitin protein ligase activity; GO:0004842,ubiquitin-protein transferase activity; GO:0010150,leaf senescence; GO:0016567,protein ubiquitination; GO:0042542,response to hydrogen peroxide; GO:0009753,response to jasmonic acid	Ubiquitin-2 like Rad60 SUMO-like
Cluster-17807.130829	7	K21596 calmodulin-binding transcription activator | (RefSeq) calmodulin-binding transcription activator 6-like (A)	PREDICTED: uncharacterized protein LOC103838751 [Brassica rapa]	--	SubName: Full=Uncharacterized protein {ECO:0000313|EnsemblPlants:Bo00641s140.1};	--	--	Domain of unknown function (DUF4218)
Cluster-17807.130851	7	--	uncharacterized protein LOC106391846 [Brassica napus]	--	SubName: Full=BnaC04g48860D protein {ECO:0000313|EMBL:CDY23358.1};	Predicted methyltransferase	--	Methyltransferase domain
Cluster-17807.131045	7	K04733 interleukin-1 receptor-associated kinase 4 [EC:2.7.11.1] | (RefSeq) probable LRR receptor-like serine/threonine-protein kinase At4g29180 (A)	PREDICTED: B3 domain-containing protein At4g34400-like [Raphanus sativus]	RecName: Full=B3 domain-containing protein At4g34400;	SubName: Full=BnaCnng62390D protein {ECO:0000313|EMBL:CDY69206.1};	--	GO:0005634,nucleus; GO:0003677,DNA binding; GO:0006355,regulation of transcription, DNA-templated; GO:0006351,transcription, DNA-templated	--
Cluster-17807.131047	7	K20093 DNA excision repair protein ERCC-6-like [EC:3.6.4.12] | (RefSeq) protein CHROMATIN REMODELING 24-like (A)	hypothetical protein; 74056-75837 [Arabidopsis thaliana]	RecName: Full=Retrovirus-related Pol polyprotein from transposon RE1; AltName: Full=Retro element 1 {ECO:0000303|PubMed:10689195}; Short=AtRE1 {ECO:0000303|PubMed:10689195}; Includes: RecName: Full=Protease RE1; EC=3.4.23.-; Includes: RecName: Full=Reverse transcriptase RE1; EC=2.7.7.49; Includes: RecName: Full=Endonuclease RE1;	SubName: Full=Uncharacterized protein {ECO:0000313|EnsemblPlants:Bo3g019830.1};	FOG: Transposon-encoded proteins with TYA, reverse transcriptase, integrase domains in various combinations	GO:0004190,aspartic-type endopeptidase activity; GO:0004519,endonuclease activity; GO:0046872,metal ion binding; GO:0003676,nucleic acid binding; GO:0003964,RNA-directed DNA polymerase activity; GO:0015074,DNA integration; GO:0006310,DNA recombination	--
Cluster-17807.131049	7	--	--	--	SubName: Full=Uncharacterized protein {ECO:0000313|EnsemblPlants:Bra020594.1-P};	--	GO:0016021,integral component of membrane	--
Cluster-17807.131056	7	K04733 interleukin-1 receptor-associated kinase 4 [EC:2.7.11.1] | (RefSeq) U-box domain-containing protein 33-like isoform X1 (A)	PREDICTED: putative U-box domain-containing protein 55 [Brassica oleracea var. oleracea]	RecName: Full=Putative U-box domain-containing protein 55; EC=2.3.2.27; AltName: Full=Plant U-box protein 55; AltName: Full=RING-type E3 ubiquitin transferase PUB54 {ECO:0000305};	SubName: Full=Uncharacterized protein {ECO:0000313|EnsemblPlants:Bo5g001050.1};	--	GO:0004842,ubiquitin-protein transferase activity	U-box domain
Cluster-17807.131061	7	K04733 interleukin-1 receptor-associated kinase 4 [EC:2.7.11.1] | (RefSeq) probable L-type lectin-domain containing receptor kinase S.5 (A)	uncharacterized protein BNAC01G10450D isoform X1 [Brassica napus]	--	SubName: Full=BnaC01g10450D protein {ECO:0000313|EMBL:CDY44504.1};	--	GO:0005622,intracellular; GO:0008270,zinc ion binding	PLATZ transcription factor
Cluster-17807.131113	7	K23490 cytochrome b5 | (RefSeq) metal-nicotianamine transporter YSL3-like (A)	PREDICTED: metal-nicotianamine transporter YSL3 [Brassica oleracea var. oleracea]	RecName: Full=Metal-nicotianamine transporter YSL3; AltName: Full=Protein YELLOW STRIPE LIKE 3; Short=AtYSL3;	SubName: Full=Uncharacterized protein {ECO:0000313|EnsemblPlants:Bo9g111420.1};	--	GO:0016021,integral component of membrane; GO:0005886,plasma membrane; GO:0003006,developmental process involved in reproduction; GO:0006811,ion transport; GO:0055072,iron ion homeostasis; GO:0010039,response to iron ion; GO:0009624,response to nematode; GO:0048316,seed development; GO:0055085,transmembrane transport	OPT oligopeptide transporter protein
Cluster-17807.131147	7	K16463 centrosomal protein CEP170 | (RefSeq) FHA domain-containing protein PS1 isoform X1 (A)	PREDICTED: FHA domain-containing protein PS1-like isoform X2 [Brassica rapa]	RecName: Full=FHA domain-containing protein PS1 {ECO:0000305}; AltName: Full=Protein PARALLEL SPINDLE 1 {ECO:0000303|PubMed:19043546}; Short=AtPS1 {ECO:0000303|PubMed:19043546};	SubName: Full=Uncharacterized protein {ECO:0000313|EnsemblPlants:Bra015018.1-P};	Anion exchanger adaptor protein Kanadaptin, contains FHA domain	GO:0051321,meiotic cell cycle; GO:0009555,pollen development	PIN domain
Cluster-17807.131283	7	K09503 DnaJ homolog subfamily A member 2 | (RefSeq) chaperone protein dnaJ 3-like (A)	PREDICTED: chaperone protein dnaJ 3-like [Brassica oleracea var. oleracea]	RecName: Full=Chaperone protein dnaJ 2; Short=AtDjA2; Flags: Precursor;	SubName: Full=Uncharacterized protein {ECO:0000313|EnsemblPlants:Bo3g015690.1}; Flags: Fragment;	Molecular chaperone (DnaJ superfamily)	GO:0005829,cytosol; GO:0005886,plasma membrane; GO:0009506,plasmodesma; GO:0005524,ATP binding; GO:0031072,heat shock protein binding; GO:0046872,metal ion binding; GO:0051082,unfolded protein binding; GO:0006457,protein folding; GO:0009408,response to heat	Hydrogenase/urease nickel incorporation, metallochaperone, hypA
Cluster-17807.131394	7	K21773 protein lin-9 | (RefSeq) protein ALWAYS EARLY 2-like isoform X1 (A)	PREDICTED: uncharacterized protein LOC106295354 [Brassica oleracea var. oleracea]	RecName: Full=Protein ALWAYS EARLY 2; Short=AtALY2;	SubName: Full=Uncharacterized protein {ECO:0000313|EnsemblPlants:Bo5g145440.1};	--	GO:0005634,nucleus; GO:0017053,transcriptional repressor complex; GO:0003677,DNA binding; GO:0007049,cell cycle; GO:0006351,transcription, DNA-templated	Methyltransferase domain
Cluster-17807.131458	7	K14012 UBX domain-containing protein 1 | (RefSeq) plant UBX domain-containing protein 4-like (A)	PREDICTED: plant UBX domain-containing protein 4-like [Brassica oleracea var. oleracea]	RecName: Full=Plant UBX domain-containing protein 4 {ECO:0000303|Ref.6}; Short=PUX4 {ECO:0000303|Ref.6}; AltName: Full=CDC48-interacting UBX-domain protein 4 {ECO:0000312|EMBL:AAS78926.1};	SubName: Full=Uncharacterized protein {ECO:0000313|EnsemblPlants:Bo9g078220.1};	Protein tyrosine phosphatase SHP1/Cofactor for p97 ATPase-mediated vesicle membrane fusion	GO:0005829,cytosol; GO:0005634,nucleus; GO:0051117,ATPase binding; GO:0019888,protein phosphatase regulator activity; GO:0043130,ubiquitin binding; GO:0000045,autophagosome assembly; GO:0007030,Golgi organization; GO:0061025,membrane fusion; GO:0031468,nuclear envelope reassembly; GO:0043161,proteasome-mediated ubiquitin-dependent protein catabolic process	UBX domain
Cluster-17807.131520	7	K07901 Ras-related protein Rab-8A | (RefSeq) ras-related protein RABE1c-like isoform X3 (A)	ras-related protein RABE1c-like isoform X4 [Brassica napus]	RecName: Full=Ras-related protein RABE1c; Short=AtRABE1c; AltName: Full=Ras-related protein Ara-3; AltName: Full=Ras-related protein Rab8A; Short=AtRab8A;	SubName: Full=Ras-related protein RABE1c {ECO:0000313|EMBL:JAU49904.1}; Flags: Fragment;	GTP-binding protein SEC4, small G protein superfamily, and related Ras family GTP-binding proteins	GO:0000139,Golgi membrane; GO:0005886,plasma membrane; GO:0005774,vacuolar membrane; GO:0005773,vacuole; GO:0005525,GTP binding; GO:0003924,GTPase activity; GO:0009873,ethylene-activated signaling pathway; GO:0009306,protein secretion; GO:0017157,regulation of exocytosis; GO:0006904,vesicle docking involved in exocytosis	Ras of Complex, Roc, domain of DAPkinase
Cluster-17807.131666	7	K13153 U11/U12 small nuclear ribonucleoprotein 25 kDa protein | (RefSeq) U11/U12 small nuclear ribonucleoprotein 25 kDa protein (A)	PREDICTED: uncharacterized protein LOC106301326 isoform X1 [Brassica oleracea var. oleracea]	RecName: Full=U11/U12 small nuclear ribonucleoprotein 25 kDa protein; Short=U11/U12 snRNP 25 kDa protein; Short=U11/U12-25K;	SubName: Full=Uncharacterized protein {ECO:0000313|EMBL:EOA31581.1};	--	GO:0005681,spliceosomal complex; GO:0006397,mRNA processing; GO:0008380,RNA splicing	--
Cluster-17807.13169	7	K08515 vesicle-associated membrane protein 7 | (RefSeq) vesicle-associated membrane protein 713 (A)	vesicle-associated membrane protein 713 [Brassica napus]	RecName: Full=Vesicle-associated membrane protein 713 {ECO:0000303|PubMed:11115874}; Short=AtVAMP713 {ECO:0000303|PubMed:11115874};	SubName: Full=Uncharacterized protein {ECO:0000313|EnsemblPlants:Bo9g171510.1};	Synaptobrevin/VAMP-like protein	GO:0005794,Golgi apparatus; GO:0016021,integral component of membrane; GO:0031902,late endosome membrane; GO:0031201,SNARE complex; GO:0005774,vacuolar membrane; GO:0005773,vacuole; GO:0005484,SNAP receptor activity; GO:0000149,SNARE binding; GO:0006887,exocytosis; GO:0015031,protein transport; GO:0009651,response to salt stress; GO:0006906,vesicle fusion	Regulated-SNARE-like domain
Cluster-17807.131767	7	K14405 pre-mRNA 3'-end-processing factor FIP1 | (RefSeq) uncharacterized LOC107850987 (A)	FIP1[III]	RecName: Full=FIP1[III]-like protein {ECO:0000303|PubMed:16282318}; Short=AtFIP1(III) {ECO:0000303|PubMed:16282318}; AltName: Full=Factor interacting with poly(A) polymerase-like 3 {ECO:0000305}; Short=AtFIPS3 {ECO:0000303|PubMed:16282318}; AltName: Full=Protein HOMOLOG OF YEAST FIP1 [III] {ECO:0000305};	SubName: Full=Uncharacterized protein {ECO:0000313|EnsemblPlants:Bo3g060700.1};	Polyadenylation factor I complex, subunit FIP1	GO:0005847,mRNA cleavage and polyadenylation specificity factor complex; GO:0003723,RNA binding; GO:0006378,mRNA polyadenylation; GO:0098789,pre-mRNA cleavage required for polyadenylation	Fip1 motif
Cluster-17807.131802	7	K13254 spastin [EC:3.6.4.3] | (RefSeq) ATPase family AAA domain-containing protein 1-A-like (A)	putative cell division cycle ATPase isoform X2 [Brassica napus]	RecName: Full=ATPase family AAA domain-containing protein FIGL1 {ECO:0000305}; AltName: Full=AAA-ATPase FIDGETIN-LIKE 1 {ECO:0000303|PubMed:26161528}; EC=3.6.4.- {ECO:0000305};	SubName: Full=Uncharacterized protein {ECO:0000313|EnsemblPlants:Bo9g032670.1};	AAA+-type ATPase	GO:0005634,nucleus; GO:0005524,ATP binding; GO:0016787,hydrolase activity; GO:0006310,DNA recombination; GO:0006281,DNA repair; GO:0045128,negative regulation of reciprocal meiotic recombination; GO:0010569,regulation of double-strand break repair via homologous recombination	NACHT domain
Cluster-17807.13184	7	--	--	--	--	--	--	--
Cluster-17807.131865	7	--	BnaCnng45950D [Brassica napus]	--	SubName: Full=BnaCnng45950D protein {ECO:0000313|EMBL:CDY65188.1};	--	--	--
Cluster-17807.131939	7	--	--	--	--	--	--	--
Cluster-17807.131943	7	K06174 ATP-binding cassette, sub-family E, member 1 | (RefSeq) ABC transporter E family member 2-like (A)	ABC transporter E family member 2-like [Brassica napus]	RecName: Full=ABC transporter E family member 2; Short=ABC transporter ABCE.2; Short=AtABCE2; AltName: Full=RNase L inhibitor-like protein 2; Short=AtRLI2; Short=AthaRLI2;	SubName: Full=Uncharacterized protein {ECO:0000313|EnsemblPlants:Bo4g186170.1};	RNAse L inhibitor, ABC superfamily	GO:0005622,intracellular; GO:0016020,membrane; GO:0051539,4 iron, 4 sulfur cluster binding; GO:0005524,ATP binding; GO:0016887,ATPase activity; GO:0005506,iron ion binding; GO:0043024,ribosomal small subunit binding; GO:0005215,transporter activity; GO:0000054,ribosomal subunit export from nucleus; GO:0006413,translational initiation; GO:0006415,translational termination	ABC transporter
Cluster-17807.131982	7	K08488 syntaxin 7 | (RefSeq) syntaxin-21-like (A)	syntaxin-like protein [Brassica oleracea]	RecName: Full=Syntaxin-21; Short=AtSYP21; AltName: Full=PEP12 homolog; Short=AtPEP12; AltName: Full=aPEP12;	SubName: Full=Syntaxin-like protein {ECO:0000313|EMBL:ABB83612.1};	SNARE protein PEP12/VAM3/Syntaxin 7/Syntaxin 17	GO:0016021,integral component of membrane; GO:0005770,late endosome; GO:0031902,late endosome membrane; GO:0016020,membrane; GO:0031201,SNARE complex; GO:0030140,trans-Golgi network transport vesicle; GO:0005484,SNAP receptor activity; GO:0000149,SNARE binding; GO:0006896,Golgi to vacuole transport; GO:0045324,late endosome to vacuole transport; GO:0006623,protein targeting to vacuole; GO:0048278…	--
Cluster-17807.132005	7	K01188 beta-glucosidase [EC:3.2.1.21] | (RefSeq) beta-glucosidase 30-like (A)	PREDICTED: beta-glucosidase 30-like [Brassica oleracea var. oleracea]	RecName: Full=Beta-glucosidase 30; Short=AtBGLU30; EC=3.2.1.21; AltName: Full=Protein DARK INDUCIBLE 2; AltName: Full=Protein SENESCENCE-RELATED GENE 2; Flags: Precursor;	SubName: Full=Uncharacterized protein {ECO:0000313|EnsemblPlants:Bo4g106230.1};	Beta-glucosidase, lactase phlorizinhydrolase, and related proteins	GO:0008422,beta-glucosidase activity; GO:0102483,scopolin beta-glucosidase activity; GO:0005975,carbohydrate metabolic process; GO:1901657,glycosyl compound metabolic process	Cellulase (glycosyl hydrolase family 5)
Cluster-17807.132031	7	K20891 beta-glucuronosyltransferase [EC:2.4.1.-] | (RefSeq) beta-glucuronosyltransferase GlcAT14B (A)	PREDICTED: beta-1,3-galactosyl-O-glycosyl-glycoprotein beta-1,6-N-acetylglucosaminyltransferase 7-like [Brassica oleracea var. oleracea]	RecName: Full=Beta-glucuronosyltransferase GlcAT14B {ECO:0000305}; EC=2.4.1.- {ECO:0000305}; AltName: Full=GT14 family glucuronic acid transferase 2 {ECO:0000305}; Short=AtGlcAT14B {ECO:0000303|PubMed:24739253};	SubName: Full=Xylosyltransferase 1 {ECO:0000313|EMBL:JAU89850.1};	Branching enzyme	GO:0000139,Golgi membrane; GO:0016021,integral component of membrane; GO:0008375,acetylglucosaminyltransferase activity; GO:0015020,glucuronosyltransferase activity	Core-2/I-Branching enzyme
Cluster-17807.132125	7	K21596 calmodulin-binding transcription activator | (RefSeq) calmodulin-binding transcription activator 1 isoform X1 (A)	PREDICTED: calmodulin-binding transcription activator 1 isoform X1 [Brassica oleracea var. oleracea]	RecName: Full=Calmodulin-binding transcription activator 1 {ECO:0000303|PubMed:11925432}; Short=AtCAMTA1 {ECO:0000303|PubMed:11925432}; AltName: Full=Ethylene-induced calmodulin-binding protein b {ECO:0000303|PubMed:11782485}; Short=EICBP.b {ECO:0000303|PubMed:11782485}; AltName: Full=Signal-responsive protein 2 {ECO:0000303|PubMed:12218065}; Short=AtSR2 {ECO:0000303|PubMed:12218065};	SubName: Full=Uncharacterized protein {ECO:0000313|EnsemblPlants:Bo9g174050.1};	Uncharacterized conserved protein, contains IPT/TIG domain	GO:0005634,nucleus; GO:0005516,calmodulin binding; GO:0043565,sequence-specific DNA binding; GO:0001077,proximal promoter DNA-binding transcription activator activity, RNA polymerase II-specific; GO:0045944,positive regulation of transcription by RNA polymerase II; GO:0045893,positive regulation of transcription, DNA-templated; GO:0009733,response to auxin; GO:0050826,response to freezing; GO:000…	Ankyrin repeat
Cluster-17807.132159	7	K07393 glutathionyl-hydroquinone reductase [EC:1.8.5.7] | (RefSeq) uncharacterized protein LOC106381694 isoform X2 (A)	uncharacterized protein LOC106381694 isoform X1 [Brassica napus]	--	SubName: Full=BnaA02g23650D protein {ECO:0000313|EMBL:CDY26405.1};	Predicted glutathione S-transferase	GO:0004364,glutathione transferase activity	Glutathione S-transferase, N-terminal domain
Cluster-17807.132192	7	K06911 uncharacterized protein | (RefSeq) F-box/LRR-repeat protein At3g59200-like isoform X1 (A)	BnaA04g15960D [Brassica napus]	RecName: Full=Putative F-box protein At1g21990;	SubName: Full=BnaA04g15960D protein {ECO:0000313|EMBL:CDY30537.1};	--	--	Leucine Rich Repeat
Cluster-17807.132260	7	--	ankyrin repeat domain-containing protein 2B-like isoform X3 [Brassica napus]	RecName: Full=Ankyrin repeat domain-containing protein 2B {ECO:0000303|PubMed:20215589};	SubName: Full=BnaC06g24670D protein {ECO:0000313|EMBL:CDY23498.1};	FOG: Ankyrin repeat	GO:0031359,integral component of chloroplast outer membrane; GO:0005634,nucleus; GO:0005886,plasma membrane; GO:0030941,chloroplast targeting sequence binding; GO:0008289,lipid binding; GO:0045036,protein targeting to chloroplast; GO:0006355,regulation of transcription, DNA-templated	STI1 domain
Cluster-17807.132320	7	K11984 U4/U6.U5 tri-snRNP-associated protein 1 | (RefSeq) SART-1 family protein DOT2 (A)	PREDICTED: SART-1 family protein DOT2 [Brassica oleracea var. oleracea]	RecName: Full=SART-1 family protein DOT2 {ECO:0000305}; AltName: Full=Protein DEFECTIVELY ORGANIZED TRIBUTARIES 2 {ECO:0000303|PubMed:18643975}; AltName: Full=Protein MERISTEM-DEFECTIVE {ECO:0000303|PubMed:19000164};	SubName: Full=Uncharacterized protein {ECO:0000313|EnsemblPlants:Bo9g161800.1};	U4/U6.U5 snRNP associated protein	GO:0005730,nucleolus; GO:0005634,nucleus; GO:0046540,U4/U6 x U5 tri-snRNP complex; GO:0010588,cotyledon vascular tissue pattern formation; GO:0009908,flower development; GO:0048366,leaf development; GO:0010305,leaf vascular tissue pattern formation; GO:0000481,maturation of 5S rRNA; GO:0009933,meristem structural organization; GO:0045292,mRNA cis splicing, via spliceosome; GO:0010087,phloem or xy…	SART-1 family
Cluster-17807.132416	7	--	PREDICTED: uncharacterized protein LOC106314332 [Brassica oleracea var. oleracea]	--	SubName: Full=Uncharacterized protein {ECO:0000313|EnsemblPlants:Bo1g138350.1};	--	GO:0016021,integral component of membrane	Vacuolar ATP synthase subunit S1 (ATP6S1)
Cluster-17807.132499	7	K13457 disease resistance protein RPM1 | (RefSeq) disease resistance protein RPM1 (A)	PREDICTED: probable disease resistance protein At5g66900 [Brassica oleracea var. oleracea]	RecName: Full=Probable disease resistance protein At5g66900;	SubName: Full=Uncharacterized protein {ECO:0000313|EnsemblPlants:Bo2g167840.1};	--	GO:0043531,ADP binding; GO:0005524,ATP binding; GO:0006952,defense response	Rad17 P-loop domain
Cluster-17807.132515	7	K20457 dihydrofolate synthase [EC:6.3.2.12] | (RefSeq) dihydrofolate synthetase (A)	PREDICTED: myosin-7 [Brassica oleracea var. oleracea]	RecName: Full=Dihydrofolate synthetase {ECO:0000303|PubMed:11752472}; Short=AtDFA {ECO:0000303|PubMed:11752472}; EC=6.3.2.12 {ECO:0000269|PubMed:11752472}; AltName: Full=Protein GLOBULAR ARREST 1 {ECO:0000303|PubMed:12535338}; Flags: Precursor;	SubName: Full=Uncharacterized protein {ECO:0000313|EMBL:JAU43214.1};	--	GO:0005759,mitochondrial matrix; GO:0005524,ATP binding; GO:0008841,dihydrofolate synthase activity; GO:0046872,metal ion binding; GO:0009793,embryo development ending in seed dormancy; GO:0006730,one-carbon metabolic process; GO:0046654,tetrahydrofolate biosynthetic process	--
Cluster-17807.13257	7	K01723 hydroperoxide dehydratase [EC:4.2.1.92] | (RefSeq) allene oxide synthase-like (A)	hypothetical protein AALP_AA7G236200 [Arabis alpina]	RecName: Full=Disease resistance protein TAO1 {ECO:0000305}; AltName: Full=Protein TARGET OF AVRB OPERATION 1 {ECO:0000303|PubMed:18424557};	SubName: Full=Uncharacterized protein {ECO:0000313|EMBL:KFK30243.1};	--	GO:0043531,ADP binding; GO:0005524,ATP binding; GO:0042742,defense response to bacterium; GO:0009816,defense response to bacterium, incompatible interaction; GO:0007165,signal transduction	Nucleolar protein Swm2
Cluster-17807.132700	7	K10802 high mobility group protein B1 | (RefSeq) high mobility group B protein 7 (A)	PREDICTED: LRR receptor-like serine/threonine-protein kinase FLS2 [Brassica oleracea var. oleracea]	RecName: Full=High mobility group B protein 7; AltName: Full=Nucleosome/chromatin assembly factor group D 07; Short=Nucleosome/chromatin assembly factor group D 7; AltName: Full=Protein NUCLEAR FUSION DEFECTIVE 7 {ECO:0000303|PubMed:16698901};	SubName: Full=Uncharacterized protein {ECO:0000313|EnsemblPlants:Bo9g014150.1};	FOG: Leucine rich repeat	GO:0005634,nucleus; GO:0003677,DNA binding; GO:0003700,DNA-binding transcription factor activity; GO:0000741,karyogamy; GO:0010197,polar nucleus fusion	Leucine Rich repeat
Cluster-17807.132701	7	K18211 synaptosomal-associated protein 25 | (RefSeq) SNAP25 homologous protein SNAP33 (A)	BnaC07g31080D [Brassica napus]	RecName: Full=SNAP25 homologous protein SNAP33 {ECO:0000303|PubMed:12746539}; Short=AtSNAP33 {ECO:0000303|PubMed:12746539}; AltName: Full=Snap25a {ECO:0000303|PubMed:11718726}; AltName: Full=Synaptosomal-associated protein SNAP25-like 1 {ECO:0000303|PubMed:11718726}; Short=SNAP-25-like protein 1 {ECO:0000303|PubMed:11718726};	SubName: Full=BnaC07g31080D protein {ECO:0000313|EMBL:CDY23079.1};	SNAP-25 (synaptosome-associated protein) component of SNARE complex	GO:0009504,cell plate; GO:0009507,chloroplast; GO:0016021,integral component of membrane; GO:0005886,plasma membrane; GO:0005484,SNAP receptor activity; GO:0000911,cytokinesis by cell plate formation; GO:0061025,membrane fusion; GO:0015031,protein transport; GO:0009737,response to abscisic acid; GO:0009612,response to mechanical stimulus; GO:0051707,response to other organism; GO:0016192,vesicle-…	Autophagy protein 16 (ATG16)
Cluster-17807.132715	7	K03809 NAD(P)H dehydrogenase (quinone) [EC:1.6.5.2] | (RefSeq) NAD(P)H dehydrogenase (quinone) FQR1 (A)	BnaA10g08330D [Brassica napus]	RecName: Full=NAD(P)H dehydrogenase (quinone) FQR1 {ECO:0000305}; EC=1.6.5.2 {ECO:0000269|PubMed:11842161}; AltName: Full=Flavodoxin-like quinone reductase 1 {ECO:0000303|PubMed:11842161};	SubName: Full=BnaA10g08330D protein {ECO:0000313|EMBL:CDY42457.1};	1,4-benzoquinone reductase-like; Trp repressor binding protein-like/protoplast-secreted protein	GO:0005886,plasma membrane; GO:0010181,FMN binding; GO:0003955,NAD(P)H dehydrogenase (quinone) activity; GO:0071365,cellular response to auxin stimulus; GO:0055114,oxidation-reduction process	Flavodoxin-like fold
Cluster-17807.132761	7	--	--	--	--	--	--	--
Cluster-17807.132766	7	K00430 peroxidase [EC:1.11.1.7] | (RefSeq) peroxidase N-like (A)	PREDICTED: uncharacterized protein LOC103829885 [Brassica rapa]	--	SubName: Full=Uncharacterized protein {ECO:0000313|EnsemblPlants:Bo3g026390.1};	FOG: Reverse transcriptase	GO:0003676,nucleic acid binding	Reverse transcriptase-like
Cluster-17807.132818	7	K16732 protein regulator of cytokinesis 1 | (RefSeq) 65-kDa microtubule-associated protein 6-like isoform X1 (A)	65-kDa microtubule-associated protein 6-like isoform X1 [Brassica napus]	RecName: Full=65-kDa microtubule-associated protein 6; Short=AtMAP65-6;	SubName: Full=Uncharacterized protein {ECO:0000313|EnsemblPlants:Bo7g080050.1};	Microtubule-associated protein essential for anaphase spindle elongation	GO:0005874,microtubule; GO:0005739,mitochondrion; GO:0005634,nucleus; GO:0009524,phragmoplast; GO:0009536,plastid; GO:0009574,preprophase band; GO:0008017,microtubule binding; GO:0000910,cytokinesis; GO:0000226,microtubule cytoskeleton organization	Microtubule associated protein (MAP65/ASE1 family)
Cluster-17807.133073	7	K17046 protein DEK | (RefSeq) glutamic acid-rich protein-like isoform X2 (A)	PREDICTED: LOW QUALITY PROTEIN: myb-like protein X [Raphanus sativus]	--	SubName: Full=Heterotrimeric G-protein beta subunit 6 {ECO:0000313|EMBL:ASH96874.1};	Chromatin-associated protein Dek and related proteins, contains SAP DNA binding domain	GO:0007165,signal transduction	--
Cluster-17807.133206	7	K17505 protein phosphatase 1K [EC:3.1.3.16] | (RefSeq) probable protein phosphatase 2C 33 (A)	probable protein phosphatase 2C 52 [Brassica napus]	RecName: Full=Probable protein phosphatase 2C 52; Short=AtPP2C52; EC=3.1.3.16;	SubName: Full=Uncharacterized protein {ECO:0000313|EnsemblPlants:Bra034206.1-P};	Serine/threonine protein phosphatase	GO:0005886,plasma membrane; GO:0046872,metal ion binding; GO:0004721,phosphoprotein phosphatase activity; GO:0004722,protein serine/threonine phosphatase activity; GO:0006470,protein dephosphorylation	Protein phosphatase 2C
Cluster-17807.133329	7	--	BnaC06g30080D [Brassica napus]	--	SubName: Full=BnaC06g30080D protein {ECO:0000313|EMBL:CDY38585.1};	--	--	--
Cluster-17807.133425	7	K21867 potassium channel | (RefSeq) probable potassium channel AKT5 isoform X1 (A)	PREDICTED: uncharacterized protein LOC103850942 isoform X2 [Brassica rapa]	--	SubName: Full=Uncharacterized protein {ECO:0000313|EMBL:JAU87048.1};	--	--	--
Cluster-17807.133464	7	--	PREDICTED: uncharacterized protein LOC106295041 [Brassica oleracea var. oleracea]	--	SubName: Full=Uncharacterized protein {ECO:0000313|EnsemblPlants:Bo5g072900.1};	--	GO:0016021,integral component of membrane	Plant protein of unknown function (DUF639)
Cluster-17807.133645	7	K12811 ATP-dependent RNA helicase DDX46/PRP5 [EC:3.6.4.13] | (RefSeq) uncharacterized protein LOC106427234 (A)	PREDICTED: WEB family protein At3g02930, chloroplastic-like [Brassica oleracea var. oleracea]	RecName: Full=WEB family protein At3g02930, chloroplastic; Flags: Precursor;	SubName: Full=Uncharacterized protein {ECO:0000313|EnsemblPlants:Bo5g151360.1};	--	GO:0009507,chloroplast; GO:0005783,endoplasmic reticulum; GO:0005875,microtubule associated complex; GO:0000795,synaptonemal complex; GO:0007131,reciprocal meiotic recombination	Ciliary protein causing Leber congenital amaurosis disease
Cluster-17807.133654	7	K19241 engulfment and cell motility protein 3 | (RefSeq) ELMO domain-containing protein A isoform X1 (A)	ELMO domain-containing protein A-like [Brassica napus]	--	SubName: Full=Uncharacterized protein {ECO:0000313|EnsemblPlants:Bo2g055830.1};	Uncharacterized conserved protein	--	ELMO/CED-12 family
Cluster-17807.133679	7	K04371 mitogen-activated protein kinase 1/3 [EC:2.7.11.24] | (RefSeq) mitogen-activated protein kinase 16-like (A)	PREDICTED: mitogen-activated protein kinase 16-like [Brassica oleracea var. oleracea]	RecName: Full=Mitogen-activated protein kinase 16; Short=AtMPK16; Short=MAP kinase 16; EC=2.7.11.24;	RecName: Full=Mitogen-activated protein kinase {ECO:0000256|SAAS:SAAS00652812}; EC=2.7.11.24 {ECO:0000256|SAAS:SAAS00652812};	Mitogen-activated protein kinase	GO:0005634,nucleus; GO:0005886,plasma membrane; GO:0005773,vacuole; GO:0005524,ATP binding; GO:0004707,MAP kinase activity; GO:0010468,regulation of gene expression	Kinase-like
Cluster-17807.133750	7	K04733 interleukin-1 receptor-associated kinase 4 [EC:2.7.11.1] | (RefSeq) probable receptor-like protein kinase At1g80640 isoform X1 (A)	probable receptor-like protein kinase At1g80640 isoform X1 [Brassica napus]	RecName: Full=Probable receptor-like protein kinase At1g80640; EC=2.7.11.1; Flags: Precursor;	SubName: Full=Uncharacterized protein {ECO:0000313|EnsemblPlants:Bo9g171600.1};	Serine/threonine protein kinase	GO:0016021,integral component of membrane; GO:0005886,plasma membrane; GO:0005524,ATP binding; GO:0004675,transmembrane receptor protein serine/threonine kinase activity; GO:0007166,cell surface receptor signaling pathway; GO:0006468,protein phosphorylation	Protein tyrosine kinase
Cluster-17807.133759	7	K03453 bile acid:Na+ symporter, BASS family | (RefSeq) probable sodium/metabolite cotransporter BASS6, chloroplastic isoform X1 (A)	PREDICTED: probable sodium/metabolite cotransporter BASS6, chloroplastic [Brassica oleracea var. oleracea]	RecName: Full=Probable sodium/metabolite cotransporter BASS6, chloroplastic; AltName: Full=Bile acid transporter 4; AltName: Full=Bile acid-sodium symporter family protein 6; Flags: Precursor;	SubName: Full=Uncharacterized protein {ECO:0000313|EnsemblPlants:Bo7g108280.1};	Na+-bile acid cotransporter	GO:0009507,chloroplast; GO:0009941,chloroplast envelope; GO:0016021,integral component of membrane; GO:0043879,glycolate transmembrane transporter activity	SBF-like CPA transporter family (DUF4137)
Cluster-17807.133797	7	K15378 solute carrier family 45, member 1/2/4 | (RefSeq) sucrose transport protein SUC4-like (A)	sucrose transport protein SUC4-like [Brassica napus]	RecName: Full=Sucrose transport protein SUC4; AltName: Full=Sucrose permease 4; AltName: Full=Sucrose transporter 4; AltName: Full=Sucrose-proton symporter 4;	SubName: Full=BnaC08g42460D protein {ECO:0000313|EMBL:CDY22612.1};	Sucrose transporter and related proteins	GO:0005801,cis-Golgi network; GO:0005887,integral component of plasma membrane; GO:0009705,plant-type vacuole membrane; GO:0005886,plasma membrane; GO:0005773,vacuole; GO:0008515,sucrose transmembrane transporter activity; GO:0015293,symporter activity; GO:0005985,sucrose metabolic process	PUCC protein
Cluster-17807.134121	7	K22285 oxysterol-binding protein-related protein 8 | (RefSeq) oxysterol-binding protein-related protein 4B-like (A)	PREDICTED: oxysterol-binding protein-related protein 4B-like [Brassica oleracea var. oleracea]	RecName: Full=Oxysterol-binding protein-related protein 4A; AltName: Full=OSBP-related protein 4A;	SubName: Full=Uncharacterized protein {ECO:0000313|EnsemblPlants:Bo1g040570.1};	Oxysterol-binding protein	GO:0008289,lipid binding; GO:0006869,lipid transport	Oxysterol-binding protein
Cluster-17807.13440	7	--	uncharacterized protein LOC106346099 [Brassica napus]	--	SubName: Full=Uncharacterized protein {ECO:0000313|EnsemblPlants:Bo1g147660.1};	--	--	Protein of unknown function (DUF740)
Cluster-17807.134499	7	K19787 carnosine N-methyltransferase [EC:2.1.1.22] | (RefSeq) UPF0586 protein C9orf41 homolog isoform X1 (A)	PREDICTED: UPF0586 protein C9orf41 homolog isoform X1 [Brassica oleracea var. oleracea]	--	SubName: Full=Uncharacterized protein {ECO:0000313|EnsemblPlants:Bo4g177830.1};	Putative trehalase	--	Methyltransferase domain
Cluster-17807.134558	7	K09503 DnaJ homolog subfamily A member 2 | (RefSeq) chaperone protein dnaJ 3-like (A)	PREDICTED: chaperone protein dnaJ 3-like [Brassica oleracea var. oleracea]	RecName: Full=Chaperone protein dnaJ 2; Short=AtDjA2; Flags: Precursor;	SubName: Full=Uncharacterized protein {ECO:0000313|EnsemblPlants:Bo3g015700.1};	Molecular chaperone (DnaJ superfamily)	GO:0005829,cytosol; GO:0005886,plasma membrane; GO:0009506,plasmodesma; GO:0005524,ATP binding; GO:0031072,heat shock protein binding; GO:0046872,metal ion binding; GO:0051082,unfolded protein binding; GO:0006457,protein folding; GO:0009408,response to heat	Subtelomeric Variable Open Reading frame
Cluster-17807.134644	7	K18195 rhamnogalacturonan endolyase [EC:4.2.2.23] | (RefSeq) uncharacterized protein LOC104807150 isoform X1 (A)	BnaC09g17300D [Brassica napus]	--	SubName: Full=BnaC09g17300D protein {ECO:0000313|EMBL:CDY43591.1};	FOG: Reverse transcriptase	--	zinc-binding in reverse transcriptase
Cluster-17807.134766	7	K04733 interleukin-1 receptor-associated kinase 4 [EC:2.7.11.1] | (RefSeq) wall-associated receptor kinase-like 9 (A)	wall-associated receptor kinase-like 22 [Brassica napus]	RecName: Full=Wall-associated receptor kinase-like 22; EC=2.7.11.-; Flags: Precursor;	SubName: Full=BnaC02g25920D protein {ECO:0000313|EMBL:CDY22288.1};	--	GO:0016021,integral component of membrane; GO:0005886,plasma membrane; GO:0005524,ATP binding; GO:0030247,polysaccharide binding; GO:0004674,protein serine/threonine kinase activity; GO:0007166,cell surface receptor signaling pathway; GO:0009620,response to fungus	Complement Clr-like EGF-like
Cluster-17807.134869	7	K01126 glycerophosphoryl diester phosphodiesterase [EC:3.1.4.46] | (RefSeq) glycerophosphodiester phosphodiesterase GDPDL3-like (A)	glycerophosphodiester phosphodiesterase GDPDL3 [Brassica napus]	RecName: Full=Glycerophosphodiester phosphodiesterase GDPDL1 {ECO:0000305}; EC=3.1.4.46 {ECO:0000269|PubMed:21323773}; AltName: Full=Glycerophosphodiester phosphodiesterase-like 1 {ECO:0000303|PubMed:21323773}; Short=ATGDPDL1 {ECO:0000303|PubMed:21323773}; AltName: Full=Glycerophosphodiesterase-like 3 {ECO:0000303|PubMed:18718934}; AltName: Full=Protein SHV3-LIKE 2 {ECO:0000303|PubMed:18718934}; …	SubName: Full=BnaCnng38120D protein {ECO:0000313|EMBL:CDY61647.1};	Glycerophosphoryl diester phosphodiesterase	GO:0031225,anchored component of membrane; GO:0005886,plasma membrane; GO:0005509,calcium ion binding; GO:0008889,glycerophosphodiester phosphodiesterase activity; GO:0006071,glycerol metabolic process; GO:0006629,lipid metabolic process	Glycerophosphoryl diester phosphodiesterase family
Cluster-17807.134876	7	K20642 Rho GTPase-activating protein 22/24/25 | (RefSeq) LOW QUALITY PROTEIN: rho GTPase-activating protein 7 (A)	rho GTPase-activating protein 7-like isoform X2 [Brassica napus]	RecName: Full=Rho GTPase-activating protein 7; AltName: Full=Rho-type GTPase-activating protein 7;	SubName: Full=Uncharacterized protein {ECO:0000313|EnsemblPlants:Bo2g018010.1};	Rho-GTPase activating protein	GO:0009535,chloroplast thylakoid membrane; GO:0005737,cytoplasm; GO:0005886,plasma membrane; GO:0005096,GTPase activator activity; GO:0009920,cell plate formation involved in plant-type cell wall biogenesis; GO:0043087,regulation of GTPase activity; GO:0007165,signal transduction	Leucine-zipper of ternary complex factor MIP1
Cluster-17807.134890	7	--	PREDICTED: uncharacterized protein LOC106336990 [Brassica oleracea var. oleracea]	--	SubName: Full=Uncharacterized protein {ECO:0000313|EnsemblPlants:Bra025454.1-P};	--	--	--
Cluster-17807.134930	7	K11975 E3 ubiquitin-protein ligase RNF144 [EC:2.3.2.31] | (RefSeq) probable E3 ubiquitin-protein ligase RNF144A-A (A)	PREDICTED: probable E3 ubiquitin-protein ligase RNF144A-A [Brassica oleracea var. oleracea]	RecName: Full=ATP-dependent RNA helicase DEAH12, chloroplastic; EC=3.6.4.13; Flags: Precursor;	RecName: Full=RING-type E3 ubiquitin transferase {ECO:0000256|SAAS:SAAS00970528}; EC=2.3.2.27 {ECO:0000256|SAAS:SAAS00970528};	Predicted E3 ubiquitin ligase	GO:0009507,chloroplast; GO:0005737,cytoplasm; GO:0005730,nucleolus; GO:0005524,ATP binding; GO:0004004,ATP-dependent RNA helicase activity; GO:0046872,metal ion binding; GO:0003723,RNA binding; GO:0006396,RNA processing	Zinc finger, C3HC4 type (RING finger)
Cluster-17807.134966	7	--	PREDICTED: biorientation of chromosomes in cell division protein 1-like 1 isoform X1 [Brassica oleracea var. oleracea]	--	SubName: Full=Uncharacterized protein {ECO:0000313|EnsemblPlants:Bo8g066610.1};	Sister chromatid cohesion complex Cohesin, subunit PDS5	--	--
Cluster-17807.134994	7	K03062 26S proteasome regulatory subunit T2 | (RefSeq) 26S proteasome regulatory subunit 4 homolog B (A)	BnaCnng38370D [Brassica napus]	RecName: Full=26S proteasome regulatory subunit 4 homolog B; AltName: Full=26S proteasome AAA-ATPase subunit RPT2b; AltName: Full=26S proteasome subunit 4 homolog B; AltName: Full=Regulatory particle triple-A ATPase subunit 2b;	SubName: Full=Uncharacterized protein {ECO:0000313|EnsemblPlants:Bo5g078740.1};	26S proteasome regulatory complex, ATPase RPT2	GO:0005829,cytosol; GO:0031597,cytosolic proteasome complex; GO:0031595,nuclear proteasome complex; GO:0005886,plasma membrane; GO:0000502,proteasome complex; GO:0008540,proteasome regulatory particle, base subcomplex; GO:0005524,ATP binding; GO:0036402,proteasome-activating ATPase activity; GO:0017025,TBP-class protein binding; GO:0007292,female gamete generation; GO:0010078,maintenance of root …	--
Cluster-17807.135038	7	K19613 leucine-rich repeat protein SHOC2 | (RefSeq) disease resistance protein TAO1-like (A)	BnaC06g27830D [Brassica napus]	RecName: Full=Protein VARIATION IN COMPOUND TRIGGERED ROOT growth response;	SubName: Full=BnaC06g27830D protein {ECO:0000313|EMBL:CDY52890.1};	--	GO:0005829,cytosol; GO:0005634,nucleus; GO:0043531,ADP binding; GO:0005524,ATP binding; GO:0006952,defense response; GO:0010082,regulation of root meristem growth; GO:0007165,signal transduction	Leucine rich repeat
Cluster-17807.135062	7	--	--	--	--	--	--	--
Cluster-17807.135104	7	K01177 beta-amylase [EC:3.2.1.2] | (RefSeq) Beta-amylase 1, chloroplastic (A)	uncharacterized protein LOC106414364 isoform X1 [Brassica napus]	--	SubName: Full=BnaC04g52170D protein {ECO:0000313|EMBL:CDY56880.1};	RAVE (regulator of V-ATPase assembly) complex subunit RAV1/DMX protein, WD repeat superfamily	--	Anaphase-promoting complex subunit 4 WD40 domain
Cluster-17807.135119	7	K02881 large subunit ribosomal protein L18 | (RefSeq) 50S ribosomal protein L18 (A)	BnaA09g03880D [Brassica napus]	--	SubName: Full=Uncharacterized protein {ECO:0000313|EnsemblPlants:Bo9g010510.1};	--	GO:0005840,ribosome; GO:0003735,structural constituent of ribosome; GO:0006412,translation	Phlebovirus nonstructural protein NS-M
Cluster-17807.135206	7	--	BnaCnng31800D [Brassica napus]	--	SubName: Full=BnaCnng31800D protein {ECO:0000313|EMBL:CDY57308.1};	Uncharacterized conserved protein	--	--
Cluster-17807.13521	7	K01802 peptidylprolyl isomerase [EC:5.2.1.8] | (RefSeq) peptidyl-prolyl cis-trans isomerase (A)	peptidyl-prolyl cis-trans isomerase CYP19-1-like [Brassica napus]	RecName: Full=Peptidyl-prolyl cis-trans isomerase CYP18-4; Short=PPIase CYP18-4; EC=5.2.1.8; AltName: Full=Cyclophilin of 18 kDa 4; Short=Cyclophilin-1; AltName: Full=Rotamase cyclophilin-5;	RecName: Full=Peptidyl-prolyl cis-trans isomerase {ECO:0000256|RuleBase:RU363019}; Short=PPIase {ECO:0000256|RuleBase:RU363019}; EC=5.2.1.8 {ECO:0000256|RuleBase:RU363019};	Cyclophilin type peptidyl-prolyl cis-trans isomerase	GO:0048046,apoplast; GO:0009507,chloroplast; GO:0005829,cytosol; GO:0005794,Golgi apparatus; GO:0005886,plasma membrane; GO:0005774,vacuolar membrane; GO:0003755,peptidyl-prolyl cis-trans isomerase activity; GO:0006457,protein folding; GO:0007165,signal transduction	Cyclophilin type peptidyl-prolyl cis-trans isomerase/CLD
Cluster-17807.135303	7	--	--	--	SubName: Full=Uncharacterized protein {ECO:0000313|EnsemblPlants:Bo8g080750.1};	--	--	--
Cluster-17807.135316	7	--	uncharacterized protein LOC106392307 [Brassica napus]	RecName: Full=Non-specific lipid-transfer protein-like protein At5g64080; Flags: Precursor;	SubName: Full=Uncharacterized protein {ECO:0000313|EnsemblPlants:Bo4g200860.1};	--	GO:0031225,anchored component of membrane; GO:0046658,anchored component of plasma membrane; GO:0008289,lipid binding; GO:0006869,lipid transport	--
Cluster-17807.135371	7	--	PREDICTED: K(+) efflux antiporter 6-like isoform X2 [Brassica oleracea var. oleracea]	RecName: Full=K(+) efflux antiporter 6 {ECO:0000303|PubMed:11500563}; Short=AtKEA6 {ECO:0000303|PubMed:11500563}; Flags: Precursor;	SubName: Full=Uncharacterized protein {ECO:0000313|EnsemblPlants:Bo2g010650.1};	Predicted K+/H+-antiporter	GO:0016021,integral component of membrane; GO:0016020,membrane; GO:0022890,inorganic cation transmembrane transporter activity; GO:0015299,solute:proton antiporter activity; GO:0006813,potassium ion transport	Sodium/hydrogen exchanger family
Cluster-17807.13541	7	--	uncharacterized protein LOC106390691 isoform X2 [Brassica napus]	--	SubName: Full=Uncharacterized protein {ECO:0000313|EnsemblPlants:Bo4g071880.1};	--	--	--
Cluster-17807.135457	7	K13126 polyadenylate-binding protein | (RefSeq) polyadenylate-binding protein 4 (A)	PREDICTED: polyadenylate-binding protein 4 [Brassica oleracea var. oleracea]	RecName: Full=Polyadenylate-binding protein 4; Short=PABP-4; Short=Poly(A)-binding protein 4;	RecName: Full=Polyadenylate-binding protein {ECO:0000256|RuleBase:RU362004}; Short=PABP {ECO:0000256|RuleBase:RU362004};	Polyadenylate-binding protein (RRM superfamily)	GO:0005829,cytosol; GO:0005634,nucleus; GO:0003729,mRNA binding; GO:0006417,regulation of translation; GO:0046686,response to cadmium ion; GO:0016032,viral process	Poly-adenylate binding protein, unique domain
Cluster-17807.135458	7	K23326 cyclin K | (RefSeq) protein HAIKU1-like (A)	PREDICTED: protein HAIKU1-like [Brassica oleracea var. oleracea]	RecName: Full=Protein HAIKU1 {ECO:0000305}; AltName: Full=MPK3/6-targeted VQ-motif-containing protein 9 {ECO:0000303|PubMed:24750137}; AltName: Full=VQ motif-containing protein 14 {ECO:0000303|PubMed:22535423}; Short=AtVQ14 {ECO:0000303|PubMed:22535423};	SubName: Full=Uncharacterized protein {ECO:0000313|EnsemblPlants:Bo4g183130.1};	--	GO:0043078,polar nucleus; GO:0009960,endosperm development; GO:0080113,regulation of seed growth	VQ motif
Cluster-17807.135491	7	--	uncharacterized protein C6G9.01c [Brassica napus]	--	SubName: Full=BnaC03g77210D protein {ECO:0000313|EMBL:CDY62721.1};	--	--	Eukaryotic protein of unknown function (DUF1764)
Cluster-17807.135508	7	K14497 protein phosphatase 2C [EC:3.1.3.16] | (RefSeq) protein phosphatase 2C 77 (A)	PREDICTED: protein phosphatase 2C 77 [Brassica oleracea var. oleracea]	RecName: Full=Protein phosphatase 2C 77; Short=AtPP2C77; EC=3.1.3.16; AltName: Full=Protein ABSCISIC ACID-INSENSITIVE 2; AltName: Full=Protein phosphatase 2C ABI2; Short=PP2C ABI2;	SubName: Full=Uncharacterized protein {ECO:0000313|EnsemblPlants:Bo9g130660.1};	Serine/threonine protein phosphatase	GO:0046872,metal ion binding; GO:0004722,protein serine/threonine phosphatase activity; GO:0009738,abscisic acid-activated signaling pathway; GO:0006469,negative regulation of protein kinase activity; GO:0010205,photoinhibition; GO:1902456,regulation of stomatal opening; GO:0009737,response to abscisic acid; GO:0009408,response to heat; GO:0006970,response to osmotic stress; GO:0009414,response t…	Protein phosphatase 2C
Cluster-17807.135755	7	K14794 ribosomal RNA-processing protein 12 | (RefSeq) hypothetical protein (A)	protein NUCLEAR FUSION DEFECTIVE 4-like [Brassica napus]	RecName: Full=Protein NUCLEAR FUSION DEFECTIVE 4 {ECO:0000303|PubMed:16698901};	SubName: Full=Uncharacterized protein {ECO:0000313|EnsemblPlants:Bo4g165080.1};	--	GO:0016021,integral component of membrane; GO:0000741,karyogamy; GO:0010197,polar nucleus fusion; GO:0009651,response to salt stress	Nodulin-like
Cluster-17807.135850	7	K17710 pentatricopeptide repeat domain-containing protein 1 | (RefSeq) putative pentatricopeptide repeat-containing protein At2g02150 (A)	PREDICTED: pentatricopeptide repeat-containing protein At4g04790, mitochondrial isoform X2 [Brassica oleracea var. oleracea]	RecName: Full=Pentatricopeptide repeat-containing protein At4g04790, mitochondrial; Flags: Precursor;	SubName: Full=Uncharacterized protein {ECO:0000313|EnsemblPlants:Bo9g077790.1};	FOG: PPR repeat	GO:0043231,intracellular membrane-bounded organelle; GO:0005739,mitochondrion; GO:0004519,endonuclease activity; GO:0003723,RNA binding; GO:0009451,RNA modification	Tetratricopeptide repeat
Cluster-17807.135933	7	K12471 epsin | (RefSeq) clathrin interactor EPSIN 1-like (A)	hypothetical protein CISIN_1g008569mg [Citrus sinensis]	RecName: Full=Clathrin interactor EPSIN 1; AltName: Full=EPSIN-related 1;	SubName: Full=Uncharacterized protein {ECO:0000313|EMBL:KDO79974.1};	Equilibrative nucleoside transporter protein	GO:0005884,actin filament; GO:0030136,clathrin-coated vesicle; GO:0005794,Golgi apparatus; GO:0005770,late endosome; GO:0009579,thylakoid; GO:0030276,clathrin binding; GO:0002020,protease binding; GO:0006623,protein targeting to vacuole	ENTH domain
Cluster-17807.136013	7	K00993 ethanolaminephosphotransferase [EC:2.7.8.1] | (RefSeq) uncharacterized protein LOC106453259 (A)	PREDICTED: uncharacterized protein LOC106307992 [Brassica oleracea var. oleracea]	RecName: Full=Pentatricopeptide repeat-containing protein At1g04840;	SubName: Full=Uncharacterized protein {ECO:0000313|EnsemblPlants:Bo8g107380.1};	--	GO:0043231,intracellular membrane-bounded organelle; GO:0004519,endonuclease activity; GO:0003723,RNA binding; GO:0008270,zinc ion binding; GO:0009451,RNA modification	--
Cluster-17807.136277	7	K17508 protein phosphatase PTC7 [EC:3.1.3.16] | (RefSeq) probable protein phosphatase 2C 26 (A)	PREDICTED: probable protein phosphatase 2C 1 [Brassica oleracea var. oleracea]	RecName: Full=Probable protein phosphatase 2C 26; Short=AtPP2C26; EC=3.1.3.16;	SubName: Full=Uncharacterized protein {ECO:0000313|EnsemblPlants:Bo2g055080.1};	Serine/threonine protein phosphatase	GO:0009507,chloroplast; GO:0009570,chloroplast stroma; GO:0046872,metal ion binding; GO:0004721,phosphoprotein phosphatase activity; GO:0071482,cellular response to light stimulus; GO:0035970,peptidyl-threonine dephosphorylation; GO:0010027,thylakoid membrane organization	--
Cluster-17807.136390	7	K00799 glutathione S-transferase [EC:2.5.1.18] | (RefSeq) glutathione S-transferase U9 (A)	PREDICTED: glutathione S-transferase U9 [Brassica oleracea var. oleracea]	RecName: Full=Glutathione S-transferase U9; Short=AtGSTU9; EC=2.5.1.18; AltName: Full=GST class-tau member 9; AltName: Full=Glutathione S-transferase 14;	SubName: Full=Uncharacterized protein {ECO:0000313|EnsemblPlants:Bo3g107550.1};	Glutathione S-transferase	GO:0005737,cytoplasm; GO:0005829,cytosol; GO:0004364,glutathione transferase activity; GO:0006749,glutathione metabolic process; GO:0009407,toxin catabolic process	Glutathione S-transferase N-terminal domain
Cluster-17807.136416	7	K12182 hepatocyte growth factor-regulated tyrosine kinase substrate | (RefSeq) TOM1-like protein 9 (A)	TOM1-like protein 5 [Brassica napus]	RecName: Full=TOM1-like protein 5 {ECO:0000305};	SubName: Full=Uncharacterized protein {ECO:0000313|EnsemblPlants:Bo2g165800.1};	Cytosolic sorting protein GGA2/TOM1	GO:0005737,cytoplasm; GO:0005886,plasma membrane; GO:0006886,intracellular protein transport	GAT domain
Cluster-17807.136422	7	K20027 palmitoyltransferase ZDHHC1/11 [EC:2.3.1.225] | (RefSeq) probable protein S-acyltransferase 22 (A)	BnaC02g19180D [Brassica napus]	RecName: Full=Probable protein S-acyltransferase 22; EC=2.3.1.225; AltName: Full=Probable palmitoyltransferase At1g69420; AltName: Full=Zinc finger DHHC domain-containing protein At1g69420;	RecName: Full=S-acyltransferase {ECO:0000256|RuleBase:RU079119}; EC=2.3.1.225 {ECO:0000256|RuleBase:RU079119}; AltName: Full=Palmitoyltransferase {ECO:0000256|RuleBase:RU079119};	DHHC-type Zn-finger proteins	GO:0030659,cytoplasmic vesicle membrane; GO:0016021,integral component of membrane; GO:0005886,plasma membrane; GO:0019706,protein-cysteine S-palmitoyltransferase activity	DHHC palmitoyltransferase
Cluster-17807.136444	7	K10666 E3 ubiquitin-protein ligase RNF5 [EC:2.3.2.27] | (RefSeq) uncharacterized protein LOC106320362 (A)	PREDICTED: uncharacterized protein LOC106320362 [Brassica oleracea var. oleracea]	RecName: Full=E3 ubiquitin-protein ligase RMA3; EC=2.3.2.27; AltName: Full=Protein RING membrane-anchor 3; AltName: Full=RING-type E3 ubiquitin transferase RMA3 {ECO:0000305};	SubName: Full=Uncharacterized protein {ECO:0000313|EnsemblPlants:Bo00895s050.1};	Predicted E3 ubiquitin ligase	GO:0036513,Derlin-1 retrotranslocation complex; GO:0005783,endoplasmic reticulum; GO:0016021,integral component of membrane; GO:0046872,metal ion binding; GO:1904264,NA; GO:0044390,ubiquitin-like protein conjugating enzyme binding; GO:0004842,ubiquitin-protein transferase activity; GO:0071712,ER-associated misfolded protein catabolic process; GO:0042787,NA	RING-type zinc-finger
Cluster-17807.136514	7	K15421 secretion-regulating guanine nucleotide exchange factor | (RefSeq) ultraviolet-B receptor UVR8 isoform X1 (A)	PREDICTED: ultraviolet-B receptor UVR8-like [Brassica oleracea var. oleracea]	RecName: Full=Ultraviolet-B receptor UVR8; AltName: Full=Protein UV-B RESISTANCE 8; AltName: Full=RCC1 domain-containing protein UVR8;	SubName: Full=BnaA08g20070D protein {ECO:0000313|EMBL:CDY46423.1};	FOG: RCC1 domain	GO:0000785,chromatin; GO:0005829,cytosol; GO:0005634,nucleus; GO:0003682,chromatin binding; GO:0005085,guanyl-nucleotide exchange factor activity; GO:0042802,identical protein binding; GO:0009881,photoreceptor activity; GO:0042803,protein homodimerization activity; GO:0009649,entrainment of circadian clock; GO:0018298,protein-chromophore linkage; GO:0009411,response to UV; GO:0010224,response to …	Regulator of chromosome condensation (RCC1) repeat
Cluster-17807.136667	7	K20069 adaptin ear-binding coat-associated protein 1/2 | (RefSeq) uncharacterized protein At1g03900 (A)	PREDICTED: uncharacterized protein At1g03900 [Brassica oleracea var. oleracea]	RecName: Full=Uncharacterized protein At1g03900;	SubName: Full=Uncharacterized protein {ECO:0000313|EnsemblPlants:Bra015277.1-P};	Uncharacterized conserved protein	GO:0016020,membrane; GO:0042626,ATPase activity, coupled to transmembrane movement of substances; GO:0006897,endocytosis	Protein of unknown function (DUF1681)
Cluster-17807.136693	7	K22763 deubiquitinase DESI2 [EC:3.4.19.12] | (RefSeq) deSI-like protein At4g17486 isoform X1 (A)	PREDICTED: deSI-like protein At4g17486 [Brassica oleracea var. oleracea]	RecName: Full=DeSI-like protein At4g17486; EC=3.4.-.-;	SubName: Full=Uncharacterized protein {ECO:0000313|EnsemblPlants:Bo7g077520.1};	Uncharacterized conserved protein	GO:0008233,peptidase activity	PPPDE putative peptidase domain
Cluster-17807.136742	7	--	PREDICTED: uncharacterized protein At4g02000-like, partial [Brassica oleracea var. oleracea]	--	SubName: Full=Uncharacterized protein {ECO:0000313|EnsemblPlants:Bo1g119270.1};	FOG: Reverse transcriptase	--	Domain of unknown function (DUF4283)
Cluster-17807.136784	7	--	--	--	SubName: Full=Uncharacterized protein {ECO:0000313|EnsemblPlants:Bra021903.1-P};	--	--	--
Cluster-17807.13680	7	--	--	--	SubName: Full=Uncharacterized protein {ECO:0000313|EnsemblPlants:Bo4g107600.1};	--	--	--
Cluster-17807.136821	7	K10908 DNA-directed RNA polymerase, mitochondrial [EC:2.7.7.6] | (RefSeq) DNA-directed RNA polymerase 1, mitochondrial-like (A)	DNA-directed RNA polymerase 1, mitochondrial-like [Brassica napus]	RecName: Full=DNA-directed RNA polymerase 1, mitochondrial; EC=2.7.7.6; Flags: Precursor;	RecName: Full=DNA-directed RNA polymerase {ECO:0000256|RuleBase:RU003805}; EC=2.7.7.6 {ECO:0000256|RuleBase:RU003805};	Mitochondrial/chloroplast DNA-directed RNA polymerase RPO41, provides primers for DNA replication-initiation	GO:0034245,mitochondrial DNA-directed RNA polymerase complex; GO:0003677,DNA binding; GO:0003899,DNA-directed 5'-3' RNA polymerase activity; GO:0006390,mitochondrial transcription	DNA-dependent RNA polymerase
Cluster-17807.136920	7	K07466 replication factor A1 | (RefSeq) uncharacterized LOC108869015 (A)	BnaCnng66600D [Brassica napus]	--	SubName: Full=Uncharacterized protein {ECO:0000313|EnsemblPlants:Bo7g005670.1};	--	--	--
Cluster-17807.13698	7	K02912 large subunit ribosomal protein L32e | (RefSeq) 60S ribosomal protein L32-like (A)	uncharacterized protein LOC106436701 isoform X2 [Brassica napus]	--	SubName: Full=Uncharacterized protein {ECO:0000313|EnsemblPlants:Bo4g136510.1};	--	--	--
Cluster-17807.136998	7	K20359 PRA1 family protein 1 | (RefSeq) PRA1 family protein F3-like (A)	PREDICTED: PRA1 family protein F3-like [Brassica oleracea var. oleracea]	RecName: Full=PRA1 family protein F4; Short=AtPRA1.F4;	RecName: Full=PRA1 family protein {ECO:0000256|RuleBase:RU363107};	Prenylated rab acceptor 1	GO:0005783,endoplasmic reticulum; GO:0010008,endosome membrane; GO:0016021,integral component of membrane; GO:0016192,vesicle-mediated transport	PRA1 family protein
Cluster-17807.137041	7	--	BnaC03g75460D [Brassica napus]	--	SubName: Full=BnaC03g75460D protein {ECO:0000313|EMBL:CDY55023.1};	--	--	--
Cluster-17807.137122	7	--	BnaA02g35900D [Brassica napus]	--	SubName: Full=BnaA02g35900D protein {ECO:0000313|EMBL:CDY64803.1};	--	GO:0016021,integral component of membrane	--
Cluster-17807.137224	7	--	LOB domain-containing protein 37-like isoform X1 [Brassica napus]	RecName: Full=LOB domain-containing protein 37; AltName: Full=ASYMMETRIC LEAVES 2-like protein 39; Short=AS2-like protein 39;	SubName: Full=Uncharacterized protein {ECO:0000313|EnsemblPlants:Bo2g168020.1};	--	GO:0006807,nitrogen compound metabolic process; GO:0060776,simple leaf morphogenesis	Lateral organ boundaries (LOB) domain
Cluster-17807.137228	7	K17279 receptor expression-enhancing protein 5/6 | (RefSeq) HVA22-like protein a (A)	HVA22-like protein a [Brassica napus]	RecName: Full=HVA22-like protein a; Short=AtHVA22a;	RecName: Full=HVA22-like protein {ECO:0000256|RuleBase:RU362006};	Protein involved in membrane traffic (YOP1/TB2/DP1/HVA22 family)	GO:0016021,integral component of membrane; GO:0042538,hyperosmotic salinity response; GO:0009737,response to abscisic acid; GO:0009409,response to cold; GO:0009414,response to water deprivation	TB2/DP1, HVA22 family
Cluster-17807.137236	7	K09553 stress-induced-phosphoprotein 1 | (RefSeq) small glutamine-rich tetratricopeptide repeat-containing protein 2-like (A)	kinase-interacting family protein-like isoform X3 [Brassica napus]	RecName: Full=Kinase-interacting family protein {ECO:0000305|PubMed:22840520}; Short=KIP1-like family protein {ECO:0000305|PubMed:22840520};	SubName: Full=Uncharacterized protein {ECO:0000313|EnsemblPlants:Bra022231.1-P};	--	GO:0005737,cytoplasm; GO:0003779,actin binding	KIP1-like protein
Cluster-17807.137322	7	K14303 nuclear pore complex protein Nup160 | (RefSeq) nuclear pore complex protein NUP160-like (A)	PREDICTED: nuclear pore complex protein NUP160-like [Brassica oleracea var. oleracea]	RecName: Full=Nuclear pore complex protein NUP160 {ECO:0000303|PubMed:21189294}; Short=AtNUP160; AltName: Full=Nucleoporin 160; AltName: Full=Protein SUPPRESSOR OF AUXIN RESISTANCE 1 {ECO:0000303|PubMed:16751346};	SubName: Full=Uncharacterized protein {ECO:0000313|EnsemblPlants:Bo4g165220.1};	Nuclear pore complex, Nup160 component	GO:0005635,nuclear envelope; GO:0031965,nuclear membrane; GO:0005643,nuclear pore; GO:0005487,NA; GO:0006952,defense response; GO:0016973,poly(A)+ mRNA export from nucleus; GO:0009733,response to auxin; GO:0009409,response to cold	--
Cluster-17807.137336	7	K01099 inositol polyphosphate 5-phosphatase INPP5B/F [EC:3.1.3.36] | (RefSeq) type I inositol polyphosphate 5-phosphatase 13-like (A)	BnaA08g28320D [Brassica napus]	RecName: Full=Type I inositol polyphosphate 5-phosphatase 13 {ECO:0000303|PubMed:15574849}; Short=At5PTase13 {ECO:0000303|PubMed:15574849}; EC=3.1.3.56 {ECO:0000269|PubMed:15574849};	SubName: Full=Uncharacterized protein {ECO:0000313|EnsemblPlants:Bo9g157250.1}; Flags: Fragment;	Inositol polyphosphate 5-phosphatase and related proteins	GO:0005634,nucleus; GO:0052659,inositol-1,3,4,5-tetrakisphosphate 5-phosphatase activity; GO:0052658,inositol-1,4,5-trisphosphate 5-phosphatase activity; GO:0004445,inositol-polyphosphate 5-phosphatase activity; GO:0046872,metal ion binding; GO:0010252,auxin homeostasis; GO:0009630,gravitropism; GO:0046855,inositol phosphate dephosphorylation; GO:0010087,phloem or xylem histogenesis; GO:0046856,p…	--
Cluster-17807.137358	7	K00620 glutamate N-acetyltransferase / amino-acid N-acetyltransferase [EC:2.3.1.35 2.3.1.1] | (RefSeq) arginine biosynthesis bifunctional protein ArgJ, chloroplastic (A)	PREDICTED: arginine biosynthesis bifunctional protein ArgJ, chloroplastic [Brassica oleracea var. oleracea]	RecName: Full=Arginine biosynthesis bifunctional protein ArgJ, chloroplastic {ECO:0000255|HAMAP-Rule:MF_03124}; Includes: RecName: Full=Glutamate N-acetyltransferase {ECO:0000255|HAMAP-Rule:MF_03124}; Short=GAT {ECO:0000255|HAMAP-Rule:MF_03124}; EC=2.3.1.35 {ECO:0000255|HAMAP-Rule:MF_03124}; AltName: Full=Ornithine acetyltransferase {ECO:0000255|HAMAP-Rule:MF_03124}; Short=OATase {ECO:0000255|HAM…	RecName: Full=Arginine biosynthesis bifunctional protein ArgJ, chloroplastic {ECO:0000256|HAMAP-Rule:MF_03124}; Includes: RecName: Full=Amino-acid acetyltransferase {ECO:0000256|HAMAP-Rule:MF_03124}; EC=2.3.1.1 {ECO:0000256|HAMAP-Rule:MF_03124}; AltName: Full=N-acetylglutamate synthase {ECO:0000256|HAMAP-Rule:MF_03124}; Short=AGS {ECO:0000256|HAMAP-Rule:MF_03124}; Includes: RecName: Full=Glutamat…	Putative glutamate/ornithine acetyltransferase	GO:0009507,chloroplast; GO:0009570,chloroplast stroma; GO:0004042,acetyl-CoA:L-glutamate N-acetyltransferase activity; GO:0004358,glutamate N-acetyltransferase activity; GO:0103045,methione N-acyltransferase activity; GO:0006526,arginine biosynthetic process; GO:0006592,ornithine biosynthetic process	ArgJ family
Cluster-17807.137366	7	K03686 molecular chaperone DnaJ | (RefSeq) chaperone protein dnaJ 1, mitochondrial (A)	PREDICTED: chaperone protein dnaJ 10-like isoform X1 [Brassica oleracea var. oleracea]	RecName: Full=Chaperone protein dnaJ 10; Short=AtDjC10; Short=AtJ10;	SubName: Full=Uncharacterized protein {ECO:0000313|EnsemblPlants:Bo8g070620.1};	Molecular chaperone (DnaJ superfamily)	--	DnaJ domain
Cluster-17807.137649	7	K01414 oligopeptidase A [EC:3.4.24.70] | (RefSeq) probable cytosolic oligopeptidase A (A)	probable cytosolic oligopeptidase A [Brassica napus]	RecName: Full=Probable cytosolic oligopeptidase A; EC=3.4.24.70; AltName: Full=Thimet metalloendopeptidase 2; AltName: Full=Zincin-like metalloproteases family protein 2;	SubName: Full=Putative cytosolic oligopeptidase A {ECO:0000313|EMBL:JAU70240.1}; Flags: Fragment;	Metalloendopeptidase family - saccharolysin & thimet oligopeptidase	GO:0048046,apoplast; GO:0009507,chloroplast; GO:0005829,cytosol; GO:0046872,metal ion binding; GO:0004222,metalloendopeptidase activity; GO:0046686,response to cadmium ion; GO:0006465,signal peptide processing	Peptidase family M3
Cluster-17807.137660	7	--	PREDICTED: F-box protein At1g30790-like [Brassica oleracea var. oleracea]	RecName: Full=F-box protein At1g30790;	SubName: Full=Uncharacterized protein {ECO:0000313|EnsemblPlants:Bra013783.1-P};	--	--	F-box associated domain
Cluster-17807.137672	7	K06911 uncharacterized protein | (RefSeq) F-box/LRR-repeat protein At3g59200-like isoform X1 (A)	PREDICTED: F-box/LRR-repeat protein At3g58930-like [Brassica oleracea var. oleracea]	RecName: Full=F-box/LRR-repeat protein At3g58930;	SubName: Full=Uncharacterized protein {ECO:0000313|EnsemblPlants:Bo8g100100.1};	--	--	F-box-like
Cluster-17807.137709	7	K09775 uncharacterized protein | (RefSeq) uncharacterized membrane protein YuiD-like (A)	PREDICTED: uncharacterized membrane protein YuiD-like [Brassica oleracea var. oleracea]	--	SubName: Full=Uncharacterized protein {ECO:0000313|EnsemblPlants:Bo7g050120.1};	--	GO:0016021,integral component of membrane	Divergent PAP2 family
Cluster-17807.137787	7	--	PREDICTED: protein transport protein SEC31 [Brassica oleracea var. oleracea]	--	SubName: Full=Uncharacterized protein {ECO:0000313|EnsemblPlants:Bo1g141430.1};	FOG: Predicted E3 ubiquitin ligase	GO:0016021,integral component of membrane	--
Cluster-17807.137828	7	K15255 ATP-dependent DNA helicase PIF1 [EC:3.6.4.12] | (RefSeq) ATP-dependent DNA helicase PIF1-like (A)	uncharacterized protein LOC106362971 [Brassica napus]	--	RecName: Full=ATP-dependent DNA helicase {ECO:0000256|RuleBase:RU363044}; EC=3.6.4.12 {ECO:0000256|RuleBase:RU363044};	DNA helicase PIF1/RRM3	GO:0005524,ATP binding; GO:0003678,DNA helicase activity; GO:0006310,DNA recombination; GO:0006281,DNA repair; GO:0000723,telomere maintenance	Type III restriction enzyme, res subunit
Cluster-17807.137832	7	--	BnaCnng08110D [Brassica napus]	RecName: Full=Uncharacterized protein At1g01500;	SubName: Full=BnaCnng08110D protein {ECO:0000313|EMBL:CDY37257.1};	--	GO:0016021,integral component of membrane	--
Cluster-17807.137875	7	K10591 E3 ubiquitin-protein ligase NEDD4 [EC:2.3.2.26] | (RefSeq) E3 ubiquitin-protein ligase UPL5-like (A)	E3 ubiquitin-protein ligase UPL5-like [Brassica napus]	RecName: Full=E3 ubiquitin-protein ligase UPL5; Short=Ubiquitin-protein ligase 5; EC=2.3.2.26; AltName: Full=HECT-type E3 ubiquitin transferase UPL5;	SubName: Full=Uncharacterized protein {ECO:0000313|EnsemblPlants:Bo9g078550.1};	Ubiquitin protein ligase RSP5/NEDD4	GO:0005737,cytoplasm; GO:0030246,carbohydrate binding; GO:0061630,ubiquitin protein ligase activity; GO:0004842,ubiquitin-protein transferase activity; GO:0010150,leaf senescence; GO:0016567,protein ubiquitination; GO:0042542,response to hydrogen peroxide; GO:0009753,response to jasmonic acid	HECT-domain (ubiquitin-transferase)
Cluster-17807.137901	7	K02154 V-type H+-transporting ATPase subunit a | (RefSeq) V-type proton ATPase subunit a2-like (A)	V-type proton ATPase subunit a2-like [Brassica napus]	RecName: Full=V-type proton ATPase subunit a2; Short=V-ATPase subunit a2; AltName: Full=V-type proton ATPase 95 kDa subunit a isoform 2; Short=V-ATPase 95 kDa isoform a2; AltName: Full=Vacuolar H(+)-ATPase subunit a isoform 2; AltName: Full=Vacuolar proton pump subunit a2; AltName: Full=Vacuolar proton translocating ATPase 95 kDa subunit a isoform 2;	RecName: Full=V-type proton ATPase subunit a {ECO:0000256|RuleBase:RU361189};	Vacuolar H+-ATPase V0 sector, subunit a	GO:0009507,chloroplast; GO:0005794,Golgi apparatus; GO:0016021,integral component of membrane; GO:0016020,membrane; GO:0005739,mitochondrion; GO:0000325,plant-type vacuole; GO:0009705,plant-type vacuole membrane; GO:0005774,vacuolar membrane; GO:0016471,vacuolar proton-transporting V-type ATPase complex; GO:0000220,vacuolar proton-transporting V-type ATPase, V0 domain; GO:0005773,vacuole; GO:0051…	V-type ATPase 116kDa subunit family
Cluster-17807.137931	7	K16871 4-aminobutyrate---pyruvate transaminase [EC:2.6.1.96] | (RefSeq) gamma aminobutyrate transaminase 3, chloroplastic-like (A)	BnaC02g40020D [Brassica napus]	RecName: Full=Gamma aminobutyrate transaminase 1, mitochondrial; AltName: Full=Gamma-aminobutyrate transaminase isozyme 1; Short=LeGABA-TP1; Short=SlGABA-T1; EC=2.6.1.96; Flags: Precursor;	SubName: Full=BnaC02g40020D protein {ECO:0000313|EMBL:CDY25006.1};	Alanine-glyoxylate aminotransferase AGT2	GO:0005739,mitochondrion; GO:0034387,4-aminobutyrate:pyruvate transaminase activity; GO:0102351,gamma-aminobutyrate transaminase (glyoxylate dependent) activity; GO:0030170,pyridoxal phosphate binding	--
Cluster-17807.138105	7	K09285 AP2-like factor, ANT lineage | (RefSeq) AP2-like ethylene-responsive transcription factor At1g79700 (A)	PREDICTED: AP2-like ethylene-responsive transcription factor At1g79700 [Brassica oleracea var. oleracea]	RecName: Full=AP2-like ethylene-responsive transcription factor At1g16060;	SubName: Full=Uncharacterized protein {ECO:0000313|EnsemblPlants:Bra035137.1-P};	--	GO:0005634,nucleus; GO:0003677,DNA binding; GO:0003700,DNA-binding transcription factor activity; GO:0000981,DNA-binding transcription factor activity, RNA polymerase II-specific; GO:0009873,ethylene-activated signaling pathway; GO:0007275,multicellular organism development; GO:0010187,negative regulation of seed germination; GO:1901959,positive regulation of cutin biosynthetic process; GO:004572…	AP2 domain
Cluster-17807.138143	7	--	PREDICTED: uncharacterized protein LOC103865305 [Brassica rapa]	--	SubName: Full=Uncharacterized protein {ECO:0000313|EnsemblPlants:Bo4g182300.1};	--	GO:0016021,integral component of membrane	--
Cluster-17807.138200	7	--	PREDICTED: uncharacterized protein LOC106342074 [Brassica oleracea var. oleracea]	--	SubName: Full=Uncharacterized protein {ECO:0000313|EnsemblPlants:Bo4g173760.1};	--	--	Protein of unknown function (DUF688)
Cluster-17807.138381	7	--	Uncharacterized protein TCM_020333 isoform 2 [Theobroma cacao]	--	RecName: Full=Protein arginine methyltransferase NDUFAF7 {ECO:0000256|RuleBase:RU364114}; EC=2.1.1.320 {ECO:0000256|RuleBase:RU364114};	--	GO:0005739,mitochondrion; GO:0008168,methyltransferase activity	--
Cluster-17807.138429	7	--	uncharacterized protein LOC106438887 [Brassica napus]	--	SubName: Full=Uncharacterized protein {ECO:0000313|EnsemblPlants:Bo1g002410.1};	--	--	Transcription factor S-II (TFIIS), central domain
Cluster-17807.138502	7	--	PREDICTED: uncharacterized protein LOC106328816 isoform X2 [Brassica oleracea var. oleracea]	--	SubName: Full=Uncharacterized protein {ECO:0000313|EnsemblPlants:Bo3g109260.1};	Uncharacterized conserved protein	--	--
Cluster-17807.138535	7	K14005 protein transport protein SEC31 | (RefSeq) protein transport protein SEC31 homolog A-like (A)	BnaC04g13920D [Brassica napus]	--	SubName: Full=Uncharacterized protein {ECO:0000313|EnsemblPlants:Bo5g131800.1};	Translin-associated protein X	GO:0043565,sequence-specific DNA binding	--
Cluster-17807.138576	7	K21737 acyl-lipid Delta6-acetylenase / acyl-lipid (9-3)-desaturase [EC:1.14.19.38 1.14.19.47] | (RefSeq) nitrate reductase [NAD(P)H]-like isoform X1 (A)	PREDICTED: uncharacterized protein At4g08330, chloroplastic [Brassica oleracea var. oleracea]	RecName: Full=Uncharacterized protein At4g08330, chloroplastic; Flags: Precursor;	SubName: Full=BnaCnng25110D protein {ECO:0000313|EMBL:CDY53431.1};	--	GO:0009507,chloroplast; GO:0005886,plasma membrane	--
Cluster-17807.138678	7	K17613 calcineurin-binding protein cabin-1 | (RefSeq) calcineurin-binding protein cabin-1 isoform X1 (A)	PREDICTED: calcineurin-binding protein cabin-1 isoform X1 [Brassica oleracea var. oleracea]	--	SubName: Full=Uncharacterized protein {ECO:0000313|EnsemblPlants:Bo1g009910.1};	--	GO:0006336,DNA replication-independent nucleosome assembly	Tetratricopeptide repeat
Cluster-17807.138830	7	K22985 G protein-coupled receptor 107 | (RefSeq) protein GPR107 (A)	protein GPR107 [Brassica napus]	--	SubName: Full=Uncharacterized protein {ECO:0000313|EnsemblPlants:Bo9g154810.1};	G protein-coupled seven transmembrane receptor	GO:0016021,integral component of membrane	Lung seven transmembrane receptor
Cluster-17807.138846	7	K07466 replication factor A1 | (RefSeq) replication protein A 70 kDa DNA-binding subunit C-like (A)	PREDICTED: replication protein A 70 kDa DNA-binding subunit A-like [Brassica oleracea var. oleracea]	RecName: Full=DExH-box ATP-dependent RNA helicase DExH14 {ECO:0000305}; EC=3.6.4.13 {ECO:0000305}; AltName: Full=BRR2 homolog C {ECO:0000305}; Short=AtBRR2C {ECO:0000305}; AltName: Full=Pre-mRNA-splicing helicase BRR2C {ECO:0000305};	SubName: Full=Uncharacterized protein {ECO:0000313|EnsemblPlants:Bo6g014470.1};	Single-stranded DNA-binding replication protein A (RPA), large (70 kD) subunit and related ssDNA-binding proteins	GO:0005681,spliceosomal complex; GO:0005524,ATP binding; GO:0004386,helicase activity; GO:0003729,mRNA binding; GO:0006397,mRNA processing; GO:0008380,RNA splicing	Domain of unknown function DUF223
Cluster-17807.138886	7	K02069 putative ABC transport system permease protein | (RefSeq) protein ALUMINUM SENSITIVE 3 (A)	PREDICTED: protein ALUMINUM SENSITIVE 3 [Brassica oleracea var. oleracea]	RecName: Full=Protein ALUMINUM SENSITIVE 3; AltName: Full=ABC transporter I family member 16; Short=ABC transporter ABCI.16; Short=AtABCI16; AltName: Full=ybbM homolog protein;	SubName: Full=Uncharacterized protein {ECO:0000313|EnsemblPlants:Bo4g030660.1};	--	GO:0005887,integral component of plasma membrane; GO:0005886,plasma membrane; GO:0012506,vesicle membrane; GO:0015075,ion transmembrane transporter activity; GO:0005460,UDP-glucose transmembrane transporter activity; GO:0010044,response to aluminum ion	Uncharacterised protein family (UPF0014)
Cluster-17807.138972	7	K14684 solute carrier family 25 (mitochondrial phosphate transporter), member 23/24/25/41 | (RefSeq) mitochondrial adenine nucleotide transporter ADNT1-like (A)	PREDICTED: mitochondrial adenine nucleotide transporter ADNT1-like [Brassica oleracea var. oleracea]	RecName: Full=Mitochondrial adenine nucleotide transporter ADNT1; AltName: Full=Adenine nucleotide transporter 1;	SubName: Full=Uncharacterized protein {ECO:0000313|EnsemblPlants:Bo8g096160.1};	Mitochondrial solute carrier protein	GO:0016021,integral component of membrane; GO:0005743,mitochondrial inner membrane; GO:0006839,mitochondrial transport; GO:0055085,transmembrane transport	Mitochondrial carrier protein
Cluster-17807.139141	7	K09775 uncharacterized protein | (RefSeq) uncharacterized protein LOC111283728 isoform X1 (A)	uncharacterized protein LOC106442762 [Brassica napus]	--	SubName: Full=BnaA03g59990D protein {ECO:0000313|EMBL:CDY24895.1};	--	GO:0016021,integral component of membrane; GO:0008375,acetylglucosaminyltransferase activity	Core-2/I-Branching enzyme
Cluster-17807.139311	7	--	PREDICTED: nucleoid-associated protein PCC8801_2554 [Brassica oleracea var. oleracea]	RecName: Full=Nucleoid-associated protein At2g24020, chloroplastic {ECO:0000305}; AltName: Full=Suppressor of tic40 protein 2 {ECO:0000303|PubMed:28684427}; Flags: Precursor;	SubName: Full=Uncharacterized protein {ECO:0000313|EnsemblPlants:Bo8g100150.1};	--	GO:0009507,chloroplast; GO:0009941,chloroplast envelope; GO:0009570,chloroplast stroma; GO:0009535,chloroplast thylakoid membrane; GO:0003677,DNA binding; GO:0045037,protein import into chloroplast stroma	YbaB/EbfC DNA-binding family
Cluster-17807.139337	7	K03036 26S proteasome regulatory subunit N6 | (RefSeq) 26S proteasome non-ATPase regulatory subunit 11 homolog (A)	PREDICTED: 26S proteasome non-ATPase regulatory subunit 11 homolog [Brassica oleracea var. oleracea]	RecName: Full=26S proteasome non-ATPase regulatory subunit 11 homolog; AltName: Full=19S proteosome subunit 9; Short=AtS9; AltName: Full=26S proteasome regulatory subunit RPN6; Short=AtRPN6; AltName: Full=26S proteasome regulatory subunit S9 homolog;	SubName: Full=Uncharacterized protein {ECO:0000313|EnsemblPlants:Bo7g045750.1};	26S proteasome regulatory complex, subunit RPN6/PSMD11	GO:0005829,cytosol; GO:0005634,nucleus; GO:0009506,plasmodesma; GO:0000502,proteasome complex; GO:0008541,proteasome regulatory particle, lid subcomplex; GO:0005198,structural molecule activity; GO:0043248,proteasome assembly; GO:0030163,protein catabolic process; GO:0046686,response to cadmium ion	26S proteasome subunit RPN6 C-terminal helix domain
Cluster-17807.139385	7	--	BnaC05g47660D [Brassica napus]	--	SubName: Full=BnaC05g47660D protein {ECO:0000313|EMBL:CDY64899.1};	--	GO:0048037,cofactor binding	Pyridoxamine 5'-phosphate oxidase
[truncated: 1,718 more rows]

## Sheet: Sheet2
Gene	Group	KEGG	NR	Swissprot	Tremble	KOG	GO	Pfam
[truncated: 2,583 more rows]
