# Supplementary material for: Differentially Expressed Genes Identification of Kohlrabi Seedlings (Brassica oleracea var. caulorapa L.) under Polyethylene Glycol Osmotic Stress and AP2/ERF Transcription Factor Family Analysis
Source: Plants (Basel). 2024 Apr 22;13(8):1167. doi: 10.3390/plants13081167 (PMC11054715; doi:10.3390/plants13081167)
Supplement: Supplementary file 1 [file plants-13-01167-s001.zip › supplementary materials/Table S6.xlsx]

## Sheet: Sheet1
name	forward primer (5'-3')	reversed primer (5'-3')
TIP41	TGAAGAGCAGATTGATTTGGCT	ACACTCCATTGTCAGCCAGTT
Cluster-17807.78121	TAGCATCCATCAGAGCACCAC	ATCTCAGCCGCATACTTACCC
Cluster-17807.78521	GAAAGGGACTGTGCTGATGC	GGTGGACAATGTTTGGGTGT
Cluster-17807.81161	GGAAGGAACAAGCGTCGTG	CGCACCGTTACCGTAAACC
Cluster-17807.81844	GGGATGAAACTGTTGCTGGAC	CGGTGATCTTATTGCGGAGA
Cluster-17807.84148	CGACGCTGAATCCAAACG	GATGTCGTCACCAGCTCCC
Cluster-17807.84586	AGAAAGATCGTTGTAGCAGTGGA	TTGTCAAGACTCCATGAAAGAGC
Cluster-17807.86777	AGAACTCTACGGAGAAGGTGCA	CCGAGTCTGTGATTGGGTCA
Cluster-17807.112476	ACCGAGACTACAAACCAAGCAG	TCAAACCATAGCCTGAACCATC
