# Supplementary material for: Differentially Expressed Genes Identification of Kohlrabi Seedlings (Brassica oleracea var. caulorapa L.) under Polyethylene Glycol Osmotic Stress and AP2/ERF Transcription Factor Family Analysis
Source: Plants (Basel). 2024 Apr 22;13(8):1167. doi: 10.3390/plants13081167 (PMC11054715; doi:10.3390/plants13081167)
Supplement: Supplementary file 1 [file plants-13-01167-s001.zip › supplementary materials/Table S8.xlsx]

## Sheet: Sheet1
name	cluster number	forward primer (5'-3')	reversed primer (5'-3')
TIP41		TGAAGAGCAGATTGATTTGGCT	ACACTCCATTGTCAGCCAGTT
BocERF1	Cluster-17807.98657	GACATGGCAACCGCAAGAT	TGAGGAAGGGCTGAGAAGG
BocERF2	Cluster-8561.0	CTTTCACTGGGAGATGGTCC	GGCGGTTGATAAGGTGGTCT
BocERF3	Cluster-17807.113651	AAGAACAGAGGCATTACCGA	AAGCTGCACAGTCATAGGC
BocERF4	Cluster-17807.67803	TAGCTTCCCTTCCCACCAA	GCCATTCTCGTGAGCCTTT
BocERF6	Cluster-17807.119527	TTTCAATCAAACCGCACCTC	AAACGGATCTCAGCAACCC
BocERF7	Cluster-17807.97937	TAACCCTAAACCAAACTCTAC	CTCCTCTGGCTTCTTCATC
BocERF9	Cluster-17807.108193	GCTAAGGTCAATTTCCCAGA	CTAGGGATCTTCGCCTCT
BocERF12	Cluster-17807.111848	CAGAAACGCCCTGCTGCT	TTGCCTCCGACATCAAAGAA
BocERF14	Cluster-17807.75233	TAATAACAACGACCCAACAG	CGAACTCCGTGGTACACT
BocERF18	Cluster-19609.0	ATGTGCGGAGGAGCAGTTA	CTTGAAGGCGATTCGTTAGG
BocERF20	Cluster-12843.0	GAAATTCAAGCGATCAACGAG	CAGTATGGTATGTATCCCAAGCA
BocERF24	Cluster-17807.45964	GATTCGTGAGCCTAACAAGC	GCCCAAAGCGTCTACCTG
BocERF26	Cluster-20681.0	GGTTTCTGCTCTGCGACAA	CCAGCGTCCAAAGGTTGAT
BocERF28	Cluster-17807.74068	GCGAGGAAGAGGGAGAAAC	AGTAGGAGCCAAGCCAGAT
BocERF33	Cluster-17807.126676	ATGGCATTTGGATCATCACT	CTTATCTCGGCTGCGTATTT
BocERF35	Cluster-17807.63901	CCAAGGCTAAGGGTAGGAAA	TTGTTGGTTGGTGGATTGAG
BocERF36	Cluster-17807.19103	GCGAGTGAGATGGTGGTG	ACAACCCGAAATCCGAAGC
BocERF37	Cluster-17807.78121	TAGCATCCATCAGAGCACC	ACGGACAAGCCTCACCCT
BocERF38	Cluster-17807.145380	TAGCAGGAGGACCAAACAC	CTTATCTCAGCGACCCATT
BocERF39	Cluster-17807.112787	CAGCCAAGAAGCTCAAACC	ACAGCGGCAGCATCTACAC
BocERF40	Cluster-17807.72481	TTTGGTGATGTGAGTTTCGTG	GGTGTCTTGGGACCGTGAT
BocERF41	Cluster-17807.136204	AACAACCGTAGCGTCTCCC	CCACGAAACTCACATCACCA
BocERF42	Cluster-17807.56242	AACAACCGTAGCGTCTCCC	TTCCACGAAACTCACATCAC
BocERF43	Cluster-17807.58663	AATAATAACCAAGCTCCGTTC	CAGCGGCAGCATCTACAC
BocERF44	Cluster-17807.56240	AGAAGATCATAGAGTCCGGT	AGGTCGCTGCCTAATCCC
BocERF45	Cluster-17807.56241	AAGGGTTTGAGGATGACGA	TTGACCACCGGACTCTATG
BocERF46	Cluster-17807.134025	CGATCACGGTCCCAAGACAC	AGATGGAGATTCCCACAAGG
BocERF47	Cluster-17807.84610	TGGCTCTTACTCCACTCCC	TGCCCAAAGCGTCTACCTG
BocERF50	Cluster-17807.116928	AGATACTGAAAGGAGGAGGT	TTGTTTACCGCAATCCCAGA
BocERF52	Cluster-17807.116926	GCCGTGAAGTTTCGGTTTG	TCCCATCTGCCTGTCCTC
BocERF53	Cluster-17807.104480	GGGGTTCAGACCACCTTAT	CTGATGATGCTGCATTTGATA
BocERF54	Cluster-17807.116929	AGGAGCTAATTTGCCGAAGA	CCCATCCGCCAATCTTCG
BocERF57	Cluster-17807.3481	TCTTTCACTGGGAGATGGTC	GCGGTTGATAAGGTGGTCT
BocERF58	Cluster-17807.68685	GGGGTTCAGACCACCTTA	TGTTGCTGAGATGCGTAAT
BocERF60	Cluster-17807.55305	ACTGGGAGATGGTCCAAAGC	TGAGGAGGAGGCGACATAAA
BocERF61	Cluster-17807.68686	GCAATTCAAGGTATCAAGGAG	CCACCCGCCAATCTTCTG
BocERF62	Cluster-17807.33829	TGGGTATCGGAGATTAGGG	GTAAGATGCGAGGGAAGGT
BocERF63	Cluster-17807.67932	CCCGGCTTAACTTCCCTAA	GTCCTGTTTCTGCGTCTCC
BocERF66	Cluster-17807.150914	GAAGAGTCACGGTAAGGAAA	TGTGGGAGGTAACTGTATGT
BocERF67	Cluster-17807.164	GGCGATAAAGCCAAACTCAA	CTCCACCGGGAAACTAGACC
BocERF68	Cluster-17807.40114	GACGGAGAAACGGAAGGAG	CACCAGAGGAGGATGATGAA
BocERF69	Cluster-17807.119526	TCAAGAAAGTGAATGTAGGTGGTC	TCAAACCCTGAATCCGAAAA
BocERF70	Cluster-17807.148103	CCGAAAGCAGAGTATCAAGAG	ATCCCAATCAATTTCCACAG
BocERF72	Cluster-17807.130167	GCTTCCCTTCCCACCAAC	CTCGGCTGCCCACTTTCC
BocERF73	Cluster-17807.90406	ACCAGGGTAGTAACTCGTTT	ATCATTGTCGCTTGTCTCG
BocERF74	Cluster-17807.102609	ACCGAGGGATAAGGCAACG	TGGAACCACGGATTCTACG
BocERF76	Cluster-17807.108276	ATGAACGAGGAACAGAAGGT	GCAGGTGAGGCAGACAAGAT
BocERF77	Cluster-17807.19575	AGCATCTTGTCTGCCTCAC	ATTCACATTCTCGTCGTTCT
BocERF78	Cluster-17807.108277	TGCCTGGACCTGACTACTT	CACCTTCTGTTCCTCGTTC
BocERF80	Cluster-17807.105515	GAGGAAGTAAGCAGCCCGTGTA	ATGGCGGAAGAGCCTTTGAT
BocERF81	Cluster-17807.132959	TTTTCGTTTGCGTCTTACCC	GCTGCCTCACTCCTCTGT
BocERF82	Cluster-17807.159090	GGAGAAGAAGGGAGGAAGTAAG	GAAGTTTAGAATGGCGGAAGA
BocERF85	Cluster-17807.82175	TTGTTTCGCCTATGATGCTCC	AGCTTATACGCCGCCTTGTC
BocERF86	Cluster-12737.0	GGAAGTAGCGGTAAGTGATG	TGGGACAAGAAGCAGAGGA
BocERF88	Cluster-22256.0	GTCTGCCATTCTCAACTTCC	GGTTTCGTTACCCTCACTCT
BocERF90	Cluster-7744.0	GCCTACGACGTGGCTGCTATA	AGGGCTTCTCGGCCTTTGAG
BocERF91	Cluster-17807.7192	GAAGAGCAAAGGCACCAATA	AAGGTTCCGAGCCACATAC
BocERF92	Cluster-17807.115520	GCTGTGGAGGAGGATGAGA	CTTGACGGCGTTAAAGGTAC
BocERF93	Cluster-17807.48648	GAGATTTCGCCAGGCTCAA	TGCTGCTCCTCCTCCACA
BocERF99	Cluster-17807.26909	AAGGGTTTAAGGATGGTGC	GCGAAGACAGAGGGTTTG
BocERF100	Cluster-17807.73973	AAACCAATCCAGCCAAGAAG	TGAGTCATAGTAGCAGCATC
BocERF102	Cluster-17807.154886	ATCCAGCTAAGAAGCTCAAGT	CTCATCAATGCTCCATAAGTC
BocERF103	Cluster-17807.7525	TGACACGTTGGAGGATTTGG	TCATCTACCGTGCCACTCA
BocERF105	Cluster-17807.147387	AATGGTAGGGAAGCAGTCAC	TTCATACGGATTAGAAGGGA
BocERF106	Cluster-17807.154001	ACCAAATCCACCAGATCCAA	AAAGTTCCAAGCCAGAGCC
BocERF108	Cluster-17807.126599	TGGCTTGGCTCTTACTCTAC	CTTCTAACGCATCCACCTGA
BocAP2-1	Cluster-17807.147385	CTGTAGTCACCTACGAGGT	AAGTAAAGTTGTTTCCCAC
BocAP2-3	Cluster-17807.84134	ACTTCGAGCTTAGTTCATACCAG	CTCATCATCCCTCCTCCTTC
BocAP2-4	Cluster-17807.62453	GAAGGAGGAGGGATGATGA	TGCTGCAACTGAGAACAACT
BocAP2-5	Cluster-17807.138105	AGGCATAGATGGACAGGGA	CAAAGGGAAGTTCAAGAGTG
BocAP2-6	Cluster-17807.21178	GCATAGATGGACAGGGAGA	CAAAGGGAAGTTCAAGAGTG
BocAP2-7	Cluster-17807.134397	GTTGATCGCATAATGGCTAG	GAGGCAAAGTATGTGAGACG
BocAP2-11	Cluster-17807.11162	CCGCAACATTAGCGACGAG	GGACCAACTTGAGGCAACG
BocAP2-12	Cluster-28007.0	AGAAACCACCACGAGGAAG	GCAGTGATGCAGCTAGATTG
BocAP2-16	Cluster-25753.4	CGACATAGCAGCGATCAAAT	TAGGACAAAGAGCGAAGTTAA
BocAP2-17	Cluster-17807.110560	CGAGATGCTCCTCCACAAC	CCCAATACTTCAATGCTGCTA
BocAP2-19	Cluster-8935.0	AGCCGAGGCATACGACATA	GACCGAGGATTGGTTTCTG
BocAP2-20	Cluster-11675.0	TAAACCGTTATCTCAAACTGC	GGTCCGATCACCTCCTCT
BocAP2-21	Cluster-17807.147390	CATACAACAAGGCTGCGATAA	GTCCGATGAACCATAAGGAATA
BocAP2-23	Cluster-17807.147400	AATGGTAGGGAAGCAGTCAC	ATTCTCCTTAAAGTTAGCACGA
BocAP2-24	Cluster-17807.147402	CGCCTTCACTCACAGTTTC	CTCGTAGATGCCCGCAGT
BocAP2-25	Cluster-17807.147412	AGGTCAAGAAGCTCGCAGT	CCTAAGTAAAGTTGTTTCCCA
BocAP2-26	Cluster-17807.147411	GCCGCTGCTAGAGCTTAT	TCTGGCGACGGAGTATGT
BocAP2-27	Cluster-23389.0	TACTGGAATGCTGCTGCTAC	CTTGTTGATGATGCCTTGTC
BocAP2-29	Cluster-17807.134396	GGGAGGTTATGATATGGAGG	GAGTAGAGGGACCCCAGTA
BocAP2-30	Cluster-17807.134401	TCAATACCGAGGCGTTACAA	CCTTTTCTGCTATGACCTTC
BocAP2-31	Cluster-17807.134404	GAAGCGTATGATGTAGCAGC	GTTCCCTCGTCGTTATTGTT
BocAP2-32	Cluster-17807.134407	CAATAACGACGAGGGAACC	TCAGCCCAAGCAGCGAAAA
BocAP2-34	Cluster-17807.147396	CATACAACAAGGCTGCGATA	ATACGGATTAGAAGGGAAATG
BocRAV1	Cluster-17807.82390	CTACTTGCTGGTGATGTGG	GGCGTGAAAGATGCGTTGT
BocRAV3	Cluster-17807.64403	ATCGGCGGTGTCTTTGTTT	CATCTCCGTTTCTTCATTCA
BocRAV4	Cluster-17807.132270	GTTTGGCTTGGCACTTTCA	GGTATCACGAGGCGGTTTA
BocRAV5	Cluster-17807.918	AGTTCTTAAACGCACATTCGA	ATGTTTCTCCGCTTGGTGT
BocRAV7	Cluster-17807.36555	GGTTATACCGAAACAACACG	CTTGCCACCGCACTCTACT
BocRAV8	Cluster-17807.72819	AATGCGACGACTAACGCTAAA	TGCTTCTTGGAACACCCTAA
